# Supplementary material for: Deep Transcriptomic Analysis Reveals the Dynamic Developmental Progression during Early Development of Channel Catfish (Ictalurus punctatus)
Source: Int J Mol Sci. 2020 Aug 2;21(15):5535. doi: 10.3390/ijms21155535 (PMC7432863; doi:10.3390/ijms21155535)
Supplement: Supplementary file 1 [file ijms-21-05535-s001.zip]

Archive with 6 entries (6 files):
- FigureS1-S2.pdf
- Table S1.xlsx
- Table S2.xlsx
- Table S3.xlsx
- Table S4.xlsx
- Table S5.xlsx
