# Supplementary material for: Deep Transcriptomic Analysis Reveals the Dynamic Developmental Progression during Early Development of Channel Catfish (Ictalurus punctatus)
Source: Int J Mol Sci. 2020 Aug 2;21(15):5535. doi: 10.3390/ijms21155535 (PMC7432863; doi:10.3390/ijms21155535)
Supplement: Supplementary file 1 [file ijms-21-05535-s001.zip › Table S1.xlsx]

## Sheet: Sheet1
Supplementary Table S1. Summary statistics of the transcriptome sequencing in channel catfish (Ictalurus punctatus) early development stages (CCN1-N2; channel catfish days post-fertilization (dpf)- replicate number).
Sampling	No. of raw reads	No. of clean reads	%GC	No. of mapped reads	Mapping rate (%)
CC2-1	91669324	42131732	49	36303934	0.8616
CC2-2	89890166	39249396	50	35763124	0.9112
CC5-1	64585468	34709236	48	26103146	0.7521
CC5-2	84453314	44511770	48	32883240	0.7387
CC6-1	100421168	40793066	50	37564304	0.9208
CC6-2	94323974	39364512	48	37419614	0.9506
CC7-1	87494136	45224692	47	33714328	0.7455
CC7-2	98318154	51048372	47	39055300	0.7651
CC8-1	116489572	63382006	50	58254748	0.9191
CC8-2	73963212	31525758	49	29772108	0.9444
CC9-1	92613334	45676882	47	33003294	0.7226
CC9-2	79448748	39374808	48	29202904	0.7417
CC10-1	89215722	39707608	49	36730700	0.925
CC10-2	95788206	34652038	48	32555886	0.9395
