# Supplementary material for: Deep Transcriptomic Analysis Reveals the Dynamic Developmental Progression during Early Development of Channel Catfish (Ictalurus punctatus)
Source: Int J Mol Sci. 2020 Aug 2;21(15):5535. doi: 10.3390/ijms21155535 (PMC7432863; doi:10.3390/ijms21155535)
Supplement: Supplementary file 1 [file ijms-21-05535-s001.zip › Table S2.xlsx]

## Sheet: #of expressed genes
Supplementary Table 2. Normalized gene read counts in channel catfish across 7 developmental stages
Stage	Number of expressed genes			Genes that expressed in at least one sample in both replicates at 0.1 or more FPKM were selected as expresses genes.
2 dpf	20670
5 dpf	21788
6 dpf	21752
7 dpf	22048
8 dpf	21939
9 dpf	22266
10 dpf	22133

## Sheet: normalized genes count
Total gene read counts were normalized using FPKM (fragments per kilobase of exon model per million reads mapped)
Gene ID	2dpf_1	2dpf_2	5dpf_1	5dpf_2	6dpf_1	6dpf_2	7dpf_1	7dpf_2	8dpf_1	8dpf_2	9dpf_1	9dpf_2	10dpf_1	10dpf_2
108269629	1.65854	1.38066	2.11074	2.51359	2.71293	2.26216	2.82919	3.29137	1.59421	1.80368	3.49941	2.41616	2.00224	4.42251
108262683	0.0788931	0.0387314	0.150196	0.135246	0.436485	0.52628	0.23925	0.387199	0.290692	0.394666	0.752623	0.20334	0.59497	1.32925
108263525	1.53296	3.6375	5.4721	7.15389	3.25117	4.00753	6.10161	6.14431	4.87818	3.35506	5.24562	5.43275	6.43727	1.8941
108271697	12.0867	11.8676	12.2015	11.5259	19.8483	16.9889	14.7958	12.9976	14.1574	19.1598	11.3995	12.7983	12.1922	12.4522
108269589	1.12783	0.960903	0.161889	0.177317	0.495226	0.619698	0.48182	0.521312	0.233867	0.455242	0.534621	0.246086	0.349793	0.748037
108270464	10.9611	10.0274	12.2916	12.2521	25.0857	22.5575	21.1908	22.2269	18.5371	23.9394	18.9284	18.5356	16.9358	14.8826
108270445	18.6839	25.8191	25.4817	27.7633	13.944	12.4893	21.3305	23.023	20.4591	19.7228	15.2726	16.0051	15.656	8.83652
108269590	0	0.0723679	0.210476	0	0.0815553	0.398647	0.167636	0.289386	0	0	0.183423	0.474916	0.151592	0.099346
108269763	3.16043	3.17701	0.859544	0.257996	0.666111	0.569799	0.770165	0.517036	0.907405	0.752864	1.21723	0.678812	1.39291	2.43426
108269761	8.1424	7.45346	5.20752	7.22159	5.95957	6.19316	5.78731	6.11919	4.68778	4.08387	3.74663	5.02798	4.53564	4.4015
108269765	1.87577	1.24444	0.941031	1.27467	1.40242	2.02912	1.78725	1.14454	1.88497	1.90209	2.14481	0.84933	1.09484	3.34837
108269591	6.05739	5.62279	2.47959	3.07155	5.83336	6.39605	3.80871	3.38891	4.54973	5.63644	5.42791	3.65	5.80411	9.58595
108269759	0.132646	0.0868277	0.157832	0.0252662	0.0978509	0.239151	0.326838	0.238706	0.377674	0.387082	0.550182	0.512828	0.704791	1.48995
108269764	0.0474508	0	0.406515	0.10846	0.105011	0.0513299	0.215848	0.186307	0.14305	0.474748	0.29522	0.1223	0.439178	0.511672
108275806	2.15323	1.50637	3.4588	4.09118	4.40782	4.28002	3.45879	4.20073	3.29978	3.87106	4.15293	3.39924	4.81621	9.48706
100528687	37.005	43.8146	19.7363	25.375	25.652	22.3698	19.5561	17.2002	21.3275	18.1035	12.7304	15.8494	18.468	10.2692
108269762	20.1862	20.613	14.9377	14.5643	16.16	15.8362	17.4866	17.2988	14.9581	14.84	15.464	16.1514	12.0222	12.0193
108269760	2.59224	1.53328	1.82836	1.60622	3.24852	3.46297	1.86467	2.2226	2.25971	2.67558	3.59477	2.41492	2.26433	4.48338
108269592	1.77458	1.57803	1.24301	1.60718	2.5564	2.10075	2.01809	2.59641	1.41316	1.63311	2.99974	2.24377	0.723092	1.76012
108270119	0.074488	0.0243792	0.28362	0.539156	0.631907	0.778915	0.592965	0.316836	0.823384	0.745258	0.865077	0.703951	1.17457	1.87418
108270120	0	0.0526954	0.153261	0.245343	0.0593854	0.116112	0.671361	0.368759	0.593247	0.671196	0.734588	0.829956	0.551917	0.651059
108269885	0.173682	0.341067	0.247992	0.13233	0.512489	0.375762	0.460868	0.625104	0.232711	0.289617	0.288155	0.746085	0.238149	0.936427
108269884	8.12027	7.05308	6.68914	6.47587	5.72687	5.01949	5.02318	5.16781	5.38027	4.07335	5.27418	4.19736	4.17537	6.01392
108269883	39.8284	39.7017	20.8978	20.948	26.0766	25.6419	20.3743	18.7222	16.8127	19.4072	19.2406	17.7603	16.667	17.1643
108269887	7.12683	8.73643	4.50212	5.08447	8.74629	9.06445	5.64878	4.87569	6.29367	7.83269	4.19217	4.56437	9.23911	4.83225
108271055	5.0282	4.89175	4.17158	3.88376	4.88323	4.79054	4.44164	4.48278	3.47673	4.03845	3.99892	2.65537	4.0798	6.17646
108269888	6.74778	6.58737	10.7423	10.3711	7.38075	6.46041	8.07063	9.17392	5.5338	6.35351	5.45283	7.59644	6.18156	3.39769
108269453	10.1923	8.65511	3.34325	3.54174	10.5159	10.7275	4.30741	4.93466	5.81315	7.83755	8.05505	3.63871	6.58637	13.3669
108269482	2.87809	3.3911	2.7818	2.93505	4.26257	4.16714	2.92055	3.08586	3.69312	4.31933	3.25069	3.70902	3.5062	3.70034
100528565	12.0891	12.4735	17.4808	16.5092	11.6197	11.9691	16.4276	13.9782	11.891	12.6846	15.9988	18.748	8.16522	6.07607
108270263	2.16769	1.83816	3.69305	3.96944	3.5979	3.9437	2.77328	3.02239	2.02979	2.21808	3.83139	3.26969	2.20388	4.18354
108270334	4.43656	3.76403	3.62863	3.4459	5.00448	6.38347	3.72278	3.5938	4.50159	4.95595	3.43021	3.053	4.03093	9.23134
108269467	0.107729	0.0705173	0.743466	0.49248	1.03311	1.08767	0.939256	1.03982	0.559328	0.785923	1.34049	0.925542	1.31097	3.5576
100528841	7.96989	6.64421	3.97219	6.53064	5.74058	5.28673	6.66939	5.68281	4.45782	4.32549	8.32662	5.71681	4.56198	3.95248
108270249	2.43226	2.5406	1.92117	1.83345	4.55238	4.60442	2.57474	3.00972	3.56226	4.69223	6.34278	4.06814	4.81631	8.19611
108263440	0	0	0.301667	0	0	0	0	0	0	0	0.262892	0	0	0.569554
108269593	1.28234	1.39899	5.77779	4.88516	5.73883	5.64118	5.2499	4.83909	4.95406	6.02294	5.92162	6.16958	6.21273	8.14304
108270269	0	0.0477801	0.0694825	0	0.215384	0.263203	0.11068	0.286596	0.586811	0.243435	0.484412	0.37627	0.450392	0.327961
108270267	0.0425436	0	0	0.0243108	0.0470754	0.0690323	0.0241907	0.0626399	0.0855042	0.0266032	0.105876	0.191892	0.131253	0.0860169
108270270	0.0513941	0	0	0	0	0	0	0	0.103292	0	0.0639507	0	0	0.0692743
108270268	0	0	0	0.0544512	0.0527197	0	0	0	0.0957559	0	0	0	0.0489967	0
108270240	14.9615	14.8322	15.0675	13.3819	9.03742	8.75692	10.6033	11.6352	7.62638	7.23146	10.7025	11.1774	5.87202	4.09179
108258772	0.256849	0.0720551	0.838267	0.419349	0.690224	0.635079	0.292094	0.432203	0.553089	0.458892	0.54789	0.37829	0.830152	0.890249
108270242	0.186146	0.0609236	0.0885959	0.0709132	0.274633	0.0671211	0.0705629	0.0609057	0.249411	0.388	0.231625	0.559738	0.191429	0.250906
100304497	36.2043	28.6286	31.9036	33.5136	56.9501	57.4454	47.7431	48.1591	48.867	49.873	84.9462	57.4171	56.1913	126.772
108269518	0.201909	0.495622	0.072074	0	0	0.163812	0	0.0495476	0	0	0.0628099	0.0650506	0	0
108270196	11.93	14.7835	19.5012	18.2419	13.7471	12.4603	18.9939	18.9787	12.8979	16.0519	11.9782	16.8587	12.3532	7.76299
108270195	0.0292279	0.028698	0.459063	0.400843	0.646826	0.379408	1.22983	0.860686	1.08673	1.82767	2.43671	1.65731	1.53293	2.32439
108270378	0.600534	0.294823	1.75782	1.95604	3.2893	3.41055	1.36588	2.06315	4.0433	4.31853	3.99782	2.82479	4.6936	3.88542
108269472	0	0	0	0.0897598	0	0	0.0893164	0	0.315697	0.0982238	0.488639	0.506071	0	0.105863
108269603	0	0	0	0.0893091	0	0	0.0888679	0.153411	0.157056	0	0.194474	0.704942	0.723265	0
108270438	1.6764	2.24456	1.03362	1.13212	1.09612	1.31887	0.823234	1.45853	1.64633	1.71537	1.61189	2.06219	2.19416	2.77318
108269662	0	0.0501587	1.24	1.10928	1.01748	0.663133	1.1038	1.20345	0.770029	1.46943	0.572093	1.7775	0.945625	1.10172
108270153	17.8205	12.7281	4.16136	3.95533	17.7368	17.7667	6.3525	6.37708	10.342	12.0357	11.7861	5.43815	9.64706	20.0919
108269692	31.883	27.3322	46.795	44.0215	43.6961	37.4657	39.939	38.6033	43.0172	39.8739	42.8947	50.7862	40.6936	35.34
108269693	16.0507	12.4319	5.4788	6.14174	20.5422	23.3083	11.0769	10.9996	9.76763	16.1912	17.7052	10.021	12.0683	21.2781
108269695	3.72719	3.52654	2.46741	2.36219	3.14941	3.37213	2.81291	2.16186	1.90678	2.58493	2.69837	1.96497	2.19525	3.06001
108269694	9.59359	9.6218	7.46639	7.10555	8.79312	8.46265	7.35139	7.47692	6.53741	8.49649	5.53326	5.73065	6.81719	7.21485
108269699	16.4883	17.636	12.5912	12.9505	17.4535	19.6175	15.0302	15.5466	14.8491	16.4479	16.0413	12.8441	15.3966	21.3485
108271071	5.36234	5.61826	4.20179	3.84895	4.08836	3.99683	3.71839	4.17234	4.46861	4.29368	4.51611	3.96089	4.03502	4.84799
108269698	6.75572	7.10015	5.36157	5.52831	9.30791	9.13501	7.25385	7.13024	6.08029	10.1715	11.426	8.51597	7.48707	11.7804
108269700	16.2168	14.9489	3.2573	4.42087	16.1334	14.9139	6.09097	5.69547	11.1632	16.0018	12.4035	6.77452	12.9541	18.3827
108269596	0.0279423	0.0274357	0.0797946	0.159671	0.154594	0.0906798	0.127106	0.0822828	0.140396	0.174728	0.486768	0.360095	2.21262	0.75327
108270146	0.10373	0.0763872	1.22191	1.27441	0.975628	0.925735	1.00269	1.12001	0.547253	0.778371	1.90383	1.10284	1.52011	3.28573
108270145	8.78051	8.41308	7.84334	8.58061	10.7015	10.2325	8.99649	8.55633	6.60701	8.35527	9.18398	7.95366	7.17579	12.6071
108270147	1.91415	1.78995	7.80889	7.5004	8.67391	6.80351	13.0608	13.2417	17.9072	14.0784	12.306	20.2041	12.8888	6.94166
108269533	1.75906	0.826037	6.33377	8.91555	1.43867	4.13666	2.52229	2.47738	2.53624	0.860846	1.80817	5.81513	1.88764	1.03089
108269523	0.242239	0.178385	0.69176	0.0692117	0.603096	0.720616	0.0688697	0.534998	0.669422	0.757381	0.678201	0.624351	0.809621	1.30606
108269487	0.816592	0.515435	1.41582	1.59987	1.61353	1.7036	1.59196	1.6031	1.40673	1.67778	1.88704	2.1047	2.75924	2.6731
108263188	0	0	0	0	0	0	0	0.043795	0	0.111599	0	0	0	0
108269732	0.837585	0.642967	0.891522	0.765798	1.12902	1.18611	1.14302	1.15102	0.826387	0.97133	1.11802	1.11865	1.01797	1.41636
108269731	0.156552	0.281808	1.37845	1.10333	0.0288713	0.084675	0.296723	0.307336	0.131099	0.0978945	0.422067	0.437124	0.32199	0.492372
108269739	8.3669	6.61394	9.01061	8.18464	7.68898	9.35771	9.35373	9.46558	4.06145	6.03006	9.88172	6.30502	3.86467	8.02824
108269742	0.554202	1.30597	4.58964	5.89043	6.86826	6.4747	6.68065	5.92954	5.12365	4.99035	5.30996	5.78506	4.10351	3.95916
108280225	0.133214	0.0435997	0	0.0507487	0.0491348	0.144105	0.0504979	0.0435868	0.178489	0.111068	0.276268	0.114449	0.228325	0.299266
108269597	1.20605	2.28379	1.84507	2.26445	3.24099	3.07525	2.25326	2.36768	2.42393	3.01667	2.14388	1.33222	2.83494	3.25129
108269743	3.73872	5.92356	5.217	6.40929	2.72665	2.94136	3.57534	4.00348	4.0986	5.41965	5.07509	8.54122	9.34994	7.44462
108269744	25.757	25.0163	41.7125	39.504	24.3058	28.8276	22.3173	20.9594	29.6929	20.6384	21.8522	29.0262	29.8707	33.2902
108269598	0	0	0	0.0792312	0	0.0749943	0	0.1361	0.417999	0.173405	0.172529	0.178684	0.0712944	0.280337
108269745	4.29321	4.22689	3.93596	4.45076	5.01012	5.24056	4.21534	4.13353	3.08834	3.78487	5.00641	3.20473	3.9446	7.16238
108269740	3.34531	3.48494	4.89309	4.00974	3.70166	4.76621	5.1034	4.60518	2.45979	3.16333	4.01034	3.41736	2.51726	5.82891
108269741	7.20118	6.34836	3.9802	1.63715	9.72472	11.3079	4.27078	5.1684	5.83587	7.31136	5.05839	3.9416	5.65371	7.67126
108271589	8.65307	8.88908	10.8555	11.4899	10.6264	11.5247	10.9212	9.81928	11.6107	12.2606	9.21123	13.4718	14.6082	6.87674
108269749	0.883123	0.811169	0.447439	0.358136	1.38699	1.14022	1.0691	1.20241	1.40275	1.532	2.72949	0.917813	1.25974	3.3407
108269599	3.16943	3.22977	5.09649	5.35907	14.2384	12.1134	8.57309	8.85225	14.9603	17.3807	10.5499	10.7072	12.2355	7.6008
108269681	17.2301	17.1386	14.4123	13.9605	14.2635	12.0317	12.1368	10.318	8.0112	9.32697	9.91986	12.0136	8.29756	12.0022
108269687	13.5156	12.5579	4.00261	3.83304	8.41932	8.23084	3.35869	3.98001	4.70336	7.16818	9.43664	5.58012	7.82476	9.34505
108269684	23.9566	23.4702	26.6219	26.1044	17.9859	21.3757	12.5648	11.7316	17.7219	29.0974	29.1487	23.1377	29.4437	29.3557
108269686	6.13819	5.83306	3.92092	4.06139	8.75817	8.50386	5.16392	5.30282	5.71738	6.84612	6.72222	5.87493	6.62618	11.1284
100304627	2.65126	2.89243	1.34599	1.34668	3.91157	3.76026	1.67503	2.77591	3.49313	4.93678	2.78583	1.29075	4.42299	5.47957
108269683	0.137006	0	0	0.0313158	0.09096	0.0889237	0.249289	0.188275	0.413032	0.342688	0.170479	0.494369	0.901723	0.295473
108264791	2.42761	2.74896	2.96023	2.61242	2.66659	2.6069	3.1436	2.71336	3.00932	3.30198	3.57194	3.03713	3.82676	3.91706
108271144	12.0414	10.4165	6.75874	7.49776	12.9565	13.7894	8.54677	9.25189	11.2242	12.9563	11.1858	8.21376	11.1235	16.2026
108269561	0.343953	0.675433	1.105	1.47409	0.761183	1.11621	1.5646	1.18166	1.90101	1.93571	3.63789	2.4379	4.333	2.54988
108269685	0	0.0562688	0.0409134	0.0982428	0.126825	0.216975	0.0977574	0.140631	0.0863831	0.250849	0.178273	0.295412	0.265204	0.308982
108269680	7.94349	7.05918	4.61373	6.24713	9.44515	9.0298	6.06316	6.18488	4.6271	6.4321	6.23209	4.82346	4.31985	6.89607
108269600	13.5731	11.2421	3.56599	3.52301	18.8171	18.174	8.64395	8.21888	7.86857	12.9765	17.1295	7.78191	9.80807	26.2395
108270449	9.79394	9.44914	7.53934	6.08324	7.53894	9.12057	5.52051	5.93532	6.97494	11.3966	7.57701	5.59738	8.1889	7.69118
108270107	5.20548	4.36767	2.88296	3.28105	4.60798	3.24211	2.87019	3.09672	1.83877	2.24896	2.8657	2.07349	2.14129	2.50892
108270109	20.7712	19.8056	18.9156	17.1685	17.2033	25.1191	13.6726	15.6779	7.8117	8.69034	11.1035	8.92269	14.6518	10.0064
108271151	22.8789	22.5123	16.3162	16.1772	16.125	18.1831	17.2431	18.7427	14.9158	16.8728	15.5033	16.8798	14.2787	12.0572
108270110	0.139921	0.0824304	0.359614	0.575679	0.588337	0.363263	0.413714	0.521905	0.253092	0.279983	0.348212	0.252444	0.17267	0.1886
108269601	0.682004	0.480119	1.13916	1.33828	2.0219	1.89312	1.31704	1.31362	1.68104	1.72197	1.85738	1.34323	2.28935	3.05269
108270202	1.84917	1.24826	2.64033	3.83046	5.62691	6.25107	3.81153	2.94955	3.71647	6.50429	6.04002	2.68092	7.36891	8.56798
108269806	28.8767	29.6161	26.3551	26.0931	20.8511	22.7498	26.1105	20.9588	15.3816	15.9257	18.9663	22.2122	11.3097	14.6503
108269807	5.82451	5.90642	5.72612	5.89276	5.70537	5.37106	6.40658	3.93645	5.94901	8.35907	5.70299	5.66033	5.59704	4.24719
108269808	1.02793	0.698739	3.61285	3.43398	5.16215	4.87552	7.5534	8.07193	6.03887	9.29558	12.3971	10.0881	12.1973	8.20668
108269602	1.61864	1.2531	4.40012	4.12668	3.06547	3.03052	3.96469	4.33872	3.65979	2.68613	4.26061	3.81088	3.90536	6.79705
108269810	0.209168	0.287526	0.522655	0.597628	1.07624	0.905071	0.975268	0.913653	0.872302	0.73246	1.13218	0.80867	1.05401	2.36828
108271157	10.8383	9.96076	9.73924	9.87639	7.09978	7.15969	7.59255	7.37616	6.38966	7.15693	6.94098	7.97076	7.01452	7.09025
108269811	4.91904	4.01844	11.2378	11.5135	15.0663	15.921	16.3346	17.2665	12.3777	14.5185	21.7903	13.7434	18.0897	29.9694
108269812	2.93071	4.05477	2.21911	1.7762	1.96539	2.0655	0.908963	1.22043	1.38329	1.38835	1.49185	0.457798	1.91793	1.55618
108270407	0.0972741	0.477553	0.0694463	0.166757	0.107636	0.105226	0.055311	0.286447	0.244377	0.42579	0.36312	0.188037	0.600209	0.393348
108270408	6.01901	5.73606	4.4235	4.45107	3.91775	3.83004	6.64361	5.21306	5.24797	5.53498	5.72731	6.73012	5.91676	4.05652
108270319	2.32691	1.95833	1.0223	0.701365	3.33872	3.54058	2.03554	2.18365	2.69805	4.09334	5.31356	2.57032	3.28702	4.7219
108270443	3.12009	3.58131	4.01579	2.36049	3.3552	2.61456	2.34883	3.2783	2.69378	3.35251	3.22621	3.28467	3.02788	2.72474
108270442	0.084971	0.104288	0.0606628	0	0.21155	0.275752	0.144946	0.187663	0.149428	0.159401	0.211462	0.0821271	0.240302	0.400864
108270975	2.43401	2.03394	3.80075	3.95363	6.40658	5.85981	6.08961	5.73402	5.14168	5.55702	6.50845	4.47151	5.03814	9.84243
108271168	1.80227	1.64319	2.09545	2.14802	2.3931	2.67374	2.28381	2.52724	1.60412	2.12518	2.08241	2.12352	2.09171	2.77632
108271333	1.22089	1.48606	1.05171	0.841803	3.05916	3.14349	1.68676	1.46582	2.19013	2.91497	3.62845	1.62539	3.17518	7.19459
108271363	0	0	0	0.0224258	0	0.0212266	0.04463	0.019261	0	0	0.0976662	0.0505752	0.0201793	0.0793474
108271361	0.449822	0.706667	1.92683	2.46762	2.48869	2.33566	3.17159	3.44399	4.15865	3.82543	2.79861	2.66657	3.14561	2.42527
108271345	3.58969	3.62531	3.47803	3.98532	2.46836	2.55178	1.48711	2.31549	2.24167	2.46916	1.46764	1.55303	1.13384	0.414733
108271336	3.76426	3.50759	3.11948	2.98612	7.35042	6.70681	4.23043	3.81084	4.92494	6.31387	7.80656	5.38369	6.89207	10.4462
108271339	90.464	89.3063	38.9157	42.4784	65.4651	66.1568	38.7187	39.2355	54.254	59.5327	38.3732	35.9802	53.3519	37.3212
108271356	1.59031	1.74886	3.08818	3.16247	1.8301	1.51388	3.47239	2.77861	1.50222	1.90934	3.32448	2.70527	1.53732	2.5723
108271180	0.596178	0.585369	0.696478	0.61941	0.659684	0.46903	0.49308	0.372398	0.490173	0.406691	0.337198	0.209536	0.44589	0.80359
108271346	0.27765	0.0908722	3.30369	2.99689	2.69677	2.40279	2.87683	2.81621	2.63511	2.585	3.30131	3.53835	3.29947	5.03153
108271359	1.54017	0.557145	7.29186	5.74385	6.09937	4.29674	3.77959	3.26231	4.15441	4.05514	4.539	4.1786	3.66795	8.41328
108271353	0.176461	0.173262	0.755878	0.726016	0.663877	0.496306	0.64216	0.866053	0.815699	0.308963	0.878295	0.773183	0.616995	0.808697
108271337	0.0704645	0.0345935	0.553369	0.402658	0.623765	0.533575	0.580969	1.14125	0.584182	0.837191	1.73169	0.65836	1.72103	2.61193
108271335	4.96479	5.69462	1.96557	2.42438	9.01458	8.51982	3.13099	3.5664	5.96427	9.82172	8.28384	4.8277	7.38005	12.7757
108271357	22.7748	26.783	26.0897	29.3846	20.074	17.9304	23.9704	19.6009	21.5749	20.4032	18.3514	26.9953	21.4079	19.5272
108271338	8.43823	9.9423	4.99402	5.2272	4.30318	3.94227	4.6729	4.39349	3.80967	5.99541	5.11297	5.04321	3.82323	4.15395
108271190	0.046298	0.0909173	0.132213	0.264562	0.0512298	0.150249	0.105302	0.227226	0.1861	0.173706	0.0576095	0.0596646	0.0952241	0.0624052
108271360	0.117611	0	0.671722	0.268827	0.130139	0.254452	0.401249	0.115445	0	0.147088	0	0.151566	0	0.158528
108271340	0	0	0	0.0309346	0.0599018	0	0.0307818	0	0.136001	0	0.101042	0.0348822	0	0.182422
108271362	1.75732	2.0866	2.39248	2.05509	2.66805	2.54201	2.55617	2.36679	3.34706	2.75998	2.49178	2.65967	3.25715	4.35179
108271342	7.82013	7.60332	7.60158	7.21976	8.39948	9.8372	6.7206	7.45106	7.67928	8.41027	7.98745	6.79518	9.84959	11.9828
108271358	0.896919	0.863723	0.960498	0.827932	1.14515	1.34341	0.980764	1.37139	1.03998	1.31586	1.15898	1.31147	1.20618	1.88319
108271350	11.993	11.6917	28.7637	29.8028	15.5846	15.2357	33.587	29.5768	21.4873	17.8278	24.7479	36.7961	17.2053	13.2315
108271354	73.4137	67.1525	38.732	40.1701	30.2711	28.2823	29.2075	25.8333	28.0131	30.0271	23.2684	28.1149	25.5812	20.4599
108271199	85.8636	90.3758	66.3311	62.8108	50.0099	47.7405	49.4721	49.1549	49.6106	41.6538	32.6257	47.3866	42.8345	20.4302
108271344	13.7846	14.1707	13.0969	13.2961	18.8369	17.8546	16.6191	16.1758	17.133	18.0821	18.152	14.5922	18.0396	21.3045
108271351	0.734629	0.564504	0.866515	1.03427	2.10879	1.76213	1.19867	1.01372	1.35877	1.69104	0.993602	1.30346	1.6095	1.7508
108271343	43.0212	41.15	20.5872	18.5172	39.0928	35.7183	24.3459	22.4493	20.5727	25.6766	28.2399	22.0862	17.354	26.4515
108271347	52.0477	52.6284	65.3938	69.8632	44.579	40.3481	52.1275	52.0033	44.4632	41.1622	40.3265	55.12	38.8365	26.3148
100305035	2262.17	2522.01	2280.01	2386.29	2041.99	1984.44	1796.85	1721.9	2222.3	2158.76	1450.89	1776.01	1976.75	1379.67
108271349	2.32224	1.73861	4.68358	3.58291	2.63385	2.63769	3.07004	3.30523	3.03371	3.59404	4.51501	4.11495	2.68667	3.59968
108271352	26.8476	34.0972	10.0003	10.8726	15.8871	14.9	8.96038	7.67678	14.8386	16.0584	8.35176	8.12319	8.10283	9.36168
108271372	5.34516	6.94622	3.74121	3.29396	2.60936	1.92738	2.50296	2.46904	0.631925	0.720914	0.652067	0.94546	0.431127	0.423809
108271374	9.59938	9.30704	7.85684	8.49205	8.71087	7.08207	7.17116	7.25419	7.14401	8.08726	5.59751	7.2465	7.26963	4.92658
108271375	14.0136	13.0758	4.51554	4.29736	14.9862	15.8559	7.99795	8.31591	7.7846	12.083	15.1701	8.53989	9.26738	23.5114
108271222	6.61453	8.64302	12.4611	11.4974	8.48796	7.45455	8.75204	8.51703	9.90725	10.1596	5.22627	8.39456	5.81943	3.18662
108271373	2.94502	2.5622	9.15526	10.0547	4.37247	4.07295	10.2594	9.33097	2.80961	2.89056	8.81345	8.40724	4.29371	7.03473
108271010	56.6175	48.5542	871.55	938.733	856.62	698.05	2153.69	2050.78	2097.55	1024.38	2168.44	2405.76	1777.1	1543.98
108271008	0.291721	0.445561	1.29588	1.07428	2.08024	2.55962	1.29014	1.33629	1.36804	2.67547	2.70229	2.46452	3.16667	4.15057
108271009	3.60553	3.25051	3.13569	2.9219	3.44556	3.68754	2.83292	2.41303	3.35969	2.7875	3.22207	2.87236	2.66292	2.0765
108271007	0.820459	0.585879	0.851993	0.895053	1.11419	1.21027	1.10269	0.951773	1.04934	1.02609	0.649672	0.720908	0.767041	1.45778
108270612	10.0017	9.72015	10.2006	9.73933	7.73567	8.2249	9.45909	7.8139	7.28164	5.93513	6.09565	7.89138	5.72003	6.32796
108271006	4.46023	5.07084	3.48593	3.86333	3.27291	3.85989	2.98996	2.39642	3.63285	3.17072	2.62892	3.02523	3.09007	3.98688
108270942	4.88691	4.79831	2.56326	2.65956	3.0532	3.56024	2.68423	2.67582	3.27391	2.78562	2.64745	1.97074	2.05127	2.64379
108270943	19.5072	22.1687	17.4892	18.1463	13.9396	12.5328	13.0564	13.2219	12.5893	13.7038	12.9399	13.3115	9.76125	9.45446
108271209	36.5166	35.7214	18.5638	19.5102	23.7685	26.1715	19.4138	19.9306	17.4276	20.2188	19.6665	16.7549	17.0209	17.1283
108270940	15.3296	17.7798	14.7519	15.202	13.3581	13.6463	12.294	11.787	13.8643	14.3589	13.4121	14.1581	10.789	12.0318
108270939	16.8083	14.4366	6.15256	5.03736	8.15288	8.68201	4.90026	5.45652	5.78448	7.19898	5.40267	4.15416	4.70189	5.0987
108270944	3.41096	3.22274	3.40004	3.38341	3.41824	2.78476	3.2935	3.09544	2.06954	3.05854	2.48253	2.65403	2.18408	3.55667
108270602	0	0	1.5733	0.157411	0.60962	0.297986	0.469899	0.405589	0.415225	0.516762	0.171384	0.709992	0.708212	0.742604
108271197	0.181291	0.124603	0.621255	0.600856	0.68205	0.862893	0.680354	0.765193	0.473668	0.974935	1.24071	0.654168	0.783034	1.85716
108271290	4.89538	6.38456	4.44809	4.94487	10.5328	8.31781	4.77986	5.26632	7.05607	8.31771	6.58365	5.41658	6.17849	8.53139
108271063	4.14935	4.43228	3.22274	2.84008	2.47226	2.09631	2.72234	2.6183	2.90962	3.45004	3.60283	2.79117	4.50157	5.65438
108271158	1.10606	0.736934	0.394821	0.451457	1.09275	1.23921	1.43752	1.35711	1.30996	0.839847	1.96613	1.73083	1.54369	2.02331
108271159	17.0242	12.6593	1.56979	1.33263	1.36398	0.648702	0.795626	0.523228	0.736532	1.0833	1.07783	0.944545	1.19913	0.808307
108271160	9.10207	9.61927	6.94463	6.98791	15.9147	12.7775	8.45468	8.116	10.6828	9.90613	8.55926	7.96918	11.0753	13.2989
100528164	30.4698	33.1313	45.5682	46.5406	26.7381	27.7537	35.7457	38.3662	30.5225	29.6786	27.9116	37.3437	30.3941	22.0599
108270515	4.42937	3.36807	2.18741	2.55012	1.91626	2.41375	2.4239	1.66719	2.34267	1.54107	1.16033	1.1588	0.856219	0.987578
108270514	0.227653	0.402346	0.0650106	0.104071	0.151142	0.197011	0.103556	0.0893837	0	0.113884	0.0566545	0	0.140468	0.0613707
108271099	1.9486	1.47175	1.71219	1.62742	1.24395	0.48644	1.78984	1.25062	3.08786	1.40596	2.33143	1.93168	2.38928	0.505102
108271097	0.795373	0.729575	0.313804	0.502345	1.45911	1.10946	0.678386	0.677996	0.830822	1.16487	1.54966	0.687832	0.860997	2.05953
108271098	0.742717	0.515812	0.646638	0.372656	0.801789	0.881819	0.618024	0.675692	0.509708	0.838246	0.946718	0.51359	0.707909	1.66038
108270696	18.3784	17.498	7.06275	6.46525	15.2945	16.9719	9.25382	9.35504	10.4594	13.3831	13.0034	8.61906	12.5236	15.6071
108270694	0.126489	0.112905	0.443307	0.459962	0.890671	0.783658	1.00692	1.01584	1.0862	0.963527	1.8744	1.0225	1.78562	2.78991
108270699	1.45095	1.65259	2.40321	2.52053	1.66973	2.76244	3.3661	2.3927	2.50787	1.81461	2.52762	2.61779	2.38741	2.50335
108271233	1.95798	1.42636	2.02914	1.94897	3.28477	2.86961	2.37031	2.3559	1.68196	2.6462	2.86861	1.79071	1.68879	2.25606
108270700	40.7248	37.6727	13.0274	11.912	31.4906	33.6615	16.7318	16.2212	13.3885	18.5894	25.5253	13.8993	14.6023	31.5595
108270698	0.67704	0.332382	0.794083	1.29882	2.86286	2.22332	3.02478	2.63454	4.49522	3.84052	3.85122	3.02261	4.02833	2.77034
108271394	22.4599	22.6147	4.63137	5.45148	4.55426	5.21893	2.3558	2.40796	3.99905	5.01105	6.98683	5.26898	6.89557	5.32731
108270962	4.0246	2.97335	2.74938	2.7444	13.2485	13.6179	6.07277	6.15372	6.5868	8.90454	11.5272	4.77537	7.37391	16.8553
108270982	1.49499	1.70275	1.60523	1.23017	1.77335	1.72071	1.84975	1.79616	1.05763	1.1966	1.25009	1.32551	1.14384	3.27253
108270983	25.0118	25.2471	18.8111	18.088	26.8999	25.1832	18.1233	18.3326	16.6314	20.2049	19.3664	17.995	16.231	21.4218
108270986	7.28312	6.8326	7.15733	6.63868	5.87291	5.58195	6.37116	6.59904	6.40026	5.27335	8.51217	9.9938	6.88336	6.00144
108270985	0.456455	0.784314	0.0543124	0.0434723	0.0420898	0.0411476	0	0.0373373	0	0.0475715	0.0946627	0.196079	0.195588	0.102543
108270990	0.287839	0.161497	0.322921	0.375956	1.365	1.06755	0.794959	1.04942	1.07436	1.07994	1.48382	0.900855	1.69147	4.54489
100304529	1140.86	1228.65	1373.46	1408.16	1211.09	1167.65	1429.52	1314.88	1081.37	1154.63	1453.06	1595.88	881.737	1054.64
108276921	3.55352	3.40795	2.47794	2.61302	2.07271	2.29449	2.4748	1.75755	1.6609	2.1704	1.13113	1.63298	1.55807	1.15104
108270992	3.73333	4.74091	13.5753	11.2641	10.4102	11.2002	14.2653	11.8243	17.2075	15.1899	14.8655	18.7957	16.0738	7.04504
108270993	161.505	171.786	105.005	109.116	111.559	107.647	82.9944	86.0143	89.1094	87.3457	68.2125	77.0026	63.8302	54.8011
108271072	0.916746	0.70578	1.33872	1.27393	2.35156	2.40034	2.12063	2.17807	1.79014	2.03246	3.08514	1.31567	2.96757	7.47028
108271306	120.259	140.739	102.417	104.555	83.9643	89.9785	68.9539	73.4935	80.5457	71.2304	53.7436	72.6343	52.9587	42.3836
108271305	0.142461	0.12589	0.203412	0.325628	0.756654	0.477732	0.874851	0.601298	0.658532	1.19372	1.09905	1.32185	1.6262	1.90103
108270647	0	0	0.80627	1.93604	1.48396	0.839902	1.44486	1.73211	2.62442	3.00136	3.68884	2.63792	3.70197	1.80768
108271058	0.740006	1.06194	6.21778	5.88757	6.20424	5.54194	7.28264	6.76088	6.20648	5.73084	6.48104	4.98834	5.47341	4.06655
108271057	1.88444	1.64706	1.86637	1.91713	3.16994	2.85153	1.62275	1.74281	1.86084	2.39761	2.65658	1.93718	3.32695	6.29871
108271241	1.42064	1.48787	2.61445	2.05656	3.87751	3.92731	3.15935	2.38609	2.22071	3.23753	4.7925	3.13268	3.08424	6.12761
108271242	0	0	0.0788509	0	0.244425	0.119476	0.125603	0.108413	0.0554943	0.0690645	0.274863	0.0711671	0.0567909	1.11654
108272225	9.91618	11.3815	10.8388	10.8639	8.39963	8.35954	7.54385	8.29028	7.45641	7.61197	6.04181	6.74206	7.03284	6.95957
108270613	127.477	118.244	67.9886	67.7859	94.353	102.743	65.7161	66.2288	59.2312	69.0611	65.2322	51.6226	55.9561	62.406
108270885	23.2655	22.8595	12.4487	13.3406	16.4696	17.4904	12.3799	11.6943	13.1661	16.3857	13.5258	12.6634	11.2611	14.3055
108270884	0.503303	0.333904	0.621526	0.808401	0.933211	1.07418	0.9591	1.06818	0.820167	1.08877	1.50643	1.15698	1.42686	2.6036
108270887	0.364422	0.447269	2.34152	2.70716	3.83079	2.16818	7.35609	7.60132	8.42279	8.77335	4.87466	8.68822	8.33852	6.14007
108270886	2.64951	2.24673	3.88627	4.01903	4.71744	5.39349	5.2044	6.21805	4.3326	5.66318	7.01326	5.18375	5.17694	7.11009
108271426	1.89904	1.29712	3.53679	3.86888	2.4211	2.63484	3.75587	2.79609	3.65075	3.71739	3.69862	3.93697	2.29258	3.33876
108270995	5.09001	4.29492	2.76326	2.28749	8.859	9.03348	4.10016	4.48882	5.06168	6.51494	7.85102	3.65558	6.92477	16.1694
108271193	4.89712	4.60108	5.1237	4.87304	5.32535	4.70379	7.0094	8.78506	5.55748	7.86683	8.98279	10.3369	7.59759	6.03181
108271195	0.244971	0.072159	0.279825	0.223976	0.189747	0.238498	0.334304	0.168321	0.221555	0.183822	0.243858	0.378836	0.176347	0.198119
108263264	0.0369688	0	0.0527858	0.0422504	0	0	0	0.0362878	0	0	0.046001	0	0	0
108271194	0	0	0.337562	0	0.130798	0.12787	0.134427	0.116029	0.593929	0.443499	0.44126	0.609335	0.486246	0.477993
108270552	0.0332561	0.0653063	0.332392	0.570109	1.14076	1.04327	1.13458	1.30574	2.43959	2.16274	4.67608	3.42859	4.275	5.42394
108270559	0	0	0.0581749	0.139692	0.225416	0.220369	0.185335	0.15997	0.204714	0.254773	0.354882	0.367542	0.460894	0.549177
108270931	4.80309	4.94274	8.37477	7.7589	6.03017	7.19411	7.45796	7.57059	6.68303	6.35346	4.7123	5.59461	5.55683	5.29133
108270933	1.55875	1.46092	2.3774	2.75313	1.64639	1.99275	1.81293	1.94732	2.02918	1.86081	2.77712	2.05442	2.25875	2.38754
108270934	0.306246	0.171825	3.99792	3.94998	2.05741	2.22432	2.96029	3.24224	1.38486	1.83294	4.60003	3.27005	2.33954	5.15987
108271247	6.91418	5.78686	12.8757	14.5901	12.2135	12.5033	12.8602	12.572	9.71056	11.3819	13.8899	11.299	12.4861	20.8008
108270935	3.47625	2.91023	7.7327	7.86214	7.65261	6.96671	6.5749	6.89628	5.33186	6.8645	8.15028	6.13036	6.24669	9.91385
108270938	7.19613	7.85074	12.2729	13.0217	7.44658	8.61332	12.2375	12.6229	6.86314	5.83316	10.1565	9.40251	6.85219	8.80156
108270937	1.90628	2.08768	4.64114	4.72034	4.57023	4.57367	3.52971	3.21456	4.29787	4.09568	3.7709	3.59047	4.24749	4.41423
100528193	1.07029	2.16746	1.81476	0.840952	3.03478	2.46031	4.03184	3.61137	6.04991	5.10321	4.66125	7.32751	8.39261	4.05746
108271308	0.187057	0.163259	0.534178	0.522577	0.298975	0.539598	0.614539	0.591638	0.584808	0.285927	0.517242	0.830325	0.683969	0.532285
108271307	0.143832	0.105918	0.256713	0.164381	0.119365	0.311181	0.36803	0.211774	0.25294	0.134911	0.447433	0.185358	0.406765	0.436212
108271292	1.32302	0.920148	0.62969	0.819019	1.52495	1.31191	3.94948	3.35484	7.70004	6.96316	7.61395	12.6453	24.3202	3.41799
100528629	17.4452	13.7961	4.1703	5.05204	2.79508	1.79321	2.42377	2.47947	4.68014	3.1591	4.22361	4.78119	6.33188	4.46881
108270509	0	0	0.12415	0.794968	0.865898	0.470285	0.39552	0.341389	1.398	1.19615	1.08192	1.56872	1.43067	0.937589
108270592	0.0914624	0	0.195892	0.0522647	0.101205	0.0494698	0.104013	0	0.0459553	0.057193	0.113808	0.117868	0.141087	0.308206
108270907	6.37427	7.35398	7.28119	8.55981	5.40751	6.66553	6.70528	7.35181	4.27034	5.38102	6.14701	6.22939	4.75251	5.51314
108270908	0.0678821	0.0222171	0.226159	0.18102	0.951432	0.881178	1.18369	1.44369	1.45525	1.72621	2.56217	3.76165	4.18852	2.68395
108270910	17.4624	16.4091	23.9597	20.5029	20.5302	21.0299	21.4101	21.8947	16.6569	19.2798	25.2937	24.4379	17.8178	14.8949
108270909	6.40431	6.41211	6.6218	5.76889	3.70035	3.61751	3.87476	3.99477	2.34602	3.39317	5.14256	4.55354	4.08791	7.44172
108270876	1.98687	0.975426	2.33632	1.66966	3.49177	4.36182	3.52218	3.84319	2.64258	3.21569	4.65375	2.25927	3.84615	8.19188
108270877	7.49704	7.83223	6.59405	7.67703	6.30469	5.90403	5.59291	4.12101	6.62973	5.3256	3.88074	4.25106	5.05764	5.33559
108270875	5.74317	5.20983	2.32452	1.8778	9.15714	8.29989	4.7313	4.06898	4.77157	5.76871	8.92824	4.23485	5.78216	13.6335
100528341	23.4289	29.7235	13.7069	14.7187	11.8317	12.338	11.5114	10.1692	9.79001	9.33116	5.79514	7.1655	8.11275	6.14944
108277081	0.117021	0.1149	1.67089	1.91694	0.820084	1.43466	1.33079	1.56983	1.33274	1.805	2.91224	2.36264	2.44697	3.3124
108270878	4.30197	4.18131	7.56961	8.88956	7.35671	7.61508	10.0811	8.48811	9.65045	9.29305	9.02984	11.144	10.3228	12.4173
108270879	3.55888	2.26395	2.36184	2.46331	1.99673	2.11469	2.73616	2.21408	2.66965	2.82097	2.37012	2.51927	1.13405	1.35128
108270902	5.88764	5.80603	3.14336	3.1596	6.23156	6.50742	3.90088	3.79417	4.29589	5.95466	7.13499	4.32155	5.08072	8.52254
108270903	13.7403	14.0221	11.2174	11.1595	17.3156	15.8958	12.3704	11.3018	11.4105	11.6152	10.2505	9.18153	11.7425	15.5196
108270905	2.97097	3.44749	1.83181	2.04497	2.57766	3.32342	2.53399	2.55172	2.64627	1.98447	2.47856	1.47928	1.94428	2.00229
100528616	33.8755	37.1819	25.7478	25.025	23.9442	21.3181	14.7944	19.2176	22.0041	18.8472	14.9055	16.2671	15.6303	10.0697
108270906	1.29422	1.02638	2.34548	2.38935	2.47861	2.42312	1.86807	2.49191	2.10091	2.55241	2.78728	2.95086	2.40596	2.21416
108271271	12.0092	12.3199	11.2024	11.4267	10.1231	9.83517	11.2092	9.34145	7.54256	7.29704	10.1854	9.81875	8.01007	9.42985
108271382	3.23285	3.12889	3.46201	2.98216	3.57722	3.82187	3.25629	4.01196	3.71279	4.85173	3.93649	4.55306	4.51196	3.11255
108270928	0.678606	0.62113	2.31562	2.05062	2.59631	2.38888	2.52445	2.51766	1.21361	1.63984	2.7622	2.28266	2.60221	5.75173
108271260	3.38214	2.78847	4.20249	4.48496	5.11368	5.13884	5.66659	5.47393	4.82565	6.03798	7.29252	6.08871	6.13319	9.95278
108270927	33.4846	33.2544	42.7774	39.2266	96.8256	90.1234	61.9608	61.0955	70.779	94.5674	103.051	77.8426	81.6778	119.527
108270577	0.320464	0.440515	0.274544	0.805744	0.56736	0.485327	0.29155	0.754946	0.386441	0.561096	0.159504	0.908565	0.593206	1.20947
100528261	1.82152	1.55003	5.2017	3.46958	3.49362	5.12311	4.69532	2.97994	6.10148	4.5561	5.89303	5.16429	4.99524	4.74677
108270571	0.224048	0.0879943	1.59953	1.12665	2.42956	1.79349	1.63067	1.31953	1.21579	1.84933	1.44969	0.866197	1.65893	1.93277
108271104	9.34575	8.71384	8.24727	7.90446	8.75032	10.8338	11.0229	11.4366	11.1104	12.2462	10.8579	12.7148	11.0641	12.0625
108271103	14.0663	14.8007	12.1106	12.3808	11.8942	13.4902	10.6961	10.3451	10.8862	9.66233	8.20286	8.65781	10.2338	13.47
108270562	0.405817	0.442733	0.643828	0.463795	0.349258	1.21943	1.48707	1.32781	1.26873	0.733098	1.06604	0.639198	1.02015	2.43112
108270614	0.0643578	0.063191	0.0918931	0.147105	0.0712133	0	0	0	0.129346	0	0.160163	0.331754	0	0
108263038	8.14316	6.47546	5.65886	6.26334	6.0299	6.22985	6.61972	6.35198	6.12952	6.38927	5.7791	6.10496	6.90957	8.0965
108270576	0.793303	0.667646	0	0.06476	0	0.122594	0.06444	0.0556208	0	0	0	0.073024	0	0
108270660	0.130606	0	0.74594	1.19412	0.650332	0.635773	0.297055	0.5769	0.853098	0.89837	0.406288	0.589094	0.335781	0.44011
108271311	7.21471	7.48461	8.28283	9.29487	18.2244	16.1293	12.6966	13.8775	21.1497	24.9544	21.6364	20.2858	19.4405	15.0488
108272667	119.019	113.838	10.8694	11.0134	15.7428	15.2647	9.53814	10.0295	8.81765	11.4947	7.31512	6.46525	7.11138	6.78833
108270560	28.2181	25.1575	5.80193	6.7939	3.74688	3.9479	2.82394	2.7329	2.07947	1.97627	1.02996	1.74552	1.39291	1.1157
108271295	11.2952	10.634	8.89355	9.93403	8.94948	9.25196	9.25062	8.44085	9.1552	9.47559	9.48558	10.2433	9.08231	12.844
108271255	5.40183	4.72508	2.4393	2.52993	6.8958	7.1709	3.55723	3.41286	3.51812	4.87495	6.03298	3.27139	4.81281	9.27576
108270961	0.214392	0.390938	0.65597	0.525046	0.40668	0.828282	1.0449	0.661393	0.615551	1.14911	0.685986	1.1841	0.881908	1.85773
100528650	12.8151	13.2393	9.86502	10.5706	10.7276	10.9697	13.0529	9.73509	9.40648	11.9854	7.2104	11.7759	8.13649	5.55757
108270959	5.55518	5.1454	4.7616	4.93905	11.5596	11.9818	7.9331	8.33376	7.71107	9.50094	11.7289	7.31249	9.63222	17.2117
108271388	2.7911	3.00289	3.64609	3.46133	3.64696	3.79016	3.95074	3.3226	2.2677	3.08217	2.80797	3.52038	2.80925	2.96168
108271025	7.99116	7.00199	3.536	3.8523	13.549	12.9853	6.55828	7.41632	9.82765	11.4852	9.17318	6.41241	8.5481	13.1821
108271026	275.622	344.116	355.767	336.505	379.661	386.621	261.631	245.962	446.17	431.762	233.981	284.631	339.464	250.026
108271196	15.3049	14.7986	9.37351	9.678	14.7001	16.388	11.088	11.1719	11.3593	13.6512	12.0839	10.4124	13.5422	22.8286
108264798	2.16747	1.35429	1.88286	1.62832	2.36481	2.45944	2.27528	2.38047	1.44699	1.80082	2.45184	1.36732	2.30692	3.9022
108263344	0	0.0891493	0.324105	0.259418	0.200934	0.343763	0.92929	0.802107	0.501823	0.340656	0.282446	0.409531	0.186745	0.36715
108271052	39.5972	33.4412	25.2733	25.9715	22.2077	24.3664	23.538	22.9508	21.5452	21.9223	25.1153	22.9576	19.5238	23.2425
100305064	73.5597	82.3602	52.8669	61.2261	40.7884	45.7236	41.1747	41.0071	37.8656	40.1587	28.9477	46.8707	33.1905	19.6536
108270968	10.1107	10.0193	10.159	10.2177	11.4466	12.3803	12.403	12.4515	10.5365	14.7522	13.4254	13.6329	15.9574	19.6221
108270970	13.0746	17.4052	14.823	14.215	11.4872	12.3954	12.4741	10.9592	13.2371	10.7786	9.01802	11.6747	11.0789	4.0923
108270540	0.884136	1.13752	0.957692	1.39372	0.674701	1.18727	0.832103	0.65837	0.949744	0.915088	0.606978	0.667921	0.470291	0.616412
108270541	0.442697	0.255689	0.297461	0.327376	0.80682	0.591568	0.355372	0.690157	0.863566	0.58622	0.712874	0.46983	0.696283	0.947721
108270598	0.690939	0.260928	0.151778	0.607424	0.176432	0.459953	0.0604423	0.260851	0.160229	0.398821	0.595211	0.479457	0.163973	0.14328
108271270	12.8512	13.9209	8.94346	9.06267	13.708	13.6014	9.94776	10.1461	11.7669	13.5446	14.0137	9.98059	12.9462	19.1729
108271118	0.903291	0.696862	1.38189	1.25356	0.809129	1.0004	1.41857	1.28776	0.994168	0.726227	1.33807	0.803769	0.685638	1.39148
108271119	33.9286	25.8436	7.55532	6.2031	8.7449	9.97398	8.41933	7.89122	6.91483	8.15131	7.71453	6.02889	7.61355	9.42811
108271175	8.45577	8.60492	5.62992	6.1609	5.53891	6.04804	5.81518	5.50311	4.87545	5.06602	4.293	5.18055	4.14989	2.55355
108271332	5.05577	5.11012	8.38663	8.19977	7.52766	6.75593	8.62429	9.04953	8.10647	7.48522	7.67872	7.90473	8.90756	8.46826
108271323	28.1139	26.8534	26.7187	26.4755	24.0905	23.4539	24.5031	24.8144	26.986	29.1408	27.5943	24.8687	37.4235	19.8266
108271068	6.17458	6.35133	6.17145	5.62857	6.96245	6.50442	6.6206	7.04212	8.27312	8.71498	7.92096	8.46876	6.54636	6.40057
108271070	0	0	0	0.0467065	0.180885	0	0.0929515	0.0802302	0.0410682	0.0511108	0.101705	0.0526668	0	0.110172
108271069	0	0	0.0752182	0.14048	0.0971517	0.24694	0.379418	0.465382	0.705835	0.658827	1.2236	0.88255	1.24602	1.13611
108271315	0	0	0.0522685	0	0	0.0395991	0.124889	0.0359322	0.110358	0	0.13665	0.141525	0.0752909	0.296052
108271576	5.71611	5.84879	15.9798	16.2287	13.3158	15.5561	15.4643	13.8794	16.3254	15.5015	15.1986	15.5082	12.8705	15.7339
108271316	0.180835	0.106534	0	0.20667	0.120059	0.156495	0.287909	0.497011	0.654196	0.497548	0.630046	0.792347	0.371935	0.828742
108271422	10.338	14.3521	10.814	10.5599	7.54237	6.84099	6.58887	6.05883	4.79479	5.63576	5.32458	5.36812	4.71211	4.5428
108271191	15.4785	13.7942	8.89584	10.2065	15.9556	16.5721	11.26	10.6891	9.93212	13.2879	15.6805	11.3042	11.7977	17.8661
108271005	6.65764	6.46777	2.26336	2.81807	4.40451	5.37285	2.20326	2.73156	3.29204	3.43624	3.24356	3.31387	3.91234	3.75098
108271002	71.3028	76.5521	79.5375	77.0328	75.3547	71.2373	77.3277	76.2	61.4273	67.3082	78.1511	78.3099	64.4561	65.0243
108270615	0.726772	0.391778	2.27891	2.5081	1.38762	1.18699	1.62059	2.00028	1.03106	0.85546	2.28744	0.936597	0.776709	1.19091
108271004	0.484568	0.271876	1.13667	1.18671	0.34469	0.299532	0.432976	0.101923	0.452161	0.519443	0.818299	0.758281	0.320349	0.0933072
108271003	24.1583	25.3874	26.1825	24.2833	12.0239	13.9588	10.9231	10.1425	13.3083	12.8012	16.4187	18.0047	21.1523	11.3121
108271399	8.75931	8.84345	10.2458	8.59677	6.51634	6.15633	7.65385	6.46062	7.06168	4.57993	4.86469	8.80096	4.07137	3.0017
108270533	1.70415	1.10138	2.86448	2.9584	2.60176	2.45018	2.37956	2.77382	2.60127	2.26616	2.89892	2.75214	3.2832	4.18699
108270550	9.15012	12.9985	20.1997	21.2856	9.26313	6.52857	19.4092	18.0905	10.4992	6.65506	1.69574	13.7153	5.53911	0.962186
101154650	14.5582	13.5262	8.68399	9.21296	14.2367	14.2978	10.8739	9.69904	8.96701	12.657	15.5726	11.0058	10.9987	19.1066
108270596	0.164794	0.701159	3.5295	3.70397	2.67444	3.08994	2.43629	2.53421	3.91923	4.19063	6.01498	4.03505	6.72234	7.99653
108271050	4.71904	4.80559	2.19469	1.67961	3.35682	3.8505	3.03596	3.42777	3.91568	4.36733	4.9157	3.61413	4.90844	6.5062
108271331	8.05449	8.43278	6.13152	6.4589	7.11521	7.79833	7.43911	7.33828	8.38463	8.40362	6.47854	7.65588	8.48902	5.45832
108270974	8.58869	7.14575	4.70375	4.3412	6.5093	6.92721	5.16077	5.74131	3.86781	5.54933	6.94346	4.44032	5.04712	7.22696
108270549	2.56123	2.95388	3.83118	3.3453	2.20426	2.5947	2.77398	2.75348	3.22744	3.60991	2.88346	4.03416	3.67912	2.73991
108270979	0.105863	0.127043	0.251928	0.241975	0.247296	0.229035	0.307663	0.323286	0.153663	0.147107	0.20491	0.212219	0.217736	0.174403
100528743	1.63591	0.803125	331.298	251.153	348.458	377.967	275.803	282.483	376.185	519.664	248.682	352.949	417.22	363.098
108270977	7.60049	7.6959	9.4958	9.31972	7.40265	7.7508	9.63382	10.1416	9.34828	9.90149	10.147	10.2539	11.4801	10.1914
108270978	32.4164	31.8287	29.4215	28.3563	26.2792	26.6561	25.1723	24.0209	18.4437	22.5819	23.6309	24.4191	19.6174	14.3166
108270981	9.16241	8.06831	8.28435	9.39127	8.54067	9.17306	7.19525	7.11245	8.28395	8.274	7.90554	6.22525	7.55957	10.6869
108271219	18.5875	18.163	21.6394	21.8543	12.7745	13.26	14.4469	13.0385	12.8555	12.1527	8.04237	15.2799	9.25955	3.54483
108271218	0.405837	0.19924	5.73679	5.75134	3.77217	4.82916	4.70757	4.621	4.69	4.26345	6.36289	4.55015	5.00827	7.33019
108271220	59.5584	59.1407	73.8086	78.0848	49.7379	50.0832	64.4084	60.1159	75.6599	65.3507	50.059	79.3602	51.7726	34.838
108271258	0	0.0437036	0	0	0	0	0	0	0	0	0	0.0573611	0	0
108271259	11.9448	13.421	15.0041	13.5575	9.35652	10.6124	11.9968	10.5564	12.3746	13.6552	7.81466	13.4891	10.3843	5.64346
108270543	0.712661	0.675611	2.24567	1.62895	1.82188	1.78109	1.81653	1.56792	1.67926	1.90549	0.978513	1.1401	1.71849	1.58995
108271334	3.16387	2.8503	4.8901	4.21232	4.25882	5.61011	5.34139	5.44279	5.83432	6.07804	5.64149	7.10376	7.14465	5.27578
108271154	4.15472	3.58152	1.6816	2.41153	7.22173	6.83003	3.36691	3.70891	3.40253	4.54142	6.26889	3.11978	4.35675	7.34194
108271228	4.27078	3.91644	5.06251	5.03059	6.33068	7.00616	5.26919	5.3489	5.19257	5.7191	6.80571	4.91967	5.95613	9.97902
108270651	0	0	0	0	0	0	0	0.0406488	0.0416146	0	0	0.0533674	0.0425869	0
108270616	0	0	0	0	0	0	0	0	0	0	0	0	0	0
108270566	0	0.157543	0.305468	0.2445	0.236725	0.231426	0.243292	0.314993	0.376223	0.602001	0.332756	0.620328	0.165006	0.432548
108270567	0	0	0	0.10262	0.0993563	0	0	0.0881375	0	0	0	0	0	0.12103
108271404	2.21794	2.50314	4.69573	5.85629	4.2596	3.52995	4.6097	4.65447	4.12459	4.5593	6.24927	4.99378	5.24343	8.21274
108270652	0.0357516	0	0.0510478	0	0.0395599	0.116023	0.16263	0.140372	0.10778	0.402409	0.311405	0.0921467	0.257364	0.337328
108270551	0	0	0.0338935	0	0.052532	0.025678	0.107979	0.0699006	0.0238538	0.0296869	0.029537	0.0611813	0.0488223	0.0959873
108271435	1.48124	1.19867	2.20795	1.71146	1.65703	1.61994	1.66598	1.78948	1.68478	1.97463	2.47101	1.88791	1.97524	2.58895
108271341	2.20292	2.19678	3.68605	4.01249	4.49429	4.87772	4.34496	4.42604	4.46202	4.77828	4.41151	5.27862	4.99105	4.87154
108270972	5.38485	4.74771	8.39485	8.79166	9.42408	9.36171	9.56055	9.60048	9.63532	9.68939	7.79442	9.98438	10.6798	8.22108
108270971	37.0558	36.4734	38.9134	37.39	29.9548	30.0064	31.1654	34.3774	28.6067	23.6461	27.9073	26.4779	24.5311	26.3033
108271014	6.6176	5.70964	2.55478	2.82674	8.05041	8.61024	4.93731	4.62318	5.3544	7.15734	6.54823	3.83173	7.02189	11.6508
108271015	5.07517	5.10774	6.15958	6.06608	5.17121	6.97696	5.96397	5.52137	5.5038	5.7918	6.68351	4.60554	6.35004	8.49404
108271141	0.417795	0.3985	0.698813	0.532053	0.951016	0.865161	0.705899	0.538987	1.18755	0.865871	1.23283	0.815315	1.35034	1.85034
108271142	28.0757	32.1256	30.2982	27.5242	27.6092	27.1789	28.1284	28.1123	27.0795	25.2353	16.2527	22.5924	18.1178	11.4641
108270653	1.10006	1.04011	3.72319	2.98009	3.24599	1.32222	1.85335	2.59952	1.55583	1.78341	1.26743	0.997613	0.879888	0.823765
108271203	12.1083	11.6852	13.6179	15.1651	11.6086	10.2273	14.147	14.4495	10.3758	10.0089	16.3565	14.2147	9.85068	14.8117
108271115	1.74254	2.10363	3.54858	3.33004	2.62356	1.69959	2.85878	2.55165	1.8372	2.25073	2.52373	2.9819	1.88013	1.03962
108271369	0.519845	0.603224	0.607303	0.432083	0.418342	0.204488	0.322461	0.417494	0.664864	1.06386	0.940878	0.974442	0.923399	0.764401
108271117	5.88605	5.30313	8.87653	7.25605	7.43999	6.86803	8.22301	7.89825	8.57328	7.9127	9.27173	7.95472	9.29503	9.80584
108271078	0.0466333	0.0228939	0.166463	0.213182	0.129002	0.378342	0.371226	0.503517	0.913806	0.641533	1.07349	0.781257	1.10301	0.597143
108271080	16.8511	12.247	21.8788	22.2795	5.11854	6.21026	5.68326	5.39194	4.81448	5.11368	4.52254	6.70645	5.05439	3.89695
108271079	5.5713	4.86806	5.40062	5.43261	1.80984	3.09631	2.03443	2.1072	1.33545	2.87655	2.67123	3.42521	2.36536	2.54912
108271031	11.3547	10.1569	7.44286	7.8046	9.47904	8.69859	8.91486	9.04334	9.78608	10.5114	9.25163	9.42544	11.1783	7.02614
100528309	58.0078	67.9739	58.5216	58.3615	35.7764	39.0902	35.6874	30.2432	36.3131	32.2297	20.1158	28.6766	23.5683	14.6124
108271030	17.6921	16.2811	8.9314	8.37552	5.24229	4.8847	5.26145	5.44964	5.28157	6.5268	6.63201	8.29956	6.92751	5.33818
108270889	13.3976	13.185	10.6863	11.9326	11.4168	12.1607	9.70205	8.76724	10.4302	11.4785	12.1104	11.6692	11.1807	10.3786
108270888	10.0392	8.81564	19.3649	20.5223	11.6116	14.0154	18.8268	18.8904	10.1264	12.7448	21.8726	24.7034	13.6745	10.7744
108270890	7.89367	7.72572	7.15272	6.53474	8.90249	8.01898	5.8407	6.38239	4.55094	4.77784	5.6352	5.83622	4.60524	5.45636
108271348	4.19766	5.31158	5.31828	4.89871	3.27099	4.285	3.63067	3.83017	3.68353	3.99276	3.78868	3.54288	3.952	4.14391
108270891	17.8913	15.1412	12.9587	11.1153	12.8048	14.0935	10.2619	9.80189	11.263	14.3749	12.2314	9.18244	13.6656	15.2125
108271327	15.6419	17.1976	8.69297	8.4566	8.39496	7.19381	6.28449	6.98735	5.8827	6.50124	3.08852	3.98329	4.7198	3.34563
108271328	7.53357	5.6087	8.62907	7.85295	4.58025	5.82103	5.83708	4.79443	5.98984	6.31567	4.94461	5.44107	3.91626	6.36052
108271376	30.6631	32.2694	19.105	18.2547	10.0554	10.3731	12.5218	12.2035	14.3703	12.6898	14.4988	16.7403	13.932	15.2173
100304551	2836.51	3375.11	3147.42	3056.05	2666.19	2545.89	2046.42	2079.83	2888.66	3042.04	1623.58	2077.13	2573.22	1498.5
100528400	259.702	315.762	231.894	221.134	160.272	155.274	154.341	155.511	170.306	146.221	87.0848	132.281	111.275	63.2594
108271086	0.186891	0.24467	0.266852	0.213591	0.344665	0.471728	0.708453	1.10069	0.688625	1.40239	1.24028	1.60565	1.53756	3.02293
108271087	4.20125	3.43462	4.76295	4.47175	7.26247	6.53423	6.60272	6.53092	6.45054	6.83275	7.98738	5.90216	7.36152	11.7146
108270579	3.54479	2.82793	0.949017	0.886205	1.22575	0.838815	0.503901	0.76114	0.556589	0.969771	0.413517	0.713782	0.569594	0.298627
108271215	44.0029	46.0003	43.6092	44.8267	50.7125	45.4711	44.0856	44.6758	45.1722	54.504	55.2784	54.2611	49.1191	53.1057
108270721	2.06397	2.65703	4.45329	3.3548	2.58834	3.37386	3.33822	4.09692	2.16627	2.52391	3.31017	3.90112	2.7829	2.84385
100528246	100.929	119.243	118.858	130.71	88.5877	79.5894	90.9112	99.6488	85.6653	83.1673	77.759	96.3357	76.1478	60.075
108270724	16.8949	18.004	13.0908	12.488	10.2086	10.6974	10.4263	10.3294	7.85146	7.1032	7.35433	8.35977	6.61175	5.16854
108270723	14.0126	13.826	17.1146	17.5846	13.6431	14.7866	10.8189	12.3386	12.5972	15.5918	10.4702	11.9945	12.1499	11.0641
108270720	167.676	155.938	72.2143	73.0259	99.7643	81.9581	79.9016	80.3552	95.6678	103.063	87.4059	89.3312	84.8494	57.5444
108270727	0.735944	0.481734	2.62704	2.85035	2.39777	3.31712	2.4178	2.64876	2.25974	3.17025	3.56125	3.1087	3.9103	6.007
108270726	9.56231	7.81796	4.99912	4.88338	5.47791	6.12905	5.20175	6.37447	5.01266	5.72052	6.488	6.35558	5.38144	6.06395
108271385	10.7311	11.4	2.42647	2.55335	3.95807	4.67934	2.64885	2.40298	2.71085	3.06164	2.98703	1.7612	3.26304	4.54918
108271124	2.49307	2.00492	1.93242	2.08944	3.02136	3.62152	2.53815	2.98318	2.24283	3.86027	4.43167	3.64121	4.2242	5.08862
108271125	1.15704	1.13607	3.30417	3.14057	4.321	3.5463	4.33122	4.77954	4.0695	3.85877	2.63951	4.03838	3.61923	3.05418
108271326	3.59971	3.37005	4.30312	5.07073	4.90947	6.656	5.56928	5.75205	5.6784	5.86296	5.00002	5.28627	6.37067	6.1497
108271091	4.24361	3.91062	2.74188	3.23777	6.37454	6.10361	4.66415	5.25916	4.34779	6.25598	6.53413	4.55222	5.48554	8.61191
108270587	0.373319	0.47128	0.152298	0.182852	0	0.0576912	0	0	0	0.0666979	0	0.0687285	0.0548449	0.0718854
101154672	1.54206	1.5141	7.2191	6.06717	9.6785	8.66878	9.25703	10.6948	14.48	12.9308	10.8523	15.6701	12.5046	6.54231
108270617	0	0	0	0	0	0	0	0	0	0	0	0	0	0
108270618	0	0	0	0	0.205021	0.400862	0	0	0.558576	0.463445	0	0.716331	0	0.249745
108270522	0.29001	0.189835	1.01222	1.06798	2.63853	2.37032	3.07818	3.06809	3.6267	4.31205	3.80913	3.11448	4.47361	5.29893
108271400	6.81147	6.90372	8.39238	5.96401	5.22731	5.34797	5.18492	5.17626	5.13365	5.9081	4.16947	4.67216	5.47956	7.47824
108270994	4.00494	3.79634	5.80084	5.90935	9.47612	10.0006	8.68898	9.40308	10.7515	11.6485	14.8497	10.7537	12.6644	17.6571
108270548	0.18644	0.0686474	2.09639	1.94432	1.88249	1.66387	2.43827	2.49345	1.52225	2.04022	3.01588	2.04227	2.97184	5.34019
108271380	20.0549	22.487	18.4421	15.0914	14.2462	14.4183	12.2481	11.2604	11.8597	10.4247	8.67765	10.8485	9.84524	7.56452
108271431	13.2695	14.773	11.7113	12.5084	10.0007	8.87257	8.70371	8.8458	9.68595	7.4483	5.85055	7.87704	5.85603	4.33068
108271280	8.93675	9.23859	8.34761	7.49141	9.86693	10.37	7.83495	8.3857	7.45742	8.14858	6.71129	5.45402	7.02437	9.41913
100305061	0.336963	0.252494	0.405164	0.51685	0.824211	0.76739	0.625223	0.844299	0.58812	0.842835	0.926851	0.685653	1.20372	2.46221
108271109	43.7995	42.3329	18.2564	20.9187	34.0224	35.4013	22.1136	22.4115	26.768	38.0251	27.8895	32.4643	31.9329	22.7738
108271108	2.13147	2.4568	2.51412	2.43599	3.58905	3.64237	2.10778	3.39605	3.2284	4.32692	3.88225	3.18475	4.3204	6.28732
108270701	21.3203	20.9084	13.3208	13.527	19.2449	18.4786	13.9892	15.0298	14.1404	19.4081	17.1878	15.7361	18.9888	17.7303
108270703	0.0162152	0	0.41675	0.352103	0.269137	0.596386	0.682288	0.54116	0.391071	0.567819	0.585128	0.313449	0.450235	0.74312
108270705	58.5226	55.3793	18.699	17.0504	13.8323	14.73	9.56197	8.03421	12.2255	10.6086	9.07366	13.233	9.75639	5.76701
108270706	0.210322	0.0344182	2.55262	1.8829	3.10302	3.75402	3.26883	2.64942	3.87481	3.81403	2.09366	2.75562	3.53276	5.00839
108270704	2.81285	2.81332	4.93933	4.69228	3.4218	4.36576	3.57633	3.54991	3.31823	3.7582	5.80449	4.43549	4.16834	5.4399
108271408	9.49003	10.4572	11.7238	11.7638	9.01961	10.7164	11.0967	9.25683	11.39	10.492	9.62459	9.08615	9.75938	10.0248
108271401	0.0957775	0.188082	2.32485	2.07976	2.59651	3.62626	2.39624	1.92727	5.34171	6.04902	5.48218	5.67775	10.1943	8.26233
108271424	0.181679	0.222982	1.2322	1.40154	3.56832	2.89884	2.58262	2.58582	5.43145	3.80584	4.40831	2.98518	4.57747	4.46917
108271138	0.894061	1.27137	2.77327	1.86741	1.39866	1.6675	1.92831	2.26964	1.48708	1.54227	1.6112	1.98652	2.0291	0.872664
108271140	0.0569757	0	0.406763	0.260462	0.567404	0.308167	0.194382	0.391483	0.687059	0.99758	0.850751	0.8811	1.28904	1.07517
108271137	7.2971	6.19658	8.44795	6.53645	5.56479	6.34691	6.67237	7.40467	5.25192	4.62466	5.33752	6.73517	3.90421	4.18685
108271136	21.5461	21.4034	12.7314	13.4813	16.3227	17.0776	13.7019	14.2565	13.4022	14.9421	13.9237	13.6717	13.7154	13.3804
108271177	24.4533	20.8202	13.4096	14.716	8.16971	9.71197	9.47109	10.2621	10.684	10.4156	12.127	11.0372	9.29356	5.8119
108271176	0.481018	0.644042	2.15412	2.39886	1.57258	1.79754	1.64107	1.56671	1.58196	1.31253	1.60518	1.23978	1.73135	2.62293
108271236	2.60768	2.58347	6.13853	5.69197	4.31519	5.08263	6.38519	6.47983	7.43644	7.69773	8.71123	8.68896	8.35914	6.68147
108271419	0.636472	0.474949	2.32649	2.26949	3.23964	2.12059	4.19809	4.12334	5.83307	7.48233	4.59345	7.90698	7.69734	5.7651
108271420	1.0922	0.986607	1.27879	0.973626	1.08769	0.921561	0.86945	0.943432	0.592679	1.09275	1.22314	0.872667	1.6848	2.00216
108271283	66.8298	77.8967	73.5092	77.8624	40.7032	45.2382	58.1776	57.1499	35.4963	32.5991	34.2533	46.3584	26.8894	19.3732
108271047	25.89	27.9463	31.4579	31.7617	23.8836	26.6758	24.4826	24.9192	31.7485	30.9104	24.2138	30.9146	26.7974	15.8281
108271046	3.55069	3.72485	4.69627	5.01906	5.45913	5.49864	5.20678	5.02615	4.37561	5.32873	6.04594	4.88888	4.51628	5.36534
108271060	3.3355	2.99676	3.01942	2.60364	4.11296	4.31567	3.74361	3.66994	3.09991	4.33508	4.84217	3.58207	5.47033	9.72649
108271441	2.03007	1.55032	4.07955	3.86683	4.61743	4.35139	4.53176	4.76028	4.87338	7.05242	4.6311	6.05594	6.10841	2.93903
108271238	2.02048	2.48883	2.07191	2.24617	2.56091	3.07979	1.96352	1.96524	2.25188	2.80255	2.17129	1.9647	2.22894	2.52535
108271237	3.87467	4.01384	4.06051	4.46886	3.22539	3.69153	3.23402	3.90798	3.39356	3.51209	2.43278	3.20672	3.39974	2.77904
108271085	10.2186	9.31932	5.51927	6.51719	3.68433	4.76106	3.00312	2.74238	4.07669	4.25989	4.61936	4.88279	4.09323	4.38486
108271428	0.393192	0.193032	0.421064	0.561707	0.108769	0.425336	1.11786	0	0.592679	0.368805	0.611571	0.126677	0.303264	0.529985
108271083	3.51683	3.95267	6.64547	8.27798	15.2843	12.6595	14.0065	13.7201	20.272	19.5208	15.7538	16.8944	16.5442	11.6592
108270568	0.222994	0.387375	1.76346	2.07803	1.63233	1.7999	1.46304	1.71742	1.98231	1.33006	1.60082	1.72425	2.41671	3.14447
100528421	71.8623	57.8997	23.5539	25.4622	17.4141	22.7673	13.4768	12.0046	15.8148	18.3778	14.0382	13.3172	20.4741	13.0344
108271093	5.35592	4.96195	11.1011	11.6992	4.20587	4.34533	9.13629	7.12275	5.90303	4.80765	8.06187	8.79477	5.77445	3.49319
108271092	26.4738	33.6308	24.9015	28.0476	29.2405	31.6692	23.7337	23.6626	29.128	31.4174	22.903	31.3777	30.7029	21.0979
108271067	4.71415	3.74503	10.8105	10.2202	8.14062	7.34025	9.04877	8.91811	7.06282	7.14628	10.0076	7.6584	8.1093	12.9588
108271310	7.69319	7.78895	6.11951	6.75394	7.03991	7.14147	6.11511	5.69628	5.56411	6.55851	6.35978	5.69471	5.0371	7.21213
108270987	162.803	150.627	40.2662	39.7512	33.7385	35.3044	17.6346	18.4954	18.2282	20.1374	17.7921	16.9397	19.3958	20.2211
108271438	1.41888	1.18676	0.450209	0.48047	0.407042	0.795859	0.59762	0.567413	1.8483	1.11728	0.653902	1.55763	0.702552	0.495835
108270989	23.7216	30.7547	36.4947	35.7021	23.4758	21.6853	28.4016	27.3841	20.9841	24.3396	15.9019	25.4035	15.2039	8.21879
108270988	10.958	12.3882	9.66209	10.2284	10.821	9.58696	7.74509	8.99917	10.7485	10.7015	9.72394	10.2396	9.47315	8.47381
108271189	1.51439	1.21204	4.32463	4.21778	5.16793	4.59795	3.58911	4.5844	3.90044	4.58367	4.35467	4.00161	4.77681	5.21462
108271297	10.3547	10.666	9.79618	9.36561	6.81841	7.62783	7.36878	8.29332	7.66048	4.92576	6.00754	7.36797	5.55296	6.0795
108271296	0.0907891	0.0382042	0.92595	0.88937	0.832385	1.10838	1.13572	1.2349	0.938408	1.03812	1.82367	1.06972	1.49385	3.54887
108271418	8.77125	8.20082	11.5668	10.4394	10.8492	9.51853	11.2773	11.3516	8.36511	10.3408	12.7217	12.3835	7.35405	10.6179
108271126	9.65053	9.61492	6.8029	6.97439	9.75875	10.0666	7.21661	7.6618	7.31412	8.84912	7.36646	5.93096	7.69352	10.0293
108271489	1.87473	1.25384	2.01732	1.8631	2.37507	2.76277	1.94659	2.00021	1.66549	2.07276	2.56941	1.54062	1.95588	2.89317
108271127	0.123905	0.28387	0.70767	0.660832	0.73122	0.625494	0.892413	0.283786	0.124512	0.46488	0.719495	0.479032	0.679582	0.668048
108271300	0.400786	0.274271	2.39309	2.12366	3.77629	3.57351	4.28159	3.79098	5.99244	5.39209	5.39509	4.77368	6.3198	7.59583
108270534	0.564059	0.676907	0.715902	1.07441	0.728168	0.84746	0.748369	1.16886	1.10216	1.09734	1.24777	0.848059	1.25681	1.56283
108270620	0.215582	0.176395	0.102606	0.164255	0.0397578	0.116603	0.0817215	0.105806	0.10832	0.224679	0.134127	0	0.110851	0.193723
108271217	1.71852	1.71749	1.9937	1.73607	1.54503	1.9752	1.5181	1.64168	1.40314	1.43922	1.89018	1.34462	1.95665	1.88207
108270585	0	0	3.93923	3.3441	0.462536	0.994799	2.94728	1.31299	1.68023	1.35922	1.04027	1.4006	0.343898	0.450748
108270921	9.28734	9.39698	10.5926	10.7436	8.74142	8.39258	8.72633	8.5882	8.36543	8.85295	9.65384	9.15896	8.21147	10.801
108270922	6.25069	5.7141	5.15497	5.78886	6.26065	6.09135	5.45386	5.34216	4.87344	5.18908	6.33627	5.79844	4.62712	6.50057
108270923	13.6399	13.0347	9.10889	7.04784	7.56323	9.26704	7.8076	8.43872	6.80758	7.75041	8.65629	6.92935	8.46619	8.47605
108271481	0.553234	0.264638	1.80267	1.92924	2.26031	2.63937	5.17838	6.07095	2.83675	2.69661	5.63076	3.69275	6.2583	9.92363
108270621	0.0436982	0	0	0	0	0.0945412	0	0.0857866	0	0	0	0.0563143	0.134815	0.235604
108270925	0	0	0.307937	0.616192	0.357958	0.583241	0.735777	0.317539	0.325084	0	0.134178	0.55586	0.554466	0.72674
108270544	0	0.0623742	0	0	0.0702929	0.0687192	0	0.0623558	0.191512	0.0794477	0.158093	0	0.130658	0.0856268
108270545	3.06948	3.01383	5.39416	6.61125	3.26582	2.29875	2.81939	3.24471	3.20316	3.10057	1.90971	2.43426	2.18534	1.75042
108270657	0.0550608	0.108125	0.157237	0.0629271	0.060926	0.119124	0.125232	0.270233	0.0553307	0.206583	0	0.0709573	0.0566235	0.148433
108270524	0.60397	0.912339	2.12278	1.91148	2.26196	1.80926	4.17392	4.83397	8.35697	4.9388	6.64817	9.9987	9.17335	5.2603
108271257	2.28073	1.67953	2.35194	2.17214	2.10306	3.42664	2.01731	1.55466	2.41923	2.29773	1.34014	1.4696	2.47576	1.79328
108271256	4.83269	5.00868	4.56538	3.5705	3.53798	4.01323	2.80343	3.21036	3.23758	2.71671	2.2778	2.6736	3.23793	3.52019
108271095	10.9741	12.0119	11.3085	12.3644	18.9019	17.2655	12.0286	13.431	15.6922	17.4794	13.5479	11.5407	14.6215	14.792
108271488	0.295812	0.275162	1.48942	1.63699	2.36017	2.12207	4.40865	4.12621	2.8631	3.54375	5.15318	4.4542	7.34901	11.4371
108271204	1.01331	0.932758	1.08514	1.26665	0.981097	1.26743	1.26039	1.21223	1.90927	1.70291	1.73372	1.42829	1.33516	1.74999
100528377	44.9585	61.5605	40.4669	36.1185	36.4364	35.9516	22.4915	22.3153	28.0703	24.8621	14.9688	23.2542	16.6696	8.10743
108271205	6.22727	5.04436	5.18676	4.32947	4.39277	5.50136	4.21956	4.20239	3.91112	4.34832	4.42322	3.41068	4.21597	5.49092
108271378	0.720081	0.59539	1.67753	0.822956	0.796786	1.72189	1.50848	1.41363	2.43742	2.55948	2.07497	3.61421	3.31284	2.2477
108271227	9.73623	11.3054	9.38878	10.6757	10.8046	11.8754	13.1583	14.6816	12.2512	13.5176	13.344	13.3836	13.9015	15.8623
100528433	3.32479	3.54838	4.95369	3.30416	3.19909	3.75296	2.13709	2.41218	4.21267	2.7118	3.4176	4.09839	4.3111	3.89695
108270517	1.11326	0.771586	6.26477	6.84803	2.57239	3.18778	4.1332	5.36736	3.32325	3.35786	2.93348	3.62887	2.86215	2.33912
108270538	11.8874	11.6719	1.31484	1.33944	2.31579	1.81116	5.61688	4.7249	14.6797	14.8144	28.5418	37.813	54.0646	15.741
108271033	5.455	4.29549	7.94314	8.76511	5.97632	5.60882	6.94059	6.25578	4.50479	4.99845	7.52702	6.61229	6.49851	6.26081
108264415	8.79616	7.41451	8.92598	8.67768	9.76376	12.1185	9.21675	8.25402	7.22708	9.72081	12.2015	10.0702	10.5677	16.9643
108271487	49.2221	48.2085	241.007	245.297	193.719	183.173	259.439	275.292	159.43	122.616	198.259	141.223	131.15	71.7542
108271032	209.775	190.513	157.226	154.358	122.971	125.16	120.589	118.83	75.872	83.1206	81.3103	85.7358	65.2392	55.3373
108271064	127.481	132.147	82.1951	83.8011	94.104	98.0726	76.4463	75.7718	68.3578	78.9099	64.107	73.9269	60.997	57.0071
108271065	1.39183	1.0463	1.55259	1.29242	1.58822	2.82303	1.43443	1.66505	1.63905	1.44149	2.27309	1.03696	1.7668	2.84339
108271381	12.1629	13.3007	8.14836	7.83963	7.65411	7.4204	5.63763	6.16745	6.08228	6.12777	4.94919	5.64575	4.92023	5.43889
108271246	0.470289	0.160613	0.145979	0.0233686	0.791892	1.08383	0.279038	0.521839	0.554785	0.997315	0.814178	0.263507	0.883163	2.92147
108270622	0.0610148	0.0898629	0.304919	0.0348659	0.2363	0.363015	0.0693872	0.119782	0.214598	0.343382	0.303687	0	0.470599	1.02802
108271120	16.852	17.2432	29.4897	27.7455	18.7032	22.4787	23.5161	25.1483	19.7868	19.4277	20.8747	20.9009	18.7637	25.0376
108271395	4.88851	5.74345	12.8266	13.5137	6.65754	6.23731	8.98043	8.16149	5.16439	6.68854	9.25428	10.8767	7.56237	9.96834
108271494	11.7599	11.0911	7.57784	7.59003	17.4731	16.9722	14.8412	14.9735	14.9067	15.5959	19.7573	15.8091	16.9699	20.8548
108271133	56.063	66.2839	80.0495	91.5593	62.5856	62.4405	69.7921	62.5197	83.34	54.1416	47.6764	68.6151	51.1724	34.4302
108271132	8.80128	8.32785	6.81594	7.20913	8.81917	7.95321	6.97964	7.30041	7.00273	7.16933	7.82258	7.36013	6.77187	8.76101
108270623	15.8418	14.8404	16.5658	17.4563	16.1748	17.0985	18.7015	18.7888	16.579	18.6142	17.9242	18.998	18.0245	16.26
108270914	33.2621	36.3294	33.1612	34.4145	34.9669	37.7411	37.7476	39.0706	35.8251	32.8981	33.2057	37.245	26.9093	25.1463
108270915	3.75284	3.99187	1.96478	3.21674	1.52262	2.43578	3.69876	4.66603	3.01699	2.03382	1.55658	3.70784	2.63722	1.68615
108271383	753.085	694.53	79.2888	77.8839	99.4326	125.336	37.0743	36.2754	50.8465	86.1092	58.9759	36.978	59.0823	93.8424
100528482	123.17	109.571	10.9854	10.0836	15.9331	21.8374	10.5154	9.56122	14.1151	18.1847	22.2209	18.2835	21.7037	18.3622
108271045	15.6466	15.3442	7.33789	7.99123	10.591	10.2919	6.19194	6.46967	7.62169	8.24302	5.70532	5.121	5.77616	5.07297
108270882	0.709239	0.324978	0.540099	0.756528	0.627831	0.204592	0.699019	0.649763	1.23537	1.12353	0.76485	0.792135	1.41011	2.3581
108270880	13.8679	12.6354	13.7287	13.8994	20.2535	20.591	16.2975	16.3876	13.3726	16.5969	21.5171	13.3488	17.0186	26.8891
108270883	4.23793	4.35577	2.19397	2.20926	3.4279	3.05626	1.46557	1.99479	2.41575	2.82052	1.63443	1.18172	1.7076	1.73708
108271075	11.9541	11.6194	8.09291	7.47876	12.8854	12.0953	11.0358	10.8404	9.56186	13.5326	14.6183	9.4513	13.5122	18.4976
108271105	5.69232	5.42228	4.81773	4.07811	6.13752	6.86665	4.12698	4.50333	4.72009	5.91985	4.95361	4.75493	5.97869	7.93444
108270871	12.074	11.5347	6.36786	5.50094	8.8165	9.08979	5.38099	6.61981	9.3185	9.18252	7.34276	6.58841	9.3964	7.84405
108270874	14.6303	15.8426	23.0385	25.0329	15.4487	12.028	15.7822	16.4944	9.74533	9.20085	10.7148	15.9453	8.25355	5.1836
108270869	3.20782	4.47952	0.916055	1.33066	0.788783	0.565491	0.783643	0.676394	0.358171	0.475473	0.620908	0.85741	0.659772	0.672595
100528551	100.043	117.119	72.9021	77.6331	74.3456	64.6767	50.1533	50.6979	64.9896	54.4147	27.8066	48.6333	34.3955	22.3417
108270870	9.6179	9.99257	8.94235	9.373	5.89871	6.89579	6.52869	6.51338	5.88144	5.59464	5.33446	4.9963	4.94544	3.7686
108277165	2.02149	2.56577	1.47839	1.23967	0.545568	0.160006	0.448562	0.338776	0.842288	0.308311	0.490806	0.635394	0.304224	0.066458
108270872	4.0995	3.95109	7.649	7.15712	5.73285	5.25083	6.46393	7.03581	4.19542	5.03261	6.97879	6.2554	3.64684	4.20362
108270873	2.88139	2.65768	6.79463	5.53829	4.9274	5.28936	6.3053	4.84241	5.83489	5.13234	5.10643	7.25775	5.61206	1.47115
108270868	8.48671	7.68634	9.6524	10.1507	10.2003	11.6498	9.76774	10.4417	8.66065	10.4125	10.3963	10.2581	10.0066	10.5123
108270656	0	0	0.22715	0	0.352063	0.0860454	0.0904575	0.156155	0.399663	0.0994788	0.0989765	0	0.1636	0.107216
108271178	2.03696	2.00003	4.45964	3.38849	3.13047	3.74591	4.76163	4.42097	5.11735	5.29311	5.57617	4.92925	5.56277	7.38266
108271181	11.1683	11.5824	6.72448	9.12437	8.58606	7.90865	7.85512	8.18892	6.5355	6.11427	6.86475	5.60679	6.78046	7.98032
108271182	6.32174	5.73485	6.08306	7.61756	7.22325	9.36584	6.95478	7.82407	5.04075	4.55465	6.41272	4.95897	4.80521	6.39082
108271398	0.846838	0.680306	0.549616	0.263952	0.42593	0.499673	0.175098	0.302269	0.154725	0.192561	0.191588	0.0992115	0	0.103769
108271397	30.4366	31.3505	31.0251	27.2498	27.7598	24.7609	20.8905	26.0092	21.5851	18.2546	16.5629	18.3829	15.4796	12.2965
108279292	0.298886	0.238442	1.33364	1.1742	0.992172	1.15183	1.18965	1.22853	0.788421	1.09803	2.13848	1.22775	1.42158	3.09705
108271320	44.5856	48.9188	34.5126	33.0017	25.2343	23.1917	23.1295	19.8523	19.2944	19.1246	13.8343	18.2887	15.6089	13.7072
108271128	4.50923	3.73247	3.89305	3.7752	4.64146	5.67194	4.35283	4.55484	3.29312	3.70496	6.03501	3.64882	3.90928	7.56218
108270564	0.0676199	0.154919	0.740224	1.03041	0.598584	0.682714	0.692089	0.353997	0.453009	0.704731	0.336563	0.203332	0.556313	0.577252
108271287	3.51616	3.85484	4.40452	4.93067	2.69724	3.45358	2.91926	3.1973	2.92643	2.91363	3.48944	2.72434	3.63814	3.54731
108271145	22.794	21.3805	14.9701	14.0682	17.5662	15.1985	14.047	14.1244	12.4126	15.0763	14.5248	13.6207	13.3137	11.214
108271146	8.00583	9.69126	7.04657	6.32952	6.67431	4.33016	3.86625	5.11332	3.52661	4.73187	2.7975	4.09861	2.76315	2.06952
108271403	3.88287	3.83631	7.31135	7.51619	4.48446	5.06661	5.32642	6.26491	5.68215	5.43271	7.00573	6.72398	5.34074	5.33187
108270912	2.71514	2.54937	2.94468	2.74696	4.39984	3.99639	2.81775	3.34962	3.75721	4.52753	4.19082	3.40343	4.33326	4.3997
108270913	38.4616	30.2006	104.375	104.698	60.4652	67.8644	54.2015	52.6586	53.0744	75.2711	92.9587	94.1323	71.2415	89.9401
108270911	3.29678	3.02999	1.73787	1.9496	4.29483	4.72741	2.83367	2.47407	2.43655	3.04435	3.69679	2.13664	3.39034	6.20056
108263044	1.46343	1.70208	0.708475	0.732169	1.04248	1.25694	0.478559	0.641173	0.410254	0.73837	1.14885	0.712284	0.936566	1.93023
108270508	4.30281	3.84616	1.53594	1.27578	3.05433	3.2055	1.89267	1.63364	1.26454	1.64991	1.61632	1.33395	1.37757	1.91502
108271214	9.47933	8.76902	9.69451	11.4305	14.1588	13.4181	12.0868	12.3038	9.31585	11.6592	13.5825	10.6007	13.0247	19.1834
108271322	6.065	5.69232	16.301	17.9403	17.6659	17.7046	19.7281	20.0048	20.6593	21.7514	25.5814	24.7124	20.6376	17.973
108270957	48.2712	55.5479	54.4467	55.9233	31.6252	42.2826	37.1815	34.9776	39.8694	34.5494	28.5239	46.8687	33.7742	25.4516
108270958	24.6223	33.2001	48.1179	49.018	22.7252	22.5847	38.4529	35.7519	22.1204	16.1772	21.4607	33.1932	12.9523	7.49416
108270956	1.65754	1.42718	1.82055	2.30236	2.28557	2.73094	2.29098	2.50309	2.17817	2.61514	2.82405	2.59616	2.96335	3.16225
108270955	70.1515	68.4313	63.1638	63.6367	55.1075	57.2081	55.2407	57.0653	38.9761	42.2607	46.2379	43.6577	37.2453	45.6245
108271130	1.73716	2.74571	4.05334	4.74546	5.39157	4.40003	4.19199	4.57483	4.51322	3.65625	3.32146	4.47739	5.01082	2.91263
108271131	9.87885	9.59517	12.7748	11.7163	12.5517	12.3859	10.6591	10.8731	14.0213	14.0199	11.1328	11.3583	14.0203	10.3726
108271248	65.6354	60.162	37.487	39.9318	23.0928	21.3004	36.7846	34.6823	29.0685	26.5428	18.4372	32.5171	19.6432	12.7143
108276865	0.241746	0.169545	2.02175	2.99965	3.36283	3.3249	9.34723	10.1697	16.6234	17.1036	22.0021	24.7007	30.1525	9.86861
108271442	0.528674	0.51909	2.40185	2.91117	2.12724	2.96345	2.78747	2.40598	1.83528	2.64471	2.27254	2.8491	2.42184	2.00824
108271253	1.52255	1.09629	0.869588	1.06724	1.30286	1.77878	1.13123	1.03619	0.856808	1.19327	1.43985	1.28192	1.18998	2.32588
108271254	2.47511	1.97714	16.2927	14.719	14.5758	14.1134	12.2609	13.0535	13.448	15.5822	13.7287	14.8132	14.2368	17.4162
108270519	0.927998	0.702905	10.0324	9.21187	8.77224	8.89136	10.9755	11.4253	11.1106	9.41733	12.702	9.87487	12.57	17.0473
108271384	1.27423	0.834088	2.77244	2.9819	1.27569	1.50968	2.48414	1.60812	1.52438	1.29006	2.18957	4.45717	4.74239	1.14503
108271386	16.19	14.1399	23.1168	21.8765	14.3515	14.3205	17.6995	15.1894	15.1907	13.6477	13.2448	16.9449	10.3024	8.56022
108271286	36.7639	38.2885	28.7181	25.9618	22.192	24.9139	19.7493	21.8767	22.2814	21.1106	16.0912	17.5132	17.5649	16.5052
108271518	7.25528	7.01126	8.42386	8.70641	12.2957	12.8879	9.90102	10.6262	9.30542	12.7509	12.4015	12.3272	13.0178	17.9375
108271221	9.97564	11.1552	12.9248	10.5563	10.5272	10.1917	9.24367	11.0612	11.8809	9.01036	9.4246	9.16563	10.2588	8.59063
108271223	1.32694	1.6286	2.24991	1.89564	1.28475	2.24283	2.82941	1.79093	2.0835	3.00786	2.57989	2.7788	2.64391	3.13002
108271224	5.67665	5.82902	12.6221	10.9943	5.46621	6.56261	8.32822	7.23096	7.48985	7.09942	7.27925	10.2194	8.82349	6.95067
108271173	6.17202	5.51816	7.37974	6.19357	6.21871	6.24234	6.4483	7.68374	6.80737	5.648	6.80582	8.08326	7.12124	5.14037
108270583	0.182211	0.268361	0.780508	0.416486	0.705672	0.739151	0.725249	0.49185	0.549312	0.740607	0.680186	0.70445	1.21799	0.798209
108270863	37.206	38.6995	22.0477	22.2822	30.7149	27.1026	20.908	21.305	22.3696	25.6983	17.9615	19.0475	20.529	13.5245
100304548	2696.07	3384.81	2836.92	2861.34	2531.87	2645.86	2080.91	1911.17	3426.42	3010.37	1615.46	2174.74	2410.69	1462.43
100304917	20.6002	19.431	19.2439	17.3284	13.8749	13.8873	13.2898	13.313	10.7363	10.1346	12.1267	11.8997	8.61867	8.47957
108271555	1.21065	0.928988	1.94652	1.30223	1.45219	1.43068	0.983414	1.03856	1.49262	1.66677	1.13932	1.28485	1.97738	2.98943
108270862	19.1411	18.7701	8.97057	8.88439	12.3077	13.6188	8.14549	8.37445	8.2295	8.59096	5.93159	4.75704	6.96369	6.95258
108270866	0.107091	0.0262873	1.94959	1.62167	1.42198	1.94041	1.33964	0.972343	1.82947	2.07594	1.43249	2.03563	1.56935	1.40739
108270864	5.12771	4.39154	8.74076	8.20957	6.14884	6.62208	5.77996	6.27495	7.10503	8.22093	7.027	7.627	7.36396	8.34271
108270865	0.137412	0.0337303	0.147153	0.235566	0.139379	0.148646	0.208357	0.213562	0.230143	0.229137	0.156736	0.236113	0.259073	0.262393
108271239	4.78294	4.09026	4.79153	4.71686	4.01201	4.33945	4.29877	4.20264	5.93046	7.52538	7.77536	8.84806	7.1797	6.083
108271027	7.46016	6.52583	4.71269	4.62986	11.4867	10.9752	8.19591	8.2281	7.48764	9.32993	11.7132	6.24617	8.72271	17.8319
108270659	0	0.138296	0	0	0	0	0	0	0	0	0.175262	0	0	0
108270626	0.49738	0.122091	0.443864	0.14211	0.481567	0.941572	0.424223	0.610273	0.374863	0.0777551	0.386812	0.400611	0.511497	0.838025
108271546	0.207242	0.244181	0.118364	0.0473699	0.0917271	0.13451	0.188544	0.0406849	0	0.15551	0.10315	0.10683	0.213124	0.111737
108271011	28.2418	27.0385	29.6014	29.654	29.5766	27.7015	25.9784	26.0066	23.4274	27.3625	26.7376	20.8358	28.1852	36.0285
108271035	61.8291	66.0759	27.0234	30.1795	32.6865	33.269	27.7763	27.2698	23.2273	24.5491	18.4183	21.3001	17.8522	14.996
100304977	3.0584	3.08875	3.99262	4.09454	2.8685	3.33993	2.9812	3.00206	3.07339	3.13281	3.9506	3.37833	3.02538	4.00464
108271037	23.5125	25.4194	22.203	21.059	17.9906	19.1211	16.4985	17.2687	13.4058	11.8352	9.54487	12.894	10.5894	8.76604
108271150	0.265142	0.312402	1.21146	0.666649	0.821481	1.20464	0.663355	0.468465	1.49207	1.59166	1.2537	1.98181	2.83574	3.78829
108271149	123.952	128.123	52.2338	51.6741	188.404	144.103	117.205	119.592	216.095	224.772	136.403	160.346	155.319	56.2143
108271250	0.191577	0.292606	2.49228	2.26245	2.28472	2.57897	2.6628	2.13121	2.69522	2.18296	2.41032	2.27684	2.84576	3.98817
108271251	0.259398	0.311293	0.946527	1.15289	0.797303	1.24713	1.54051	2.09354	2.14328	1.29765	1.9725	2.1543	2.54904	2.64174
108264036	4.54478	4.49663	3.07037	3.2546	6.26363	6.53833	3.48967	4.72349	3.78447	5.04425	6.45065	3.86466	6.04841	12.1735
108271249	3.83522	3.7219	2.8654	2.39544	6.06956	6.27137	4.91935	5.2529	4.16772	4.85223	6.60344	4.99995	4.12751	9.79801
100304608	114.933	123.481	167.274	162.803	116.188	122.101	135.63	131.532	128.553	125.838	95.0356	135.046	89.9499	58.9488
108271056	3.05132	2.80875	4.62912	4.28641	4.04459	4.40102	3.75919	3.11991	3.86479	3.89559	3.24311	2.78535	3.30136	4.24141
108271054	11.9098	8.93327	4.4205	4.11589	11.3608	11.414	7.29297	7.41118	5.96823	7.74373	9.82733	5.61821	5.7828	11.2416
108270609	0.64368	0.316005	0.565586	0.565877	0.383517	0.482055	0.844622	0.631824	0.298539	0.464428	0.462083	0.446662	0.458272	0.567289
108271073	0.895243	0.515283	1.19011	1.27011	0.785654	0.96843	1.0883	1.18177	1.67518	2.20064	1.65175	1.75045	1.3651	1.41475
108271074	3.80572	2.54875	3.10962	3.09237	4.08941	4.16443	3.12712	3.69243	2.71906	3.32894	4.40705	2.01281	3.30292	6.40476
108270591	1.45608	2.3828	6.37577	5.54701	4.67243	4.62033	3.69813	4.28777	5.41389	4.85605	6.28099	6.50506	5.98961	8.76651
108271439	47.5843	45.4944	27.4067	29.589	20.7451	22.3088	20.61	15.5109	18.6605	18.3109	14.3304	15.9921	13.1289	10.4692
108271184	42.2348	50.9571	50.7893	50.1729	26.3627	28.7462	36.9464	37.6955	32.1453	22.5033	20.1093	34.9973	17.4762	10.6671
108263194	0	0	0.0835968	0.0669119	0	0.0633337	0.0665813	0.114938	0.117669	0.0732214	0	0	0.0602091	0
108271183	0.12476	0.0816656	0.385967	0.261405	0.115042	0.359892	0.449287	0.367387	0.271639	0.364069	0.28461	0.321559	0.427671	0.560549
108271185	3.0433	3.47532	2.9284	2.45735	2.81844	3.39945	3.27281	3.37689	3.62333	3.02003	2.92245	3.36774	3.43584	2.31857
108270684	1.01895	1.38528	5.30482	4.03105	4.28448	4.06986	3.76156	3.93919	3.98552	3.84262	4.29136	3.77778	4.61064	6.1277
108270685	0.369302	0.329643	0.766992	0.805757	1.30022	1.41638	1.60355	2.15852	3.37375	4.74458	7.66579	6.31679	10.772	8.75647
108270686	0.149533	0.146822	0.854039	0.769031	1.73734	1.29406	2.38072	2.42184	7.81381	7.29341	4.18649	6.07017	7.61194	1.41089
108270688	0.501674	0.422211	1.53496	1.2286	2.61697	2.24827	2.36356	2.53252	3.3849	3.31632	3.12122	4.24851	4.27471	4.15385
108270689	10.1108	8.61704	13.5127	16.2236	11.1878	13.2998	12.878	13.3386	11.217	11.0769	9.8132	12.1438	12.4357	9.10373
108270693	2.80219	3.46217	4.66796	4.35011	3.38492	3.28388	3.53194	3.91957	4.99827	4.20542	4.91061	5.41682	4.10646	4.24922
108270690	1.32409	1.18604	3.28367	3.1858	4.88378	4.07085	4.43809	4.78837	4.27186	5.57794	3.84438	4.16113	4.51501	4.63407
108270692	2.59873	2.44283	2.02788	2.00303	2.67494	3.19254	2.50859	2.36301	2.35842	2.70839	2.41897	1.80431	3.02468	3.81511
108278890	0.582552	1.25838	0.166359	0.33289	0.128921	0.126035	0.132498	0.285911	0.234163	0	0.0724881	0.75074	0	0.0785224
100304758	25.7822	26.5805	21.2779	18.9758	13.979	12.16	16.5365	16.6016	13.0579	14.1874	16.3615	19.8025	12.1434	10.078
108270691	9.16619	8.6463	6.11532	6.31289	6.11214	5.84541	3.36845	2.98602	5.02791	6.35752	4.18374	4.74565	6.09214	8.20079
108270569	1.8231	2.48617	5.35083	4.63013	2.0173	1.42432	3.6858	1.78952	4.68186	3.42004	4.03292	4.56836	6.24947	1.91128
108270947	7.8687	6.46248	3.96953	4.09788	5.59807	5.84468	4.64738	4.47419	4.28434	6.36401	7.63981	5.03858	6.61708	10.0898
108270948	13.2918	11.9353	6.16399	7.27076	10.685	12.0434	6.45968	8.2519	9.36125	10.6558	10.8848	6.14894	11.7997	9.18769
108271134	0.199074	0.0934833	0.778591	0.633086	2.35604	2.1254	1.10243	1.19793	1.70477	2.08917	2.36942	1.46121	2.15406	4.50332
108271303	1.81326	1.92231	4.03369	3.60403	8.5927	7.54751	7.66556	8.91222	11.2762	8.93946	10.6928	8.50042	9.91819	7.84593
100528934	11.779	11.1667	12.8644	12.6179	8.70281	10.1457	10.6239	8.91621	8.27462	7.43491	7.39737	8.51779	6.79715	5.47483
108263329	0	0	0	0	0	0.0580893	0.0610679	0	0	0	0	0	0	0
108270584	0.153389	0.120486	2.14636	1.3323	2.13858	2.5553	1.77926	1.98744	2.25045	2.9926	2.48124	3.28138	4.79536	6.368
108271269	17.7339	18.2212	19.4402	18.9337	16.5339	18.243	17.2268	17.2724	15.6133	15.0528	13.6955	13.5648	14.8721	16.2236
108270527	0.0921165	0.158281	0.493231	0.289511	0.254823	0.298941	0.157135	0.497309	0.277704	0.403214	0.401178	0.474845	0.686799	0.527697
108270529	0.11117	0.0727699	0.476203	0.381159	0.205021	0.360776	0.379276	0.545613	0.521338	0.834201	0.553326	0.62082	0.685954	0.649336
108270553	0.281501	0.331676	0.294756	0.407509	0.228424	0.385717	0.256102	0.202631	0.301739	0.258173	0.420332	0.241848	0.154395	0.328844
108270608	0	0.0927099	0.20223	0.215823	0.10448	0.204282	0.375824	0.37073	0.142327	0.0590435	0.587454	0.425887	0.436957	0.890899
108270898	16.0713	15.9215	16.8504	17.7908	15.1118	14.3252	15.9613	16.9602	15.0095	16.1336	16.5453	17.182	15.7122	19.8169
108270900	0.344547	0.200866	0.538082	0.516825	0.643359	0.69884	0.526516	0.486164	0.573454	0.875271	0.964636	0.679907	1.07405	1.81413
108270899	0.409775	0.581166	0.97516	0.8846	1.25951	1.03431	1.60513	1.78767	1.41836	1.87909	1.8696	1.58424	1.73244	1.53427
108271081	110.265	110.224	127.937	128.69	80.6937	75.9861	95.9528	94.0255	63.0558	57.5341	60.4523	69.9198	54.9824	46.7615
108271201	4.58934	5.11566	6.26797	6.53725	7.31066	7.07505	4.91653	5.28825	7.55272	7.12596	5.76578	5.57146	6.49799	7.56065
108271245	58.3011	59.5338	41.4777	39.9203	29.8997	29.7239	29.8067	29.0615	29.65	28.6581	25.3593	32.4706	26.0677	20.5002
108271405	0.885958	0.610453	2.59661	2.3981	2.13265	1.88314	2.26252	2.97508	1.74936	1.34127	3.63604	2.28348	2.31772	4.50438
108271042	1.23782	1.05992	1.00701	0.773127	1.083	1.1366	1.32583	1.10199	2.12617	2.14208	2.95511	2.37423	3.07876	2.75489
108271152	9.31903	7.76179	6.02601	5.94954	7.25376	9.36246	9.16039	7.92773	5.01604	7.36791	11.1693	8.80698	7.77697	10.02
108271013	5.10708	4.22719	3.92789	4.41278	6.04695	6.49873	6.08845	6.1149	5.64037	6.61851	8.54987	6.91538	8.01759	10.2759
108270599	0.091777	0.225283	0.917305	0.944	1.01553	1.38992	0.730595	0.900865	1.79842	1.26257	1.3133	1.30101	3.06741	3.58749
108271601	7.18332	6.84619	13.6482	13.8359	14.1801	13.4897	17.7322	17.054	21.5208	21.8484	15.9937	24.2415	19.3052	11.8771
108270525	5.80301	5.27532	8.20279	7.49596	7.29619	7.05737	5.68677	5.92442	5.16534	5.81759	5.52774	3.94151	5.52521	10.1575
108271274	10.9647	13.8163	10.1764	11.487	6.26858	8.69816	10.1833	10.2246	9.733	6.1708	5.91225	10.1268	4.69831	3.44853
108271273	8.92749	10.7825	10.3782	11.6476	6.99361	8.28991	9.43376	9.38344	9.3682	8.59608	5.60348	9.7741	5.84976	3.94014
108271275	11.3468	12.4217	15.5498	14.2349	10.7516	14.3202	9.19584	10.1777	11.2714	11.8256	6.89725	10.3368	9.52287	7.82301
108271272	3.76628	3.14077	4.34634	4.95296	2.91152	3.01378	2.93362	2.7347	3.11075	3.87143	3.1457	2.92548	2.49369	2.57306
108270554	0.480119	0.188566	0.479876	0.768196	0.478136	0.415495	0.819001	0.471275	0.33773	0.840634	0.418195	0.680606	0.444371	0.517723
108271393	9.58265	9.63383	11.1205	12.9588	14.8279	10.6138	13.3289	13.7157	12.1233	12.4141	10.4987	10.1352	10.8362	9.6745
108271147	26.8787	28.074	14.5471	16.0704	15.8451	17.1155	12.9743	15.2772	13.8001	15.2958	11.3336	12.1009	13.5673	16.8335
108271278	0.165475	0.216633	9.60844	8.51022	4.88272	5.60876	6.96272	5.30595	6.54059	7.10524	5.97121	8.31672	6.80686	9.29351
108271279	0.597144	0.486519	3.88219	3.60104	8.02745	6.44586	11.0965	12.4462	18.6788	13.379	13.8648	16.8154	16.084	8.27155
108271620	8.44343	6.90518	7.69656	8.27806	24.2075	22.2306	12.5713	13.3723	21.2649	26.7546	22.8467	18.6689	21.7402	17.0572
108271114	65.755	60.4938	214.996	214.396	67.7457	58.8172	133.846	136.139	46.5317	44.9185	75.082	109.093	31.1967	29.4941
108271022	5.71318	4.5316	6.41573	5.46054	7.71661	7.3899	5.89599	5.22876	4.71962	5.49232	6.12236	5.60713	4.93444	7.37196
108271023	122.519	142.67	237.34	236.928	170.289	189.778	246.519	237.713	168.288	158.053	166.551	224.962	117.545	94.9909
108271024	0.107234	0.10529	1.14836	1.14384	1.02836	1.21801	1.68696	1.75432	1.22128	1.49757	2.04598	2.142	2.13204	4.4326
108271412	0.515691	0.506342	2.45443	3.63443	3.80416	2.64979	3.51873	3.62771	5.74359	6.28818	2.56674	5.37199	4.99392	1.79568
108271061	80.326	89.053	126.965	116.641	71.8284	69.8181	88.6699	91.2169	91.5986	82.9919	86.5318	103.038	94.6737	72.6267
108270575	0.192048	0.12571	0.57128	0.640164	0.354175	0.744429	0.782601	0.691204	0.450307	0.620468	1.03553	0.515611	0.72416	1.61788
108271309	8.54958	7.46842	4.78557	4.83964	6.24025	6.77356	5.36349	5.69323	3.61004	4.11632	5.79369	4.00887	4.25164	6.19483
108270578	0.425921	0.313649	0.304075	0.77072	0.667662	0.61432	0.242183	0.348396	0.428008	0.799006	0.485816	0.411666	0.766516	0.908991
100304649	0	0	0	0.185769	0	0	0	0	0.0816717	0	0.10113	0	0.0835801	0.109549
108271410	0	0	0	0	0	0	0	0	0.209935	0.130635	0	0.269225	0	0
100304650	0.0850484	0.250519	0.121436	0.485995	0.282324	0.552007	0.483594	0.417409	0.341861	0.531822	0.634964	0.43841	0.78716	0.343911
108271266	39.1924	51.8108	68.935	69.1895	54.3909	50.9231	49.5504	53.5149	57.0966	53.5336	31.4676	49.52	39.6293	22.8723
108271267	24.2759	26.2559	24.9675	26.0433	13.894	14.5891	14.7026	12.9643	12.805	12.5629	9.49031	10.2484	10.0433	4.07452
108271392	26.7232	29.7733	24.3695	25.0718	33.6469	27.9	20.9505	19.2472	22.9814	23.6224	17.2848	16.8645	21.4279	19.1804
108271232	0.717937	0.352461	0.768829	1.14285	1.75906	1.24815	1.37047	1.25842	1.00489	1.34682	1.46764	0.991298	1.63484	3.76715
108270668	0.459638	0.376087	0	0.262652	0.2543	0.165738	0.261355	0	0	0.287419	0.476614	0.493616	0.157561	0.309774
108271409	34.0335	29.4394	23.0086	21.2845	10.8154	11.4305	6.55909	6.22323	7.87537	9.96636	7.50551	9.07825	8.73855	4.03548
108271000	1781.74	1817.72	1924.76	1908.42	1678.73	1670.36	1524.86	1568.12	1552.68	1735.03	1573.03	1720.02	1548.12	1296.09
108271001	3.42976	3.87782	8.05067	8.6116	7.18771	8.09487	8.00763	7.65134	6.39705	7.11647	8.63244	9.37568	7.50846	11.2773
108270952	23.7078	24.226	21.291	22.0069	15.0752	14.3896	16.4694	16.8479	15.1999	16.3678	15.4842	16.1748	14.1761	13.3029
108270949	0.395643	0.366272	1.80774	1.87326	2.21396	2.37227	2.39107	2.25246	1.59033	2.03577	3.0945	2.06861	3.48748	6.88704
108270951	0.153985	0.21839	0.146578	0.175984	0.132524	0.129557	0.252943	0.268708	0.292285	0.556338	0.596108	0.308686	0.826965	0.645731
108270953	12.7401	14.6377	21.6196	19.9346	15.3151	15.8381	13.5022	13.2911	15.1151	13.9729	9.25437	14.871	13.136	12.1825
100305065	18.7802	17.9314	17.7684	18.2686	16.29	16.1941	18.1077	19.2066	13.7952	14.5273	18.5248	17.5846	13.6704	15.8804
108270628	2.48715	2.72936	3.19316	3.36798	5.01851	5.35835	4.56353	4.71855	3.19244	4.86181	5.56546	4.47114	4.53515	7.74723
108271291	4.42944	3.99097	6.6966	6.58094	4.41115	5.01704	5.24467	6.03585	3.69184	3.77997	5.99796	5.84257	4.63555	3.51204
108270604	0.0723339	0	0.103282	0.082668	0.0800391	0.234742	0.0822596	0.284006	0.0726885	0.180927	0.450033	0.0932173	0	0.0974991
108271389	9.65956	8.74482	8.22481	6.96304	7.13385	6.56672	5.92084	6.50231	5.16514	5.48613	5.07248	5.25343	4.44283	4.98707
108270895	4.93272	6.03037	4.00494	4.86367	3.85282	3.24343	4.17969	3.51272	4.9083	3.99172	3.55034	3.49003	5.27165	2.34664
108270892	21.2585	19.4042	11.8522	11.3067	11.8817	9.63188	9.60439	9.37947	6.88651	6.85036	7.68651	6.46808	5.36001	4.35834
108270893	12.7463	12.8933	14.9557	13.5111	9.45954	9.70599	11.4737	10.8484	9.94519	9.53569	11.2125	11.9103	10.8112	10.5888
108270897	18.892	17.8126	16.1663	15.9229	14.7667	16.8362	13.6179	14.3484	12.4924	12.1603	11.8553	11.5634	10.0328	10.3353
108263350	2.9108	4.66616	3.47761	1.4936	1.97196	2.31337	0.810665	1.04958	2.20872	1.48585	1.18268	1.45453	1.71052	2.64234
108259292	0.330811	0.417617	0.269913	0.108021	0.104586	0.204488	0.0537435	0.0927763	0.284942	0.0591033	0.352829	0.243611	0.0485999	0.1911
108270896	19.7821	17.5162	9.56485	9.05966	16.1049	16.7023	11.7112	12.6461	10.3486	14.2547	16.3332	12.5166	12.9112	18.3667
108270593	0.113536	0.083608	1.33742	1.00561	0.502519	0.614087	0.581018	0.724389	0.541938	0.319481	0.882967	0.621836	0.554601	1.18602
108271243	9.31066	9.59442	5.39665	5.89987	6.47728	7.22977	6.91906	6.10785	3.47387	5.07273	4.87506	6.29636	6.20947	5.0945
108271202	2.31361	1.93092	4.00547	4.34632	3.21608	3.37871	3.94663	3.71875	2.39761	2.62222	3.68855	3.8015	3.07819	5.0676
108271216	3.57821	2.48357	5.81385	5.96961	5.75702	5.20547	5.61271	6.58052	5.64161	5.86384	6.29483	6.20137	5.26588	4.54589
108271164	1.17739	1.54139	1.51632	1.45114	2.50343	2.84696	1.68025	1.6769	1.92553	2.77173	2.29811	2.02308	2.37413	4.76102
108271319	6.98479	6.57918	5.17255	6.16967	6.34026	6.24955	7.00083	6.32159	3.64038	4.67863	5.77457	5.1262	3.65239	6.38293
108271704	18.6846	19.9428	8.07158	8.75013	10.4033	9.29067	6.38356	6.5418	7.77356	9.17833	7.23155	6.41594	9.19947	11.0953
108270963	7.67693	6.70342	13.3881	13.2945	15.9195	16.7675	16.1612	16.1065	13.8391	14.4382	18.303	15.8218	16.6936	27.8047
108270965	0.461084	0.46604	0.580904	0.852431	0.870341	0.762837	0.539776	0.678887	1.04934	0.898892	1.26559	1.13598	1.57592	1.22471
108270966	2.55552	2.47434	3.24347	2.75837	3.10267	3.41716	3.30983	3.79752	3.35273	2.79652	3.48904	4.02518	3.75958	3.97086
108271416	14.7746	13.4942	15.9872	14.5763	18.7239	16.7338	15.8207	16.1758	13.0493	15.0295	11.0516	11.8798	10.1293	7.85809
108271264	4.24105	3.73203	3.11348	2.88074	4.98058	4.91237	3.07125	3.1222	3.29689	4.20317	4.20684	2.6554	4.60829	8.43996
108271265	2.60739	2.4653	10.8931	9.93299	8.76226	6.58127	6.58927	6.49319	7.95755	4.04592	5.22713	4.72912	4.66761	2.40809
108271110	0.83224	0.47902	0.901478	0.78715	1.33371	1.27281	1.56652	1.54931	1.18238	1.11261	1.32125	1.84916	1.56416	1.74069
108271111	2.13438	1.69796	3.40349	3.98837	2.18935	2.35943	3.36628	3.67019	1.67517	2.06532	3.9547	3.25253	2.24302	2.81394
108270513	0.127148	0.166457	0.30258	0.322918	0.390811	0.702995	0.449852	0.762703	0.638856	0.706736	1.05475	0.673633	0.726426	1.06638
108271299	2.13415	2.92261	1.84438	1.89347	2.03523	2.12636	1.75638	1.77786	1.79188	2.05446	1.51996	1.32087	1.55941	1.68434
108270629	0.146369	0.335335	0.208992	0.278799	0.269933	0.158334	0.388391	0.239454	0.196115	0.244071	0.0607097	0.440128	0.0501742	0.263054
100528892	19.1458	21.8451	23.6635	24.9081	12.393	13.9983	16.5234	13.742	18.4792	13.1552	10.358	16.3839	12.296	8.26222
108271161	11.1437	12.8051	13.827	14.4598	20.4076	19.2665	18.0408	16.8614	18.9735	24.1001	20.2242	20.6321	18.4661	20.2024
108271172	0.76387	0.562516	4.9081	4.58326	6.55061	5.9908	11.6187	12.278	24.0839	18.3899	32.5546	48.2359	50.2752	20.9786
108271171	0.649443	0.536984	1.26894	1.09381	1.0212	0.850438	1.47712	1.94599	1.03046	1.32519	2.29675	2.02628	1.68726	2.30365
108271090	12.2318	16.5655	30.7144	28.537	17.3618	16.3343	28.4919	28.3187	33.9082	24.5814	16.5848	28.6998	20.3865	12.8487
101154684	269.008	290.296	89.6457	86.4035	65.9638	85.7094	60.0608	61.1538	65.8617	86.6789	66.0602	63.0879	79.7799	81.5919
108271112	5.20842	5.91004	6.73525	5.81214	7.01375	7.41484	6.31427	7.13819	7.13496	8.11157	7.18406	7.28204	8.53968	10.0671
108271113	2.3367	2.16919	1.81988	1.8451	1.50436	1.60856	1.59441	2.04344	3.67166	2.70982	3.01333	4.21586	2.79624	2.00432
108270536	44.0194	38.1995	29.6213	30.6053	17.8046	23.1873	14.9003	16.4147	17.5555	22.4952	20.2364	20.588	16.7837	20.1394
108271713	9.87181	11.7139	11.5163	10.7541	10.4586	10.8152	8.79005	10.2672	10.3845	10.087	8.15427	8.87825	9.93599	10.8149
108270510	1805.39	1474.11	344.695	309.867	381.969	407.475	129.803	134.404	152.826	203.745	123.17	79.8394	91.9726	115.37
108271429	116.714	71.2829	265.02	259.235	186.033	180.804	105.539	109.28	224.275	269.996	270.001	207.934	264.286	326.501
108271434	3.45863	2.81926	3.26121	4.5494	2.5273	3.03546	2.00372	1.47327	2.16404	5.06	6.90207	6.30732	6.03984	8.18032
108271321	4.22605	5.29517	11.618	12.3629	13.4005	12.3841	14.0592	13.2495	16.2264	16.6051	12.1653	16.2978	16.8002	10.8825
108270997	5.21604	5.53955	5.92777	5.96124	5.68333	5.95913	5.44756	5.17221	4.11841	5.09221	5.2983	5.41872	4.32411	5.77523
108270630	7.76192	5.73554	11.1971	12.5289	8.85437	10.1277	10.829	10.211	9.89068	10.3078	12.9441	9.281	10.3687	14.0217
108270998	3.34755	3.36123	8.21865	8.86341	7.1904	7.09497	7.25207	7.82072	6.11906	6.55453	7.8408	5.73901	7.22782	9.96354
100528972	50.1934	52.305	50.1528	52.5739	31.3514	35.2986	31.7385	33.6966	23.4069	23.623	22.5134	26.1884	26.191	14.1605
108271330	10.919	9.12671	5.22843	4.88554	7.02193	6.95435	4.46571	4.96047	4.56217	6.79675	3.56677	3.18155	4.61765	4.42202
108271406	0.217044	0.19979	0.832871	0.992208	0.975666	0.997846	1.14157	1.49132	0.858799	1.03487	1.82298	1.2412	1.61823	3.16324
108273060	5.09278	5.13683	6.21401	6.66697	2.81764	2.85473	3.00111	2.59038	2.7915	2.08447	3.85984	3.63954	2.3806	2.74583
108271148	0.390214	0.239462	0.626812	0.864052	0.809589	1.05529	0.998458	1.26878	0.392127	0.701522	0.78902	0.785738	1.00322	1.80802
108271094	23.0922	21.4863	23.0582	24.9202	22.4444	23.5032	21.7806	24.275	20.3047	20.8306	23.8318	21.7161	20.6187	26.1312
108271293	0.754691	1.05301	1.07758	1.08949	0.922986	1.37497	0.813079	1.4036	1.15754	1.4406	1.48275	1.22852	1.83816	1.82034
108271156	0.0731269	0.143602	0.522071	0.501446	0.283208	0.474631	0.415807	0.46657	0.40417	0.640185	0.955429	0.518316	0.451215	0.788544
108271155	7.28529	6.66359	5.45295	5.44881	7.6576	7.81509	5.61553	5.71849	6.78323	8.24422	7.56697	5.07832	7.76723	9.63954
108270631	0	0	0.238527	0	0	0	0	0	0	0	0	0	0	0
108270632	0.142136	0.279117	0	0	0.196595	1.07629	1.73762	1.11614	0.678453	0.26664	1.32647	1.09903	0.803933	1.67637
108270715	6.73899	10.616	10.9969	11.7642	5.89992	4.88664	8.25323	8.14136	10.6417	7.13139	4.51524	10.0207	8.22491	3.29402
108270633	2.20503	2.48981	2.04649	1.95304	1.58595	2.2064	1.88071	2.21853	1.66188	1.65461	1.44048	1.2077	1.36057	0.965955
108275156	0	0	0.576035	0.606664	0.963291	0.574223	1.20733	0.917047	1.57895	1.9385	0.977567	1.55971	1.92154	1.65997
100528955	36.4555	43.0736	31.2705	30.0818	24.3086	27.7374	24.2869	22.365	26.5187	18.0328	15.9106	19.1954	16.8566	11.7345
108270716	0.343501	0.144546	0.2102	0.280411	0.162896	0.15925	0.390636	0.433509	0.542433	0.245482	0.671667	0.695628	0.807428	0.132287
100528126	0.934681	0.0834305	22.2026	23.5007	26.4203	35.9397	24.1577	21.2685	37.7413	51.4335	48.3191	51.6853	56.7987	58.7552
108270717	0.870901	0.772359	1.08306	1.3485	1.1191	1.12444	1.30989	1.18577	1.4398	1.08918	1.15359	1.73781	1.06896	1.17389
108270713	2.83061	2.27637	4.08017	4.8063	4.14635	4.28682	4.72124	4.60432	5.14716	4.82122	4.22662	5.00274	5.18426	5.37788
108270711	3.11481	2.7585	6.30785	6.63101	4.68558	5.94608	5.00078	5.5953	3.35511	4.532	6.25703	5.82435	4.77341	10.6471
108270708	3.90598	2.95774	4.19829	4.46401	8.0859	9.38608	5.29429	5.85715	5.44593	6.63343	6.51027	4.30926	6.99611	13.0359
108270712	4.57962	4.32364	7.12583	5.9049	3.41078	3.30267	4.03956	4.66816	4.77907	4.44243	4.23735	5.93962	4.01523	2.17634
108275267	0	0	0.141622	0	0.0548755	0.053647	0.338387	0.243396	0.398686	0.124045	0.123418	0.894748	0.204001	0
108270710	0	0	0	0	0	0.0237241	0	0	0.0220387	0	0.109158	0.141315	0	0.0295611
108270650	0.322455	0.0633219	0.644584	0.442228	0.642248	0.488343	1.10011	0.759638	0.907301	1.04851	0.64198	1.16354	1.12747	0.608494
108271430	2.80028	3.50662	3.303	2.78291	2.11062	3.51212	3.23068	3.26657	2.73244	2.8423	2.82795	3.50414	2.42066	2.13341
108270530	1.00143	0.884944	2.14483	1.77397	0.886482	1.35412	1.93603	1.67107	2.36489	1.81601	2.18067	3.80712	3.03806	1.41732
108271088	1.86128	1.65784	2.82847	2.32472	3.97199	3.82554	3.59837	3.24944	3.87441	4.42278	5.35995	3.64937	5.31848	6.97095
108271089	1.79762	1.46071	16.6837	16.3646	13.3064	14.3161	12.7239	12.2298	19.9953	16.3573	16.6989	18.7325	20.9725	24.7314
108271207	34.863	32.7639	35.5565	33.6775	21.5846	23.1666	29.0744	27.6211	17.0999	15.4679	19.2115	27.3849	16.1336	11.0767
108271206	14.8002	12.4623	10.5335	10.4734	8.21371	8.6742	8.65001	7.73603	6.21615	5.5013	5.58756	6.61358	4.85351	4.32335
108271208	0.908838	1.03179	1.17602	0.941304	1.44562	1.5976	0.968952	0.780585	1.14162	1.56286	0.989524	0.732017	1.72323	2.22036
108271387	0.719789	0.446361	1.46048	2.0782	2.43131	2.29492	1.2063	1.41306	1.82733	2.60582	2.4041	1.36699	2.76608	5.25953
108270565	6.02373	6.66509	22.4411	23.9728	16.1052	14.7193	25.141	24.1013	31.5568	19.2352	16.7791	23.0127	19.5589	7.04781
100528740	13.3832	11.8658	83.5673	78.4168	82.5539	74.9797	153.106	151.759	98.859	74.6944	163.548	145.313	96.0335	132.064
100528303	13.3677	13.9691	23.1772	23.3528	11.7277	10.4323	17.3738	17.6203	17.6551	11.5833	13.4258	18.8268	10.3103	6.82125
108271268	2.76418	3.34734	6.24914	5.68635	4.68989	4.28588	3.51022	4.296	3.14809	2.99604	3.15289	4.27466	3.12689	3.41536
100305106	9.25822	9.24764	13.1278	11.2399	7.79853	9.28735	9.03495	9.6537	7.69398	8.37349	6.41782	9.20639	8.00554	5.39757
108271407	2.53432	2.40402	0.613325	0.540004	0.475301	0.464661	0.78158	0.927593	1.25179	0.913246	1.60347	2.04817	0.97182	1.50536
108270512	11.8337	10.8614	11.2032	9.48171	6.40478	6.05269	7.89896	6.88104	5.62269	5.87158	5.7619	6.79626	5.48952	3.81428
108271288	13.307	13.7262	13.9893	13.3698	11.456	11.5792	11.3414	12.4591	9.49282	10.2048	10.59	10.8547	9.41387	7.88421
108271263	1.79372	1.44969	2.23012	2.31494	2.83541	2.86433	2.55328	3.24587	2.24394	2.38063	3.34034	2.42165	3.21241	5.49341
108271285	4.15737	4.33536	12.65	12.4517	7.61416	8.8394	9.16223	9.25918	9.53679	9.17954	8.77642	9.6068	9.25837	10.3186
108271284	0.585474	0.526954	0.278656	0.446079	0.269933	0.316669	0.0554844	0.0478908	0.245143	0.244071	0.0607097	0.314377	0.150523	0.526108
108271077	14.2782	13.2212	8.25554	8.22036	7.48378	7.64805	6.43566	5.99144	6.0105	6.17602	4.98075	5.25725	5.47276	7.33853
108270532	8.79902	6.85585	7.86242	6.42293	5.9046	5.09692	7.10133	5.015	4.4496	4.25975	6.07481	5.99889	4.61194	4.59105
108261377	0.386794	0.379781	5.52283	5.05204	3.48511	5.85781	3.51896	3.63398	6.21904	5.1138	4.12539	4.6286	5.96658	9.08657
100528544	103.072	126.418	178.505	173.294	130.842	121.347	146.95	148.036	158.943	120.146	98.3329	111.619	101.435	64.0371
100528342	818.223	705.739	516.814	497.122	310.095	317.497	356.716	368.944	297.288	246.54	279.806	277.633	230.672	197.87
108271153	15.8454	12.2403	13.0403	11.0117	13.6932	14.918	12.7229	13.9848	11.7473	11.7645	13.3529	12.4169	10.9887	14.4029
100304567	3059.98	3976.28	2707.02	2748.62	3119.25	3141.18	1971.38	1862.74	3522.78	3555.78	1594.16	2102.38	2880.07	1793.61
108271121	0.0687399	0.0337468	0.049075	0.353522	0.114093	0.223078	0.234517	0.134947	0.103615	0.171937	0.128302	0.132878	0.176727	0.277964
100529024	11.0942	12.5388	19.7156	18.6084	10.2447	11.7422	14.6135	13.1619	14.036	11.3794	10.6267	17.1772	10.3421	6.23978
108271122	1.34613	1.09515	2.52615	2.2857	2.36196	2.05945	2.44936	2.73705	2.04842	2.42908	3.08682	2.55259	2.15561	3.3697
108271198	1.9905	1.63799	1.92183	1.97156	1.67812	1.78411	1.68156	1.50725	1.77166	2.15747	1.79275	1.80784	1.69608	1.6098
108271200	4.80748	6.94689	39.5024	35.713	15.206	12.805	26.3043	24.3069	25.0668	19.6254	19.5827	29.3407	24.4398	10.7593
108279498	0.279076	0.0843127	0.582391	0.56429	0.593854	0.719893	1.61127	1.32753	1.42379	1.20815	2.03013	1.1896	1.36875	1.4468
108271758	0.407786	0.23727	3.19163	3.0034	2.80762	2.58139	2.45612	2.965	1.65432	2.45552	3.49554	2.84169	3.5568	5.67978
108271301	9.45031	9.51955	8.84581	8.80036	8.01702	7.3832	7.72198	6.83693	8.05455	6.4785	6.75066	8.34466	6.22706	6.46341
108271377	0.564035	0.761488	3.57377	3.30366	2.14541	1.63977	3.00671	2.76823	1.9838	2.46891	3.07055	3.08923	1.95765	2.94603
108271231	31.3562	33.4234	12.5997	12.239	8.97427	7.56857	8.15152	8.7178	8.23618	7.92873	7.85316	7.21325	7.34201	6.19734
108271425	32.5872	36.084	39.8678	38.6374	20.8091	19.1009	26.284	26.7028	26.3995	19.1206	13.8438	24.6977	14.394	5.22448
108270573	0.115231	0.0452567	0.526503	0.316064	0.0510022	0.249302	0.104834	0.158352	0.115796	0.144112	0.344122	0.178199	0.0948011	0.403832
108270655	0.0429941	0	0.552501	0.245682	0.761183	0.232544	0.635618	0.337617	0.432048	0.645238	0.267492	0.277034	0.840072	1.04313
108271212	23.5955	31.1354	20.1431	16.6935	17.1297	15.8008	15.9012	13.97	19.6965	16.8625	8.23331	17.3758	12.3252	9.08697
108271213	0.0872739	0	0.623069	0.498712	0.579424	1.0385	1.3895	1.54199	2.45565	1.85551	2.17193	3.03671	1.88477	1.99983
108271210	0.294584	0.289243	2.24331	1.79557	1.73847	2.12444	2.31713	1.87953	2.02286	1.90349	1.37459	1.99307	1.61571	0.926498
108271211	0.153464	0	0.328686	0.0876947	0.339624	0.747046	0.61083	0.527232	0.154217	0.287892	0.763835	0.296656	0.15782	0.517138
108271789	9.90856	9.80834	13.5127	13.0806	9.89002	9.75611	11.2222	10.9567	11.8673	11.1781	8.85705	9.48572	7.69432	5.94196
108270518	0.10746	0	15.6506	19.2816	5.58865	3.95234	9.04326	10.4426	15.3342	11.1547	6.81947	20.6343	11.051	2.31754
108271312	11.0416	11.0878	12.093	12.9059	8.98979	9.77258	11.3439	10.3764	13.3968	12.8283	14.7151	14.0273	14.6131	9.59785
108270523	0	0.0223743	0.195222	0.104172	0.0756446	0.295805	0.259144	0.223677	0.251891	0.427482	0.567098	0.469863	0.398382	0.307153
100529023	100.95	108.905	112.519	110.943	113.949	122.379	105.777	106.518	138.35	103.401	80.8337	77.2958	90.9092	59.2043
108271277	1.90683	2.22647	3.38493	2.41485	2.96534	2.7317	1.87545	2.17523	2.74479	2.06248	1.85969	2.19169	2.70293	2.63969
108271276	1.50099	1.94749	0.229627	0.245062	0.177952	0.289946	0.304814	0.263097	0.107739	0.0670425	0.266816	0.0690836	0.0551283	0.361284
100528927	9.53601	10.8475	8.96661	11.8287	12.6107	12.3284	9.52204	11.3009	14.0235	11.1989	9.40585	10.191	14.4708	13.4806
108270563	0.601954	0.394027	8.65228	7.42989	6.48314	8.42172	5.75025	6.02683	9.07356	8.43163	8.33912	8.22288	9.73954	15.1998
108271796	3.28236	3.54513	6.87384	7.87773	6.47707	6.74632	7.77659	7.46407	8.24612	7.32064	7.76017	8.67151	8.55131	8.40617
108270570	1.52541	1.17078	8.78891	7.98008	10.4721	11.423	7.12216	7.08588	6.73607	8.14145	9.90487	4.87299	10.3623	18.9104
100528956	6.51321	6.555	7.90489	6.97849	5.49535	5.63653	6.57367	6.15349	4.99066	5.60013	4.15356	6.1903	4.10256	3.51167
108271414	2.1717	1.44448	3.90108	3.9231	3.48828	4.168	5.57674	5.15733	4.64628	3.59213	5.05589	5.23626	2.80968	4.62693
108271437	0.355407	0.523445	2.22017	2.99559	1.7697	1.97037	2.47558	2.79088	1.87503	2.6669	1.76896	3.43512	2.0559	0.718581
108271436	0.150103	0.128959	1.17879	0.343096	0.705895	1.05543	0.917516	0.75511	0.641067	1.17328	1.21405	0.725398	1.94884	3.18662
108271294	62.0592	68.3569	46.4069	47.8737	54.2022	54.6646	41.6826	44.1284	47.4186	48.2032	34.9675	39.3293	35.5904	30.9458
108271317	52.2304	49.1996	49.6687	48.6294	35.7418	36.5656	35.3206	36.279	29.1302	29.0675	30.8531	33.3547	26.1377	20.653
108271379	0.830599	0.885444	2.77856	2.65794	2.10075	2.02805	1.86216	2.0499	2.00321	2.07755	2.27377	1.86556	2.90419	2.52702
108271187	0.0785172	0.179885	0.411072	0.478585	0.231683	0.7078	0.833386	0.693638	0.815321	0.458249	0.911871	0.607115	1.48034	1.51695
108271803	4.36484	4.40587	9.71544	9.33349	13.6318	14.0856	10.6605	11.6441	11.0107	12.7236	11.2686	9.73599	10.2444	11.1179
108271188	10.2305	8.2172	4.90913	5.07938	6.38393	6.91228	5.62647	5.82771	4.75271	5.36957	4.96681	4.06333	3.79443	4.15954
108271186	8.41763	7.60087	6.4388	7.21517	6.19567	5.81307	5.72653	5.71741	5.89101	7.00259	5.42415	6.00507	5.25576	3.84959
108271390	11.8407	10.9323	6.89986	6.57238	7.0044	8.11623	6.47563	6.54637	5.14002	5.99049	6.78659	5.6266	6.58241	11.0273
108271225	1.76493	1.47428	2.10631	1.6257	1.95293	2.05169	2.12694	1.49971	2.01182	2.47083	2.58947	1.69737	3.14242	4.2253
108271226	13.749	14.0397	9.5278	9.09274	11.4	13.0089	7.92205	9.1771	12.49	11.7843	9.58055	8.74109	12.9327	10.2298
108271039	7.69306	4.3751	3.15397	3.26441	1.9385	2.43068	1.16938	0.971957	1.60739	1.7623	2.55902	1.91411	2.23243	2.77204
108271040	1.57423	1.97848	4.04596	4.06603	3.03094	3.88266	3.79531	4.51207	3.32208	3.81944	3.29085	3.61112	3.49684	3.69211
108271041	0.182746	0.233262	0.652333	0.584791	0.465088	0.454677	0.311733	0.556077	0.238734	0.457096	0.477528	0.471012	0.451038	0.8375
108270589	0	0	0.508273	0.723249	0.39389	0.385072	0.899595	0.582357	0.715432	0.98931	1.18118	1.37623	0.813498	2.23913
108271417	1.71995	1.6391	1.87798	1.90786	1.95914	1.72375	1.17933	1.36551	1.93172	1.99286	1.82544	1.62979	1.69073	2.31832
108271818	39.7119	39.0707	59.6808	52.4453	37.9944	40.8755	40.7819	42.0516	48.7747	40.8357	38.5331	52.1075	39.2714	36.5503
108271402	10.3958	8.85809	22.9479	26.7665	18.3787	21.0695	15.1516	14.1336	13.5688	14.1969	14.7943	15.0911	16.8965	21.0994
108271318	23.8154	23.9403	16.1927	16.7276	15.8035	17.0598	13.9044	13.9843	11.4318	13.2522	11.5537	11.4635	12.6465	11.8945
108270531	1.84395	1.72431	1.62988	2.60915	1.79748	1.42479	1.64763	1.46523	1.05885	1.37269	0.874083	1.75395	1.30934	0.946846
108271059	5.27346	5.35127	2.82814	2.63855	5.23493	5.90928	4.24674	4.95342	3.48639	5.11204	6.2636	4.06456	5.1377	7.63527
108271427	0.0638735	0.0627155	0.273605	0.0729989	2.26168	2.69472	1.74332	1.56743	9.37125	10.225	29.9636	28.81	40.5285	35.9878
108271102	4.64889	4.77528	138.103	144.543	133.984	117.935	201.766	204.294	251.767	228.269	188.285	290.152	234.089	82.6503
108271051	5.01719	5.30347	139.21	148.231	139.866	118.815	196.614	196.104	272.256	241.914	185.996	290.025	251.263	74.9379
108271324	13.8917	13.8293	10.2849	10.8047	8.32622	7.65282	7.67955	8.01736	8.27247	9.81277	5.60185	6.87914	8.00279	6.41493
108271325	0.0435962	0.0428058	0.871483	0.996493	0.723603	0.707404	0.793256	1.54055	0.788578	0.817844	2.00716	1.57312	0.986338	3.11446
108271281	7.31026	6.84859	3.92113	3.27113	6.49115	7.00134	4.55989	3.91052	3.75726	4.75666	4.21927	3.5058	3.77876	6.29096
108271824	0.0218542	0.021458	0.436863	0.34967	0.604555	0.921992	0.745592	0.622099	1.16395	0.847281	1.22371	1.43635	0.809082	1.03101
108271302	2.65293	2.57419	5.54827	5.1543	8.44396	9.40284	7.47142	7.06161	6.49233	7.78717	8.44691	6.61648	9.66112	16.5332
108270537	0.0727566	0	0	0	0.281774	0.236114	0.372331	0.285666	0.840802	1.1374	1.35799	1.26579	3.4792	1.02972
108270728	0.5473	0.403033	1.70945	1.38781	1.3626	1.90564	1.49765	1.64523	1.30621	1.60423	2.23458	1.54287	1.82921	3.66548
108270729	30.2156	35.6089	32.0273	29.6432	24.6066	21.721	25.9466	25.5733	34.1979	29.4019	18.2714	25.0323	27.5457	11.4287
108270734	0.103891	0.029145	1.01719	1.0686	1.18242	1.09173	1.11396	1.04891	0.745715	0.928068	1.03419	0.784184	1.29734	2.68067
108270802	19.7548	19.3967	21.3167	18.01	14.6006	15.9458	14.877	14.1362	15.0782	14.569	12.4783	14.4296	13.7246	14.4826
108270824	0.588661	0.761895	0.764108	0.795082	1.03627	1.30251	1.06501	1.10311	0.994874	0.836591	1.16531	0.586201	0.825503	1.51478
108270813	5.55404	7.11707	4.16678	3.87306	2.55201	4.27694	2.94397	2.95687	3.21632	3.29644	1.87417	2.18365	2.37179	2.60117
108260677	0.169942	0.125146	0.121326	0	0.0470112	0.229794	0.193261	0.125109	0.0853875	0	0.105731	0.0547514	0	0
108270744	0.976555	0.75909	6.82661	6.9057	5.06522	4.53367	6.33944	5.99105	3.59825	4.14738	6.48078	5.58457	5.58626	11.0515
108270775	0.475636	0.280207	0.769686	1.0147	0.947343	1.85227	0.973624	0.684749	0.669154	0.872441	0.591842	0.735547	1.01088	2.35074
100528154	87.2406	98.9438	72.5352	76.557	69.9892	74.5283	55.3169	59.3162	60.7254	60.5222	42.1413	51.2396	43.1084	31.6636
108270806	5.8887	6.19238	8.51197	8.24632	6.0132	5.2691	6.82076	6.69008	4.27379	4.2051	6.46803	6.04294	4.65402	6.541
108270759	3.66332	3.59691	6.35796	6.82141	9.46993	8.9163	9.84038	10.4155	8.09246	8.689	11.278	9.64539	9.09347	9.8756
108270844	8.95509	8.59676	7.8087	6.82805	11.8084	11.1266	8.53451	10.2269	11.7535	12.8637	11.7391	11.129	11.8776	10.1156
108270733	5.71908	6.31382	7.08936	6.50362	14.7345	15.1741	13.2827	12.7496	10.6793	14.4295	17.2421	13.3654	16.2982	18.4282
108270736	5.31975	4.09394	24.8146	23.9699	55.384	50.4698	101.68	103.394	51.5077	50.8869	108.617	59.6391	74.7605	149.369
108270772	0	0.0662501	0.770733	0.655461	0.522626	0.802883	1.18935	1.22526	0.847551	0.843845	1.0075	1.08692	1.00613	1.86442
108270835	10.7867	10.1436	15.5463	15.8582	11.5434	13.6406	13.4186	14.1173	12.0609	12.0335	13.7371	13.2482	7.60352	10.239
108268083	3.3437	4.18061	3.50344	2.88667	3.46032	3.38286	3.00919	3.21128	3.45678	3.27921	2.48441	2.10803	3.90863	2.85334
108270765	1.62607	0.874325	118.577	112.698	48.1524	40.2896	154.188	149.199	94.2688	83.7175	42.3941	158.313	77.002	26.8755
108270815	7.65127	7.88202	6.80564	8.9594	5.75986	6.44502	6.70419	7.51033	5.73507	5.64724	5.1505	4.60684	6.12705	6.50913
100528454	37.4634	38.6775	36.5791	39.8774	31.8018	28.408	33.3106	30.9149	24.083	20.326	26.5074	24.8497	19.1689	13.7382
108270834	23.9789	29.605	25.4244	26.3193	21.2791	20.8883	18.5395	18.5656	19.8815	17.3203	14.3771	16.0118	17.579	11.7338
108270751	37.8694	35.2707	29.247	28.29	30.0645	29.163	30.7385	29.1341	21.9041	26.292	28.057	26.1248	26.8797	25.7435
108270823	23.3259	25.5517	19.0319	16.2308	21.8601	25.5762	16.8724	14.9527	16.6633	17.6621	11.3533	13.5987	13.381	12.5123
108270634	0.196671	0.175551	0.20423	0.143035	0.237405	0.328794	0.386319	0.386097	0.143735	0.357766	0.444949	0.253452	0.33096	0.602486
108270755	0.316388	0.238963	1.70276	1.94702	1.26571	1.42167	1.21779	1.21835	1.39404	0.821808	1.24163	1.19183	1.52672	2.72278
108270777	2.13821	1.47818	2.58574	2.24421	2.24527	2.38382	2.55568	3.21249	1.35938	2.12838	3.3122	2.75553	2.06427	3.73497
108270735	4.20958	3.7021	3.67557	3.89379	3.92076	3.99679	4.47726	4.1915	2.34336	2.95426	4.86123	3.23934	3.33244	4.91892
108271840	5.61347	4.51561	2.19693	1.87439	7.31527	6.67596	3.28802	3.4355	2.95642	5.20186	5.47014	2.96338	4.32959	7.24735
108270732	2.8346	2.29135	3.33211	3.5747	3.13655	4.08404	3.11241	3.54995	2.49244	2.78103	4.42414	3.0389	4.53593	5.05593
108270800	3.05393	2.58592	0.520066	0.672431	3.96829	4.60685	1.87988	2.14513	1.83008	2.90831	2.85877	1.69701	2.88129	3.28557
108270781	7.05054	7.43977	1.54557	2.24014	3.98172	3.86094	1.92965	1.83786	2.4107	2.78067	2.25699	1.62117	2.22634	1.85337
108270763	70.0233	67.6235	48.0269	48.3244	74.4067	67.9118	51.8853	48.7253	49.4597	64.8199	53.8719	52.8267	52.1457	46.284
108270845	1.5319	1.00962	1.88769	1.58288	1.95051	1.54363	2.72056	2.6572	1.49724	1.20725	2.97677	2.02826	1.96383	4.01657
108270789	4.98185	6.29654	6.8863	6.60213	3.10813	3.15321	5.06275	4.31784	5.48559	4.57343	2.83572	4.30286	8.12088	5.78637
108270790	5.87925	4.48362	57.2957	59.9509	37.77	27.6624	47.9056	52.4429	42.6758	39.6194	25.1432	44.7243	45.3165	10.3867
108270812	6.49496	6.09378	6.28558	7.17544	8.30477	10.0705	5.58068	5.73779	4.20616	7.76181	4.93888	4.27806	3.85915	5.15547
108271845	22.3071	22.9696	32.5813	32.0685	41.3039	33.8799	41.4564	43.4997	49.4575	43.9121	40.6151	46.0727	45.0041	25.5304
108270801	714.573	782.015	390.952	426.356	272.137	242.313	314.411	303.506	401.102	451.136	417.503	569.321	594.798	285.388
108270839	16.1278	19.4167	18.6985	15.7199	11.1354	10.4583	13.6432	12.0348	13.6897	11.3765	7.92883	11.3265	8.85768	6.10106
108270774	3.00077	2.65588	4.73724	4.51629	3.43734	4.13762	3.29238	4.5427	2.33593	2.29929	3.07654	2.28759	2.5861	3.93081
108270798	78.3879	82.0803	42.1165	38.4311	49.7775	52.1599	39.8239	36.8415	42.6344	44.9746	29.72	32.8631	28.1175	23.6614
108270787	4.98637	5.46425	4.00487	3.4854	4.03962	3.73246	2.78467	3.12463	3.06465	2.7283	3.04692	2.89743	3.38807	4.1407
108270797	0	0.0899363	0.130786	0.157025	0.354739	0.148628	0.416664	0.314684	3.03752	5.32677	10.3718	15.1093	13.4701	4.81509
108270784	0.136658	0	0.390254	0.260303	0.504051	0.44349	0.518035	0.49185	0.595088	0.911517	0.680186	1.17408	1.07745	0.614007
108270742	13.7087	14.5351	8.0445	8.55047	8.1776	8.26595	7.0556	6.78405	6.69309	7.04608	5.08049	4.96777	5.01983	5.65714
108270786	9.98874	11.3282	10.5033	11.637	9.55336	9.80018	8.32142	8.28463	9.49302	9.00605	7.85255	8.13267	7.60464	7.61908
108260489	0.835269	0.492076	0	0.19092	0.184849	0	0	0	0	0	0	0	0	0
108271856	17.934	18.7392	15.4197	16.1782	23.379	23.5923	16.3011	17.5559	16.4902	23.382	20.762	17.0516	22.8286	28.6101
108270776	0.601609	0.525068	0.38178	0.229186	0.73966	0.686946	0.646153	0.78737	0.369452	0.459796	1.03971	0.344577	0.412456	1.12626
108270808	0	0	0.151778	0	0	0.0574942	0.241769	0.0521702	0.0534097	0	0	0.0684938	0.0546577	0
100529020	177.285	183.055	165.136	161.536	99.0607	96.0082	110.46	116.013	101.929	93.7614	80.3923	103.862	83.675	53.9449
108270756	0.492314	0.483389	1.88518	2.22502	2.10474	2.6386	2.31583	2.63589	1.66408	1.79114	2.75668	2.5378	2.78458	5.912
108270818	23.8743	30.1246	44.4702	48.2647	52.1503	53.214	50.1959	54.107	72.4922	78.9335	70.1297	85.7888	88.6096	61.7194
108270829	1.09914	1.12238	2.44828	3.16555	1.94596	2.09264	2.59993	2.97775	2.78341	2.47432	2.84478	2.66297	2.71281	2.07415
108270792	7.39631	7.41118	6.49895	6.19886	5.74991	7.67272	6.94465	6.18037	5.90793	7.73211	7.03232	6.7455	6.90411	11.5033
108270785	528.871	544.52	810.842	836.291	680.68	607.594	890.742	858.938	578.437	644.257	779.162	883.453	559.905	436.978
108270822	38.8769	40.8711	61.6781	69.7434	35.6312	34.4087	41.4428	33.9978	55.8783	52.9426	51.4048	64.9795	69.38	34.4055
108270820	1.9569	2.07513	1.67649	0.984047	0.952754	1.10077	1.42427	1.30618	1.57319	1.37052	1.2662	2.32012	1.77094	0.949574
108270741	0.205057	0.10067	1.22972	1.1249	2.47322	3.14986	1.14266	1.06679	2.43154	3.64161	5.38381	4.96807	7.69702	9.53571
108270819	0.2798	0.206045	0.599267	0.159887	0.69661	0.378342	0.477291	0.892599	1.26527	1.9246	1.7408	1.44232	2.73354	1.98
108270745	0.11357	0.195145	0.283782	0.0324489	0.219919	0.307137	0.484329	0.557391	0.142659	0.248561	0.6006	0.146359	0.262785	1.33946
108270746	0.21189	0.118885	0	0.103784	0.234461	0.589404	0.206542	0.4754	0.121674	0.11357	0.564984	0.156037	0.217904	1.06083
108270810	0.0625473	0.122827	0	0	0.13842	0.0676606	0	0.184186	0	0	0.389144	0	0	0.505846
108270739	5.92621	5.41584	4.98053	5.10379	6.25032	7.61187	5.8335	6.40942	4.92431	6.14356	8.90599	5.63066	7.23634	12.4619
108271951	5.40177	5.33036	5.70755	6.00373	10.6992	10.5765	7.89376	7.86062	7.77596	9.00189	11.309	7.70965	9.27699	19.7317
108270768	0.029037	0	0	0.0663709	0.0642603	0	0.132086	0.171013	0.116717	0.254203	0.469707	0.187101	0.328473	0.352252
108270816	1.96102	1.73563	2.95778	3.66165	2.10879	2.21097	3.7692	3.11779	2.72002	3.07428	2.74944	3.06109	2.55635	2.3082
108270805	2.29462	2.4049	4.34394	4.59663	3.50902	3.48624	6.59701	6.30152	5.57034	5.93291	8.08448	7.60869	7.34436	8.47946
108270842	0	0	0.296304	0	0	0.673448	0.471987	0	0.625605	0.519058	0	0	0.213408	0.559428
108270827	4.04078	6.59012	4.9384	4.77462	3.1829	3.48208	4.9068	4.06719	5.36823	3.81157	4.26103	5.86934	6.83187	3.36949
108270795	28.9915	25.889	17.5168	19.3918	18.7076	15.9119	15.5478	13.5398	11.8374	14.8084	13.9742	13.1355	9.97995	11.3531
108270743	0.132217	0.19473	0.323633	0.22666	0.188102	0.296268	0.19332	0.250293	0.227769	0.259844	0.387798	0.498997	0.388485	0.776512
108270769	9.47114	8.9025	5.93708	6.05014	8.69076	9.84976	6.83024	7.25595	6.4998	8.52257	7.97651	7.07028	8.61154	10.8461
108271969	21.3662	23.8515	24.7204	24.6641	18.088	16.9862	19.2919	19.181	15.1591	15.0391	13.5604	15.6353	13.8019	11.831
108270754	13.4469	13.0342	10.3165	10.0269	12.8172	11.5998	8.18406	8.92145	8.87411	9.35883	7.95586	7.64849	6.87007	9.27514
108270764	0.14297	0.0233963	1.56507	1.0893	1.71383	1.36614	1.65298	1.68404	1.14936	1.25162	2.10515	1.78105	2.20541	4.46443
108270811	8.44671	8.44716	10.2739	10.6367	16.7025	12.6906	10.1839	7.86889	11.1996	10.5148	10.5104	8.36559	11.5015	17.7105
108270749	3.66175	2.96576	2.4576	3.00849	2.18462	2.59206	2.36036	1.90482	2.2553	2.44803	4.28343	2.69653	3.31449	3.29804
108270803	0.180485	0.177213	0.103082	0.0825082	0	0.156192	0.0821006	0	0.145096	0.135433	0.134749	0.32563	0.148486	0.145966
108270804	32.1166	30.2172	16.2067	15.537	24.8907	23.2451	17.367	18.2313	17.8349	21.68	17.9433	16.5223	16.66	15.4036
108270843	6.90558	6.74597	5.60575	4.92759	3.87877	3.86778	4.34515	4.2666	4.29752	4.42778	4.01286	5.01432	4.10954	2.78769
108270832	2.14724	2.49555	5.88159	4.35712	5.18835	3.8397	4.88377	4.47347	4.35957	4.05552	4.7439	2.82364	3.47	3.54401
108270791	0.768173	0.787039	4.19658	4.35142	5.13696	4.91357	3.91213	4.22909	4.12819	3.84281	4.82082	4.34718	5.56417	8.23836
108270814	64.57	66.984	47.529	49.6193	39.3282	37.9057	38.4654	38.3657	34.1697	35.9004	26.1881	30.8124	29.0419	25.7629
108271994	5.59351	5.4921	3.79029	3.79224	1.36375	5.02522	4.09695	2.79177	2.76283	2.4899	1.53358	1.46611	0.779967	0.894517
108270793	0.855744	0.630172	0.916404	0.366751	0.47345	0.289282	0.7907	0.682485	0.6987	0.267556	0.798614	1.17173	0.27501	0.937187
108270762	0.266948	0.285936	0.762321	0.637906	0.483355	0.262519	0.662352	0.666987	0.731607	0.576656	1.32867	1.2197	0.798615	0.817771
108270748	0.100873	0.0742831	0.144031	0.115284	0.0558091	0.0545597	0.086036	0.0990149	0.0760255	0.0630776	0.219657	0.0974968	0.207472	0.305926
108270761	0.537302	0.590868	1.77987	1.62113	1.47445	1.72043	1.662	1.79318	1.6846	2.01591	2.72779	2.10497	1.98919	3.59219
108270841	11.4382	12.3203	15.6007	15.2185	9.0674	12.2809	10.775	11.1437	13.2098	10.0348	6.6915	13.6404	9.04154	5.52269
108270809	4.53596	4.97214	4.59191	5.04685	5.7096	6.25679	4.285	5.60673	5.547	5.13255	5.40527	5.8146	5.84938	7.69915
108272015	17.8416	18.8145	27.4112	31.1976	21.4005	18.1808	28.5275	27.8807	19.0765	16.5119	16.2953	23.4985	11.9996	11.0624
108270767	8.19515	8.51304	11.3622	11.1306	9.49524	7.93363	9.79242	10.3176	9.30949	8.72662	8.83034	8.34178	8.33613	10.3259
108270836	17.8831	19.1501	20.7466	21.2682	13.2951	12.937	14.5536	15.2497	15.0505	11.3224	11.3347	14.2597	10.747	5.12223
108270731	8.99316	8.2168	5.64861	6.50725	8.09914	8.37696	8.0233	8.68602	7.45995	8.88355	12.147	9.93833	12.5014	14.8205
108270821	24.2178	25.3934	36.1447	36.2202	20.7874	21.1306	22.3275	22.8913	18.7782	18.3221	10.913	21.1276	14.7074	12.1573
108270773	12.303	12.0211	13.3251	13.6149	11.7542	11.491	11.6366	12.695	12.2427	11.5962	9.14801	11.3306	11.9116	8.21076
108270833	3.13767	2.49397	49.068	45.2512	26.122	24.8907	39.2505	37.8385	32.5815	29.3372	52.6146	56.4171	34.5721	50.1471
108270817	12.5282	12.3505	15.8769	14.7206	9.01915	8.49068	9.66989	10.7665	7.83692	8.36898	7.07458	10.1799	6.31255	5.8324
108270807	14.4936	15.7102	11.6791	10.2501	9.44782	12.6514	10.0771	10.1417	10.7072	11.441	10.044	11.4195	10.4777	10.59
108270770	7.67251	7.25141	5.03821	5.76762	7.35481	8.47728	7.46553	5.87997	6.39074	7.23512	6.58594	5.7105	8.60757	11.5032
108272009	5.78152	5.17715	14.1988	14.2722	17.4521	18.8125	13.4653	13.3477	16.407	19.0887	15.309	17.5836	15.1256	13.0298
108270831	1.3671	1.03255	0.450462	0.24037	0.232726	0.113758	0.358774	0.516121	0.63406	0.131518	0.392562	0.406566	0.324437	0
108270828	80.8625	76.6889	94.07	91.6484	81.6418	91.1816	82.3812	79.7388	85.3779	91.3427	83.648	84.6151	75.8764	67.9083
108270783	1.871	1.01696	0.238527	0.572761	0.517577	0.289137	0.531936	0.49193	0.570767	0.62677	0.706752	0.473624	0.996412	0.765586
108270738	12.2821	9.0095	7.9528	7.91609	12.504	14.0779	10.7801	10.3736	8.35974	10.8282	11.8398	10.5137	9.30778	17.4454
108270778	0.203449	0.159808	0.580988	0.46503	0.765411	0.572211	0.416459	0.639045	0.817785	0.610657	1.06325	0.524373	1.2135	1.53569
108270825	0.0352389	0	0	0	0.116978	0	0.0400744	0.0345898	0	0	0	0	0.0362391	0.0474986
108270635	0	0	0.197536	0.632441	0.612329	0.29931	0	0.407391	0.695117	0.865097	1.03287	0.53486	1.13817	2.42419
108270636	0.0225727	0	0.128921	0	0.149863	0.170926	0.231031	0.110784	0.113417	0.112921	0.337051	0.232717	0.510693	0.425961
108270794	2.10322	1.37673	1.00103	0.881358	1.00848	0.910066	0.558093	0.412896	0.845413	0.876788	0.697888	0.632436	0.504681	0.94498
108270826	0	0	0	0	0	0	0.142432	0.0983509	0.176203	0.125309	0.280522	0.129124	0.360641	0.101291
108272043	0.299689	0.559086	0.898612	0.616508	0.795871	1.16708	0.681625	0.735422	0.481853	0.562202	0.4102	0.347591	0.339014	0.444347
108270766	6.15155	6.00889	6.61025	7.53775	5.71914	4.83648	7.71687	7.46999	7.90239	7.37609	5.48441	6.70165	6.58702	5.25711
108270782	3.63044	3.19685	7.40532	8.62752	5.35623	5.67268	7.83126	7.80592	5.90667	5.80157	8.64049	6.05245	7.1114	9.74814
108270771	0	0	0.278947	0.178618	0.259407	0.169067	0.133302	0.0383527	0.157056	0.0977306	0.0972372	0.151059	0.160726	0.105332
100305015	88.5746	105.786	94.5298	88.5653	54.904	61.6658	62.8465	64.5061	53.9935	52.4675	36.1603	57.8368	40.9934	32.5011
108270838	23.6041	23.8784	23.263	22.5257	15.3017	14.4433	16.5396	14.6661	15.7333	11.4303	10.5815	13.1098	9.39902	8.78421
108270796	0.534054	0.412006	2.39658	2.26702	3.12355	2.68224	2.21244	1.83476	2.68336	2.76704	2.4208	1.9664	2.82451	6.42725
108270757	3.39228	3.48048	12.5718	13.0247	10.4596	15.2144	19.0288	15.9007	25.5094	24.7877	27.2236	30.1105	26.4974	28.9761
108272069	17.4786	18.1285	38.6653	43.3275	34.8672	37.016	44.6065	43.5762	55.8262	64.8595	45.8463	61.4408	49.0294	33.5141
108270779	0.0626312	0	0	0.0477194	0.0462019	0.0225838	0.0712254	0.122955	0.0209794	0.182767	0.259777	0.0538089	0.193226	0.168842
108270747	3.13981	1.54144	1.15815	1.13632	0.839615	1.44351	1.75557	1.84918	2.10346	1.86521	3.02787	3.001	3.44418	2.01027
108270837	5.2734	6.36437	5.01974	3.51563	3.40383	5.94219	2.87357	5.17626	3.53283	4.67152	3.2809	1.98213	2.03365	2.8136
108272074	5.41909	4.80592	2.34625	2.07775	3.09489	3.36598	2.147	2.16203	2.91606	3.89148	2.04467	2.56817	1.94152	2.59188
108270753	1.29919	1.41564	1.74193	1.53912	1.2272	1.57679	2.91889	2.70603	3.48679	3.20999	4.73153	5.65578	5.78417	2.62677
108271440	0.195526	0.191981	1.00505	0.625688	1.0385	1.18446	1.15625	1.30508	0.785937	0.7825	1.41112	0.604742	1.76946	3.79512
108271018	32.0551	35.8684	37.6521	40.229	42.8313	34.6756	35.3532	38.2325	38.5331	30.4073	28.1465	29.4624	33.2137	27.0656
108271016	9.65504	8.22602	7.00237	6.247	5.82223	7.51551	5.519	5.76655	7.03293	5.81385	4.32248	5.53001	5.83136	6.26603
100528513	147.64	174.041	145.066	138.346	110.745	115.281	112.343	100.363	130.117	114.625	62.9408	77.4433	81.584	39.6262
108271021	0.951502	1.20118	2.23198	1.16511	2.40653	2.4997	2.24142	2.06809	1.91233	3.31495	3.55192	1.75173	2.86563	5.67978
108271020	0.816708	0.692551	2.09374	2.0577	2.93704	2.97169	2.51192	2.49609	1.8839	2.69279	4.45762	3.37278	3.41681	7.95609
108270676	5.11043	5.7829	4.47647	4.4736	5.6147	5.43019	4.84307	4.39371	4.91695	4.89545	4.60013	4.2738	4.10001	5.59374
108270680	0.777545	0.343552	1.22124	1.19965	1.11848	1.34578	1.1053	1.10667	1.40644	1.65312	1.45127	1.70345	1.95905	2.88215
108263468	1.46483	1.51818	0.580988	0.418527	0.585315	0.396146	0.462733	0.319523	1.10401	0.610657	1.6202	1.2585	3.13835	4.00375
108264114	0.243502	0.095635	1.30382	1.36362	0.808322	0.856079	1.03843	1.11143	1.01549	1.18768	1.59072	0.988481	1.1519	2.39599
100528078	23.4537	33.4831	20.9559	19.7333	20.5387	24.4372	18.4904	17.5134	19.9538	19.0748	10.2054	13.3509	15.2411	11.2489
108270673	1.93503	1.82958	2.20011	2.35482	2.51784	3.00416	1.67079	1.98732	1.58442	2.28557	2.43009	1.68555	2.0268	2.41503
108270675	4.81411	4.85741	5.31676	5.10672	5.5918	4.86241	4.02285	3.42007	4.86443	5.75458	5.46076	4.25024	5.44308	5.30588
108270678	0.519582	0.463784	2.02332	2.75313	2.82238	2.60591	3.54528	3.01371	4.2245	4.60772	2.99753	3.04359	4.46893	3.82007
108270677	5.93821	6.06565	6.4959	6.02035	6.57076	6.9417	5.33709	5.14723	4.7161	5.21055	6.28663	5.4926	4.16145	4.22799
108270682	58.1902	74.2416	60.5323	60.9285	56.6776	52.5189	41.7392	41.2712	51.3557	62.4613	33.5299	52.6877	31.4139	34.7555
108270681	0.827942	0.898503	1.92881	1.49404	1.3501	1.27273	1.04066	1.06933	1.53263	0.87196	0.921779	1.17929	1.20994	1.82082
108270674	19.1961	18.168	11.7972	12.4677	19.2154	19.1866	17.1041	15.6616	14.3682	17.3558	18.6841	15.5251	17.0444	22.5735
108270639	0.214539	0.0765999	0.0556963	0.11145	0.582691	0.865018	0.576676	0.555185	8.78043	16.9279	47.3967	41.7985	106.082	47.1623
108272077	3.20337	3.65362	3.32649	4.28969	4.26068	3.81527	2.42862	3.14437	3.51171	2.87317	2.61708	1.87646	2.92826	3.18386
108271167	0.206201	0.0759233	0.0736058	0.0589149	0.228166	0.75282	0.381055	0.455406	4.81766	12.6362	32.7139	29.1641	78.115	38.286
108271166	27.3304	26.9532	15.9219	17.8027	28.6536	37.8706	13.891	14.2854	37.1874	46.1177	29.3119	39.1143	67.4939	35.5941
108271192	7.35167	6.88778	10.0964	10.2299	5.2783	5.88863	8.29665	7.8222	5.21651	5.36916	7.12274	10.8844	5.07869	4.76556
108271163	9.81353	12.1773	10.5368	11.3039	8.1228	8.02454	8.61177	7.39524	8.38627	7.92439	6.20174	8.16564	6.4764	5.93684
108271162	0.950061	0.719062	3.47614	3.68717	3.13189	2.84767	3.66896	3.80796	4.29623	4.0101	5.68924	5.38205	4.19307	7.55015
108270640	4.57464	4.83215	5.44591	4.95976	12.5744	12.1961	9.76876	9.51873	9.25033	12.8692	14.5161	10.407	11.7785	20.4283
108271062	39.8978	38.5984	18.1442	16.958	24.5171	24.1519	19.2798	19.3996	15.3764	19.8895	14.6017	13.9685	12.0836	10.2187
108270557	0.155011	0.0869719	3.63617	2.4802	2.57285	3.35367	2.49313	3.06485	2.78162	3.04641	3.96788	3.59575	4.32686	6.74577
108273126	1.03419	0.977827	4.70343	3.45826	2.96683	4.10201	2.8749	3.38379	2.61738	3.64065	4.38485	3.55404	4.52988	8.10574
108270648	0.877831	0.861916	5.87806	6.4346	7.46927	7.59676	5.26683	5.91278	5.38406	6.35994	8.02277	4.13498	5.41648	8.81304
100862740	23.6949	25.5351	18.498	17.503	15.1345	12.9723	14.7329	14.6075	13.6962	11.2632	8.21	10.551	8.02343	8.3092
100528382	15.2625	15.625	22.9286	19.427	14.0869	18.2316	16.5342	15.4783	15.0465	18.8164	14.311	18.7367	16.2907	12.9674
108270641	1.53506	1.6747	2.43538	2.63156	1.60422	1.29155	1.1638	0.753395	1.19979	0.746591	0.955055	1.31883	0.96472	0.229902
108271304	3.17095	2.64686	1.24602	1.2442	3.24103	3.11239	2.12237	1.92519	2.26614	2.8419	2.94581	1.58112	3.35868	6.48689
108270511	10.8834	10.1479	4.50916	5.04092	6.93106	6.55003	5.34251	4.94437	3.51444	5.2225	4.61156	4.47336	3.51604	4.32705
100528950	16.6923	19.2859	19.1438	16.3956	10.9784	12.6906	11.0543	11.9761	14.5511	11.4021	9.426	10.367	11.444	6.32519
108271096	1.03316	1.13901	1.70812	1.38791	1.02288	0.784296	1.36044	1.47671	0.728578	0.838734	1.46601	0.770834	0.652401	0.586357
100528899	2.48395	3.29583	6.80583	8.9001	6.75994	4.42995	11.2992	11.6638	16.5284	15.1967	18.7956	25.8682	23.1281	9.86339
108270542	65.755	69.8074	94.1511	94.7258	50.7481	58.5781	58.6493	64.7246	52.9358	43.306	36.8993	64.8004	33.1477	21.1027
108263067	0.0949981	0.0466379	0.0678214	0.10857	0.0525588	0	0.108034	0.139872	0.0477319	0	0	0.0612124	0.0976943	0.128048
108270535	11.3911	1.74759	29.6492	29.9696	176.332	152.232	481.598	469.496	453.226	403.342	667.809	471.435	694.931	875.342
108270642	33.5738	8.14709	81.5635	87.6489	423.353	327.852	809.978	858.864	885.535	858.066	1082.73	770.211	1408.1	1700.52
100528408	2.03322	2.56675	4.25102	3.65154	2.33016	3.22061	3.30318	2.35216	4.01341	4.35912	3.07212	2.52665	3.28575	3.32786
108271423	0.182835	0.0897602	0.0652652	0.208956	0	0.0988911	0.259905	0.0897337	0.275597	0.057165	0.170629	0.412337	0.0470061	0.184833
108270643	0.45881	0.510557	2.53309	2.02752	1.99689	1.78675	1.87836	1.89151	1.8135	1.95093	2.74035	2.52276	2.76808	4.12287
108270644	0	0.0464019	0.809738	0.378072	0	0	1.07487	0.603046	0.474903	0	0.764463	0.243611	0	0
108263074	0	0	0	0	0	0	0	0	0	0	0	0.636739	0	0
108270594	0.20569	0	0.293693	0	0	0.222505	0	0.403802	0.206698	0.257243	0.511887	0	0	0
108271082	2.56963	2.73819	2.21849	2.18548	2.9756	3.3615	3.14876	3.05022	2.98257	3.687	3.79231	3.15748	4.09699	6.33653
108271413	6.09218	6.33885	6.6214	5.71552	4.82947	5.21316	4.34302	3.65938	6.39616	3.63897	3.16802	3.98411	4.02088	3.92199
108270546	0.916627	0.623083	4.4298	3.49731	3.93224	4.39338	3.6404	3.70971	3.55694	3.298	2.80757	2.50792	3.68356	6.21563
108271229	7.06142	5.92341	2.81837	3.05018	6.06017	5.89443	5.50113	4.72096	4.07882	4.5547	4.84304	4.83667	4.60297	5.32115
108270645	0.0288219	0	0.24692	0.197638	0.255137	0.249425	0.229438	0.311202	0.260669	0.216274	0.0358637	0.222859	0.17784	0.427341
108271230	31.7555	29.8906	15.295	15.9988	22.2031	24.2332	15.6418	16.6208	15.0684	18.3455	13.6558	10.8639	14.0889	12.3272
108263083	0.0420834	0.0826409	0.0600887	0	0	0	0.191432	0.123925	0.0845794	0.052631	0	0.0542333	0.0865556	0.0567244
108270916	20.3306	18.2703	32.2623	34.3183	15.8509	19.0106	11.7561	10.8237	18.3526	20.1316	21.7451	24.9949	22.5782	30.7877
100303449	5.17468	7.32817	1.98925	2.41108	3.17127	4.30594	4.7757	4.21978	7.16006	8.31356	8.09823	7.56636	8.61682	5.33853
108271262	1.01356	1.19423	1.64018	1.73755	2.46737	3.10654	2.68951	2.18877	1.83336	2.99998	3.19504	2.13344	2.11941	4.50842
108270555	0.075983	0.049737	0.0723281	0.231569	0.364333	0.575363	0.288031	0.323195	0.661747	0.791891	0.819408	0.750719	1.25023	0.853481
108273140	0.662292	0.650284	2.26956	1.81659	0.732841	0.573148	1.20507	1.69024	2.66215	2.3192	1.81302	2.5605	2.17948	0.892705
108271034	0	0	0	0	0.0593854	0	0	0	0	0	0	0.0230543	0	0
100304664	5.15457	5.34057	5.55382	4.77061	3.63914	4.58392	4.96282	5.43211	5.33873	5.6555	4.52517	6.19446	5.88624	6.43636
108271603	1.97662	1.98088	1.53944	1.5029	2.70234	2.67718	2.41505	2.08453	1.93706	2.30859	3.08968	2.64202	3.04068	5.00931
108271736	7.5344	8.2514	10.2408	11.1775	6.49323	6.66134	10.4632	8.60452	6.91612	7.06708	7.66242	9.14947	8.19526	6.54258
108271737	11.9423	9.60983	4.74371	3.89955	0.894207	3.69102	3.57394	3.34923	3.1581	2.13363	3.79879	11.3401	12.0965	1.08927
108271604	18.2796	18.5979	20.7859	20.0404	11.0744	13.7791	18.8126	19.1607	10.2236	8.99961	13.4827	19.7197	5.95425	4.79404
108272103	11.0174	8.44864	3.6208	3.19357	6.53818	7.51038	4.5917	5.00244	4.1193	5.49609	7.62811	5.31441	5.36755	7.20118
108271738	70.8366	72.7738	89.7321	91.533	56.0405	38.7688	77.0168	72.1743	70.6765	65.0226	58.9367	96.6001	64.5414	28.803
108271739	8.65983	8.23636	13.4218	13.7036	16.6257	16.7606	15.4877	13.925	11.1072	14.2552	15.2578	14.5621	10.6817	17.5256
108271740	0	0	0.315366	0.302908	0.146637	0.19114	0.150706	0.2168	0.355121	0.165735	0.604627	0.626197	0.454274	0.535876
108271743	0.0812204	0.179433	0.347911	0.417708	0.471829	0.549126	1.61639	1.37524	0.571329	0.761827	1.31383	0.994359	0.960544	1.66953
108271744	0.0370519	0.0485069	0.264522	0.338763	0.450986	0.334008	0.786541	0.533418	0.608147	0.83409	1.13724	1.22556	0.927185	1.18197
108271605	6.93468	8.55928	9.87369	9.38064	6.52454	7.35326	6.46049	5.9032	7.04741	6.7618	6.2889	7.32109	6.18466	6.02028
108271606	3.69514	4.64967	5.01998	4.59206	4.08876	5.23908	3.50863	3.48622	3.64115	3.54447	3.21409	4.11471	3.3573	4.44878
108272248	4.70033	4.28546	4.72534	5.92	5.14795	5.08459	3.81808	4.94331	4.38599	3.98891	3.96877	4.23397	4.19253	4.55775
108276674	0.556514	0.382497	6.35694	6.55102	6.77375	7.82613	6.13893	5.35338	6.87868	6.89036	7.13256	6.38294	8.92802	16.3528
108272218	59.8358	95.671	217.746	219.129	137.34	124.998	210.833	197.961	265.291	217.465	168.683	266.138	220.648	112.209
108272232	4.91942	4.97064	0.122515	0.163437	0.822846	0.897244	0.0650518	0.112298	0.143707	0.429237	0.284713	0.0368587	0.470608	0.539724
100304602	0.237827	0.304584	1.87507	2.03262	2.59728	2.82996	3.01035	3.11599	2.19249	2.79329	6.31751	3.01159	4.50871	10.2163
108272216	1.74205	1.74648	2.70994	2.14811	2.39431	2.17209	1.73085	1.74596	1.66767	2.5112	2.85219	2.58765	2.74381	4.47378
108272206	0.869559	0.946598	0.836729	1.18823	2.30088	2.31072	2.4507	2.22663	2.14656	2.05679	4.3986	2.67972	2.54664	4.94313
108272209	43.5487	35.7805	18.5369	15.6823	30.0036	28.2208	15.745	15.9694	14.3672	17.5208	19.1704	14.1892	14.9986	20.6555
108272229	0.0783415	0.153842	0.671159	0	0.866867	0.508476	1.51456	1.92246	1.57451	2.35144	2.63201	4.24029	4.75334	2.11194
108272230	0	0	0.509405	0.305801	0.197384	0.192965	0.81144	1.40077	0.53777	0.111545	1.44277	2.75859	2.65995	0.961768
108272226	0.411379	0.269281	0.685285	1.56717	0.910401	0.741683	2.26117	2.75931	3.03157	2.31518	4.18041	6.45013	5.49972	3.23458
108272138	12.4942	12.6587	7.46288	5.80271	11.016	10.7694	8.26481	7.76888	10.6546	11.8282	9.91031	10.328	10.5453	11.4733
108272227	0.240678	0.393858	0.801854	0.275063	2.92947	3.55817	13.9589	13.466	19.3486	21.973	30.547	62.0328	46.6967	17.8426
108272228	0.165134	0.16214	0.82525	1.60417	7.67442	8.39578	31.5493	29.1766	34.1843	47.2935	29.4862	52.3511	69.7962	24.1504
108272217	0.269569	0.198511	0.449054	0.154041	0.323141	0.315907	0.255466	0.264603	0.338613	0.618075	0.363382	0.578992	0.693049	0.423911
108272207	9.27947	8.16307	9.02701	8.89801	11.0026	12.5027	10.364	9.84907	11.8874	13.7564	10.7393	10.1891	12.1652	10.0673
108272214	4.57422	4.40655	4.97035	4.50439	3.46982	3.85895	4.4167	4.46172	4.33645	3.52595	4.51047	4.89382	4.55612	4.14918
108272220	3.68044	3.05776	3.57596	3.36003	4.0725	4.24046	3.19483	3.2065	2.36353	3.37727	3.30602	3.64848	3.35938	3.78671
108272208	14.8797	14.3221	16.3793	17.8014	16.5053	14.7482	17.4633	15.9007	14.5107	15.4006	18.3327	17.4281	14.4352	17.1912
108272210	0.19631	0.103789	0.711532	0.828391	0.785339	0.849434	0.704088	0.889357	0.440069	0.642108	1.35289	0.836801	0.993878	2.13721
108272213	0.965331	0.548744	0.652901	0.52259	0.281095	0.164881	0.635565	0.398969	0.867951	0.698949	0.44254	0.851179	0.417991	0.136966
108264054	4.50884	4.64353	3.77692	3.84758	5.56566	5.7879	5.05918	4.18975	4.6719	6.29052	5.68524	4.77759	5.68782	8.42744
108272149	11.1502	9.66335	8.61024	9.19982	12.7157	12.0925	11.354	10.5819	9.11825	10.7077	14.1222	10.2638	13.017	20.3971
108272212	1410.64	1322.76	1938.25	1955.57	1640.13	1820.67	1377.15	1352.97	920.788	1057.35	886.529	1009.69	1011.42	682.016
108272215	1.23492	0.981569	22.7546	23.8584	16.9181	11.7048	39.6567	36.8268	27.5377	30.0796	73.8314	75.48	65.6148	22.3525
108272221	24.2027	23.1457	31.062	29.1793	25.078	27.5433	23.069	23.9628	27.2736	27.0319	16.5376	21.1841	21.3648	22.9114
108272241	3.43574	3.23066	4.59424	4.27978	3.11782	3.85427	3.41104	3.31893	3.14203	2.63722	2.87273	2.97521	2.82286	3.11187
108272235	2.01461	2.2108	4.23023	2.43787	2.16365	1.85882	2.0889	2.03566	2.14357	2.66775	2.13817	2.2908	1.46244	1.91682
108272247	2.59328	2.3504	2.99073	3.53373	3.25581	3.64148	2.72228	2.93713	2.70622	2.3077	2.32707	2.82783	2.58996	2.38635
108272224	7.02756	6.43234	7.31312	7.62317	5.27197	7.34437	5.07958	7.4827	4.96734	4.91583	4.52047	6.52373	4.28721	4.17431
108272236	4.17879	5.9452	5.23606	6.53017	3.49153	4.42815	4.84918	4.10182	4.71347	3.73295	3.50187	5.27534	3.85888	2.64387
108272168	51.9547	50.8919	54.4949	57.2668	40.1198	43.6831	36.3324	39.3964	35.0125	40.0328	31.0986	32.7633	35.7673	23.7305
108272237	5.49312	5.15903	4.20585	4.54921	2.907	3.87534	2.3539	2.96948	3.84003	1.59302	2.17934	3.69341	2.37423	1.82422
108272231	6.25293	5.28809	6.32144	4.90327	3.93929	5.57916	5.91714	5.28653	4.95347	3.71028	4.0323	3.47032	3.47335	4.12189
108272222	2.93621	2.37422	5.26113	4.80326	2.61193	3.54993	2.61892	4.18191	3.52916	2.8081	3.58195	2.7452	4.38131	4.19054
108272238	3.26229	2.6426	1.63032	2.70306	1.71466	2.38207	2.13322	2.16149	1.47523	2.14197	1.72522	2.10207	1.59357	1.09931
108272245	3.92366	3.57734	5.84249	5.18888	3.65936	3.51681	3.88837	4.18151	3.83024	2.94424	2.92937	3.5034	2.70923	3.77765
108272190	35.1321	32.9628	33.684	34.5517	27.4691	26.3438	24.1451	26.6831	28.1194	25.963	25.0642	28.2501	20.304	16.5839
108272233	8.00242	8.87119	6.4503	8.77692	5.6414	6.35285	6.89878	7.79167	6.74461	5.97258	6.26363	6.07124	4.84481	6.00216
108272223	1.18789	1.20397	0.984843	0.875867	0.848014	1.16064	0.958694	0.940326	1.11669	1.10223	0.667533	0.740728	1.2216	0.826402
108272239	1.09745	1.07755	2.27926	1.82435	2.6495	1.72679	2.38263	2.2524	1.80463	2.12115	0.993149	2.82859	1.2312	2.01717
108272240	2.3077	2.21436	3.18271	3.2368	2.08924	2.38288	2.32614	2.54834	2.50348	2.32855	3.16519	2.56841	1.7799	2.50965
108272211	2.79992	2.74915	3.32216	3.19993	2.44363	2.7302	2.06295	2.20642	2.53624	2.51528	1.96281	2.49022	1.98718	2.0199
108272242	3.39234	3.7191	4.27914	4.25756	3.56947	4.52518	3.38449	3.49329	3.65994	3.82613	2.95222	3.96943	3.46722	3.64682
108271745	14.5778	14.3005	6.61002	7.09475	11.1403	11.2927	7.54241	7.79917	6.30493	8.62639	7.67504	5.9659	5.81112	8.31395
100529026	85.3533	102.202	72.1887	70.6964	69.7646	73.511	56.6498	56.3406	63.2081	77.5488	49.9579	49.8238	60.4032	53.3149
108271747	5.83431	5.64453	3.88431	3.96941	5.96356	5.57094	4.39732	4.081	3.18075	3.44501	5.19465	4.52005	2.34013	4.52011
108266640	0.265419	0.173738	2.33703	1.87058	2.49638	1.81841	2.46502	1.95397	1.77813	2.48956	3.13752	3.36346	1.72869	2.80244
108271749	2.48521	2.7164	4.82061	4.34079	3.4504	3.44925	3.51946	4.48764	2.63876	3.13742	5.1929	3.89765	3.54429	3.79226
108271748	0.927988	0.708683	1.5704	2.10149	3.82213	4.18272	3.4005	2.59774	3.12572	3.8041	5.06791	2.79045	3.8173	10.5395
108271751	17.4245	16.8864	10.3934	10.0862	11.7687	11.0564	11.366	10.0696	11.1048	11.8392	9.80835	11.8594	11.2091	7.62549
108271752	2.75299	1.75915	1.99662	2.19741	0.483531	0.75633	2.23625	2.53071	0.570861	0.929058	3.37122	5.96931	1.57285	1.29582
108271831	0.276281	0.180848	0	0.105251	0	0	0.104731	0.180795	0.18509	0.230351	0.229188	0	0.189415	0.3724
108271830	0.296454	0.0727699	0	0	0	0.0801724	0	0	0.0744768	0.092689	0.276663	0	0.152434	0.0998979
108271834	1.2999	1.52336	2.48472	3.30668	2.38955	2.29069	2.90886	2.75771	2.25437	2.62209	2.86974	3.02615	2.69515	1.58258
108272202	1.19467	0.67029	1.62457	1.95049	2.26616	2.43081	2.74955	2.14988	2.71547	3.34392	4.35346	3.11581	4.65103	5.71271
108271832	5.61537	6.68574	6.25016	4.54792	6.80064	6.0266	5.73223	5.77234	7.55348	7.24396	6.38211	6.66676	6.36586	6.25781
108271833	3.34145	3.28087	1.95914	1.80795	4.21539	3.98132	1.92752	1.88555	2.5792	3.08878	2.4706	1.68502	2.57307	5.1567
108271559	0.372615	0.197001	0.368334	0.393092	0.85633	0.83716	0.782299	0.450156	1.00811	1.03955	0.677646	1.10814	1.59172	1.93173
108272034	26.4321	25.846	21.9171	23.7138	28.4767	29.4879	22.7795	22.483	23.4547	26.8757	24.7081	23.7657	24.1595	30.6094
108272065	2.85867	2.74341	1.9371	1.69814	6.77314	6.58656	2.97543	2.94869	3.71663	6.38275	5.18492	3.72561	4.036	8.4248
108271514	0.20798	0.163368	1.60361	1.61632	1.56492	1.75487	1.60833	1.79651	2.75879	1.92479	1.96683	1.87618	2.35271	4.09292
108271515	0.466198	0.387324	4.35239	4.38537	6.6268	6.51724	4.40449	4.92812	5.08124	5.87528	6.73808	4.43663	8.37158	14.7913
108272279	0.0903999	0.029587	0.344206	0.20663	0.533491	0.586741	0.548291	0.354939	0.635901	0.339172	0.224973	0.427163	0.619771	1.09665
108272173	0.0406898	0.0599282	0.406692	0.348773	1.28319	1.27647	1.82779	1.85722	2.45335	2.64618	2.22777	2.43833	2.19684	3.29075
108272174	0.064625	0	0	0.0738577	0.071509	0.0349541	0.0367464	0.0951519	0	0.0404111	0	0	0.0996887	0.174216
108271767	12.3933	11.1634	4.27345	4.5217	16.3788	16.8851	9.32743	8.24595	9.50693	14.0082	17.5343	9.31272	10.6952	27.8091
108271766	1.29535	1.73436	0.75664	0.605624	1.30303	2.48403	0.73655	0.693541	1.36087	1.84092	1.75836	1.13818	1.33212	0.873004
100528721	29.3219	26.8621	14.5036	14.0081	25.2519	26.6645	14.5549	12.0977	14.7668	18.7166	18.6221	14.3993	15.9475	24.2798
108271765	34.7905	30.5198	19.4902	18.2509	36.9819	35.5987	22.2685	22.4119	21.5307	32.9061	33.8518	27.3174	21.8578	29.7509
108271859	9.41717	9.54251	7.02121	7.68755	9.34235	8.75684	8.67831	7.58167	6.73621	7.39716	7.07119	6.72561	6.72664	10.3173
108271862	4.18555	4.19297	5.57253	5.13906	5.82056	5.0478	4.63125	3.83086	6.05333	6.89694	7.49554	5.97709	6.3111	8.00514
108271860	1.1608	1.56884	0.818974	0.795985	2.88624	2.60004	1.33562	1.50135	1.78405	1.91288	2.1921	1.68953	2.35941	4.89643
108272163	5.32183	5.71831	6.21283	5.66137	6.18502	6.62586	6.47079	6.7351	6.02061	6.36265	6.08063	6.47009	5.30077	6.31613
108272064	10.5365	11.7964	5.6417	7.37929	11.0902	10.5291	8.8041	7.7253	7.36006	8.35636	7.67461	6.54086	6.97044	11.0846
108271842	2.0976	2.16385	1.28901	1.09243	2.64423	2.21164	1.66075	1.69408	0.960554	2.35768	2.08146	1.36871	1.4745	1.96842
108271843	1.65926	1.56401	3.60114	2.73069	3.23137	3.08724	2.18885	2.41047	2.53444	2.82217	3.30344	2.90809	2.5254	3.04167
108271841	3.55192	3.20218	3.64233	3.17369	3.21568	3.66764	2.93768	3.16954	2.72567	2.94797	2.00896	2.78804	2.62332	2.74201
108271846	2.29038	2.36721	3.44243	3.07682	4.00161	3.34696	4.02123	3.94419	2.94767	3.16594	5.14993	3.83194	3.76035	4.54957
108271847	29.0245	31.0191	18.3913	20.2906	23.5455	19.9587	21.7244	20.9296	21.5143	24.8705	23.6079	25.6838	24.523	24.576
108272172	0.0752847	0.0591358	0.322485	0.344161	0.533147	0.504923	0.256846	0.35471	0.469053	0.52726	0.337241	0.349272	0.449044	0.629154
108272057	24.7837	25.0736	25.6268	27.8082	19.8264	19.5128	22.4312	24.8297	19.0042	17.0983	16.5998	18.589	14.7101	18.7528
108272183	5.76756	5.26623	12.6413	11.0419	12.3167	12.2397	10.5696	11.0342	14.6188	12.9101	13.8048	11.9775	17.3404	26.64
108272184	0.579081	0.444977	0.718991	0.604263	0.807923	1.25284	1.31709	1.33454	0.885529	0.56678	0.845877	1.46009	0.595516	1.56109
108272132	8.19593	5.95283	3.24625	3.78524	5.99423	5.00987	4.75605	5.26229	3.92061	4.4932	4.95948	3.58101	3.75244	5.37233
108271516	4.10604	4.37716	6.36533	7.64233	3.24531	5.07624	7.20433	5.87288	2.82937	3.66797	3.79543	5.89623	2.53355	3.00447
108271502	14.8081	18.0876	16.2877	16.6808	14.2687	13.9493	15.712	14.1181	16.9455	17.8106	12.3428	13.4222	13.7711	8.59516
108271607	0.0768585	0.0754651	0.219485	0.263517	0.425229	0.332567	0.34962	0.226328	0.386176	0.865097	0.478183	0.198096	0.474239	0.725185
108271989	12.5424	10.6889	7.72465	6.86428	16.1507	17.294	12.4052	12.333	9.54163	11.7092	20.6074	10.8989	10.7183	24.7338
108272284	12.3266	13.3256	14.2226	12.4512	12.3308	11.6507	12.5313	14.7272	11.9491	12.0681	15.2607	14.2005	10.3076	11.4123
108271513	1.16783	0.891844	1.0499	0.939214	1.00507	1.45046	1.18051	1.18877	1.04316	0.865498	0.645846	0.780366	0.533767	0.233203
108271686	1.27653	0.915937	1.05155	0.67334	1.30386	0.955999	0.670014	0.530123	0.641394	0.491222	1.16076	0.632721	1.1108	1.65446
108271807	7.57696	8.64707	3.39856	4.3524	2.19479	2.01691	4.82714	4.28332	3.62766	3.77056	3.94897	3.83423	3.59004	2.78051
108271810	0	0	0	0.120456	0.116626	0.342045	0.239723	0.103457	0	0.131815	0	0.135828	0.10839	0
108271808	5.24312	6.00607	8.05352	8.62511	8.35083	10.0115	8.76318	7.71981	8.94102	9.58745	13.3942	9.77696	11.7642	14.9911
108271809	3.27277	4.0168	5.14032	5.29882	3.1989	2.59624	3.96999	4.17624	3.83695	3.5473	3.32577	4.28794	3.87051	3.67615
100329224	0	0.684254	0.331684	0.265484	0	0.75386	0.264172	0	0.93374	0.290518	0	1.19745	1.43334	0.626226
108271811	9.90252	11.4189	13.372	11.3611	7.98444	8.59456	9.6027	9.9085	11.3782	8.78431	9.79066	8.75496	9.07838	9.36404
108271812	15.2127	13.8771	18.8594	19.3831	14.8427	18.2354	10.8126	10.2913	10.4841	13.8192	10.6798	12.4516	11.4162	11.4303
108271813	0.753469	0.554857	1.41204	1.74914	3.07438	3.31121	3.26678	3.58239	2.41346	4.12263	6.4164	2.91301	4.9397	12.4094
108271814	0.14411	0.24762	0.257208	0.0823491	0.199326	0.389727	0.204856	0.282911	0.217224	0.0901143	0.762104	0.232144	0.518699	0.922668
108272093	10.4656	9.94262	2.60623	2.61019	12.4837	10.5572	5.52838	5.393	8.15727	10.1405	11.2306	7.64781	9.37602	7.07184
108272300	14.439	16.7578	18.3466	16.9839	21.614	20.6036	16.8631	18.1861	21.9114	19.3159	19.3799	18.3568	16.4171	15.5262
108271585	0.161045	0.158125	0.098549	0.0262933	0.5346	0.647068	0.23547	0.067748	0.138715	0.258954	0.343528	0.0889457	0.37855	0.992334
108272042	4.02053	4.25605	8.47651	8.436	7.02078	7.74704	8.10856	7.49213	11.4579	11.9813	10.1229	9.10774	11.2088	12.3204
108272045	0.36765	0.180492	0.524948	0.420175	0.61022	0.198853	0.209049	0.721756	0.92363	1.37939	1.14369	0.71069	3.5918	0.991113
108272044	0.0424565	0.166747	0.0606214	0.0970443	0.0469791	0.0229637	0.144847	0.083349	0	0	0.105659	0.136785	0.0654923	0.0572273
108271933	116.209	117.439	96.9774	98.318	81.6559	78.1846	82.6483	86.091	64.9575	66.7432	67.7492	81.6028	62.9398	40.0353
108271934	44.4074	45.5016	19.7449	19.661	18.8081	22.0377	11.9817	13.1697	16.419	21.0002	18.7433	18.7755	19.7231	18.6949
108271935	0.0653029	0.128238	0.0932425	0.149265	0.144518	0.423849	0.297055	0.3205	0.65623	0.24501	0.406288	0.252469	0.738719	1.14429
108271920	0.476444	0.610182	7.57192	8.6175	12.1943	10.3751	10.2946	9.5567	10.4707	10.3886	6.36668	8.56928	6.05002	3.93697
108264085	6.18722	8.39884	5.02065	5.21644	7.59453	7.05877	5.19066	6.10644	4.72262	5.58147	5.17466	4.87997	5.11112	6.51687
108263316	0.789431	0.355263	0.469661	0.187961	0.618746	0.569312	0.374065	0.258297	0.0661084	0.123411	0.245576	0.254337	0.067653	0.443365
108271921	19.767	19.1323	69.4055	68.778	78.8503	75.0686	106.797	108.269	95.7848	68.4453	116.549	103.437	97.191	107.619
108271922	14.2462	14.6412	13.1884	11.9204	12.0177	10.669	10.6598	9.60426	9.77345	7.75814	8.37641	8.72567	6.94291	9.49574
108271652	0.195362	0.0239775	0.0348684	0.0837273	0.108086	0.07925	0.0555424	0.167793	0.0736199	0.0916225	0.334253	0.0314706	0.0502267	0.0329162
108271656	0.04132	0.162283	0.117997	0.14167	0.0457215	0.0893958	0.281939	0.0405589	0.16609	0.103352	0.154246	0.106499	0.0424927	0.111391
108271657	0.0439037	0.0431077	0	0.050176	0.0485804	0	0.149784	0.043095	0	0.0549074	0.10926	0.056579	0.0902995	0.0591779
108271658	0	0.0601246	0.174868	0	0.0677577	0.0662408	0	0.120214	0	0.0765824	0.228587	0.236741	0.188918	0.165077
108271650	0.045464	0.0446398	0	0.155878	0	0	0.103405	0.178506	0	0	0	0	0	0
108271649	0.448888	0.582927	4.15579	4.23654	4.16591	3.97866	4.64376	4.3067	4.72915	4.83523	6.21623	5.56092	6.89464	11.2423
108271660	2.25454	3.27623	4.1205	3.1435	2.5446	2.43885	3.02541	2.47858	2.49215	1.91733	2.2443	1.33651	3.19957	3.70746
108271659	46.6747	45.0674	32.0952	35.0099	26.3267	25.0082	27.9385	27.4228	20.3531	21.0733	18.1154	23.8429	16.7738	12.628
108263089	3.63302	3.70984	3.07094	2.92305	5.46722	5.81643	3.30523	3.1667	3.47559	4.39818	5.09928	2.95896	4.42358	7.44337
108271665	3.47663	4.0743	5.01748	4.9987	4.30199	4.40788	3.82616	4.0731	5.22173	4.53501	4.04694	5.58841	5.07463	4.43422
108271653	0.266282	0.140783	0.204729	0.0936384	0.0453303	0.0443155	0.023294	0.160848	0.102918	0.0768511	0.254877	0.211175	0.0631938	0.0552188
108271666	0.100412	0.295774	0	0.114757	0	0	0	0	0	0.125579	0	0	0.103262	0.135346
108271637	0.538937	0.216477	1.25921	1.00789	1.27401	1.48399	1.03077	1.05802	0.960071	0.949746	1.34122	0.757672	0.428271	0.990593
108271667	0	0	0	0	0	0	0	0	0.0730848	0	0	0	0	0
108271664	0.0537302	0.105512	0.153437	0.122813	0.0594537	0.116245	0.244412	0.158222	0.107987	0	0.0668575	0.415455	0	0.217269
108271655	5.19826	5.39568	2.33273	2.2915	7.14891	6.50688	3.33581	3.06151	3.84318	4.27217	6.65311	4.68933	3.62751	5.10492
108271645	7.69469	7.32078	6.89628	6.46433	8.57532	7.84697	7.03804	6.2731	5.3887	7.46433	8.31784	6.67392	7.91308	11.9807
108271647	2.84458	2.69717	4.5992	4.30276	5.80145	5.41514	4.59865	4.51677	5.49285	6.62677	5.292	4.72605	5.82195	7.49928
108271646	10.2328	8.03313	9.02535	9.51388	15.0443	13.9076	12.1252	12.8773	8.65301	10.3513	17.7191	13.433	9.29673	14.5001
108271635	0.324512	0.880915	1.82616	2.18161	0.675915	1.56936	2.88721	3.39146	1.78397	2.07698	2.96909	1.84501	2.33606	1.49234
108271648	0	0	0	0	0.0455602	0	0.0468241	0	0.041376	0.0514939	0.0512339	0.106123	0.0846856	0.0554988
108271651	0.0447451	0.0439339	0.319446	0.460239	0.0495115	0.193612	0.254425	0.307447	0.449645	0.167879	0.389741	0.345981	0.460151	0.241248
108271663	11.8974	13.0041	14.4235	15.8205	12.2539	10.8464	14.2107	12.8534	15.3394	11.4168	10.335	15.0429	12.6967	7.56438
108271639	2.44217	2.41755	1.11471	1.30403	2.48082	2.64182	1.548	2.06315	1.72997	3.25455	2.64031	1.62522	2.51149	3.26483
108271644	1.52989	1.16343	1.41346	1.40562	2.17416	2.20661	1.15988	1.11892	0.934489	0.862874	0.485249	0.463901	0.0925475	0.141519
108271668	0	0	0	0.200233	0	0	0	0.171976	0	0	0	0	0	0
108271638	0.305423	0.2624	0.0908537	0.305426	0.140816	0.178962	0.115778	0.124916	0.0255767	0.0954931	0.158352	0.246001	0.0654357	0.0686134
108271643	3.65888	3.5239	2.69535	3.06297	3.76498	4.41179	3.76341	3.17973	1.66276	1.89449	2.69689	2.31257	2.39664	4.90041
108271661	2.10016	1.19078	1.436	1.35223	1.50561	2.14386	1.27827	1.48078	1.42678	1.40575	1.54588	1.10547	1.46012	2.19288
108271640	10.1039	9.74399	2.92992	2.976	6.1345	6.41256	4.02572	4.13438	4.01555	5.29764	6.09213	4.54652	5.10895	10.2871
108271608	1.88744	2.16209	3.0158	2.10573	3.43109	2.47925	1.8398	2.29378	2.4386	2.81011	3.46694	1.96905	1.89479	2.78637
108271669	4.85944	4.42076	3.09623	2.90623	8.35471	7.4046	4.79338	4.98364	5.00578	7.38435	7.55295	5.44313	8.10504	14.8961
108272119	6.3935	5.32078	3.93664	3.93867	8.44212	8.12458	5.91936	5.59917	4.56187	4.96401	6.5064	4.93136	4.98621	10.9244
108271524	1.68785	1.4205	1.32796	1.41722	1.29592	1.30417	1.41022	1.65676	1.1769	0.64619	1.58589	0.843426	0.850167	1.02146
108271525	0.253414	0.12441	0.964898	0.965395	1.44878	1.14221	0.720469	0.456035	0.509312	1.05643	0.683211	0.653154	0.477779	1.99254
108272011	1.84029	1.45944	3.01507	3.15481	4.59479	4.35155	3.44779	3.64753	3.20074	4.39652	4.62386	2.61484	5.09526	10.5741
108271908	49.2593	55.5979	45.5391	43.5547	22.5802	26.0218	26.5877	27.2601	31.7103	28.1407	18.918	32.5677	22.0974	10.1098
108271905	6.06117	3.22781	2.68923	3.09176	2.84187	3.00051	0.739914	0.941168	1.41088	1.58458	2.55662	1.89761	2.39467	2.07709
108271906	5.49033	3.94391	4.68325	5.35116	2.39325	2.82818	1.21631	0.793215	1.55247	1.33761	1.59703	0.918887	2.24868	2.0183
100528149	32.6615	30.8843	34.8959	39.2242	28.0445	27.2534	37.4864	32.7262	28.4251	28.7725	39.7027	43.3548	27.9257	25.825
108271609	0.188399	0.154153	2.06237	1.256	1.9457	1.93611	1.46405	1.78764	1.32526	1.64933	2.42243	1.29489	2.32495	3.25894
108271581	0.160673	0.252416	1.3765	1.79955	2.66682	2.57236	2.04647	2.1449	2.09899	1.96924	2.99893	2.11202	2.94115	5.67417
108271678	0	0	0.995051	0.530967	0.835384	0.816682	0.924602	0.969074	1.05046	1.96099	1.51752	1.72133	1.49306	2.11351
108271632	0	0	0.237889	0.856842	1.38266	1.26159	1.61048	1.14477	1.59052	1.87528	2.28043	2.68384	1.79902	2.58255
108272128	0.173172	0	9.39601	8.31233	8.33543	6.46286	12.5054	9.94397	15.7924	14.8354	9.75054	20.2525	15.9833	6.01055
108272266	165.292	166.804	160.468	157.826	47.21	54.3293	42.5753	44.8608	39.6091	39.5772	34.0157	42.4207	27.8221	16.9479
108271954	4.1892	4.93045	5.2289	5.35842	7.42899	7.50277	7.03564	6.94417	5.79884	6.86989	8.14701	5.47016	6.76172	8.71302
108271882	4.18758	3.91817	2.32135	3.06857	4.14303	4.66316	2.88534	3.62687	3.49025	4.1589	3.67813	3.07922	3.19183	5.11321
108271881	5.73235	5.81857	8.01901	8.98592	6.42869	8.54729	8.28082	8.85835	8.99097	9.34886	13.4946	13.0776	12.0689	11.0679
108272200	0.698862	0.723283	6.20297	6.02268	9.50959	7.92773	10.8259	9.15889	12.2046	12.2835	10.5528	14.7752	10.0229	4.91367
108271889	1.34619	0.695676	2.93382	3.40093	1.64639	1.68618	2.65896	3.68599	2.13598	2.39247	3.43834	4.20016	2.98738	1.62353
108271890	336.783	381.332	465.292	481.323	347.911	323.756	462.021	422.892	416.613	370.63	410.938	516.481	307.018	244.555
108271892	0.145957	0.171973	0.916977	0.600513	0.484513	0.5684	0.829925	0.573073	0.645357	0.401585	0.76279	1.42953	0.690456	0.94433
108272282	0	0	0.0572384	0.0229072	0.0887148	0.0867287	0.0911759	0.31479	0.241702	0.275739	0.274347	0.232473	0.350412	0.67542
108271594	0.0989927	0.0323993	0.235577	0.0377118	0.0730251	0.0713903	0.112576	0.0323898	0.0994779	0.165072	0.164238	0.0850485	0.203605	0.266865
108272060	3.83709	5.03702	10.1238	10.7725	5.99954	7.71503	7.96834	7.36907	6.20297	5.3204	4.72267	6.28861	4.28912	4.49741
108272166	11.6146	13.3602	17.0681	18.5544	11.4916	13.4353	14.2689	13.0234	11.2456	12.5641	9.75792	12.4004	10.7673	12.4557
100304860	7.24548	8.01707	22.5212	24.5234	15.387	14.1985	21.4549	20.8984	14.926	18.4714	26.0762	23.882	18.026	28.5849
108272272	1.34354	1.15255	1.85779	1.81026	2.69163	2.73847	2.10689	1.81855	2.03229	2.45851	2.12934	1.36692	2.99605	5.3757
108271504	3.0587	2.95774	0.529377	1.0593	1.38458	0.350928	0.895956	1.77412	1.30399	1.97062	1.32633	1.73199	2.04935	2.06142
100528388	5.90099	5.5043	6.31928	7.24984	3.26479	4.46838	3.01982	2.17211	3.26145	2.76749	1.83568	4.94302	3.33766	1.59079
108271950	0.700548	0.619063	0.300083	0.680538	0.465104	0.454691	0.358505	0.275058	0.598385	0.569484	0.784535	0.947943	0.828496	0.519349
108271949	8.81814	8.60963	12.6617	13.2485	9.86711	12.4329	11.493	12.3514	10.9025	12.763	9.67806	11.6194	11.31	8.34691
108271610	12.9448	11.5445	5.81129	7.30016	3.75292	4.21924	4.8213	6.15896	6.70292	8.62479	9.988	8.08604	11.7426	6.40024
108271883	7.43933	8.88067	12.9982	12.7532	10.2464	10.9277	10.4416	10.9342	10.6825	13.3927	11.0352	11.3784	12.5629	8.52336
108271885	0.432946	0.228898	4.89789	4.22483	3.464	3.45851	3.93884	4.31509	2.64387	3.66525	3.31522	3.39056	3.39063	4.30943
108271884	11.9122	10.319	4.03762	4.50411	5.93769	5.75659	4.35525	4.65527	3.69188	3.64789	3.7957	2.58248	2.31268	2.64108
108271886	23.1623	27.4269	18.05	17.8029	17.1466	18.1302	13.9587	14.53	15.5718	13.9738	9.7424	12.2971	10.7356	9.01437
108272261	9.43169	10.4068	10.0336	9.07158	8.78309	9.24308	8.52232	8.27259	8.58644	7.29926	8.01769	6.8295	7.89875	8.46485
108271571	0.210441	0.154969	0.300477	0.210443	0.291072	0.483745	0.209403	0.361488	0.343642	0.197388	0.196392	0.0338996	0.405775	0.496394
108272037	6.07291	5.65521	11.2175	10.5485	11.8397	12.5131	11.5652	10.3845	10.5586	12.1158	12.8643	11.0871	11.4249	16.4688
108271888	2.16381	1.44138	1.5872	1.67772	3.71821	3.67169	2.75022	3.04016	2.12325	2.81225	5.22655	2.79945	3.08913	8.37236
108272288	5.83248	5.66449	8.23737	8.622	5.12093	5.89782	6.48862	6.16065	4.26839	3.80572	5.36422	5.96407	5.28086	4.52898
108272049	4.74163	4.06608	5.17382	4.70913	6.91925	6.54036	4.89778	5.22337	3.39159	5.69698	7.00797	5.87042	5.23819	9.57292
108272048	0.166103	0.260947	0.332038	0.379667	0.294075	0.323428	0.264454	0.326087	0.200301	0.166187	0.165348	0.299682	0.444125	0.671672
108272140	100.581	125.641	73.2849	76.1319	48.7762	55.7249	53.7673	53.0122	46.6604	37.7723	34.8303	42.2567	32.5595	24.4767
100528626	33.7869	36.9627	40.6488	40.9974	33.5204	30.3447	27.9279	30.1449	32.695	34.6256	25.8867	29.6995	26.0593	16.9375
108272059	0.128054	0.188598	0.548523	0.439045	0.708471	0.900394	1.05578	1.22553	1.54418	1.72159	1.15521	1.81526	1.61318	1.76919
108271541	0.0831304	0.0680193	2.15634	1.91597	1.77839	2.03833	1.84348	2.13518	2.46437	2.35656	2.77566	2.46401	2.9209	3.4736
108271568	0.0388449	0.0381406	0.332787	0.221973	0.429827	0.420205	0.309226	0.343164	0.312282	0.777292	0.53169	0.500597	0.599211	1.25662
108271977	3.09163	2.46479	4.07481	6.37206	3.74259	4.80218	5.40902	5.83593	4.6469	4.75877	4.07714	5.27823	5.16309	3.9179
108271976	4.53706	3.66535	4.22315	5.05399	4.92504	6.30581	5.25761	5.24272	3.75132	3.80675	6.0386	4.3297	5.0202	6.88964
108272265	0.248461	0.206425	0.982424	0.895559	1.14201	0.992392	1.54318	1.66967	1.38284	1.07562	2.25928	2.01968	1.78859	2.96259
108271500	0.0539787	0	0	0	0	0	0.122771	0	0.108487	0.202523	0.470167	0.556502	0.888171	0.800338
108271599	3.1638	2.70561	0.728617	0.699832	0.451718	0.552007	0.46425	0.200356	0.205117	0.255275	0.380978	0.131523	0.419819	0
108272141	1.32544	1.15681	3.78505	4.20777	4.14804	4.40276	5.02438	4.59958	4.26488	4.83896	6.3805	5.21058	6.18194	6.44245
108271857	8.85889	8.41686	6.6966	7.08717	7.26543	6.93366	7.05215	6.52178	5.05337	4.46428	5.73859	4.90239	4.66234	4.77637
108271855	13.6905	12.1821	12.9949	12.846	19.5672	18.8627	16.6454	17.0015	14.2005	16.7975	19.7455	13.7836	16.2922	27.2433
108271858	1.9897	1.30242	5.87137	7.52933	8.0727	11.814	4.77686	4.0363	8.08666	10.4512	10.8386	7.92034	12.0042	16.5087
108272127	4.26143	4.00337	6.00955	6.85441	4.94822	5.34965	6.43166	6.32604	5.94766	5.26369	6.64458	7.28841	6.78997	7.51682
108271552	4.0796	5.32457	8.52446	8.98373	10.9001	8.98769	10.0143	9.32746	12.3488	12.4441	11.267	11.5407	10.8978	12.1378
108272116	7.8561	8.92962	10.72	10.4823	7.19417	6.78193	8.0099	8.62309	6.18346	5.85634	5.82677	6.98222	5.09419	2.97334
108272142	32.0171	30.2821	47.7817	54.2667	44.935	44.2226	54.77	54.5539	46.1252	44.7923	42.653	41.552	43.6685	40.352
108272007	1.52521	1.75186	1.43815	1.67733	3.37536	3.00406	2.27448	1.93495	3.06537	3.38308	2.30964	1.94701	2.78186	2.13341
108272008	6.85981	6.49852	5.04504	6.00793	10.8518	9.9563	7.50711	7.78239	8.27905	8.75156	9.80116	7.55202	7.95848	11.1049
108272285	1.42611	2.04653	1.80132	2.22538	5.03755	4.95444	3.36837	3.44578	4.29932	4.45887	6.10852	3.3576	5.24588	13.6777
108271771	26.1604	24.9251	21.4711	22.4345	23.4579	21.9894	21.0896	21.1325	22.4719	25.786	24.4501	23.3994	24.392	22.1757
108271776	17.6561	20.9273	15.0874	15.9467	11.3923	10.4046	14.8409	12.9871	13.4771	15.248	11.6873	14.6065	12.6311	7.97348
108272431	0.640792	0.48398	1.44281	1.32384	1.88171	2.31948	1.56955	1.62086	1.58507	1.8802	1.56403	0.984601	2.71195	4.41829
108271775	1.33689	1.05796	5.47023	5.54146	4.8795	6.23803	5.58216	5.5037	5.13317	5.7895	9.65837	6.63433	8.18747	15.3036
108272094	2.17371	2.08348	3.00519	2.8983	4.37146	4.18028	4.06111	5.18176	3.58859	3.49523	4.07864	3.17922	3.70793	5.02276
108271955	3.35938	2.74255	5.03921	5.21975	6.41117	6.04307	6.031	6.85435	6.77065	7.36416	8.0315	6.34795	9.45196	11.3203
108271816	0.233166	0.277997	0.832315	1.04688	2.19303	2.07187	1.78037	2.10889	1.45606	1.27057	2.44541	1.15901	2.22657	6.19592
108271820	0	0.0705308	0.717968	1.14934	0.95382	0.854762	0.980281	1.33969	1.22715	2.24593	1.69828	1.75887	2.65939	0.580945
108271817	0.623385	0.538633	0.462851	0.541459	0.193141	0.350661	0.425356	0.342665	0.451037	0.498961	0.589525	0.321345	0.666721	0.537768
108271819	4.53316	5.49599	7.42949	6.57736	4.75434	4.47734	5.73796	5.49436	4.87228	4.58476	5.6407	4.57194	3.16193	3.93182
108271821	19.9013	20.4898	15.7611	15.7923	11.4564	11.1564	10.6747	10.6769	9.67556	9.16973	6.11571	8.77397	8.41018	4.61565
108271822	11.2933	9.27151	8.4013	8.51409	8.8734	13.3458	8.68788	7.77832	4.05308	5.45961	5.55013	5.07547	5.9533	8.50655
108272441	7.64942	7.59513	6.62696	5.50075	10.0335	10.7386	7.03745	5.8634	8.2915	9.45914	9.73222	7.19957	10.6507	15.4081
108271563	0.127981	0.0418867	1.52281	2.19397	1.98259	2.0305	1.79502	1.92622	3.08659	2.66761	2.44181	2.25404	4.08	5.00265
108271849	12.1394	11.4562	10.3355	9.51474	13.9771	14.7289	11.6131	10.5068	11.9928	13.4124	12.5027	10.0154	11.2187	15.0913
108271850	0.109348	0.143154	0	0	0.645312	0.512578	0.497411	0.608225	0.769187	1.32196	0.861737	0.75156	0.78716	1.12999
108271851	0.711889	0.986799	0	0	0.0926731	0.0452992	0.23811	0.328836	0.589135	0.890313	1.56321	1.45707	3.05757	0.790224
108271852	9.34382	7.68813	5.01045	5.83477	6.65421	6.57967	4.99217	5.20045	3.63692	5.40399	7.38012	5.08969	4.82573	7.47512
108272204	0.0703539	0.0575653	1.23894	1.28648	1.01203	1.05279	1.93352	1.50777	0.871951	0.850541	1.66331	1.1031	1.76053	3.7458
108272205	14.3067	15.4963	13.1113	13.2586	11.7029	12.86	12.587	10.9851	10.6693	12.3043	10.3548	9.24501	9.401	8.012
108271492	2.56625	3.95457	28.4486	28.9622	10.3725	9.83183	24.8874	24.2452	25.7167	22.5998	22.5744	45.3815	29.5431	7.06225
108271975	2.03007	1.49495	2.46383	2.81312	3.86086	3.69207	4.50184	4.20952	2.20577	2.99904	5.77834	3.58088	4.13623	9.047
108272002	101.263	129.042	357.591	354.023	259.379	290.118	289.956	260.586	403.124	304.374	194.866	326.714	243.763	156.149
100528109	13.6341	16.0962	20.7035	17.2515	14.0089	14.5732	12.6132	15.2418	18.8117	20.0962	18.177	18.5466	29.3219	23.1907
108271517	5.7912	5.16928	11.7457	10.1535	6.11682	7.40366	7.70846	8.333	8.99391	8.14801	4.91325	8.56568	5.68486	6.2093
108272144	0.0821854	0.100869	0.821437	1.08016	1.22769	1.0224	1.35521	1.14957	1.58982	1.43897	1.99416	1.61517	1.79601	3.21256
108272271	9.76458	8.78453	9.41284	10.7631	12.6147	12.5199	20.6588	18.6343	11.232	8.92648	16.8377	12.8392	13.8902	18.0723
100528387	106.816	114.517	168.93	158.094	114.049	141.536	123.529	124.246	129.404	107.258	90.1622	118.846	88.728	63.3709
108271903	44.5105	50.1717	46.5217	47.6139	26.3005	34.0897	28.1438	28.5737	25.4059	23.1572	18.0556	27.0744	18.4011	9.35936
108271902	98.1044	112.34	91.401	90.3268	59.4337	59.6287	59.6182	60.3664	51.8805	50.304	32.9598	46.8574	35.5002	23.5544
108271904	10.4402	8.72199	7.24173	6.86412	9.74723	12.577	8.29744	8.83587	8.19636	10.9425	12.5849	8.19873	12.17	15.1917
108271508	1.72665	2.82558	1.57511	2.08296	1.75136	1.71216	1.79995	1.93024	1.78331	1.31964	1.49202	1.97791	1.2331	1.61622
108263162	0.706683	0.991244	5.04518	6.05733	5.92056	6.9893	4.01827	4.85566	7.05074	7.07041	6.90909	5.98465	6.33302	12.5871
108271827	2.11878	1.92626	7.24576	7.62317	4.51528	4.61227	5.56271	6.03384	4.60004	4.67807	5.37051	5.52839	4.57302	6.38171
108271828	8.67787	9.34998	9.97833	9.82988	7.22294	8.55656	6.81199	6.55813	6.32808	6.0507	6.5935	8.51114	4.50157	5.27914
100528088	13.1928	15.6995	17.0143	14.9386	11.1672	12.6272	15.2797	13.4869	12.2189	9.42821	9.6832	11.9873	11.2539	10.2434
100528881	183.799	191.635	383.064	397.697	284.638	272.559	337.056	325.796	269.43	376.959	327.468	388.966	307.511	210.86
108272280	0	0	3.13607	3.54882	3.43597	2.45784	5.77065	6.9881	14.4605	11.8398	9.3298	19.7157	17.758	4.79802
108272097	19.4461	21.1873	16.3817	15.5491	17.1576	16.5228	13.8117	15.2885	13.7186	15.1891	14.3626	12.7243	13.6101	16.183
108272054	0.767232	0.681577	2.86914	2.08772	2.34475	3.35934	2.99147	2.33102	2.71683	2.87858	2.40943	3.0133	2.81788	3.39794
100304520	1629.25	1852.88	1978.12	2021.31	1552.52	1658.12	1506.86	1466.79	1657.7	1610.84	1274.84	1495.89	1498.85	1146.56
108271916	7.84991	7.18798	9.88613	10.433	11.614	13.3577	10.9332	11.0169	9.77185	10.5344	13.1426	11.5655	12.8574	15.3067
108272450	3.6046	4.07407	4.04883	3.99141	5.72581	5.21637	4.06278	4.15149	4.92628	5.30946	5.14311	4.5214	5.53564	5.48487
108271917	0.416476	0.363489	1.78399	2.11545	1.43372	1.65192	1.57875	1.63522	1.76707	3.12515	2.47598	1.43124	1.2373	1.12274
108272089	0.663015	0.701071	0.728219	0.4663	1.12868	0.937899	1.62399	1.55191	1.28128	0.892973	0.698079	1.38024	0.891627	1.64987
108272088	0.0611146	0.240026	0.174525	0	0.0676247	0	0.139001	0.0599889	0	0	0.0760461	0	0	0.24713
108272087	42.5849	41.8129	30.3581	30.0727	38.8904	42.0095	26.7872	26.3763	30.9896	32.0944	25.7619	23.5255	29.0045	30.1623
108271910	8.27725	7.54839	9.81965	8.16854	10.083	10.4684	8.07232	8.55875	9.00892	9.21526	8.58805	7.94483	8.46166	9.30296
108271911	8.26494	8.95823	5.56847	5.15221	13.1836	14.514	9.03286	9.83358	8.37736	9.9337	10.2842	7.65404	8.5731	7.81271
108272012	4.20547	3.01751	6.23573	6.22354	6.02563	7.46548	8.40012	7.35633	8.28963	9.57501	11.8748	13.4101	13.8062	8.57553
108272495	5.52926	6.48466	2.85095	2.72077	11.6417	8.72271	4.01733	3.9198	8.79758	11.3331	7.2624	4.94834	7.97647	6.72832
108271779	3.50762	3.10527	3.28416	2.67249	5.70524	5.78486	4.35949	3.93218	4.06412	4.91411	5.43786	4.32269	5.16436	5.8647
108271778	5.49639	4.38826	5.43019	4.75882	3.65527	4.38422	4.89315	4.5777	4.12855	3.61057	2.14159	3.61317	3.73971	6.95959
100528971	38.9899	47.7356	40.0354	32.1824	25.4332	24.6034	29.2863	27.995	28.5392	24.08	16.7709	20.3157	15.9643	9.89453
108272096	1.77272	2.01134	1.43433	1.2381	1.70002	2.30117	2.53117	2.16542	3.72117	4.06455	4.04403	3.5537	4.45631	2.8408
108271556	2.12902	2.55896	2.9875	3.81758	2.72136	2.73986	4.2579	4.03548	5.05353	5.64659	4.01944	5.39276	5.28486	3.41396
108271983	0.166162	0.1004	0.894266	0.759604	2.13563	1.61771	2.3693	2.62217	4.04597	5.70673	6.01191	4.08503	10.4104	4.47941
108271985	1.13766	1.07049	0.74452	0.650098	1.23262	0.974278	1.26682	0.930589	0.762159	0.681758	0.825775	0.610881	1.19433	1.43762
100528900	15.3118	15.591	29.7579	31.9201	27.2968	21.9825	29.7202	28.8998	34.5729	35.2847	29.0496	29.9641	34.6032	26.8177
108271984	2.04967	2.39489	1.14138	0.890151	3.26593	2.81589	1.35194	1.62965	1.62718	2.28142	2.77999	0.977329	2.42402	4.06126
108272080	19.4046	18.4818	16.3288	15.4573	11.8439	11.9748	13.3726	12.1132	9.19796	10.7469	12.4613	12.6561	9.6565	13.5277
108272145	6.77875	6.51241	7.71818	7.2797	8.79409	6.8272	6.6124	6.85465	7.83964	5.99288	4.79918	5.64817	7.03124	7.24666
100528578	23.5316	22.2942	29.3553	27.554	18.1811	19.0245	16.5258	18.3164	20.494	15.7989	13.0479	20.3233	16.982	12.7986
108272157	2.00502	1.38033	5.79153	5.68916	5.15123	5.36	4.95342	5.92688	4.4234	4.69804	4.53093	5.22716	4.85856	6.58557
108271536	0.673031	1.21152	2.64271	2.69215	0.744725	0.364026	2.67885	1.81674	0.958135	0.631287	1.39578	1.37329	0.634455	0.226795
108272186	90.1717	102.529	73.869	69.735	64.9078	78.4906	49.6462	49.7473	38.7768	41.4814	29.4086	38.153	29.3106	19.1411
108272506	0.201112	0.197466	0.287158	0.459689	0.815963	0.65266	3.12569	3.02692	4.37879	2.3475	10.5104	69.8909	104.099	8.67455
108272130	10.5531	9.68516	6.35339	6.39041	6.07827	6.85801	5.93343	6.70611	5.42112	6.32818	8.18264	6.29248	8.32169	7.51035
108272203	7.2812	9.71734	8.68052	9.61408	10.8728	10.5529	9.08424	9.85325	11.5791	10.2554	10.1157	9.65664	9.81417	7.24165
108271932	1.32846	1.4962	2.48263	1.85316	1.70776	1.4582	1.48854	1.64917	2.12025	1.53926	1.5801	1.98894	1.38626	0.895319
108272255	11.1698	14.9994	11.3753	11.0761	11.6326	11.3722	10.5543	9.83543	8.50097	9.96345	7.8692	8.04407	8.27729	9.74202
108272108	189.384	177.258	181.34	187.309	141.979	152.588	131.503	132.879	96.9215	96.0669	94.6389	115.372	76.7276	56.6444
108271542	75.7223	69.9293	244.094	249.068	180.094	174.938	80.7308	77.7266	154.391	133.245	155.266	169.731	89.3859	78.5724
108271611	5.26977	5.52266	6.51103	6.87433	10.013	10.8445	7.60713	7.76776	6.81117	7.65569	8.76511	5.87655	8.868	16.5979
108271913	0.588372	0.412647	2.22028	2.40154	2.41818	2.72774	2.34188	2.59891	2.19609	2.57544	3.18997	2.32888	2.80926	4.47517
108271914	2.95025	2.45462	2.97092	3.58469	3.64251	4.45121	4.82072	4.51152	2.99592	4.25284	7.16821	4.56241	4.19967	8.37189
108264077	13.0027	15.3078	10.7655	11.3187	10.3578	8.43251	10.6815	10.913	10.787	12.1063	11.8067	9.71642	8.8707	11.8422
108273841	0.123632	0	0.529581	0.612276	0.364803	0.847012	0.702982	0.930384	0.828251	0.824629	0.871744	0.796626	1.22903	0.888765
108271915	2.42329	2.14567	3.3674	3.7586	7.9485	8.09823	6.34821	5.47939	8.19694	9.63312	11.1729	7.83516	9.96826	11.8697
108271612	13.0181	12.3508	8.89482	8.87659	15.1339	17.711	10.8309	12.0728	11.4567	14.4331	13.8633	9.28887	15.0508	21.8532
108271687	0.824715	0.622895	4.16678	2.97262	2.45691	1.71565	1.80362	1.86813	1.27501	1.98349	3.2365	1.38984	1.56576	2.56531
108271580	1.48463	1.70066	0.635947	1.13115	0.328555	0.374733	0.450226	0.631489	0.447571	0.371345	0.431049	0.0637751	0.356245	0.133409
108272026	4.83834	5.38714	5.84731	5.65607	5.63367	6.37986	5.59216	5.55628	6.29207	6.28829	6.11881	5.42015	5.25209	6.77736
108272152	4.10093	4.86261	5.50815	4.90527	3.8648	4.13543	4.84151	4.87823	4.15596	4.12909	5.08125	3.56059	3.62761	3.53677
108271869	19.6508	22.2734	20.1893	20.3906	17.4014	18.7883	19.6251	20.3817	17.7053	15.5253	13.3342	16.536	15.0276	10.0172
108271870	13.1072	12.2513	9.72387	9.78218	19.1487	19.8048	14.6936	12.9574	13.898	16.6548	13.6397	11.0906	15.9736	18.8304
108272161	0.185284	0.136444	0.132279	0.185285	0.128138	0.100216	0.105354	0.227339	0.186192	0.115861	0.172914	0.20893	0.0952713	0.280963
108272153	7.93829	7.36922	10.9912	11.7666	13.7881	12.3865	10.669	12.5145	11.7482	15.5838	10.3567	14.0122	13.1112	15.9528
108256080	8.87548	8.28686	16.327	13.4417	12.5623	13.9598	12.4155	12.3999	9.93126	10.6233	13.8219	14.6307	12.1512	20.0734
108271533	2.90996	2.02601	4.91042	4.65597	3.80537	3.54848	4.93381	4.1547	3.9344	2.91143	3.88425	5.45467	4.4072	5.27733
108271535	2.16619	1.56196	1.83646	2.01148	2.09732	2.96571	2.73287	2.25918	2.61897	2.8361	2.52697	2.83521	2.71497	2.78295
108271530	0.154993	0	0.0553265	0.088568	0.214379	0.293411	0.925369	1.40727	3.66018	5.37904	7.23227	10.3366	6.09673	1.82801
108271495	0.183753	0.25259	2.36134	1.34403	0.894637	1.55044	1.37918	1.29865	0.701683	0.505576	1.92063	1.04194	0.94484	1.58516
108261963	1.68379	1.95085	3.07737	3.00199	2.86926	3.2786	2.33611	2.14861	3.04568	2.73755	2.30469	2.43031	3.35927	4.53918
108271909	384.982	371.092	186.518	184.68	240.291	258.554	176.472	172.864	166.666	193.924	170.484	168.581	164.829	152.017
108271501	0.0309523	0.0607823	0.176781	0.106123	0.273995	0.301344	0.387195	0.182293	0.31104	0.30968	0.770291	0.438773	0.477462	0.58409
108271829	14.541	15.0343	8.67617	8.22286	14.7687	15.4845	11.2076	11.6619	11.7415	15.5768	14.7458	14.4342	13.5392	16.0956
100526827	18.7227	17.4217	24.5123	22.7143	19.7609	23.1199	18.2782	19.226	21.9406	22.1184	24.659	21.3812	26.7188	27.2553
108272100	2.19806	2.09076	3.776	4.19989	4.06634	4.38398	4.17914	4.38256	4.59023	4.85364	2.94876	4.78011	4.30897	3.98122
108272027	8.7914	8.07997	11.823	9.11276	10.1803	9.95244	7.73083	10.1848	11.6595	9.90813	8.26809	9.74869	9.88194	8.61189
108272028	39.5493	41.9809	37.462	36.6483	25.4832	27.2253	24.201	25.8488	23.924	21.6319	14.8724	19.7859	16.1888	12.574
108272030	6.65748	5.83642	7.4689	8.76349	2.4994	2.70065	4.79949	4.95949	2.56853	4.31172	9.6154	9.652	6.78531	9.13389
108272278	0.157387	0	2.32216	2.33834	3.13475	2.83756	2.20747	1.69937	3.69037	6.49552	6.33216	6.1524	5.23329	7.92
108272643	1.49115	2.07416	6.20997	7.10076	6.11871	5.10799	7.27765	7.19643	7.80446	7.30411	8.27228	7.52648	12.2678	12.0595
108272159	1.93146	1.3505	5.59923	5.38472	8.37611	8.87449	6.82244	6.83667	6.6364	8.19822	9.38278	7.11527	11.6568	22.392
108272106	5.20847	6.16587	9.33569	8.65447	6.45816	8.11175	6.17523	6.70793	6.53322	6.4677	4.87224	5.66491	6.68588	5.92512
108272105	0.0934766	0.183564	0.500514	0.133539	0.362019	0.530872	0.239183	0.34408	0.281804	0.379941	0.232629	0.361392	0.384518	0.47249
108272107	1.14203	1.50948	4.39021	4.56817	3.98547	2.70837	4.89526	4.57022	5.91471	3.35093	4.37247	5.54735	4.78812	3.72996
108272137	0.900349	0.621581	0.863737	0.723501	0.949557	0.9283	0.9759	0.814721	0.735119	1.12601	1.31288	0.942734	1.14291	2.21858
108272139	1.00246	1.11679	2.47736	2.51168	5.0556	4.60876	5.30547	5.77152	5.21123	5.68992	5.56524	3.87564	5.37264	5.82064
108272040	15.2948	14.2252	12.4557	11.3312	15.6909	16.5036	13.0234	13.127	14.4816	16.9175	16.1626	12.4306	15.5709	16.5239
108272114	0.559574	0.711026	1.69197	1.27904	2.47673	2.17203	2.9572	2.74634	3.14236	4.6106	5.44744	5.30241	8.15794	4.61425
108271522	1.53829	2.13233	23.1272	19.5455	14.8187	17.7172	16.8763	15.9877	24.3695	22.2939	25.1088	24.4885	23.9153	35.2489
108272656	6.97036	8.20308	17.1171	18.1641	18.5437	16.6045	17.99	18.6577	19.8958	18.4549	19.1306	18.6982	18.8102	20.9897
108271498	3.65134	4.30217	2.08542	1.51271	2.02015	2.12304	1.40143	1.52324	2.06395	1.48411	1.24945	0.882284	0.985681	1.35346
108271785	0.224007	0.219946	1.31937	1.24805	1.1464	1.30247	2.16534	2.50115	1.35063	1.33072	1.67242	0.938211	1.41099	1.47196
108271784	9.17969	7.8884	4.58227	5.07772	8.80861	9.62826	7.21566	7.6482	4.90753	7.03521	10.9016	6.13264	7.11415	15.2142
108271786	0.533161	0.628194	2.39801	2.28499	0.943927	1.09582	2.03118	2.11953	1.55374	1.4336	1.69173	2.54223	1.50781	1.4373
108271782	6.90975	7.63385	3.94948	3.86913	9.30022	9.26531	5.63535	5.78659	6.36409	9.67001	9.4883	5.60154	10.2469	12.97
108271783	6.3523	4.71589	2.41334	1.69021	8.27579	8.73045	3.01132	4.03704	5.73236	8.08533	6.5022	3.64843	9.60335	15.9665
108271839	13.2556	13.89	19.8907	21.783	16.9678	18.1358	20.4166	19.5039	19.2077	17.1856	18.1067	21.9882	19.4899	18.0128
108272730	1.8707	1.8616	1.94916	2.3113	3.18887	2.89871	2.32863	2.25808	1.85446	3.0351	2.73667	2.54109	2.10577	4.29339
108271491	0.0827498	0.162499	0.20677	0.165501	0.183129	0.223787	0.329366	0.284289	0.270255	0.517448	0.386127	0.453221	0.361668	0.306731
108271507	13.1621	15.1105	6.98729	7.8298	6.87127	8.28729	6.37106	6.22792	6.8846	5.52918	4.28343	4.65369	4.09539	3.32078
108272129	3.73699	4.24	4.74297	3.74888	3.30805	4.3569	3.39982	3.70891	3.17114	3.79081	2.89334	2.35443	2.90364	3.19016
100335019	229.595	293.21	225.905	200.204	236.954	210.392	169.228	181.842	241.353	213.831	125.185	161.035	157.695	99.384
108272136	1.10753	1.19619	3.45268	3.75508	2.28761	2.33624	3.0438	3.71435	2.5969	3.04725	2.87108	3.18759	2.6386	3.53306
108271968	3.64995	2.85488	2.91495	2.65132	3.35422	3.8145	4.43221	4.00779	5.03551	6.46029	5.38847	5.34152	6.83909	5.92042
108271970	8.05799	7.48993	6.87778	6.91713	9.1343	9.60778	7.77897	8.17321	4.80451	6.53924	9.3137	7.40753	5.56129	8.66497
108272055	1.36113	2.00468	0.763511	1.11113	1.02201	0.946544	1.32677	0.811177	0.6839	0.972728	0.967816	0.814402	1.09981	0.524191
108272056	130.681	155.375	99.2684	101.239	70.7078	86.4803	66.4317	59.3589	73.5844	62.9387	41.2922	54.9587	45.4079	29.3885
100528072	46.1866	45.6137	42.6832	42.6282	27.9372	31.8274	30.3202	28.2853	29.431	24.5028	16.0851	29.9341	19.9406	11.6161
108272780	2.17102	1.95882	4.14714	4.25825	4.57732	4.76047	4.27057	3.6861	4.3928	4.51302	5.91396	4.91507	5.82295	6.52491
100528466	84.0642	83.2073	66.5298	68.561	52.9542	48.5135	45.04	39.0664	50.7248	52.8096	37.9275	50.9146	50.1131	21.1966
108271572	0.0418821	0.0411228	0.697681	0.510567	0.308957	0.256734	0.444539	0.301478	0.336699	0.401574	0.608005	0.521747	0.301495	1.03497
100528769	37.1829	44.5909	40.3253	40.2244	31.7215	27.1733	32.6016	31.6223	27.0969	17.394	14.4807	31.4576	16.9299	8.99081
108271510	8.0169	9.44587	38.9195	35.7644	33.2199	34.4499	34.3302	31.9654	46.726	43.7696	35.0178	46.3134	47.8746	51.1981
108271943	3.19056	3.00741	2.49909	2.31285	8.45285	8.12556	4.18817	4.43819	5.84444	7.36481	7.96283	4.25267	8.09966	15.138
108271613	0.762934	0.699162	4.57528	4.47592	5.09336	4.95183	5.37927	5.76638	5.41783	3.59397	4.20871	4.88322	4.83829	4.14772
108271944	0.169865	0.0416963	0.181906	0.194133	0.234949	0.321565	0.241467	0.041684	0.640115	0.584206	1.10967	0.711445	1.17913	0.915844
108272277	1.181	1.82221	1.44539	1.97638	1.12011	1.87069	2.35034	1.78027	1.69541	1.74074	2.36176	2.11987	1.73502	2.50151
108272275	0.617069	0.504901	0.587387	0.58769	0.569001	0.556263	0.584786	1.11046	0.310047	1.02897	0.511887	0.397611	0.740346	0.693124
108278429	0.442854	0.34786	2.65578	3.5766	2.64615	3.25759	3.08888	3.04288	2.9965	2.95386	4.92273	3.15793	3.73447	7.20288
108272274	1.37666	1.77008	1.35724	1.19873	0.870457	1.02826	1.56556	1.38347	1.15284	0.819853	1.9985	1.5629	1.95505	2.38577
108272273	0.275119	0.192951	3.36709	3.72817	2.4354	2.04075	7.77706	7.75432	4.26549	2.99835	10.6124	9.97798	5.01185	8.21131
108271864	0.374339	0.282732	0.287807	0.263273	0.509802	0.716435	0.0654932	0.197854	0.347237	0.0720247	0.214983	0.408196	0.355351	0.426946
108271866	0.739397	0.537772	1.64227	1.69006	1.81813	1.9848	1.71286	2.04293	2.06395	1.54119	2.31715	1.72928	2.64726	4.35567
108271865	0.40258	0.152031	0.574823	0.566271	0.873795	1.00498	1.00369	1.00311	2.28728	2.90469	3.12123	4.0507	10.0635	4.84201
108271867	28.1783	31.2094	30.613	28.1591	16.6443	18.5542	20.5892	20.1097	22.6394	18.046	11.857	21.0514	13.3691	7.06421
100304607	7.48262	8.62044	21.653	22.1202	9.82523	8.41811	17.813	15.8648	15.2391	16.5949	32.5256	21.7287	19.5966	18.6924
108271868	12.2349	10.1315	7.57715	7.41259	5.21954	5.97971	7.12451	6.51119	7.85093	6.26803	7.33692	10.0682	6.06368	3.07973
108271679	1.46652	2.41401	1.41651	1.28168	0.715916	0.326615	0.490518	0.59274	0.346756	0.43155	0.268357	0.27793	0.221786	0.116278
108272785	0.721769	0.944911	0.736125	0.785605	1.217	1.33847	1.44619	1.72058	1.76146	1.28953	1.79622	2.39181	1.73193	1.62146
108271545	0.307282	0.362054	0.175501	0.491656	0.204009	0.299163	0.279558	0.0603245	0.185273	0.384298	0.382357	0.158399	0.0632007	0
108272165	10.0925	10.2634	8.5117	7.79519	6.99506	7.97821	6.99993	6.8584	6.21333	5.75618	6.14113	5.85996	5.47459	5.94226
108272259	66.6553	72.653	49.581	48.1981	38.0596	41.3549	38.7417	35.2674	30.9317	29.0429	21.3996	32.821	21.5723	14.4697
108272082	0.49584	0.324567	0.471989	1.32225	2.5604	1.43033	1.69164	1.78459	4.31834	2.48046	2.67359	3.62096	4.92915	3.34172
108272081	5.91448	5.77499	5.20774	5.29491	4.76295	5.1184	4.40931	4.54767	3.56608	3.49296	2.90292	3.81102	2.90601	2.5688
100528624	2.76609	2.06411	2.52771	3.03482	2.02009	2.93237	2.57943	2.87805	2.39049	2.42155	2.27165	2.49528	2.61703	2.68446
108272083	26.401	28.0994	72.3744	75.1962	52.8349	53.8275	30.141	30.47	31.8157	29.6646	19.4413	19.2709	12.6737	9.80003
108271876	0.612466	0.919731	2.36632	2.01755	1.31555	1.09124	2.90895	2.19256	3.5842	1.66711	3.00359	3.43574	2.33415	0.874107
108271875	2.58756	2.56333	3.62866	2.58758	2.58199	2.42421	2.33833	3.35629	1.76445	2.16702	2.5873	2.233	1.90071	2.46013
108272793	9.49706	8.5592	7.83399	7.35262	7.73515	8.07415	6.99957	7.73654	4.25404	5.95609	7.31222	6.71168	6.15783	6.64457
108271877	7.27109	6.87566	5.59031	5.8297	6.73357	5.63896	6.43696	5.90737	3.95687	4.89648	6.70911	4.78607	4.39444	6.18199
108271878	3.59322	3.62774	3.71024	3.36414	4.60495	4.34813	4.50184	3.64659	3.83523	4.46841	4.59742	3.32253	4.98957	7.36074
108271728	0.245637	0.241184	0.409188	0.514673	0.407705	0.398578	0.372458	0.482225	0.246841	0.307202	0.560361	0.263796	0.547319	1.04847
108271731	0.0659796	0.0647834	0.0314029	0	0.024336	0.0237912	0.0250111	0.0215881	0.044202	0.0825163	0.0273666	0.0283428	0.0904696	0.0592894
100528176	8.54983	11.4729	9.49499	8.57704	7.56846	9.65984	6.80612	7.27336	7.54163	7.72251	4.4919	4.40729	6.25243	5.89022
108271730	10.6624	11.1508	11.2589	11.7323	9.21908	8.9054	8.17769	8.27547	6.32915	6.88448	5.61554	6.83843	5.20203	5.68193
108271729	1.40558	1.25071	1.8188	2.25898	1.99273	1.66303	1.5485	1.55215	2.7808	3.73546	2.78745	4.24542	4.06539	2.30902
108271727	2.27957	1.57011	0.874446	0.842493	1.21728	1.87705	1.4703	1.54738	2.32494	1.98571	2.89296	2.42616	3.90712	3.08793
108271732	0.255319	0.438709	9.02279	7.55022	3.10769	4.93693	4.82714	4.47977	2.18085	1.39699	2.18418	2.01532	1.67386	3.5275
108271735	2.41352	1.9065	2.4097	2.26058	1.7871	2.37526	2.20814	1.95937	2.24299	2.33758	2.7548	3.04016	2.63131	2.22586
108264103	12.1886	9.32882	7.94508	8.08977	8.04194	7.04296	8.30809	7.83984	4.67873	5.11273	9.27892	9.56114	6.1505	7.14308
108272826	1.48364	1.49062	2.14305	2.78	3.26427	2.85528	3.27636	2.30301	3.10318	3.45208	3.94984	3.40155	4.2579	5.04602
108271591	1.5016	1.71346	0.289737	0.417436	0.493975	0.482916	0.692289	0.318689	0.244696	0.456798	0.353494	0.470705	0.75124	0.601732
108271634	0	0	2.80804	3.77016	2.31651	2.67641	2.45292	2.67766	2.86878	2.14217	3.6312	3.35196	3.84917	5.47267
108271493	2.12503	0.910774	11.6552	11.7769	11.8689	13.3546	13.1763	13.3596	10.9145	12.3601	18.8872	12.519	17.9857	33.5308
108271582	2.87854	3.69919	4.35188	2.80599	1.54574	1.92327	1.73304	1.95293	2.21202	1.64117	1.47487	1.63659	1.30599	0.684704
108272085	7.75674	6.62701	41.8565	40.4102	17.8348	15.4741	25.2032	24.2259	14.476	8.06304	4.63791	19.6029	7.7697	2.17254
108272086	42.1436	45.1726	68.7996	62.975	47.41	51.4014	50.2829	51.6057	52.4083	44.6685	39.4174	46.5262	38.6445	27.8347
108272001	2.8894	1.96177	1.66781	1.33493	1.70063	1.59606	1.81773	2.08188	1.94601	1.96056	4.78104	3.52554	2.90819	3.14886
108272000	6.73718	8.16813	5.93909	6.9632	4.60255	4.68964	4.66361	6.26805	5.06293	5.42178	4.44674	4.30338	3.97629	3.55346
108272194	5.24935	4.26285	6.59358	6.36016	10.9401	11.4637	7.83238	8.75564	7.4565	9.52667	9.25757	7.34981	12.542	18.5934
108272842	23.3082	21.9628	16.0498	15.5962	23.7943	22.7736	16.9727	13.9487	16.2068	23.8842	17.3081	15.9877	21.998	27.4647
108272121	7.83931	7.07309	6.6555	7.38535	7.67799	9.79805	7.34887	6.44709	6.60026	6.82313	4.67957	5.87042	5.22928	8.42474
108271520	0.0462522	0.0681204	0.825513	0.872191	0.742096	0.925616	0.631187	0.340502	0.929577	0.838746	0.517972	0.506647	0.737256	1.05984
100528411	16.4691	18.3208	50.0326	57.1666	58.2567	50.4139	56.9838	56.9239	69.1042	34.401	40.3315	52.3822	51.8004	43.4528
108271614	0.235816	0.463081	1.34684	1.07802	0	0.255094	0.268175	0	0.473944	0.294919	0.29343	0	0.485018	0.317857
108271598	0	0.0437036	0.0953314	0.127174	0.0985038	0.216672	0.278401	0.218453	0.268372	0.473164	0.526161	0.487569	0.526399	0.569961
108272170	40.4402	39.5441	36.0989	37.0501	22.9555	27.2292	25.2281	24.2733	28.8527	27.329	21.2709	28.8026	21.562	15.2865
108272171	0.122751	0.060263	1.27071	1.15738	1.52806	1.9918	0.802673	1.32539	1.01766	1.26652	1.33649	0.870049	1.79885	3.10232
108271919	6.00351	8.39022	12.514	13.6723	7.51583	8.86449	9.66788	10.6675	10.8329	10.7965	10.4148	14.0053	12.0774	9.33256
108271918	12.2795	13.6705	5.04745	5.52848	6.55359	7.19515	5.67748	6.08753	4.3781	5.70076	4.3408	4.37577	4.12962	4.0334
100528471	113.906	158.432	101.398	116.28	101.528	111.002	129.906	120.974	168.259	177.491	119.036	194.789	169.287	107.43
108272884	8.81897	9.18825	7.41537	6.4393	11.1679	8.95694	6.29605	7.88706	6.30201	7.53669	8.596	4.86173	6.34849	8.12286
108271972	25.6231	26.3441	16.0998	16.7017	18.941	21.1677	16.4576	16.994	16.7197	19.1427	17.3447	14.9886	17.2382	18.9322
100529044	11.8877	14.1566	24.5405	22.2615	15.6369	16.1648	16.9937	17.8077	18.7586	18.987	14.6733	19.9957	16.3002	12.6772
108272151	62.3005	61.2375	47.717	43.9977	36.9038	38.4217	38.4281	40.9127	39.2648	38.0683	28.4808	37.7437	29.1791	16.1561
108272115	8.37326	7.24602	11.6518	12.6107	11.2674	10.3627	10.9344	10.5524	12.8354	15.7522	18.6747	20.8498	21.1624	26.2073
108271600	0	0	0.593399	1.09242	0.45986	0.404609	0.567141	0.571109	0.45939	0.675677	1.44796	0.589132	1.06846	1.84858
108271561	0.594324	0.364718	4.34909	5.34896	4.27461	5.30401	3.2949	4.01071	3.21015	3.80932	3.143	3.92529	2.75036	2.10286
108271721	0	0	1.22972	0.562448	0.13614	0.798556	0.559669	0.483073	0.865462	1.53871	0.153094	1.427	0.885684	0.995031
108272120	136.436	148.486	165.929	166.19	176.017	164.971	153.061	161.292	180.463	168.976	137.192	145.131	129.713	101.474
108272805	0.656472	1.08771	2.05043	1.12539	1.4074	1.59781	1.86638	1.61095	1.69045	1.53939	2.14426	1.37475	2.32067	2.76519
108271996	10.5717	8.94448	13.5424	14.6955	8.62816	8.88109	8.39857	8.46347	8.47619	9.61122	8.81634	11.3532	9.17542	8.89336
108271997	67.99	72.6	56.3632	58.1766	45.2438	47.545	44.0869	41.2339	38.9573	39.7153	30.9374	40.4689	32.7786	25.2537
108271998	0.150026	0.130939	0.547438	0.381023	0.645585	0.757359	0.644538	0.572689	0.519291	0.68797	0.373362	0.515574	1.07999	1.97727
108271893	3.40876	2.89243	1.92284	2.40479	1.16416	1.45676	1.86647	1.73495	1.60701	1.3684	1.78042	2.1151	1.64456	1.13449
108271894	7.85748	7.83372	6.34321	5.66434	5.18325	5.81912	4.63968	3.9157	4.49464	4.87562	3.04598	4.86827	3.5119	4.35865
108271895	9.58257	6.91827	7.64608	7.73054	5.14574	7.06308	6.03636	6.45514	6.13647	6.10964	6.89709	6.77992	5.41034	5.6984
108271896	2.22771	2.71937	3.61067	1.78906	1.46568	1.82365	2.0541	1.83208	2.17812	2.10836	1.94788	1.93977	2.35285	1.6231
108271897	8.19736	8.97035	7.80305	7.05616	6.11628	5.8891	7.04502	7.37071	7.02182	6.02592	5.34663	6.7201	5.98466	4.55465
108271537	0.139818	0.12203	1.35311	1.06529	1.13456	1.44526	1.41337	1.43343	1.3582	1.45718	1.66246	1.10113	2.26863	3.01538
108272804	2.0613	1.62528	0.490537	0.107081	1.45147	1.62168	1.10104	0.858383	1.63201	1.8358	2.56491	1.85144	1.95921	3.15731
108272024	10.5633	9.06442	14.3223	14	11.6885	9.6024	11.5081	11.4143	9.18784	7.21599	9.2782	10.6387	8.48965	7.29862
108272025	0.276691	0.271674	0.395072	0.368924	0.459247	0.399081	0.314658	0.769517	0.509753	0.173019	0.516437	0.475431	0.426816	0.808063
108272022	0.418025	0.392601	3.60721	2.67953	1.44799	2.67387	1.63285	1.85538	1.55245	1.36382	1.6057	1.70983	1.68217	1.54338
108271577	1.42105	1.44512	4.49287	4.69819	3.08868	3.07444	2.42407	3.73626	3.97803	3.17359	2.84181	2.61617	3.49687	4.78858
108271939	12.6485	10.4503	21.6722	20.5904	15.1906	12.4812	21.3306	20.4099	25.39	23.6508	22.6485	31.2488	28.5213	12.1422
108271936	10.5513	8.79648	14.8482	14.3217	13.8969	16.8362	13.7313	15.0189	15.3618	15.4644	14.1113	11.8666	13.4282	16.1819
108272050	5.23656	4.9724	3.82369	3.87868	3.88736	4.61777	3.79922	3.31829	3.62361	3.48176	3.84359	3.79277	3.92641	5.34292
108271527	2.69278	3.55793	3.46514	3.0395	3.23713	2.94888	2.87326	3.00214	2.57235	2.86877	3.47478	3.77011	2.11964	3.09189
108266702	7.88043	7.46972	4.37099	4.8149	8.98818	7.01645	5.17026	5.83121	8.49776	10.2346	4.71431	7.61668	8.04175	3.88114
100528638	58.6178	56.9622	50.1322	51.0207	33.8867	34.3412	40.3696	42.7196	47.8957	46.8771	28.3385	45.914	44.4016	19.9417
108271928	3.03709	2.87869	2.16825	2.42282	2.6286	2.19567	2.70152	2.62695	1.97925	2.63248	2.89982	2.32511	2.56667	3.3236
108271930	0.326514	0.686989	0.999027	1.49265	0.774205	1.16054	1.96268	1.78564	1.73432	1.45839	1.91536	1.68313	1.15125	1.00596
108271931	9.38328	10.626	10.7012	10.2099	8.45884	8.46405	9.34126	8.68077	8.70626	7.98583	9.69874	9.34933	9.52628	7.79877
108272181	31.1277	28.0398	22.2908	20.4528	29.4929	32.1278	17.3206	21.958	29.1758	29.7625	19.0703	21.9587	27.1165	31.0508
108271887	11.7684	11.4717	8.8595	8.88023	16.5592	18.0654	11.957	11.9681	11.447	13.9867	14.2329	9.68533	14.4298	24.0735
108271992	71.9246	74.4284	55.8523	55.3714	40.8516	41.5312	44.5428	42.9892	36.2685	38.315	38.9902	47.3112	30.2032	18.8528
108271993	2.32181	2.3709	2.85106	2.44123	2.87743	1.95906	2.37637	2.27904	2.93982	2.72951	1.44454	1.91497	1.81466	2.06552
108271995	0.218824	0.214857	0.0781118	0.0625216	0.3632	0.236713	0	0.375888	0.549741	0.205251	0.272287	0.282	0.225035	0.44243
108272908	0.384347	0.221222	3.34951	3.42318	4.09157	4.21503	4.09958	4.228	3.52935	3.29844	5.96989	5.08975	5.56084	12.7729
108272091	26.9241	27.5506	22.9745	24.8478	18.6508	19.3812	24.4444	22.3828	18.2027	20.6169	24.8733	27.1918	20.9375	17.8296
108272123	1.42208	2.06859	3.79781	3.73204	2.59346	3.16213	3.92324	3.98085	3.99604	2.73362	4.9481	4.78524	4.65814	5.36
108272071	1.02732	1.10956	1.61354	0.978405	0.871508	1.03721	1.0904	1.10923	0.997941	1.32762	1.49136	1.05913	1.26777	1.10778
108272070	6.90785	6.34068	8.15892	7.85001	8.9862	9.20841	8.72365	8.33649	6.58774	7.80708	9.56957	7.41429	8.23087	11.4476
108271557	0.168954	0.213288	0.48248	0.524105	0.640975	0.835501	0.795998	0.734441	0.824654	0.815011	1.17129	1.30639	1.34035	2.47253
108272090	6.11788	6.02561	7.40609	6.83992	7.19004	8.11838	8.70752	7.90745	8.87812	8.12646	10.8042	7.90864	9.33957	9.37313
108271538	0.212147	0.170428	1.34934	1.14615	1.38713	1.54384	1.03083	0.946541	1.12407	1.18187	1.05591	0.770477	1.52717	1.97568
108271971	4.79941	3.5154	3.66461	3.40251	6.43242	6.35783	4.69912	4.24494	3.27547	4.4616	6.61071	3.55557	4.79046	8.63128
108272187	22.4433	29.4847	28.5348	26.8455	22.2291	24.9006	17.3128	18.4867	24.9716	19.8245	13.2147	20.9	17.5927	17.0649
108271959	8.98212	7.40732	1.78477	2.08594	7.23387	7.03603	4.13869	3.9523	4.29076	6.05937	7.76308	4.02001	5.44895	9.37847
108271564	2.12626	2.20056	2.62571	3.15248	2.0984	1.67844	1.89521	1.80506	2.82966	2.01235	2.07369	2.29579	1.53654	1.39427
108271957	7.19006	6.30638	5.63395	6.0377	8.29555	6.90048	6.53137	7.33734	5.24275	6.63444	7.71928	7.17542	6.58258	9.21875
108271958	12.3868	13.109	11.5968	12.2068	10.1361	10.6313	10.4173	10.7389	11.7767	11.5489	8.44492	10.8013	10.9458	7.0484
108272117	95.8416	110.36	61.8692	64.3595	54.6619	58.2584	46.393	45.6995	51.5719	44.9185	30.3999	37.1773	33.2226	22.6786
108271615	13.4516	12.1831	14.6828	14.3759	17.8026	22.6376	16.1389	16.5746	11.8016	16.4908	15.5813	12.8363	15.2967	17.8501
108271942	4.35683	3.19549	19.2623	19.7371	20.155	22.0319	14.6849	12.9328	18.5677	22.9112	16.2639	17.1823	19.5414	29.9289
108271941	39.8003	37.905	25.6031	27.6455	22.5646	23.6569	27.5889	24.9865	25.8628	21.2822	18.9872	27.1861	19.7418	10.047
108272896	0.047491	0.04663	0.13562	0.253287	0.245233	0.239743	0.864123	0.823553	0.588593	0.514747	1.20158	0.61202	0.86282	2.11244
108271940	1.90463	3.6302	2.79951	1.98468	2.54142	2.72692	2.67563	2.36443	2.75837	3.71312	1.95174	2.81548	3.91738	3.17132
100304574	2575.19	3170.56	2465.92	2500.1	2663.72	2730.17	1714.4	1663.32	2906.78	2848.1	1411.34	1765.62	2417.66	1655.01
100304517	1420.82	1742.53	2128.86	2229.86	1541.07	1675.24	1755.38	1614.06	2490.18	2030.58	1537.13	2139.23	1817.03	1176.41
108272276	0.499847	0.317566	0.965601	0.806482	0.910974	1.08142	0.76906	0.865835	1.09323	1.21348	1.28052	1.13675	1.72352	1.1097
108271567	0.282857	0.277729	0.461573	0.461811	0.625975	0.437115	0.367623	0.713948	0.446668	0.808572	0.754209	0.729039	0.747989	0.816993
108271528	0	0	1.20195	1.21861	0.993563	0.97132	1.21259	0.881375	1.46626	1.47389	2.02509	1.44644	2.19307	3.25269
108271529	1.06184	1.04259	3.91672	4.07885	4.89563	4.46697	3.95807	3.56113	4.32747	3.91015	4.91806	4.82743	5.70256	10.0586
108271566	3.78348	2.87059	2.82389	3.83264	2.3787	2.41846	2.24911	3.62938	3.02434	2.36587	2.35393	3.10278	2.21072	2.31807
108271947	7.47494	8.91968	12.92	11.5267	5.46136	5.49385	7.60585	8.21492	7.40376	5.77007	6.23048	7.28238	4.70788	2.41041
108271946	29.6863	30.7403	32.4734	34.5453	33.5847	38.365	33.0507	35.4245	30.2497	32.8109	29.955	28.2373	28.1772	36.8199
108271948	0	0	0.370895	0.296869	0.287428	0.140497	0.443104	0	0.130516	0.649725	0	0.167376	0.934957	0.350129
108272176	0.310888	0.381565	1.27622	1.3768	1.67702	0.924836	1.45839	1.79283	2.03068	2.23564	2.46613	1.95314	3.9964	1.41428
108272178	0.161842	0.211878	0.192572	0.400756	0.298471	0.350147	0.276076	0.132384	0.325271	0.438546	0.302076	0.104284	0.249654	0.472654
108272179	0.345703	0.0848589	4.81271	4.29663	2.34299	2.61775	3.3417	3.39336	4.64645	4.37753	3.17247	4.23235	4.22174	3.55306
108272164	0.642855	0.498316	1.30438	1.23738	1.31035	1.02481	0.884976	1.29524	1.15601	2.41193	1.09462	0.78485	1.04384	0.364845
108271548	0.355745	0.299396	1.23359	1.10354	1.09657	0.71468	1.0403	1.07252	0.970327	1.04871	1.16989	1.01514	0.705552	1.09602
108272191	0.322567	0.285047	1.88836	1.62206	1.28494	2.16341	1.32059	1.67811	2.13938	1.73468	2.04702	1.82906	2.35523	4.65224
108264152	2.40705	2.84626	3.10429	2.92841	2.60617	2.46384	2.41357	2.87082	2.05472	2.78375	3.73587	3.53559	2.07611	2.86071
108272932	23.242	28.0164	53.3347	51.1091	45.2358	40.1824	46.8447	45.526	59.9017	52.2951	40.4112	56.4946	58.8472	44.2648
108271788	42.9318	36.4741	44.8739	44.9521	27.9483	26.0017	37.2019	36.7788	26.4149	26.0422	30.3092	36.4427	25.7764	13.9472
108271790	7.92042	10.0716	10.1226	9.11134	9.08021	9.60732	10.5429	9.53336	9.60329	9.74317	9.92016	9.90592	9.26686	7.7007
108271791	53.5713	60.5552	60.6349	58.6705	49.0762	42.3109	54.7269	51.6933	45.9027	47.5189	44.1502	55.8963	40.008	20.2411
108271792	14.9527	12.8581	18.2225	16.7624	14.7013	16.5357	17.6544	19.1179	13.6383	15.3653	17.1839	16.4468	13.5162	16.8171
108271793	0.116438	0.114327	0.764775	0.984739	0.953424	0.403061	0.582628	0.754334	0.725453	0.640733	0.724429	0.69025	0.862146	0.690566
108272146	3.89799	4.96517	3.06867	3.2027	3.52051	3.98872	3.42649	3.20572	4.04413	4.32158	3.22482	3.52993	3.03355	2.92526
108272160	1.04409	0.823238	1.44563	1.44638	1.52291	1.54016	1.45722	2.09631	0.826651	1.1475	2.16531	1.22321	1.41537	2.62276
108272033	8.8523	10.25	10.7632	10.3437	7.32588	8.31528	9.47484	9.46811	7.52521	8.52807	7.46681	7.12603	8.36404	7.45335
108271835	0.542414	0.590156	1.52804	1.99375	1.20039	1.42725	1.48376	1.58288	1.37005	1.6134	1.86063	1.4547	2.32169	3.08256
108271837	15.5548	16.4517	35.7305	36.9263	26.5422	25.5052	33.7646	34.1259	28.0261	28.395	22.8526	28.9078	25.0888	10.5935
108278990	0.25965	0.203954	1.13076	1.09796	1.59456	1.98018	1.16635	1.23611	1.33071	1.67234	2.47162	1.43884	2.68354	4.98726
108271838	8.99145	8.85767	8.58729	8.60873	10.1963	10.2257	9.2603	8.41669	8.24267	8.60132	10.577	8.17254	9.96617	11.8788
108272162	0.951994	0.848641	1.82433	1.66063	1.98206	2.5068	1.66668	2.01646	1.58604	1.92689	2.15096	1.90483	2.56347	4.11973
108272109	12.798	8.18168	6.07446	5.94699	3.77374	3.57516	3.99839	5.07322	5.01709	3.51771	5.33743	5.3919	4.88122	5.59218
108272256	13.7558	14.6777	27.8384	27.4373	17.2836	14.961	21.7058	22.248	21.0908	13.194	9.97312	16.1419	13.0345	5.37654
108272196	0.556913	0.568688	2.48098	3.08055	2.3417	2.72303	2.63466	2.07729	2.68628	2.47952	3.24313	2.46888	3.59667	6.69592
108272198	2.07824	1.63515	21.6955	22.1943	19.0061	16.7643	41.5554	42.7986	20.1374	11.8423	39.3893	27.4564	21.7261	36.064
108271616	0.537273	0.251206	2.66674	2.71928	5.15237	4.42815	7.47744	7.98598	5.01341	2.11178	6.46254	2.70361	2.05222	4.9314
108271617	0.16841	0.110238	12.5842	10.6179	6.89491	6.61911	9.76746	8.95416	9.78743	3.79114	13.5163	6.11303	2.45352	8.17199
108256474	0	0	0.0663808	0.0177107	0.0857372	0.0335271	0.0176232	0.0152113	0.0155727	0.0581421	0.0385657	0.0599122	0.0478096	0.271545
108271575	0.157178	0	4.96542	4.58064	4.41323	5.10081	9.47351	9.43051	10.0494	3.66115	17.1621	8.93778	3.67728	7.574
108271521	4.89772	7.01746	30.4074	30.3505	25.1703	24.0966	32.2222	31.3734	29.7491	17.2414	20.9013	24.7794	21.0423	13.0077
108272068	0.512582	0.503289	0.598818	1.38465	0.72187	0.554486	0.582918	0.6861	0.561921	0.757607	0.695799	0.840724	0.575051	0.50248
108272067	20.4726	19.8274	16.1439	16.2719	16.1148	17.5157	13.3342	14.1125	14.5414	13.9657	11.9267	11.8125	12.0102	13.2331
108272066	0.923908	1.04155	1.3192	0.977688	1.74174	1.77678	1.0896	1.44431	1.13476	1.54063	1.27737	1.23475	1.97064	1.79882
108271551	0	0.175989	0.170617	0.204845	0.330552	0.387782	0.271778	0.175937	0.240156	0.0747205	0.297373	0.153991	0.307209	0.161064
108272147	1.80897	1.49988	2.00895	2.66466	3.42508	2.69611	3.56581	2.8805	3.51449	3.21758	2.25094	2.43485	2.89382	1.89647
108272148	0.0205057	0.020134	0.585581	0.585883	0.839532	0.909466	0.582988	0.523329	0.700612	0.461613	0.816502	0.502092	0.970035	1.43727
108272047	46.1961	39.4634	34.1249	34.9086	37.6363	41.0186	37.7855	38.4218	25.569	31.3841	41.0176	36.058	30.2428	38.4607
108271990	33.3709	33.9498	20.7299	21.3412	25.3864	24.3245	21.106	21.8002	17.1438	20.2968	17.741	16.61	18.5331	22.4684
108273034	18.1085	14.9912	8.76358	9.21737	13.8073	11.0839	7.84509	8.56385	9.83774	12.6875	12.3078	10.7205	8.18971	12.7854
108271991	0.107491	0.0527713	1.38133	1.28991	1.15968	1.25	1.71138	1.71456	1.80931	1.17628	2.47444	2.42419	2.23848	3.6222
108271511	9.11796	5.89383	13.5615	15.3704	6.47392	7.23313	6.73993	6.48876	6.79563	4.08616	3.2146	6.16896	5.07907	4.30154
108272267	0.781449	1.29479	1.39474	1.73036	0.864691	1.47933	1.38856	1.2944	1.7178	1.52704	1.09392	1.44765	0.904081	0.85582
108271579	0.422842	0.606796	0.88241	0.743465	0.32392	0.598152	0.665813	0.734326	0.719087	1.05764	0.607097	1.04792	1.33798	1.05222
108272134	1.05183	0.732319	4.64208	5.28923	4.46503	4.38576	5.02387	4.16735	4.57385	5.35747	6.02052	5.39735	6.47041	8.66123
108271795	56.3764	62.591	48.4458	48.4412	42.8946	42.7176	36.8205	37.112	35.0051	34.4446	25.9041	28.5612	26.7011	26.7708
108271797	6.38937	7.44551	3.90988	5.45659	4.66153	5.08884	3.99237	4.27301	2.68117	2.89775	3.14522	3.16694	2.81602	2.366
108271794	28.3626	24.6704	6.94926	7.5899	7.42813	9.41445	6.35274	7.03652	8.02285	10.3745	8.1145	7.81693	8.18565	6.52786
108271798	28.3077	28.9394	10.0251	9.47023	8.2357	8.56124	6.77134	7.81717	8.22728	7.16739	7.99559	7.48151	6.83767	5.61806
108271799	18.0012	20.4152	15.0233	12.5352	9.23366	11.3818	10.3785	8.68415	9.00266	8.34201	7.70952	7.76874	7.37615	5.94372
108272993	6.81082	5.416	2.02289	2.28273	9.37383	9.5534	5.25604	4.95276	5.01208	7.53027	10.9819	4.75897	8.05504	20.4111
108272046	67.2278	61.3128	35.1967	35.4346	28.7934	30.2473	25.9787	24.6886	20.6369	26.1016	25.845	27.1118	18.7458	18.3487
108271592	0.536124	0.28713	2.71406	2.28377	1.67184	0.949014	1.16396	1.48307	2.20399	1.34099	2.00133	1.82148	1.55378	2.95627
108271596	1.3163	1.75577	0.851086	0.737988	0.796964	0.94032	0.79083	0.853246	0.623942	0.528031	0.494461	0.5121	0.485276	0.46867
108272062	0.958043	0.752539	0.795892	0.318521	1.85035	1.92199	1.04989	1.14557	1.24281	1.24173	2.08078	0.785679	1.70177	4.97757
108272031	0.0738206	0.108723	0.790535	0.674937	0.694316	0.758628	0.713578	0.79707	0.667642	0.830903	0.918564	0.856199	0.341621	0.746273
108272032	5.24118	4.5513	3.48028	3.57466	7.07786	7.54429	4.3421	5.47655	5.21023	6.41383	6.04835	4.44843	5.50584	6.09606
108272195	0.687074	0.192748	0.392414	0.51601	0.890593	1.14672	1.0046	0.982723	1.79515	1.96406	1.83201	1.64438	1.69578	1.42885
108272006	0.95345	0.738129	1.12576	1.04776	1.78541	1.68594	1.75153	2.14174	1.76884	2.4307	2.41842	1.67767	3.24323	3.85547
108271879	21.0989	20.7849	15.0256	15.6167	28.5602	31.2434	29.4121	26.603	23.3594	24.7501	25.0811	23.7494	18.9519	17.3599
108271880	3.55598	2.68188	9.19818	10.3073	11.006	10.5366	10.0805	10.3197	12.8953	13.9862	14.6851	14.8105	12.9317	19.103
108278336	3.70794	3.41667	4.31695	3.45534	2.46175	3.5174	2.46518	2.79973	2.46497	3.42445	2.41341	3.67574	2.40524	1.69161
108271973	1.45283	1.25956	0.617913	0.529913	1.91543	2.24037	1.05459	0.910258	1.3823	1.08245	2.07703	0.896303	1.62122	2.93742
108271974	42.0083	48.0982	41.1913	43.1929	42.8039	43.8721	38.0797	35.0287	53.0855	46.4458	34.2651	41.8245	39.6849	35.2869
108272124	0.1431	0.0401445	1.3719	1.37845	0.995303	1.08359	1.18565	1.34444	1.39693	1.04823	1.85694	2.08125	2.01822	4.05059
108272125	0.11906	0.0779346	0.0566667	0.0907135	0.0878288	0.128794	0.361061	0.389558	0.0797627	0.0992674	0	0.153434	0.204066	0.26747
108272126	63.1632	50.0028	9.4822	7.88814	8.62808	9.28245	5.68534	6.11575	7.49827	10.0784	13.1379	14.8086	10.129	9.15245
108272133	6.8418	7.20211	11.729	9.85375	9.73025	9.83724	8.68309	8.39999	9.95739	8.98576	8.35326	8.76181	9.1534	10.0026
108271543	1.1802	0.977738	2.58037	2.95052	4.65232	4.34869	5.66217	7.13176	7.82007	7.56447	5.27757	7.74724	5.95468	3.82784
100528661	12.7066	16.932	18.575	19.4778	14.2833	13.309	20.0697	16.1351	16.6198	13.9994	14.0542	20.6637	12.5487	8.69953
108273048	0.83155	0.898122	4.74931	3.56382	4.14058	4.04789	6.09948	6.16256	4.26169	2.65191	3.82844	3.21488	4.19024	3.30651
108271553	0.624128	0.496875	5.13019	5.34008	4.92761	5.20049	4.41209	4.40433	3.94959	4.00826	5.73016	4.04334	5.51637	10.5726
108272072	8.47775	8.22645	4.15664	4.83636	9.83651	10.3383	6.62117	6.38407	6.57856	9.60802	10.1603	6.25875	9.47776	13.9729
108272004	0.513632	0.55235	1.53662	1.67718	2.81466	2.53998	2.41989	1.99267	2.2858	2.56946	3.22604	2.08032	2.31406	6.00015
108272254	13.0326	14.3077	21.9786	22.8109	30.8856	27.752	27.6579	28.0529	27.6882	24.8335	25.6658	23.0769	28.0186	28.1482
108272189	3.14514	3.21247	2.80297	2.24353	4.22758	3.56209	3.57671	3.06648	2.48178	3.16785	4.43886	3.88995	2.3444	4.04017
108271560	3.68271	3.09938	15.2117	12.5514	8.95046	12.8761	11.3676	11.5547	17.2482	13.7349	16.4478	17.4583	15.8929	23.1355
108271999	6.85381	5.95702	7.5144	6.63406	7.10023	7.1115	6.87965	7.51702	6.90497	6.97536	8.33252	7.5933	6.88651	8.55482
108272150	463.759	546.312	274.096	268.827	312.251	313.495	239.313	215.126	266.318	256.911	174.875	197.024	189.299	179.423
100304829	37.0094	37.8671	25.0557	24.0213	20.8886	20.3859	19.1443	19.517	15.1566	15.9422	13.1979	15.8842	10.9076	12.2855
108271963	1.04384	1.10375	4.26112	3.77772	4.16106	4.95098	4.06343	4.28234	2.74341	3.84942	3.89659	4.22531	4.32137	4.02254
108271544	0.190889	0.1312	0.899451	0.698116	0.760405	0.722732	0.933458	1.04929	0.575475	0.787818	0.855099	0.639602	0.745967	1.56953
108272038	17.4012	15.0719	17.159	16.5177	18.9002	19.5517	19.2423	20.6037	10.8526	15.6305	15.9902	15.0739	10.3482	8.25032
108272018	0.306425	0.526522	2.95332	2.10122	2.37347	2.81754	2.61355	3.00781	4.84985	3.73645	3.71759	3.85021	4.01781	5.57593
108272017	0.440577	0.470206	0.464969	0.437844	0.614684	0.580202	0.566385	0.676896	0.269492	0.479131	0.572054	0.518403	0.590975	1.08443
108272019	14.5693	17.3685	23.787	21.6357	10.1554	11.5336	17.0852	16.1443	13.8189	9.65974	11.307	16.0822	9.594	6.24662
108272155	12.343	12.8537	16.7339	15.7688	14.7615	14.6558	13.4696	14.5633	14.4081	14.3971	12.2559	12.8538	11.112	11.9877
108273054	3.98642	3.59922	2.68244	2.98493	1.41965	2.13138	2.18856	2.24885	1.38137	0.859579	0.855239	1.24005	0.895307	0.494098
108271496	1.73084	2.18502	1.17685	1.13036	0.638406	0.936171	0.843578	1.4967	2.73323	2.37081	3.58954	4.93908	7.24701	8.99875
108271756	4.41819	3.0101	0.25749	0.206098	0.166287	0.22759	0.23926	0.324523	0.604061	0.601419	1.08457	1.62679	1.20544	0.526658
108271755	0.0763932	0.0300033	3.22871	2.74145	3.06002	3.56998	4.37855	4.63414	2.41051	2.99996	8.11792	5.21778	4.88652	13.448
108271759	37.2443	37.8393	38.1587	36.4178	36.0885	37.2324	36.5863	36.1573	30.3452	28.9522	27.4081	27.2012	25.5576	34.0949
108271760	96.3398	98.3027	67.8411	70.1171	39.5782	38.2924	53.1453	51.757	53.8532	50.7931	50.5366	68.9039	51.8598	22.6945
100304843	5.64423	5.3998	2.1181	2.0675	3.36295	2.6223	2.55104	3.72903	3.99942	5.7014	5.71763	7.41365	7.47878	8.14433
108271757	2.86016	2.74681	3.90501	3.67439	3.51134	4.15542	3.08644	3.60668	2.41263	3.62923	4.3123	3.82043	3.6713	4.58686
108271761	17.5042	19.4162	21.987	23.7323	14.8007	14.8266	16.6667	17.4654	17.6729	14.1467	13.4075	17.5036	11.3355	8.40255
100528218	131.153	152.305	80.3368	75.6151	57.7902	56.7782	61.467	52.0319	63.2149	52.7745	28.847	44.4785	26.9215	15.2731
108271762	0.249243	0.16315	0.474508	0.949505	1.1951	0.718984	0.755852	0.733957	0.50093	0.415616	1.75745	1.71308	2.47773	4.47941
108273077	1.02967	1.27023	0.791652	0.603474	0.467427	0.628323	0.630517	0.621971	0.557155	0.528304	0.394227	0.544387	0.325813	0.213522
108271763	0.165134	0.121605	0.707357	0.566177	1.05066	0.982485	0.704225	1.01307	1.53497	1.03261	0.976026	0.744832	1.57084	3.11618
108271764	0.101173	0.0993392	0.14446	0.115628	0.279877	0.0547223	0.258877	0.19862	0.38126	0.253062	0.72388	0.521532	0.572247	0.68186
108271526	18.019	18.2089	24.9772	28.1091	11.3518	15.366	21.0899	18.9781	16.2569	14.3107	13.5838	17.6278	10.6854	9.04146
108272263	0.98827	0.690759	8.37092	7.52335	5.28237	6.37813	7.33379	7.03709	8.0459	7.79286	10.5881	8.67769	10.8178	13.9531
108271927	19.7158	15.9877	88.8912	81.5941	169.189	162.089	301.34	302.174	184.512	157.516	390.849	250.432	233.095	497.483
108271926	2.24061	2.19101	2.62469	2.79066	6.76997	6.79648	4.52412	4.35379	4.96269	6.1648	7.23751	3.97177	5.81223	12.6599
108272111	20.2755	19.0061	11.3664	13.4135	11.1047	9.49452	12.8056	11.988	21.2296	20.2943	26.2452	29.5488	40.5475	23.4776
108272112	12.3281	10.7702	16.3552	21.5224	11.0635	14.491	11.9223	14.0067	17.6561	17.3604	9.78386	14.2611	12.5782	6.0188
108272289	0.0382718	0.225467	0.601109	0.831051	1.77864	1.28342	1.87151	1.72807	1.34608	2.01029	1.57154	2.07149	1.53496	1.80553
108264157	8.91311	9.68406	7.17695	6.46258	8.40743	7.80825	7.71014	7.45811	7.6353	7.62019	8.41807	7.13663	8.38471	9.80816
108279432	0.588425	0.548869	2.98265	2.28647	2.14865	2.1642	1.87367	2.25259	2.04002	2.46528	3.18502	3.37447	2.45076	3.92604
108271871	13.9629	12.0234	9.49162	10.6506	12.8459	12.4895	10.6704	11.3954	12.2735	13.4847	9.30062	12.6656	14.0321	10.7608
108271873	5.46838	6.30792	5.62395	4.72	5.71238	5.04673	5.17505	4.91722	5.45676	4.97378	4.52041	6.11081	4.83707	4.07201
108271874	7.81548	8.58068	8.85982	10.0147	9.32936	9.19736	12.7663	11.4375	6.25923	7.93792	9.16503	10.3466	6.47855	9.5449
108272075	0.706615	0.740058	0.425996	0.520432	0.417006	0.968217	0.696433	0.909386	0.599622	0.628421	0.898794	1.09274	0.613633	0.846621
108272076	0.0574665	0.0282123	0.861561	0.985148	0.79485	1.0568	0.882253	1.4384	1.09722	1.04211	1.53739	1.51818	1.71383	1.62665
108271565	0	0.0245686	0.071456	0	0	0.0270679	0.0284558	0.0736841	0.0251449	0.0312937	0.124543	0.0322464	0.0514649	0.13491
100528233	12.1546	12.2981	14.4977	16.0934	9.841	10.1819	10.1983	8.43882	11.395	9.36159	8.39211	10.9837	11.3563	6.89296
108271519	23.5651	27.8147	12.3493	16.1877	21.0822	20.4746	14.9674	14.5184	13.6038	12.541	15.4411	16.6381	11.0857	12.1647
108272262	0.292399	0.166215	1.03277	0.967344	1.15796	0.632607	1.27759	1.04231	0.726849	0.673629	1.4362	1.13045	1.29775	1.51427
108263099	5.05048	5.62455	6.38855	7.47652	6.3011	4.7667	6.32172	5.42326	3.81494	5.00218	5.31434	5.59128	3.38122	4.34039
108271965	30.4786	27.266	30.2214	35.22	28.7602	25.9183	29.2692	27.341	25.9487	29.0117	28.0225	34.3683	25.6844	25.1058
108271967	0.578146	0.666388	0.394806	0.545831	0.472845	0.78856	0.628893	0.78956	1.1367	1.35179	1.15729	0.874637	1.55101	1.01646
108271966	10.0292	10.5039	17.7013	15.633	10.0494	12.5066	8.36398	8.20373	9.01454	9.54652	6.3091	7.0009	9.85547	10.0261
100304564	1592.02	1797.94	1811	1838.9	1683.55	1766.18	1435.94	1362.34	1897.6	1707.82	1336.07	1452.93	1427.47	1222.3
108271898	28.1181	21.6983	14.6106	13.7582	25.0239	26.231	16.4283	18.0625	15.0353	19.8948	19.4734	15.5139	18.6584	27.0055
108271900	9.55009	12.3195	30.4672	31.2821	13.4414	12.4056	21.1758	20.5134	13.773	11.344	18.8443	19.6196	10.5197	10.6105
108271982	9.09412	9.25995	9.25783	8.66113	4.7519	7.28709	6.89467	5.12453	7.95405	5.37078	7.33444	9.11529	6.32141	6.69649
108271981	20.655	24.5214	8.90238	7.7625	5.70418	5.1997	6.41699	6.15418	6.12538	7.27475	3.90073	4.62342	3.97602	2.77002
108271980	13.5822	14.5408	9.06231	9.7198	7.95931	8.28461	9.14248	7.76664	7.44094	7.83174	6.63389	7.3613	6.614	6.72987
108271986	3.76915	3.67709	11.8675	12.9781	19.1155	19.0796	29.7022	29.3606	20.662	20.4266	30.0342	20.0521	25.5924	43.8351
108273150	3.14863	2.88959	1.46847	1.59128	3.37899	3.83393	2.75299	2.37622	3.24357	3.73991	4.03603	2.44684	4.23055	6.44072
108271987	13.004	13.25	6.306	7.2346	7.54753	5.9984	6.36178	6.11729	5.27639	7.67132	7.32728	7.90486	7.97335	4.49777
108271588	0.156683	0.128202	0.0745732	0.0596893	0.0288956	0.0282487	0.118789	0.153797	0.0524837	0.130635	0.0649879	0	0.10742	0
108272156	27.2463	27.0608	9.18018	11.345	7.55455	7.61198	5.43013	5.59146	7.87093	10.66	11.2316	10.3098	12.233	12.6464
108272268	0.607963	0.119388	3.2987	2.36239	2.82544	1.70993	1.65933	1.67094	2.68815	1.52068	1.3617	2.35046	2.62592	1.31116
108272269	0.454361	0.328722	1.67311	1.03855	0.793832	1.16409	0.870245	1.3145	0.961238	0.957034	0.80342	1.66416	1.27881	1.28934
100528746	0	0	0.199905	0.48002	0.774592	0.757251	1.11451	0.961981	6.04971	5.77812	4.18105	10.2842	13.534	10.0018
108272010	29.1067	26.5631	17.0379	16.1771	31.5658	32.0088	18.9265	21.0308	25.8269	32.3539	23.1435	24.0002	31.5972	33.7958
108271499	0.129161	0.126819	0.0922108	0.147613	0.357298	0.279439	0.293768	0.253563	0.519175	0.161533	0.482151	0.332901	0.332066	0.522288
108271979	27.0204	26.6841	41.4389	38.1005	33.9821	35.6571	41.8245	42.7004	32.4012	31.446	38.6809	33.6124	36.7281	59.6898
108271853	5.21419	4.85996	8.06549	7.49208	5.85324	6.6214	9.28124	9.4389	6.43578	5.97762	9.23851	7.1578	6.85815	7.23194
108271854	18.0335	14.4517	19.4538	18.3746	14.8558	13.4475	11.7997	13.8617	16.856	15.6298	14.8084	17.0882	19.8749	15.6837
108271512	8.35245	10.7554	25.4161	23.5514	20.151	18.8111	20.2429	19.0853	24.4234	22.4329	17.2083	23.0276	19.6432	11.6274
108272095	0.679287	0.611391	1.15851	1.29389	3.96702	4.7355	4.50624	4.63038	2.33227	3.56335	2.06617	2.65053	2.71665	2.39077
108272104	30.3159	24.4801	24.2971	23.5131	18.6165	16.2584	19.9347	20.9497	15.0712	18.436	21.7324	19.2864	15.8188	18.2285
108271945	16.7008	14.0088	16.333	16.8762	15.6952	17.4137	17.8099	18.9655	11.6413	13.0314	18.6073	14.2054	14.8221	23.3801
108272257	0.238425	0.234102	1.64543	2.11178	1.97867	2.04184	3.07294	3.31547	3.17462	2.18667	4.12875	3.12381	3.98437	7.20413
108272036	12.0826	10.4753	3.60184	3.32366	3.48465	4.60591	3.8554	4.02169	3.00316	3.81792	4.13852	3.12661	4.65957	4.00657
108271583	0.514894	0.36768	4.61165	4.60065	6.11178	5.72178	14.2661	14.5191	14.9581	15.3961	24.6376	34.0219	26.2828	36.7204
108273158	0.275521	0.324631	0.445855	0.37786	0.467467	0.834525	0.751986	0.63104	0.276871	0.712123	1.07422	0.520763	0.774464	1.43598
108271961	14.5896	14.2045	8.20642	7.94398	9.56663	9.96357	7.8768	7.73904	7.60204	9.55316	8.49636	8.1664	8.76476	8.07801
108271962	10.7448	12.7234	13.63	15.284	11.5832	10.2763	12.1668	12.8555	13.9023	13.8416	13.7143	14.9761	11.1446	11.375
108271554	0.0658091	0.064616	0.375861	0	0	0	0.0748394	0.258388	0.264527	0.246909	0.0818875	0.254426	0.0676769	0
108271505	0	0.0472629	0.274921	0	0	0	0	0.047249	0.0967431	0.0602001	0.0598961	0.186098	0.0495018	0
108272188	17.3663	21.4693	19.1608	18.4039	12.7525	15.5411	13.2859	17.3563	17.0548	12.7351	10.3135	14.4453	10.3908	10.64
108272291	18.5835	16.4173	6.91622	7.39885	7.31817	7.75893	4.71399	6.49184	5.5228	7.22281	6.54884	6.84248	6.51399	8.09846
108271506	35.7042	34.4787	9.25001	7.90863	4.35805	5.61428	4.5836	5.18472	4.53114	4.21211	4.37404	4.43521	4.84521	6.40024
108272099	0.214463	0.240656	0.131237	0.105044	0.169505	0.165711	0.243891	0.360878	0.123151	0.153265	0.0762457	0.0394828	0.126028	0.247778
108272098	14.8989	17.0877	16.9095	17.7066	11.1785	13.821	14.4814	13.4161	12.5832	11.9442	10.5107	12.4173	12.4844	10.7563
108278625	8.17102	9.61472	9.90767	9.26427	8.18033	6.38373	7.5223	5.98356	7.7549	6.24492	5.32576	6.10075	4.93505	3.32161
108272287	25.5791	23.0961	18.6286	17.1141	14.5075	14.5304	12.0596	15.8344	15.7585	12.9407	10.7961	18.0557	13.2186	5.71749
108272014	6.95057	6.75665	7.67779	6.97532	8.51362	9.74449	7.80601	7.31471	6.86301	7.00599	8.11087	7.10787	7.6457	11.4662
108271587	0	0	0.297461	0.476183	0.28815	0.0563398	0.47383	0.715718	0.680385	0.58622	0.518454	0.671186	0.428482	0.351008
108271682	0	0.0250041	0.0727226	0.029104	0.197249	0.192834	0.0289602	0.199974	0.0767719	0.222939	0.253501	0.32818	0	0.205953
108271823	2.60178	2.32237	1.89969	1.6388	4.43289	4.58951	2.62257	2.22011	2.36199	3.67909	3.88125	1.96223	3.8006	8.08988
108271569	0.357653	0.351168	0.459606	0.858373	0.712351	0.42558	0.325384	1.01809	1.00634	1.20769	0.712055	1.06009	0.956289	1.01237
108272260	1.07068	1.01304	1.89012	1.51287	1.35706	1.28456	1.63823	1.71976	1.29112	1.11992	2.03474	1.90663	1.16113	1.28574
108263201	0	0	0	0	0	0	0	0	0	0	0	0	0	0
108271923	25.3207	25.7598	19.9471	22.4758	21.623	22.1734	19.055	18.6101	20.2222	20.1233	17.228	19.2893	18.9844	16.9809
108271924	6.11901	7.09871	5.8154	5.72374	5.04577	5.79711	5.76195	4.82034	6.05109	4.97178	4.94668	6.15279	5.61131	3.94005
108271925	19.5347	20.4054	13.5987	16.379	13.6023	15.0423	10.6578	11.7678	14.891	13.0526	10.0713	11.9206	10.2949	11.1147
108272110	17.3043	16.8221	12.1243	13.4049	17.4155	17.3504	14.2409	14.3335	16.5703	18.2356	15.2886	12.9877	14.1128	16.5613
108271503	0.516614	0.324638	2.36047	2.31445	2.46951	3.01778	2.79652	2.94117	2.07658	2.55854	3.00846	1.38479	3.52767	5.09725
108271619	0	0	0.141547	0	0	0	0	0.0973068	0	0	0.123353	0.255507	0.203893	0.400864
108271621	0	0	0	0	0	0	0	0.0760058	0	0	0	0.199575	0.15926	0
108266496	0.109188	0.0804064	0	0.0311968	0.181229	0.0590572	0.0310427	0.133971	0	0	0.0679324	0.0703558	0.112287	0.0735875
108271622	0	0	0	0	0	0	0.112736	0.0973068	0	0	0	0.127753	0	0
108271623	0	0	0	0	0	0	0	0	0	0	0	0	0	0
108271531	10.5202	9.93916	5.90254	5.96615	2.25779	2.23591	2.50124	2.78318	2.21021	2.15415	0.560548	2.01483	1.38981	0.464338
108271602	0	0	0.141547	0	0.109693	0	0	0.486534	0.199237	0	0	0.127753	0	0
108271532	1.34226	1.28027	0.547585	0.569781	0.254613	0.414855	0.261677	0.37644	0.192692	0.143887	0.620361	0.543647	0.552143	0.103385
108271624	0.329394	0	0	0	0	0.356322	0	0.323326	0.165504	0	0.204935	0.212246	0	0
108271800	12.3474	10.2377	5.04094	5.28918	1.94314	2.33497	2.18427	1.86738	2.42644	2.15046	3.0273	3.08815	4.55242	3.94504
108271804	18.5291	17.0165	25.5354	22.9673	14.3826	14.2601	16.0396	16.921	13.5249	9.45373	11.2413	14.7311	11.9449	9.56771
108266399	6.15351	6.68766	6.10345	6.28106	7.74459	8.84155	7.10474	6.45514	5.90045	7.6958	7.71539	5.32708	7.48752	14.3726
108271801	0.0184297	0	0.105259	0.0210626	0.0203928	0.0598089	0.0628758	0.0723608	0	0.0230488	0.0687972	0	0.0189527	0.149048
100529001	13.4176	12.0249	23.7872	25.3175	22.3202	20.9438	22.9394	21.5678	21.9897	24.2135	24.9877	25.763	21.9479	21.4843
108271802	0.536376	0.473987	1.6849	2.14552	2.01794	1.56661	2.37891	2.63248	2.20992	2.41492	2.80318	2.55756	3.14412	6.43455
100305105	80.2843	80.3834	99.5273	98.7458	70.9974	72.2887	71.6984	72.624	89.1036	80.604	62.465	82.3159	78.6031	62.5234
108271848	21.1609	22.0115	19.4022	19.8056	15.069	16.3829	18.5164	17.0105	16.9335	15.6466	11.1729	15.1972	11.7579	8.91589
108272167	204.389	255.805	413.5	405.511	262.95	219.329	313.839	312.439	369.886	289.244	217.929	317.482	232.237	75.18
108272101	2.66164	2.08185	2.86642	2.93879	2.99509	3.17204	2.77036	2.50191	2.76536	2.59529	2.75059	3.16847	2.80678	3.98289
108271768	38.5787	36.989	37.8412	39.0187	46.2	47.9301	42.4507	44.6785	51.1382	49.5538	49.0984	45.4852	48.6172	46.593
100528940	78.7191	93.8498	64.6222	65.8934	50.7433	51.4099	48.9674	44.3594	53.853	45.9317	32.5953	46.6428	39.3456	28.4805
108266768	52.1648	54.743	185.095	184.784	224.807	180.651	214.357	206.807	275.96	285.212	164.086	287.9	216.54	67.3919
108271770	1.41267	0.982497	4.24425	4.67529	6.15489	5.98527	4.65219	5.40214	4.49537	5.48422	5.52977	4.24787	6.44662	10.6711
108272122	7.89275	6.01805	6.10955	5.15449	3.8709	4.53483	5.68796	4.6541	3.31203	3.9773	5.10841	5.73774	4.69761	4.67634
108272058	41.1204	47.9289	58.8084	61.2453	40.2167	41.7557	54.9088	49.2168	40.3889	32.8467	29.9574	41.7955	31.3746	24.1373
108271685	0.0527588	0	1.73263	1.44711	1.63461	2.2258	1.73995	1.76076	1.69656	1.71553	0.919083	1.29182	0.759587	0.497796
108272016	17.7768	22.7699	24.5992	24.4969	11.8589	11.633	19.4258	21.9015	13.4898	12.4885	12.8806	19.6095	12.4509	5.9657
108271691	0.782103	0.691131	0.893379	0.357536	0.865415	0.846041	0.355769	0.614158	1.02172	0.978125	1.26514	0.403161	0.56301	1.26504
100528530	43.8057	57.6877	58.9556	53.4468	47.817	41.6236	53.1827	50.6979	47.4409	34.7958	36.0933	47.8704	28.0034	16.3573
108255128	0.248359	0.162571	1.71399	1.70305	1.00766	0.895543	1.08268	1.54397	1.0399	1.08712	2.26628	1.86703	1.27704	2.95708
108271707	0.201691	0.198035	0.575969	0.461013	0.223176	0.21818	0.458735	0.989881	0	0.504484	1.75678	0.519843	0.414831	1.3593
108271701	0.126023	0	0.107965	0.0288055	0.0836684	0.0545302	0.0859896	0.0989614	0	0	0.188176	0.0324814	0.02592	0.0339734
108255190	0	0	0.338848	0.203414	0.459539	0.256715	0.269878	0.8153	0.357716	0.0741983	1.03353	0.152914	0.610124	0.87966
108271706	0	0	0.0865824	0.138603	0	0	0	0.119043	0.121871	0	0.150907	0	0	0.0817346
108271703	0.019132	0	0.0273175	0.0218653	0	0	0	0	0	0.0478542	0.0476125	0	0.0983748	0.025788
108271708	0	0	0	0.160488	0	0	0	0	0	0	0.174734	0.180968	0	0
108271693	6.39349	6.50623	6.34793	6.60525	7.3088	6.80166	6.95783	7.52256	6.50993	8.52545	10.0103	7.01163	8.53438	11.2146
108267735	4.18354	3.97706	2.99728	3.19312	5.67606	5.40507	4.03472	4.15001	4.6497	6.34135	6.36452	4.74364	5.56407	9.24558
108271700	0.423768	0.151304	0.110014	0.264169	0.426281	0.250043	0.175243	0.189074	0.154853	0.19272	0.0479366	0.397174	0.198089	0
108271694	6.84653	6.69355	5.16061	4.90301	7.44578	8.13733	6.61644	5.99934	5.10839	5.40209	5.70389	4.88493	5.71124	8.43631
108271699	23.6544	23.1286	22.4226	21.4465	23.1688	24.3595	19.4873	18.1775	24.0185	25.7539	19.7863	22.5286	21.7358	21.034
108271702	20.6008	20.8678	35.4685	35.6576	22.1337	22.1674	25.4057	25.0766	25.5085	25.5601	20.8995	31.8721	27.5579	13.9206
108271696	0.186926	0.157318	0.152516	0.0915565	0.088645	0.0288868	0.182208	0.104848	0.241512	0.20038	0.365508	0.240894	0.384464	0.503917
108271695	3.03069	2.51078	4.80067	4.51901	6.31406	6.91548	6.54308	5.7638	5.80557	6.66261	8.19046	6.16364	8.64399	13.2127
100528851	34.5347	35.4292	61.9143	61.5037	40.7839	44.0589	52.9225	50.3919	55.0128	42.9966	35.2642	50.7918	38.5408	23.7966
108267341	1.23567	1.09586	5.40689	5.46662	6.75932	7.38415	5.57561	6.07435	5.99836	6.85449	7.66307	5.85601	7.52199	12.6932
108271988	1.50961	1.25344	0.92585	0.856852	2.19733	2.19198	1.62458	1.55142	1.59846	1.90064	1.97929	1.12288	2.16719	3.35948
108271633	0	0	0.149063	0.238624	0	0	0.237445	0.102474	0.786815	1.0445	0.259806	0.538149	0.59048	0.0703585
108272102	7.26246	6.09088	10.5425	11.6892	9.54284	11.2278	11.3906	13.099	8.30154	8.55286	10.3547	8.46227	10.4871	13.0113
108272053	8.99837	10.0623	12.9197	12.5693	8.62932	7.46273	9.94888	10.7954	7.48516	6.4396	6.15827	9.34145	6.22058	4.85157
108271627	0.0962712	0	0.137461	0.110025	0.0710175	0.0347138	0.218963	0.0629986	0.0322477	0.0802667	0.159723	0.0413552	0	0.302783
108272052	0.786269	0.89769	1.27932	1.42104	0.930723	1.14725	1.14369	1.34614	1.3965	0.960466	1.09213	1.10753	0.864997	0.714758
108272264	2.39072	2.84531	3.9308	4.88498	2.56523	4.23191	3.62504	4.97782	3.85847	4.43958	3.15512	3.82784	3.0546	1.46476
108271978	10.2545	9.89293	26.8717	27.4817	26.102	24.4643	24.7469	24.5982	26.7603	27.7617	26.9786	22.2299	30.1446	36.7248
108271628	0	0	0	0.0799434	0	0	0	0	0	0	0.26112	0	0	0.0942857
108271629	1.12049	0.644004	2.26325	1.90524	2.20753	2.83806	2.98359	2.73621	1.62031	1.36714	2.2784	1.4792	2.02353	4.53093
108272185	1.93224	1.2232	5.08226	4.4747	5.23264	5.96808	5.34889	4.54197	4.75208	5.62796	6.20062	4.84913	6.95478	11.6173
100528708	34.8268	38.948	53.0987	53.4297	28.6086	28.6067	44.1705	41.9494	33.3366	24.5093	35.55	48.2287	23.6745	19.732
108271901	12.4581	12.8489	7.95985	9.15293	10.1361	10.5604	7.85764	8.06676	8.02171	8.44488	6.61106	7.89249	7.9669	8.21974
108271680	0.245874	0	0.772357	0.955406	1.19709	1.11709	0.503304	1.01365	1.2354	1.23	0.917839	1.26744	0.859699	2.45247
108272432	0	1.38924	0.808102	1.61704	0	0.612226	0.32181	1.11107	0.568732	0.353903	0	1.09403	0.582021	0.381428
108272433	114.215	189.728	110.772	119.586	51.1354	44.0332	68.6197	66.0444	54.1389	44.619	19.9623	49.6803	46.7855	6.45494
108272324	13.1177	13.1501	5.89406	5.55638	6.09021	4.56463	3.85982	5.40254	4.88562	3.21225	2.8536	3.42826	2.83006	0.741874
108272322	0.135338	0.0885895	0.515311	0.618692	0.299509	0.0976012	0.205212	0.132845	0.136001	0.112839	0.0561345	0.174411	0.324751	0.24323
108272326	284.644	317.892	161.383	173.118	116.408	116.323	87.8351	79.2452	140.343	82.6468	41.8397	79.5855	54.0937	17.5008
108272325	219.39	199.142	128.161	119.35	85.1856	80.1043	78.5191	83.8691	95.2285	85.7022	64.0058	63.6197	39.585	26.0584
108273219	4.2522	4.17511	5.43062	6.07463	6.45652	8.1008	8.59678	9.2521	7.73896	6.26336	7.28996	8.49377	6.58363	7.45102
108272434	0.0333511	0.163732	0.190481	0.190579	0.258326	0.108233	0.227565	0.327368	0.335146	0	0.331995	0.0429799	0.0685953	0.539449
108272596	10.3903	9.3624	11.2277	10.4002	14.8424	15.8562	12.8058	13.5861	10.5333	13.0327	13.3944	10.96	12.7265	17.1951
108272598	14.5311	12.4989	11.6944	12.2975	9.85999	10.029	10.5705	11.3164	6.2995	7.11903	10.1913	8.26434	5.97739	7.67271
108272599	0.246672	0.2076	0.654105	0.6041	0.701868	0.381197	0.601116	0.726386	0.566586	0.44071	0.789272	0.544952	0.471108	1.13997
108272600	13.4753	14.3121	13.2513	11.6252	12.0098	12.7619	9.77896	10.1905	13.9628	11.2132	8.48164	9.05449	9.32835	7.63285
108272601	12.2756	10.8247	9.63836	8.57846	12.1701	12.969	10.0477	11.0773	8.80003	9.81111	8.10762	9.23653	9.4613	7.97455
100528116	54.8739	59.6225	53.0961	52.049	33.4418	35.2544	39.1211	38.9619	36.9485	33.7039	29.9811	45.2298	30.4357	23.1844
108272602	299.445	318.576	285.042	297.031	305.247	251.77	270.098	264.467	248.726	266.944	151.473	213.671	172.468	90.8714
108272604	6.5894	5.94711	7.69799	8.5197	7.95417	6.84009	8.70468	7.64403	4.68201	5.24423	7.86803	8.06293	5.88659	6.01096
108272605	13.8825	13.5421	16.5542	17.3457	10.8962	13.1606	14.0067	13.8337	12.6796	10.8088	10.492	12.3409	10.3745	8.36166
108272606	237.215	259.964	249.815	283.167	204.286	207.066	198.357	194.74	259.95	241.631	137.791	201.956	212.488	131.176
108272607	6.48557	6.27892	4.20927	4.61315	3.3122	4.61176	4.07459	3.47242	1.91419	2.89276	3.7811	4.9096	2.0522	2.87322
108273055	12.7426	10.3956	8.47291	8.81636	10.575	11.1828	8.38212	8.27726	8.91331	8.9837	10.2597	7.96924	9.44276	10.819
108267667	1.15816	1.02592	3.09166	2.96377	3.566	4.08536	4.00852	4.07776	3.12465	3.87299	6.10911	4.85073	4.46637	8.43328
108272378	3.83575	4.6564	6.47266	6.9343	3.24114	5.05464	5.23451	4.24429	3.71439	3.31437	3.21086	4.31403	3.5143	3.85416
108272732	6.45643	8.2286	18.0102	15.6373	8.94207	7.90932	11.7673	11.332	9.10909	9.35802	8.40629	12.5082	8.4425	7.31944
108272731	5.93014	5.23383	26.3534	26.5002	18.5059	16.614	23.2247	22.1391	18.1622	11.5621	12.7267	14.1896	13.9442	10.9571
100528379	14.0551	15.2622	10.6295	11.0264	9.88494	9.92134	8.5337	7.89191	8.73773	9.6082	6.59545	6.67723	7.65573	7.62613
108273073	478.575	482.079	382.298	362.096	242.597	252.14	260.77	265.896	268.04	275.524	226.633	269.778	276.876	159.815
108273323	14.0714	13.4631	11.0734	11.239	10.2623	11.3298	8.95584	9.41743	8.79758	7.49924	7.46137	6.54265	7.31762	6.25046
108272961	2.85423	2.96495	2.98273	3.07291	3.38714	3.8259	3.24589	3.28891	3.11764	3.492	3.47437	3.35843	3.72223	5.32479
108272962	2.6089	2.97597	5.58766	4.95475	4.03303	4.56528	3.8395	4.25551	4.31807	2.83094	3.43726	3.21378	3.59041	3.93025
108260013	0.0729556	0.0716329	0.520847	0.0833785	0.161454	0.473518	0.331866	0.930953	1.24632	2.0073	1.63404	2.25644	1.27544	1.37672
108273303	20.658	18.0727	24.3527	23.8666	15.3221	16.8058	15.4911	14.918	14.4806	13.4458	14.0783	16.0313	13.0823	9.63572
108273291	1.37722	1.23956	1.63872	1.18048	1.90491	1.36566	1.87074	1.68981	2.22973	4.06677	3.52261	2.66225	2.9113	2.73297
108273244	1.03788	1.12097	0.666869	1.21581	1.98105	1.74023	1.12128	1.32439	2.42489	2.69336	1.13002	1.23721	2.53492	3.46242
108272778	6.34269	5.67503	5.99839	6.3702	7.12467	7.78198	7.80632	7.46564	6.44276	6.679	8.04608	6.29849	7.77925	11.7137
108272779	0	0.0501313	0.0729015	0	0	0	0	0.0501165	0	0.127707	0.0635311	0.0657975	0	0.0688198
108272560	0	0	0.258906	0.207232	0.200642	0.31384	0.329933	0.320376	0.692418	0.453546	0.180502	0.327148	0.783186	1.80864
108264177	10.8744	11.7226	11.6181	12.8626	9.34014	12.8328	9.25333	9.85303	11.157	9.51043	8.2323	9.60397	7.27289	7.99509
100528561	4.17603	6.6303	4.31347	2.43709	2.55623	3.07569	2.72819	2.26759	2.41075	2.44466	1.43728	3.43512	2.92395	2.15574
108273311	1.5095	0.875805	31.2524	31.0528	17.1585	21.4504	22.9405	19.262	15.0311	10.9837	11.3552	15.2972	13.1949	9.34093
108272437	0	0	0	0	0	0	0.0924257	0	0	0	0.10113	0.104738	0	0
108272428	4.34729	4.02221	22.8594	21.6411	17.8539	20.936	15.2118	13.9915	19.1546	18.6108	18.4648	17.0765	19.0004	31.4397
100528588	20.414	19.1909	15.6283	16.4802	14.1298	14.8472	13.7315	14.4103	9.51502	8.14801	8.21496	8.61996	4.91334	4.91776
108272609	9.04905	8.30929	14.009	16.06	17.1064	19.7468	18.2478	17.8223	14.8873	15.8145	21.2066	15.6915	19.5966	31.6391
108272611	60.5995	66.387	50.1219	51.2227	45.0063	45.0063	40.3146	42.3446	35.1834	37.6883	31.612	34.0342	30.446	32.5695
108272755	6.87921	6.14744	7.2363	6.68769	10.8302	10.8421	9.48684	9.98344	8.19051	10.6508	13.8801	8.45009	12.3579	17.0192
108267963	1.66162	2.23748	2.03361	1.89901	1.73356	1.61771	1.91662	1.65431	1.62206	1.92965	2.27435	1.40717	1.5379	2.20771
108272438	0	0	0	0	0	0	0	0.200576	0	0.127777	0	0	0.105069	0
108273194	4.40165	3.31899	5.69459	6.05883	4.30544	3.39355	4.01005	5.53797	3.44572	3.34549	4.17588	5.04566	4.12644	2.58954
108273204	9.31076	9.79109	13.2944	12.7817	11.5218	11.5619	12.0294	14.9257	11.4048	11.5066	12.2025	14.5548	11.8413	10.3222
108273203	8.60319	8.60481	9.21303	7.66772	8.56056	8.50781	7.55683	8.22415	7.80663	7.42723	3.71483	5.29528	5.11694	3.93754
108272561	0.983498	1.30365	1.19364	1.29261	0.489718	0.63834	0.615149	0.53096	0.741239	0.799497	0.183568	0.823837	0.809129	0.331415
108273071	5.02586	4.07744	4.71316	4.89204	7.23432	6.26607	6.85377	7.58807	7.76835	8.44283	8.77119	7.32765	9.68	10.6208
108273092	5.87426	4.65382	11.5554	9.94058	10.7125	11.0726	11.153	10.4927	8.48722	9.42755	11.5132	8.86982	11.1486	18.2486
108273248	2.35528	2.338	3.14125	3.60875	3.78039	2.91181	3.59092	3.65839	3.04306	3.91667	4.34778	4.36946	4.04576	5.09346
108268243	3.46762	3.22317	5.69392	6.30122	8.95301	9.75287	8.45213	8.78168	8.27017	10.2058	13.3041	9.54824	14.074	22.4197
108273207	7.2186	6.13954	2.82669	3.6145	2.61799	2.45492	2.00424	2.29868	2.25626	2.77779	2.70369	3.73351	3.32691	2.53825
108273249	61.7304	68.3435	37.7957	42.3878	31.7075	32.2068	30.1605	31.0697	27.0086	25.734	20.0407	28.6782	24.6615	17.1892
108272967	30.9357	29.5266	28.0184	24.918	20.5751	21.85	20.0699	18.6556	18.0654	18.3157	11.6198	15.6394	14.8492	11.6999
108272968	50.5661	41.9118	47.5399	47.283	21.291	23.5139	33.9801	35.0666	23.6912	25.6244	42.6551	60.6796	33.7671	15.3135
108273206	43.2617	44.1837	47.7322	46.7769	37.0411	35.6677	33.3361	38.0657	39.9812	42.3228	29.4764	37.4232	35.8832	27.3687
100528887	9.09382	8.2849	11.5371	11.279	11.0193	11.0306	11.0537	10.975	11.805	10.9256	9.8316	11.6424	10.1491	11.7351
108272651	49.4842	37.2603	17.5149	17.4195	3.86984	3.67028	7.00462	7.58308	6.87152	6.20172	8.37876	11.5702	9.6624	3.23649
108272652	2.94576	2.62042	5.14078	5.23695	4.62466	5.77397	5.5833	6.30199	4.55415	4.94358	6.98632	5.3861	5.46322	8.07694
108273162	9.05491	8.65321	6.66191	7.14919	8.29857	8.71096	6.2492	6.61521	6.564	7.34788	7.22477	5.74549	7.53483	9.64299
108268379	1.28352	1.37227	3.74679	4.59626	5.42848	6.26344	5.54664	5.90742	4.70064	4.99399	3.97502	5.40333	5.57311	5.49774
108272439	4.30356	3.85632	2.50566	2.74571	3.53682	4.92657	2.94596	3.46556	3.50591	4.10195	3.19741	2.82686	3.80267	4.95601
108273231	16.9223	17.967	3.69952	3.85565	2.71765	3.35751	1.19702	1.19215	0.949257	1.35015	0.973917	0.834753	1.08246	0.836717
108272376	1.65221	2.07649	0.754915	0.981895	0.658156	0.714913	0.450943	0.454098	0.863362	0.578568	0.986823	0.425844	0.815571	0.890809
108272592	0.177534	0.174316	0	0.405796	0.0982229	0	0.100948	0.174264	0.178405	0.444061	0.22091	0.114395	0.27386	0
108273232	35.7434	36.4925	38.785	37.5975	37.4124	37.2411	32.6538	33.3131	34.2326	34.4229	26.2946	29.1211	30.4678	25.0197
108272372	0.712915	0.458018	2.13641	2.45436	2.68796	2.88485	3.41312	3.36933	1.51242	2.16845	3.81122	1.656	3.08647	8.18579
108273213	11.4783	12.6074	13.4726	12.0065	11.9476	10.5226	9.62412	9.54823	13.0986	11.6788	9.078	11.6583	11.3039	9.17812
100528964	253.515	289.258	206.01	202.727	155.234	165.874	153.41	141.834	166.226	138.77	88.9602	135.491	109.119	50.1451
108273095	6.23446	6.06889	3.09464	3.91425	3.73056	3.99438	3.07333	2.65271	2.76951	2.5767	2.46381	1.99998	3.19194	2.16398
108273094	4.5985	5.10304	11.3878	10.6204	11.7668	10.1302	11.4395	11.5196	13.5262	11.6519	11.891	12.13	11.2807	8.84554
108273096	0.240265	0.235909	0.57177	0.640713	0.354479	0.346543	0.546469	0.550293	0.563367	0.500807	0.199311	0.516053	0.164723	0.75566
108272907	2.4889	2.32026	2.93795	2.74179	4.03658	4.15033	3.0961	3.12217	2.61848	3.56219	4.41628	3.12641	4.11189	8.10237
108272587	3.54697	4.02307	1.65907	2.02686	1.35338	1.05847	1.11274	1.02048	1.352	1.14723	0.684863	0.394052	0.691793	0.659444
108272963	0.933031	0.811417	0.723209	0.426532	0.678448	0.749771	0.666953	0.863511	0.884027	0.63345	0.961962	0.824506	1.09659	2.04815
108272964	14.6561	15.3469	17.7656	15.7885	16.3153	14.6568	13.5957	15.0381	16.2853	16.5021	9.47659	13.5807	13.9337	8.53466
108272966	0.105478	0	1.20485	1.3662	2.10085	1.52134	1.99919	1.72558	1.51926	1.62694	1.26873	1.04213	1.66323	1.94304
108273181	6.57926	4.85701	5.78104	5.54146	5.29298	6.39305	5.21703	5.0639	4.52798	4.30809	6.27715	5.09146	4.43231	7.28381
108273345	0.251126	0.105674	0.256121	0.123002	0.436664	0.698544	0.571172	0.598644	0.901276	1.12167	1.69633	1.20205	1.88156	1.45069
108268628	31.2266	37.5387	48.0623	54.2782	36.7208	31.9813	57.7907	56.7576	42.7146	40.1668	35.0147	54.7016	30.5256	11.6829
108273346	56.4392	60.7037	46.1373	44.0684	23.598	17.9431	23.5177	21.9907	17.426	7.94752	5.49497	9.43871	6.20286	1.16144
108272416	162.614	161.777	148.808	151.343	65.9888	75.5169	48.8187	48.6325	37.4865	35.2744	22.5398	26.3285	18.0329	11.3719
108273233	2.37616	2.23309	3.24739	3.37515	2.06586	2.31337	2.74082	2.23243	1.87613	2.25001	1.94298	2.75596	1.98979	2.10472
108273235	8.43042	9.46009	5.95254	7.62317	4.61297	4.5097	4.42488	5.45613	4.7479	2.78067	2.8819	4.41737	2.76287	2.49745
108273234	0.123768	0.0607621	1.5905	1.98031	2.12276	2.67773	1.54827	2.97647	3.73125	5.18542	2.69513	3.11027	4.7094	4.50434
108273088	6.45781	6.61717	4.82394	5.65094	7.78824	7.59485	5.16278	5.21617	6.01204	5.8317	5.62709	4.96613	5.46488	6.8545
108273089	0.262178	0.327632	0.816765	0.57203	0.764825	0.696137	0.379469	0.584884	0.646683	0.596162	0.563494	0.645027	0.686304	1.7027
108273090	21.0198	22.6011	19.4839	17.8005	17.8445	19.0852	13.4804	13.3943	16.6905	11.8943	10.7194	14.2103	10.9145	7.89599
108272440	0	0	0	0.269166	0	0.127386	0.133918	0.11559	0.118336	0	0.29306	0.151757	0	0.317456
108272408	2.41201	2.4221	4.14843	3.22648	2.42631	2.04584	2.3066	2.34068	1.51489	1.57683	2.42151	2.01338	1.80398	3.36199
108268402	3.83166	4.08467	3.59525	4.12885	2.18048	2.3093	3.14358	3.43871	2.00773	2.60138	2.9288	4.26775	2.61756	2.8037
108272418	1.10105	0.608114	4.51989	4.40425	3.88346	4.76426	7.12155	6.14689	5.4631	3.95892	6.5078	6.4739	5.80306	3.98855
108273053	15.1254	13.2121	5.01999	5.92592	6.94095	7.49695	6.09799	6.15721	7.42186	8.12962	9.94548	5.93243	9.0259	13.7736
108272385	0.180189	0.176922	2.05826	1.64746	1.37076	1.51063	2.20284	1.81292	1.72019	1.40844	3.39122	2.20601	1.80671	4.58432
108272773	4.75313	4.82252	5.70086	5.39597	4.87375	5.41592	5.00896	5.03882	3.85298	4.4385	5.52011	5.79871	3.58456	3.11795
108272774	16.0333	14.1116	24.8524	25.8351	15.3437	13.3596	23.0792	25.8046	15.6764	16.4389	24.8034	27.6427	15.8199	9.34544
108272775	3.11355	3.90757	3.27576	2.67547	3.10846	2.91226	3.06159	3.42386	3.08176	3.5133	5.15596	4.61584	5.7779	11.4543
108272776	24.4916	24.1882	24.5405	25.0988	21.9234	23.55	24.3233	22.166	23.844	22.6889	24.8318	26.8251	20.8662	19.4341
108273275	6.91894	5.19503	6.32785	6.512	13.4105	11.1535	15.9939	16.779	30.1745	36.6483	75.5149	78.675	114.217	102.709
108263105	0.221869	0.171165	0.169712	0.0724476	0.447166	0.505729	0.29737	0.56779	0.26277	0.614413	0.808508	0.531003	1.05119	3.24692
108273276	0.658369	0.362003	1.8049	1.14369	1.0199	1.22497	0.808608	1.55098	1.32319	1.41621	1.40906	1.56114	1.84159	2.94623
108272557	0.594481	0.729629	9.54932	7.9831	7.07143	7.23466	5.85915	7.19688	5.12764	4.7087	10.7877	8.49109	6.31732	14.557
108273177	0.212165	0.208319	0.822265	0.554233	0.570146	0.557382	0.482558	0.505768	0.670074	0.720212	0.528003	1.01556	0.623392	0.857935
108273176	3.66862	3.92957	3.09532	2.81634	4.22343	3.60776	3.56098	3.60105	3.46317	4.33321	3.27384	3.91594	3.48693	3.12181
108273178	0.605597	0.570833	1.62564	1.57803	0.830933	1.07437	1.10192	1.33155	1.07108	1.36329	2.26067	1.59209	1.12101	2.25295
108273364	12.99	11.017	9.93423	11.7663	9.16714	11.1806	7.86646	8.76365	6.62786	7.94682	5.65479	7.20403	6.32779	3.46932
108273224	0.665336	0.358247	4.04515	4.14535	7.36209	6.87224	7.56633	7.20495	9.74858	13.4477	19.6557	17.508	26.221	20.3084
108273365	4.29432	3.81076	5.20452	4.31755	4.83341	4.67732	3.91023	4.37456	2.86209	3.59887	4.07649	3.74647	3.65741	6.42485
108273279	5.02547	4.48946	2.76437	2.0714	2.59808	3.29743	2.15486	2.10255	2.69063	2.36976	2.10152	2.49499	2.62641	1.22151
108273280	0.634867	0.566688	1.07131	0.857489	0.830221	0.749201	0.590713	1.24635	1.21796	1.73233	1.00543	1.11567	1.30577	1.71148
108268745	0.127573	0.12526	0.060718	0.0485995	0.0941079	0.138002	0.0967187	0.250445	0.128198	0.372275	0.476223	0.274006	0.437311	0.974414
108272442	0	0.272887	0	0	0	0	0	0.545613	0	0	0	0	0	0
108272366	0.233677	0.11472	0.583896	0.50074	0.614101	0.853133	0.531484	0.430074	0.763172	0.621019	1.05404	0.790496	1.59205	2.20482
108272719	0.507093	0.517049	0.417722	0.40122	0.841665	1.076	0.731935	0.823206	0.509578	0.634188	1.18916	0.552957	0.762171	2.39229
108272721	75.22	70.5194	68.6903	67.841	92.634	95.7887	79.7445	77.7635	79.7628	86.989	91.9062	70.464	78.9471	69.8833
100528317	797.215	937.276	1054.35	1040.42	858.354	862.655	785.662	747.248	1038.33	955.932	552.865	734.637	716.694	466.357
108272718	3.02927	2.31656	3.82626	4.62717	4.31887	4.25369	4.23994	4.1743	3.21974	3.31495	4.63924	4.50444	4.22356	5.261
108272339	1.58187	1.76028	5.62158	5.5843	5.09554	5.49482	5.89651	5.91764	6.41148	5.40747	9.16377	6.43282	8.74839	13.9778
108273097	0.0761689	0.112182	0.163136	0.0435255	0.252848	0.164792	0.173242	0.261681	0.0765423	0.238149	0.473892	0.147239	0.156661	0.256671
100304635	25.5495	30.1915	27.041	26.2876	18.0219	16.9852	20.793	21.2934	18.9273	16.278	13.8821	18.3267	14.058	6.26572
108273098	13.2012	11.744	13.0301	15.2391	9.55856	14.2804	12.2923	15.0887	11.2627	9.30759	12.7884	14.3293	11.2525	11.166
108269179	3.51725	3.41032	3.57825	3.36654	7.73519	8.37055	4.94987	4.35874	3.97631	5.22357	7.05725	3.79615	3.75272	9.24479
108273100	5.89629	8.26349	5.54071	4.60764	4.12653	3.8706	4.1837	3.75952	3.7982	4.22278	2.57104	4.41628	2.7986	2.24164
108273101	3.41112	4.12219	5.20359	5.59778	3.54866	3.81614	3.64711	4.69333	3.45714	3.50036	3.04735	3.45664	4.28748	4.00839
108273099	0.660502	0.488217	0.572216	0.695494	1.5192	1.52533	1.24064	1.39137	0.753232	1.08593	1.77303	1.05204	1.35086	3.28108
108273102	2.16508	1.84611	1.95246	1.75812	1.32394	1.97227	2.00861	1.67779	1.37412	1.71014	2.19777	2.42303	1.28904	1.61275
108273103	1.42378	1.31573	0.837092	0.861453	1.11208	0.996583	0.952441	0.986508	1.43076	1.78063	1.14635	0.539657	1.37806	2.37067
108273104	2.24496	2.1213	1.82677	2.34499	2.91147	2.84629	2.60792	2.13252	2.08616	2.33969	2.40297	2.22426	1.73771	2.8633
108273108	27.7025	25.7959	24.6144	23.9603	25.1142	23.249	20.0324	22.3893	18.9875	26.1726	33.3936	27.3089	30.3467	42.4645
108273111	0.801885	0.858923	0.988837	0.99976	0.524316	0.86744	0.911919	1.00178	0.586047	0.95728	1.22457	1.22129	0.712192	1.27738
108273107	80.961	68.1763	37.8734	36.3644	42.3674	57.9622	33.4773	33.322	14.7348	22.1736	28.37	23.2818	27.7097	32.3928
108263531	71.5755	77.2368	62.943	71.1199	29.3014	33.195	33.5686	32.1853	30.9933	34.2864	27.814	37.5384	25.1497	20.2612
108264190	21.6256	16.7938	37.3343	35.9493	25.2344	18.9274	43.5967	43.8053	24.695	16.2274	30.8232	35.723	13.1414	14.3096
108270428	4.69981	3.71174	3.06354	2.33533	0.678319	0.884177	2.2076	2.80806	1.84807	1.6611	1.39845	4.08168	3.04701	0.688574
108273109	31.7476	32.5024	10.7732	11.052	20.5779	22.9337	13.5957	13.2214	14.8437	17.9751	15.0744	11.6064	13.4693	16.2934
108273112	7.01317	7.78651	7.85694	6.65872	7.28268	7.11965	6.13502	6.3015	4.71644	5.39749	4.69895	4.10183	4.38281	5.30827
108273114	37.6908	28.9589	40.3338	40.7335	57.6232	60.2452	54.6522	50.9984	45.4264	52.6149	58.9992	39.0443	52.5209	105.94
108273113	3.94053	3.50408	4.10485	3.34222	4.57967	5.2278	4.53762	5.03563	2.39085	4.06031	5.95178	3.96035	4.89343	8.61858
108273115	1.82798	1.73919	2.73148	2.51021	3.99837	4.06215	3.62585	3.75554	3.74509	4.64317	4.42577	3.70709	4.54665	6.55142
108273116	16.3781	17.2233	10.2976	9.62487	13.4891	14.0931	9.15401	10.5958	10.567	12.2782	6.7739	8.57456	10.2397	9.15656
108273117	0.368012	0.421564	0.744409	1.08652	1.11984	1.19429	1.42991	0.933187	0.832086	1.49581	0.763208	1.14613	1.35614	1.03343
108273119	6.76853	5.63735	4.3116	4.57793	8.89879	7.16632	6.06207	6.12969	3.7879	5.22798	7.89822	5.00329	5.64033	11.5322
108270526	0	0	0.73262	0.293199	1.56131	1.3876	1.45875	1.51093	4.76938	4.8127	4.14994	5.45514	8.04676	11.0656
108273122	28.8827	31.199	15.2806	15.5837	17.4199	18.058	12.2174	15.2501	11.2526	13.3841	12.5967	13.2058	9.85831	11.2504
100529019	3.05392	2.38947	4.15613	4.36278	5.54405	5.52317	4.61255	4.40282	4.84309	4.77417	5.28444	4.24308	5.25068	5.59571
108273123	14.083	12.3583	3.77746	3.49691	5.79562	5.88268	3.88989	3.86902	3.97437	4.96295	5.18728	4.28753	5.70237	7.05989
108272443	0.213203	0.104669	0.152211	0	0.117957	0.115317	0.12123	0.209276	0.214248	0.533279	0.795879	0	0.219255	0
108273124	5.35389	6.28974	2.78959	2.64074	7.75343	6.767	3.31132	2.61842	4.94595	7.47106	5.30618	3.89767	6.02745	8.73579
108273125	8.86452	7.95348	6.54682	4.89081	2.70587	4.95993	1.65118	1.50021	2.61096	2.676	1.42633	2.0681	1.96468	1.54507
108273127	3.61984	3.16173	6.34182	7.13188	9.21497	9.08074	10.001	9.199	10.1094	10.1651	13.8167	10.5891	13.8169	15.5057
108273128	0.152161	0.234774	0.403487	0.472012	0.457002	0.399742	0.4944	0.384063	0.393188	0.598077	0.540961	0.47622	0.603562	0.966889
108269277	0.0786384	0.115819	0	0	0.130523	0	0.0894292	0.115785	0.158048	0.0491739	0.244628	0.050671	0.0808703	0.582983
108273129	1.58539	1.32884	2.15327	1.85608	1.9682	1.75682	2.15472	2.50508	1.90402	1.98274	1.53969	2.0431	2.0678	2.13695
108273130	0.0232876	0.0228654	0.365762	0.58552	0.360755	0.428253	0.264831	0.548607	0.421231	0.232994	0.434657	0.480174	0.694507	0.816124
108273131	3.19234	2.56969	18.7255	16.5	13.4931	11.8533	25.3146	27.6655	18.352	12.5528	19.6467	16.9007	17.6865	11.1644
108273133	101.033	102.933	92.7438	86.8123	71.5449	73.9476	61.069	62.8366	61.8	57.2212	41.8855	52.9206	41.469	30.736
108273132	5.80338	5.65365	4.8337	4.66347	5.11719	4.72471	4.1592	4.50972	4.13088	4.00697	4.77657	4.30425	4.07198	6.11125
108273137	3.26	3.20089	2.66524	3.54546	1.80363	2.81552	3.28876	2.52899	2.32489	2.03853	2.51894	2.40552	3.21734	4.32328
108273138	4.1727	3.52884	1.08722	1.84488	1.01106	1.15317	0.9352	1.25566	0.703959	0.533279	0.75798	0.628016	0.532475	0.94424
108273139	5.47192	6.14484	5.00598	5.39239	3.80691	4.07614	5.03039	5.53194	3.16095	3.56511	3.22094	5.40491	3.3696	3.4449
108273143	1.29268	1.52309	1.03362	1.41826	0.743797	0.950882	1.17605	0.812075	1.03921	0.905334	0.772082	0.999531	1.16984	0.836355
108270051	8.76968	9.55433	4.2311	3.70698	2.03825	2.12258	2.23142	2.3977	2.05227	1.75282	1.69414	2.78669	1.77077	2.37493
108273134	3.7046	2.35103	1.29015	1.39408	2.94944	3.05447	2.46612	2.30599	1.77058	2.4013	4.10377	2.56174	1.88164	3.44061
108273136	7.72571	5.8762	3.01414	2.51204	5.97203	5.97958	3.78657	4.10144	3.28038	4.38194	5.52423	4.20684	3.9613	6.21877
108273135	11.2334	10.6522	15.4906	16.1342	10.7585	10.8445	15.2736	14.9357	13.0549	14.5298	16.1311	14.0873	14.4898	21.6573
100528093	2.69893	2.544	2.38927	3.51635	1.79186	2.39405	2.39404	2.80817	3.68854	1.48517	2.015	3.13032	1.72083	1.60068
108273142	4.16889	3.58164	13.9141	13.0428	9.22594	11.3306	12.8598	12.3274	11.8348	10.8837	10.8288	17.1248	10.986	6.95383
100528987	13.1751	14.5096	15.5072	19.0252	13.9875	16.4671	14.5781	17.5636	9.6614	10.02	9.19396	12.9636	6.86607	6.71954
108269459	0.506905	0.663619	0.321681	0.386216	0.124645	0.548345	0.320257	0.608138	0.622587	0.352196	0.630751	0.362918	0.752977	1.44243
100528752	9.29744	8.82793	24.3624	23.1197	19.8973	18.3467	14.6399	14.2409	17.5567	18.5277	14.2388	15.01	16.3908	22.9984
108273144	3.22964	3.25797	2.25834	2.1489	4.77306	4.57048	2.94328	3.23529	2.23404	2.8495	5.29864	3.12155	3.16206	6.69386
108273141	11.372	10.8859	12.5286	13.1414	12.0926	11.0338	11.5996	11.3491	8.33999	11.3302	11.6277	11.2669	9.60986	11.7417
108273301	1.54939	1.59238	4.87944	5.36187	8.86056	8.41158	6.01054	6.43873	6.75177	8.2036	9.65767	6.71789	8.59224	18.5616
108273208	10.2068	10.639	10.2512	10.1525	8.0175	9.55593	6.60322	7.11221	5.68531	6.9928	6.89574	6.758	7.23016	8.16101
108273201	12.2944	13.7347	12.9514	12.9268	9.91586	11.4671	10.3774	12.5507	12.4096	13.5991	14.2783	18.3086	13.7672	7.65981
108273202	1.58198	1.73604	2.72387	2.33975	2.0594	2.46629	2.27528	1.78119	2.29108	2.21123	2.25797	3.11802	3.1102	2.75951
108273357	0.273228	0.32789	0.303432	0.208175	0.621461	0.525447	0.62144	0.610888	0.41185	0.664432	1.03883	0.997647	0.718066	1.10485
108273170	3.49317	3.12464	1.45827	1.38713	3.57046	4.06695	2.05358	1.91782	2.40961	3.20246	2.72585	2.13639	3.09	3.59119
108273228	3.29587	3.57322	7.94139	7.72967	6.99001	7.09349	8.16	7.41392	7.86607	8.50149	6.32256	7.03479	6.31985	4.30369
108271029	4.43396	4.69429	3.49583	3.37094	5.03427	4.94242	3.57352	3.34937	2.90589	4.46032	4.17393	3.72658	3.48924	4.70329
108272318	10.3257	8.80639	10.116	9.90582	5.42089	7.66394	6.17126	6.88028	6.05913	5.6556	5.34569	5.73065	4.03046	4.47001
108272400	0.146887	0.61295	0.0524329	0.0419679	0	0	0	0	0	0	0.0456934	0.0473235	0	0
108272390	0	0.115479	1.25948	0.470448	1.10618	0.826968	1.13687	1.32761	1.891	0.88253	1.31711	1.81879	1.26996	1.90234
108273269	0.626159	0.72659	0.568947	0.32528	0.535391	0.461828	0.453142	0.754313	0.600627	0.569524	0.63748	0.733579	0.556122	0.652183
108273084	9.84089	7.97819	4.7697	4.09288	5.22813	7.32481	3.83309	3.7516	2.11694	3.27443	3.93195	3.10264	4.02332	6.00353
108273085	9.29755	8.37866	10.4022	10.0727	6.3137	7.55012	8.71941	8.10115	6.14343	5.67056	7.19505	7.05779	6.94186	4.53219
108272923	6.50892	7.36912	9.67308	8.95696	4.77702	3.16128	7.02442	7.56253	6.54083	6.64513	6.11571	7.87455	8.60613	4.47622
100528875	3.16196	3.65656	3.91282	2.32882	2.33252	2.43232	3.67575	3.10371	3.53051	2.98781	1.57379	2.0827	4.62464	1.61009
108270606	1.17552	1.38505	4.29686	4.13786	5.77527	5.79857	4.65214	3.64621	3.59109	5.70415	3.9786	4.36291	3.62664	4.81683
108272926	1.5085	0.916901	0.820534	0.738861	1.43073	1.16558	0.980281	0.91663	0.649667	0.89837	0.983217	0.648004	1.25582	1.35554
108272924	15.6594	12.7404	8.14754	9.17163	6.22751	8.79391	5.92618	6.31718	5.89123	6.94081	7.35966	6.81634	6.37722	6.46215
108272374	0.137733	0	1.08164	1.10187	1.75266	1.34094	26.9409	28.7968	46.5052	33.3311	39.8468	124.249	93.4839	14.2951
108272402	0.323872	0.212	2.3122	2.46762	0.119457	0.233566	3.06928	3.391	1.41032	0.945106	2.015	10.5735	6.55026	0.72758
108272934	0.121329	0.357389	0.0577466	0	0.895024	1.13748	1.47177	1.78642	4.2267	5.41201	7.90089	11.8311	9.98183	18.262
108272935	19.5743	18.9587	17.8238	18.5766	24.6277	24.0764	18.0922	17.2064	16.254	18.8336	18.6393	13.1091	18.3272	27.4583
108272444	0.100412	0	0.143373	0	0.111108	0.325862	0.11419	0	0	0.125579	0.124945	0	0.103262	0.270691
108272936	5.16936	5.87897	3.61087	4.25028	3.4567	3.82184	2.83362	3.06639	3.73719	3.9534	2.59144	2.54011	2.33295	1.55397
108273192	87.2628	72.2065	145.558	143.501	113.754	124.914	153.94	164.74	84.0868	97.8317	159.869	152.016	112.211	138.697
108270490	3.1512	4.52791	2.52407	3.68924	1.87101	3.40881	2.44734	2.94227	1.85365	2.01856	1.53018	1.98096	1.976	1.13958
108273331	3.93304	2.71365	19.6552	21.3813	18.8194	21.3303	21.8801	22.381	13.8865	12.8287	10.317	11.3015	11.6421	6.16103
108273339	0.0683124	0	0.487699	1.87373	2.87239	2.5864	5.12729	5.02906	1.99077	1.87955	3.23009	3.16925	3.79357	1.2891
108273338	0.223833	0.483505	0.767038	0.409298	1.13931	1.16223	1.47637	1.40614	0.719776	1.51164	1.50401	1.67304	1.56526	2.77569
108272359	41.9852	40.4944	28.4711	30.1489	22.4751	30.9483	19.4366	20.6667	22.6512	16.4185	15.1027	21.7065	15.6659	14.0228
108273212	0.868976	0.582688	1.24076	1.40491	0.680115	1.07758	1.83182	1.62272	1.25661	2.12053	1.84609	2.07583	1.87446	1.28557
108272331	6.27716	5.91899	2.17161	2.02261	1.37692	1.88454	1.10065	1.8186	1.19489	1.55625	2.09893	1.95999	2.90063	3.50367
108272885	1.39752	1.42496	3.06992	3.3377	3.68754	3.37241	4.58449	4.23845	5.83354	5.66911	4.50347	5.98024	5.71189	2.41503
108272883	0.946512	0.784987	1.39084	1.22877	2.00316	1.78932	1.69297	1.64167	1.54216	1.8733	2.92726	1.95401	2.92013	4.08754
108273215	3.09504	2.27919	5.5931	5.11238	3.47824	3.505	4.12469	4.96053	2.38125	2.72163	4.06183	5.2662	2.56122	2.24887
108269531	0.290502	0.0777914	0.188542	0.150911	0.175335	0.171409	0.0600663	0.0777684	0.132693	0.0990849	0.0985846	0.170169	0.597493	0.427165
108273352	0.200202	0.240255	1.61986	2.2372	1.723	1.87693	1.41664	1.44111	2.23537	2.28123	1.90988	2.00668	3.47715	3.98783
108272352	2.84478	2.42888	2.47247	2.30883	2.0073	1.73937	0.984609	1.74018	1.86439	1.85623	1.64166	1.38143	1.39916	1.44488
108272395	0.183524	0.120131	0.960829	1.85273	0.643066	1.05881	1.28703	1.17093	0.491796	0.53555	1.56048	1.7344	1.22676	2.39127
108272397	0	0	0	0	0	0	0.0653521	0.112816	0	0	0	0	0	0.154919
108273199	205.315	205.273	148.199	149.516	159.39	163.559	132.003	125.51	109.952	127.215	119.206	128.735	109.173	116.562
108273200	58.4526	66.6312	65.9967	69.223	37.6102	37.4044	52.5636	53.3354	44.5567	39.5668	31.1716	47.5918	33.3819	18.7063
108272445	0.0625054	0.0613722	0.624738	1.00009	0.276655	0.338077	0.355412	0.552187	0.314059	0.156343	0.622214	0.161103	0.385677	0.67401
108273324	1.28302	1.12357	0.891223	0.673715	0.652291	0.862754	1.41964	0.884975	1.98623	1.43112	1.42389	2.145	1.14113	0.888064
108273086	4.59353	5.3903	3.51939	4.28946	5.08285	6.72641	4.77792	5.88359	3.99682	6.44541	3.69437	3.89835	4.89673	6.79569
108273087	2.64231	3.10063	2.3005	2.28327	2.85246	3.13718	3.15147	2.53038	3.43241	3.22396	3.0473	3.48822	3.57889	3.38784
108263111	8.30176	6.21706	13.9297	13.4545	9.23799	11.2129	11.8945	11.0493	6.88135	8.3881	9.45462	12.2096	6.22216	8.28184
108272344	0	0	0.660628	0	0.597286	0.333666	0.263081	0.37846	0.0774904	0.192879	0.0959524	0.0993754	0.396505	1.24728
108272343	0.132938	0.142394	0.500423	0.497228	0.307571	0.379125	0.508515	0.43892	0.303613	0.272057	0.902278	0.607403	0.571702	1.31947
108272920	8.7307	7.87735	10.4446	9.77577	11.8148	11.2312	11.9413	11.6967	6.81724	10.7714	10.9372	12.0116	9.64581	6.75873
108272921	0.382718	0.354902	1.12328	0.826191	0.752864	0.851011	0.701211	0.667854	0.448692	0.611595	0.793705	0.43841	0.459177	0.601844
108272922	3.04775	4.90769	21.5846	26.7508	30.7563	30.5953	42.978	46.1905	109.032	93.9184	82.9772	106.832	214.383	46.5034
108272918	0.204675	0.150723	4.74898	5.20464	5.88842	7.52786	5.17893	5.67557	7.55869	11.4548	11.6517	11.6057	14.6813	14.5528
108273067	1.72354	1.85277	0.572807	0.713194	5.6392	4.82183	2.12901	2.07099	3.98656	4.47827	4.43717	1.76159	4.50754	9.59306
108264199	5.42327	5.014	5.76531	5.42897	5.73815	5.90945	5.76229	4.3131	4.37579	5.2973	6.6005	5.9177	6.02499	9.71114
108269116	0.1702	0.167114	3.96932	4.18209	3.17023	3.49817	3.51625	3.53621	3.19264	3.40573	5.96523	3.80186	4.78417	8.29711
108272887	7.59173	5.70852	3.10445	2.7594	10.2746	8.91405	5.87404	5.82474	4.76809	6.44483	10.4779	5.34069	6.58424	18.4257
108272771	3.95454	4.158	4.44604	4.16364	3.72114	4.00835	4.00143	4.43186	4.31812	5.25722	5.57938	4.81535	5.2836	6.00187
108272768	0.751856	0.650639	1.2191	1.39814	2.94706	2.92244	2.30422	2.07643	2.63799	3.74525	4.40818	2.52905	3.42041	6.52717
108272769	0.0584649	0.215269	0.667832	0.83522	1.0836	1.07516	1.04718	1.10472	0.940024	1.09677	1.7096	1.13016	1.48808	3.50682
108273076	13.3445	11.5972	14.7566	13.3365	13.5407	14.9268	17.1452	16.4988	12.9249	14.0614	21.0917	18.9901	16.2051	24.3017
108272381	1.36421	1.05244	10.4814	9.54023	4.88798	4.63801	7.57232	7.7794	4.24324	3.85909	10.0638	7.995	5.31107	11.2956
108272382	0.416623	0.233754	0.637365	0.476145	0.230501	0.321916	0.372265	0.175264	0.269142	0.334956	0.518412	0.421855	0.612068	0.561568
108273155	2.48582	3.27885	4.16945	5.10004	3.67854	3.19121	4.3596	4.63019	5.1164	4.17635	2.98136	4.78595	3.97316	2.56345
100528822	6.76407	5.59028	7.22618	7.73043	4.52307	5.94839	4.48253	3.67798	5.3302	4.44269	5.81295	5.3932	3.40296	2.09895
108273239	0.282174	0.162976	5.49843	6.07035	23.9684	18.117	24.6711	26.0195	72.5407	69.3339	52.8531	62.0114	66.6738	23.2681
108272727	0.0228321	0.0448362	0.163003	0.078282	0.0757926	0.17289	0.15579	0.0672345	0.0688319	0.0571091	0.227283	0.176543	0.1174	0.123102
108272726	23.6185	23.0971	23.7013	24.6621	21.2014	22.625	22.221	24.1145	17.7769	20.9969	20.6549	20.7805	21.8502	27.4884
108272728	0	0	0.143837	0.115129	0	0.108972	0.11456	0.0988814	0.202461	0	0.250698	0.389461	0.310788	0.271567
108272725	7.18063	6.31731	3.93574	4.24282	9.23504	10.0549	6.42801	6.87712	5.49076	7.79344	8.42269	5.67455	6.60939	13.0461
100304775	2.46126	2.93787	6.20171	6.86676	6.19449	5.95141	7.07981	6.65564	6.15906	8.2989	8.46717	7.92962	7.69261	10.5055
108272349	1.02654	0.829442	3.63382	3.8129	5.15884	4.95081	4.20751	3.91507	3.66423	4.21256	5.14929	3.40374	4.94848	10.81
108268894	1.12112	0.971293	6.21485	7.81339	7.00546	8.51323	11.1747	10.8321	7.20153	5.93838	8.26081	8.18722	5.47083	4.47424
108273218	14.6905	15.3429	28.4577	28.4456	15.1165	20.9525	19.5794	21.1247	25.4818	20.8299	18.2797	26.1669	23.7678	11.8556
108273059	139.771	167.055	106.886	101.692	87.7889	89.93	72.1795	72.5107	76.3696	70.6426	41.4724	61.4437	53.9505	35.4077
108273058	0.626627	0.476831	0.738151	0.787766	2.1668	1.69464	3.43836	3.79815	4.75422	4.95678	8.53798	9.28671	6.75022	6.2714
108273351	10.147	10.4688	15.8121	13.0094	9.29006	9.86214	10.6021	12.2858	10.352	9.98464	9.22922	8.03176	8.84589	4.58219
108272389	0.904802	0.370166	2.47618	2.19739	2.46124	2.69162	5.05905	4.95876	3.82637	3.01754	3.14303	3.78958	2.01604	1.82938
108272356	0	0	0.408382	0.326874	0.0791199	0.386743	0.0813148	0.140372	0.718536	0.268273	0.355891	0.0921467	0.735325	0.481896
108273362	170.924	210.498	326.943	343.877	223.498	242.847	242.144	225.065	223.605	182.351	166.516	220.406	145.658	87.5199
100528665	16.5211	17.9621	24.3995	25.9315	16.9471	13.5764	19.7557	20.7408	14.1794	12.2375	17.0283	18.8237	11.1565	9.93973
108273222	7.76803	5.63038	0.666446	1.06686	3.65217	3.64254	1.17533	1.70171	2.68021	2.16815	2.48908	1.20301	2.1257	4.4938
108273318	490.003	609.688	842.499	912.08	771.611	725.262	877.008	825.982	1050.14	865.783	765.08	877.339	792.247	494.661
108272391	2.26536	2.50674	3.43996	2.87667	2.66582	2.83953	2.20818	2.54129	1.58991	1.57396	1.11858	1.25117	1.10936	0.775488
108273214	0.517071	0.28431	0.265788	0.330928	0.892556	0.626464	0.305773	0.42634	0.561174	0.827734	1.05518	0.772971	0.446667	0.780598
108272946	5.289	4.5062	8.43095	7.22796	6.10012	7.17444	8.3061	8.02086	6.01796	6.50962	7.34728	7.75363	6.24491	7.3931
108272949	74.8451	81.9937	109.424	109.628	65.3085	67.7197	107.97	107.649	68.8282	59.2969	90.3286	109.478	62.1218	61.4956
108272948	11.9837	10.0933	6.30189	7.40654	15.2384	14.4742	7.62408	7.54033	10.0774	13.6247	9.87148	8.2437	10.6576	12.4629
108272446	0.151463	0.130127	0.243299	0.187527	0.335194	0.368651	0.358847	0.278762	0.139521	0.386742	0.36123	0.243989	0.285563	0.918707
108273243	0.457149	0.244833	0.949439	0.997424	1.40257	1.12391	1.13428	1.2646	0.689085	0.701664	1.55138	1.09793	1.28216	3.61313
108270697	0.900802	0.589647	0.857472	1.88741	2.15964	2.11129	2.21955	3.38947	1.9613	1.12657	2.80221	1.93478	1.23516	2.63075
108272340	0.542137	0.266154	0.903104	0.722855	0.724863	1.09961	0.436708	0.776054	0.862591	0.762767	0.7027	0.84421	0.859516	0.943883
108272327	0.461477	0.550205	0.75305	0.979469	0.620056	0.820119	0.787201	1.32657	0.596235	0.577139	0.574224	0.849584	0.644065	0.444304
100304600	1.27518	0.99337	3.53619	3.50489	3.6733	3.49986	3.67933	3.56887	2.6264	3.18956	4.10451	2.47179	4.92035	10.1851
108273063	5.31161	4.55305	6.65721	6.84131	21.7184	21.9345	17.8625	18.7944	12.9459	12.7164	18.6845	10.2242	15.6588	21.0695
108272427	4.66455	3.04328	2.05943	2.59534	1.83367	1.79262	1.53555	1.17478	1.4494	1.49679	1.94746	1.42372	1.42015	2.56458
108273321	10.8052	10.1	1.73695	1.86052	2.89009	3.05761	2.33959	2.2828	1.79772	3.31123	3.4726	2.19016	2.75958	3.49643
108272355	0.155444	0.267096	0.166463	0.088826	0.258004	0.336304	0.132581	0.228871	0.0781031	0.0972019	0.241778	0.200322	0.19982	0.419047
108273241	50.3624	54.1965	77.0234	80.6317	73.015	70.8477	72.2914	67.7146	74.7668	65.8963	60.8287	66.5755	53.9095	46.6436
108273242	4.50769	4.62414	16.4269	15.2244	10.1246	10.8441	9.02829	10.4343	7.09891	6.56302	4.10211	7.71656	3.52861	3.99016
108272695	37.7825	34.4022	84.449	88.186	34.5171	35.0402	78.4985	76.6716	31.6481	34.3311	59.9313	83.7452	31.823	27.8518
108272690	3.8489	3.3248	2.3424	3.53344	4.28217	4.2318	3.06154	2.86963	3.46619	3.13013	4.29201	3.30674	3.61207	7.31415
108272693	21.3831	22.1453	21.49	22.5048	17.8057	16.281	21.999	20.6487	16.4755	16.0021	15.1117	18.6692	13.2921	10.9326
108272694	5.13548	4.52075	6.7427	5.59932	4.70278	5.17219	5.50453	5.50442	3.91498	3.39586	3.45217	4.86851	3.39942	6.28561
108272692	0.634083	0.905581	0.905374	1.11995	0.255137	0.872989	0.852199	0.961896	0.463411	0.648823	0.789002	0.668576	0.652079	1.63167
108272341	0.297312	0.185769	0.656071	0.401568	0.418705	0.613998	0.645482	0.875508	0.6247	0.777461	0.840799	0.557308	0.500319	1.23868
108273198	2.48103	2.03004	3.22764	3.5286	4.05696	4.35381	3.98141	4.04535	3.73978	3.96476	5.29968	4.15652	4.49338	8.75061
108273171	0.675559	0.408192	2.89379	3.6822	2.12756	3.09179	3.95949	3.9787	5.0132	5.19925	6.33692	4.95572	5.0769	8.26534
108273289	19.1039	19.7757	28.5786	27.507	23.9552	20.9036	26.2992	27.2953	21.0921	21.6522	19.2361	26.1986	15.8332	9.78341
[truncated: 21,237 more rows]

## Sheet: expressed in at least 1 stage
Genes expressed at 0.1 or more fpkm in two replicates of at least 1 stage
Gene ID	dpf 2	dpf 5	dpf 6	dpf 7	dpf 8	dpf 9	dpf 10
108269629	1.5196	2.31216	2.48754	3.06028	1.69894	2.95779	3.21237
108262683	0.0588122	0.142721	0.481382	0.313225	0.342679	0.477982	0.962111
108263525	2.58523	6.313	3.62935	6.12296	4.11662	5.33918	4.16568
108271697	11.9771	11.8637	18.4186	13.8967	16.6586	12.0989	12.3222
108269589	1.04437	0.169603	0.557462	0.501566	0.344554	0.390353	0.548915
108270464	10.4942	12.2718	23.8216	21.7088	21.2383	18.732	15.9092
108270445	22.2515	26.6225	13.2166	22.1768	20.0909	15.6389	12.2463
108269590	0.0361839	0.105238	0.240101	0.228511	0	0.329169	0.125469
108269763	3.16872	0.55877	0.617955	0.6436	0.830135	0.94802	1.91358
108269761	7.79793	6.21456	6.07636	5.95325	4.38583	4.38731	4.46857
108269765	1.56011	1.10785	1.71577	1.4659	1.89353	1.49707	2.22161
108269591	5.84009	2.77557	6.1147	3.59881	5.09309	4.53896	7.69503
108269759	0.109737	0.0915493	0.168501	0.282772	0.382378	0.531505	1.09737
108269764	0.0237254	0.257487	0.0781703	0.201077	0.308899	0.20876	0.475425
108275806	1.8298	3.77499	4.34392	3.82976	3.58542	3.77609	7.15163
100528687	40.4098	22.5557	24.0109	18.3781	19.7155	14.2899	14.3686
108269762	20.3996	14.751	15.9981	17.3927	14.899	15.8077	12.0208
108269760	2.06276	1.71729	3.35574	2.04363	2.46765	3.00484	3.37386
108269592	1.6763	1.4251	2.32858	2.30725	1.52314	2.62176	1.24161
108270119	0.0494336	0.411388	0.705411	0.4549	0.784321	0.784514	1.52437
108270120	0.0263477	0.199302	0.0877486	0.52006	0.632221	0.782272	0.601488
108269885	0.257374	0.190161	0.444125	0.542986	0.261164	0.51712	0.587288
108269884	7.58668	6.58251	5.37318	5.0955	4.72681	4.73577	5.09464
108269883	39.765	20.9229	25.8593	19.5483	18.11	18.5005	16.9156
108269887	7.93163	4.79329	8.90537	5.26224	7.06318	4.37827	7.03568
108271055	4.95998	4.02767	4.83689	4.46221	3.75759	3.32715	5.12813
108269888	6.66758	10.5567	6.92058	8.62227	5.94365	6.52464	4.78962
108269453	9.42368	3.4425	10.6217	4.62103	6.82535	5.84688	9.97662
108269482	3.1346	2.85843	4.21486	3.0032	4.00623	3.47986	3.60327
100528565	12.2813	16.995	11.7944	15.2029	12.2878	17.3734	7.12064
108270263	2.00292	3.83125	3.7708	2.89784	2.12394	3.55054	3.19371
108270334	4.10029	3.53727	5.69397	3.65829	4.72877	3.2416	6.63113
108269467	0.0891231	0.617973	1.06039	0.989539	0.672625	1.13302	2.43429
100528841	7.30705	5.25142	5.51366	6.1761	4.39165	7.02171	4.25723
108270249	2.48643	1.87731	4.5784	2.79223	4.12725	5.20546	6.50621
108263440	0	0.150834	0	0	0	0.131446	0.284777
108269593	1.34067	5.33148	5.69001	5.0445	5.4885	6.0456	7.17788
108270269	0.0238901	0.0347412	0.239294	0.198638	0.415123	0.430341	0.389176
108270267	0.0212718	0.0121554	0.0580539	0.0434153	0.0560537	0.148884	0.108635
108270240	14.8969	14.2247	8.89717	11.1193	7.42892	10.94	4.98191
108258772	0.164452	0.628808	0.662651	0.362149	0.505991	0.46309	0.860201
108270242	0.123535	0.0797546	0.170877	0.0657343	0.318706	0.395681	0.221168
100304497	32.4164	32.7086	57.1977	47.9511	49.37	71.1817	91.4815
108269518	0.348766	0.036037	0.0819059	0.0247738	0	0.0639303	0
108270196	13.3568	18.8716	13.1037	18.9863	14.4749	14.4184	10.0581
108270195	0.0289629	0.429953	0.513117	1.04526	1.4572	2.04701	1.92866
108270378	0.447679	1.85693	3.34993	1.71452	4.18092	3.4113	4.28951
108269472	0	0.0448799	0	0.0446582	0.20696	0.497355	0.0529316
108269603	0	0.0446546	0	0.121139	0.0785279	0.449708	0.361632
108270438	1.96048	1.08287	1.2075	1.14088	1.68085	1.83704	2.48367
108269662	0.0250793	1.17464	0.840305	1.15363	1.11973	1.1748	1.02367
108270153	15.2743	4.05834	17.7518	6.36479	11.1889	8.6121	14.8695
108269692	29.6076	45.4083	40.5809	39.2711	41.4455	46.8405	38.0168
108269693	14.2413	5.81027	21.9253	11.0382	12.9794	13.8631	16.6732
108269695	3.62687	2.4148	3.26077	2.48739	2.24586	2.33167	2.62763
108269694	9.60769	7.28597	8.62788	7.41416	7.51695	5.63195	7.01602
108269699	17.0621	12.7709	18.5355	15.2884	15.6485	14.4427	18.3725
108271071	5.4903	4.02537	4.04259	3.94536	4.38115	4.2385	4.4415
108269698	6.92793	5.44494	9.22146	7.19205	8.12591	9.97099	9.63374
108269700	15.5829	3.83909	15.5236	5.89322	13.5825	9.58903	15.6684
108269596	0.027689	0.119733	0.122637	0.104694	0.157562	0.423431	1.48295
108270146	0.0900587	1.24816	0.950681	1.06135	0.662812	1.50334	2.40292
108270145	8.5968	8.21198	10.467	8.77641	7.48114	8.56882	9.89147
108270147	1.85205	7.65465	7.73871	13.1513	15.9928	16.2551	9.91524
108269533	1.29255	7.62466	2.78767	2.49983	1.69854	3.81165	1.45926
108269523	0.210312	0.380486	0.661856	0.301934	0.713401	0.651276	1.05784
108269487	0.666013	1.50784	1.65857	1.59753	1.54226	1.99587	2.71617
108269732	0.740276	0.82866	1.15757	1.14702	0.898858	1.11834	1.21716
108269731	0.21918	1.24089	0.0567732	0.30203	0.114497	0.429596	0.407181
108269739	7.49042	8.59763	8.52335	9.40966	5.04575	8.09337	5.94646
108269742	0.930087	5.24003	6.67148	6.30509	5.057	5.54751	4.03133
108280225	0.0884069	0.0253743	0.0966197	0.0470424	0.144779	0.195359	0.263796
108269597	1.74492	2.05476	3.15812	2.31047	2.7203	1.73805	3.04311
108269743	4.83114	5.81315	2.834	3.78941	4.75912	6.80815	8.39728
108269744	25.3867	40.6083	26.5667	21.6383	25.1656	25.4392	31.5804
108269598	0	0.0396156	0.0374971	0.0680498	0.295702	0.175607	0.175816
108269745	4.26005	4.19336	5.12534	4.17443	3.43661	4.10557	5.55349
108269740	3.41513	4.45142	4.23394	4.85429	2.81156	3.71385	4.17308
108269741	6.77477	2.80868	10.5163	4.71959	6.57362	4.5	6.66249
108271589	8.77107	11.1727	11.0756	10.3702	11.9356	11.3415	10.7425
108269749	0.847146	0.402787	1.2636	1.13576	1.46737	1.82365	2.30022
108269599	3.1996	5.22778	13.1759	8.71267	16.1705	10.6286	9.91816
108269681	17.1843	14.1864	13.1476	11.2274	8.66908	10.9668	10.1499
108269687	13.0368	3.91782	8.32508	3.66935	5.93577	7.50838	8.5849
108269684	23.7134	26.3631	19.6808	12.1482	23.4097	26.1432	29.3997
108269686	5.98563	3.99116	8.63101	5.23337	6.28175	6.29858	8.87727
100304627	2.77184	1.34633	3.83592	2.22547	4.21496	2.03829	4.95128
108269683	0.0685029	0.0156579	0.0899418	0.218782	0.37786	0.332424	0.598598
108264791	2.58828	2.78632	2.63675	2.92848	3.15565	3.30454	3.87191
108271144	11.229	7.12825	13.3729	8.89933	12.0902	9.6998	13.6631
108269561	0.509693	1.28955	0.938698	1.37313	1.91836	3.03789	3.44144
108269685	0.0281344	0.0695781	0.1719	0.119194	0.168616	0.236843	0.287093
108269680	7.50134	5.43043	9.23748	6.12402	5.5296	5.52778	5.60796
108269600	12.4076	3.5445	18.4955	8.43142	10.4225	12.4557	18.0238
108270449	9.62154	6.81129	8.32975	5.72791	9.18575	6.58719	7.94004
108270107	4.78657	3.08201	3.92505	2.98346	2.04387	2.4696	2.3251
108270109	20.2884	18.042	21.1612	14.6753	8.25102	10.0131	12.3291
108271151	22.6956	16.2467	17.1541	17.9929	15.8943	16.1915	13.1679
108270110	0.111176	0.467646	0.4758	0.467809	0.266538	0.300328	0.180635
108269601	0.581062	1.23872	1.95751	1.31533	1.7015	1.60031	2.67102
108270202	1.54871	3.23539	5.93899	3.38054	5.11038	4.36047	7.96844
108269806	29.2464	26.2241	21.8004	23.5346	15.6536	20.5892	12.98
108269807	5.86546	5.80944	5.53821	5.17151	7.15404	5.68166	4.92212
108269808	0.863332	3.52342	5.01883	7.81266	7.66722	11.2426	10.202
108269602	1.43587	4.2634	3.048	4.1517	3.17296	4.03574	5.35121
108269810	0.248347	0.560142	0.990655	0.94446	0.802381	0.970427	1.71115
108271157	10.3995	9.80781	7.12973	7.48436	6.77329	7.45587	7.05238
108269811	4.46874	11.3756	15.4936	16.8005	13.4481	17.7668	24.0296
108269812	3.49274	1.99766	2.01545	1.0647	1.38582	0.974823	1.73706
108270407	0.287413	0.118102	0.106431	0.170879	0.335084	0.275578	0.496779
108270408	5.87753	4.43728	3.87389	5.92834	5.39148	6.22872	4.98664
108270319	2.14262	0.861832	3.43965	2.1096	3.3957	3.94194	4.00446
108270443	3.3507	3.18814	2.98488	2.81357	3.02314	3.25544	2.87631
108270442	0.0946295	0.0303314	0.243651	0.166305	0.154415	0.146795	0.320583
108270975	2.23398	3.87719	6.1332	5.91182	5.34935	5.48998	7.44028
108271168	1.72273	2.12174	2.53342	2.40553	1.86465	2.10296	2.43402
108271333	1.35348	0.946757	3.10133	1.57629	2.55255	2.62692	5.18488
108271361	0.578245	2.19722	2.41218	3.30779	3.99204	2.73259	2.78544
108271345	3.6075	3.73167	2.51007	1.9013	2.35541	1.51033	0.774286
108271336	3.63592	3.0528	7.02861	4.02063	5.6194	6.59513	8.66912
108271339	89.8851	40.697	65.8109	38.9771	56.8933	37.1767	45.3366
108271356	1.66958	3.12533	1.67199	3.1255	1.70578	3.01487	2.05481
108271180	0.590773	0.657944	0.564357	0.432739	0.448432	0.273367	0.62474
108271346	0.184261	3.15029	2.54978	2.84652	2.61005	3.41983	4.1655
108271359	1.04866	6.51785	5.19806	3.52095	4.10478	4.3588	6.04061
108271353	0.174861	0.740947	0.580091	0.754106	0.562331	0.825739	0.712846
108271337	0.052529	0.478013	0.57867	0.861109	0.710686	1.19502	2.16648
108271335	5.3297	2.19498	8.7672	3.34869	7.89299	6.55577	10.0779
108271357	24.7789	27.7372	19.0022	21.7857	20.989	22.6734	20.4675
108271338	9.19027	5.11061	4.12272	4.53319	4.90254	5.07809	3.98859
108271190	0.0686077	0.198388	0.100739	0.166264	0.179903	0.0586371	0.0788147
108271360	0.0588055	0.470275	0.192295	0.258347	0.0735441	0.0757831	0.0792641
108271362	1.92196	2.22378	2.60503	2.46148	3.05352	2.57573	3.80447
108271342	7.71173	7.41067	9.11834	7.08583	8.04478	7.39132	10.9162
108271358	0.880321	0.894215	1.24428	1.17608	1.17792	1.23522	1.54469
108271350	11.8424	29.2833	15.4101	31.5819	19.6576	30.772	15.2184
108271354	70.2831	39.451	29.2767	27.5204	29.0201	25.6916	23.0206
108271199	88.1197	64.571	48.8752	49.3135	45.6322	40.0061	31.6324
108271344	13.9777	13.1965	18.3457	16.3975	17.6075	16.3721	19.6721
108271351	0.649567	0.950392	1.93546	1.10619	1.5249	1.14853	1.68015
108271343	42.0856	19.5522	37.4055	23.3976	23.1246	25.1631	21.9028
108271347	52.3381	67.6285	42.4636	52.0654	42.8127	47.7233	32.5756
100305035	2392.09	2333.15	2013.21	1759.38	2190.53	1613.45	1678.21
108271349	2.03042	4.13325	2.63577	3.18764	3.31387	4.31498	3.14317
108271352	30.4724	10.4364	15.3936	8.31858	15.4485	8.23748	8.73225
108271372	6.14569	3.51759	2.26837	2.486	0.676419	0.798764	0.427468
108271374	9.45321	8.17444	7.89647	7.21268	7.61564	6.42201	6.0981
108271375	13.5447	4.40645	15.4211	8.15693	9.93381	11.855	16.3894
108271222	7.62878	11.9792	7.97126	8.63454	10.0334	6.81041	4.50302
108271373	2.75361	9.60497	4.22271	9.79517	2.85008	8.61034	5.66422
108271010	52.5859	905.141	777.335	2102.23	1560.97	2287.1	1660.54
108271008	0.368641	1.18508	2.31993	1.31322	2.02175	2.5834	3.65862
108271009	3.42802	3.02879	3.56655	2.62297	3.0736	3.04722	2.36971
108271007	0.703169	0.873523	1.16223	1.02723	1.03772	0.68529	1.11241
108270612	9.86092	9.96998	7.98029	8.63649	6.60839	6.99352	6.02399
108271006	4.76554	3.67463	3.5664	2.69319	3.40179	2.82708	3.53847
108270942	4.84261	2.61141	3.30672	2.68002	3.02976	2.3091	2.34753
108270943	20.8379	17.8178	13.2362	13.1392	13.1465	13.1257	9.60786
108271209	36.119	19.037	24.97	19.6722	18.8232	18.2107	17.0746
108270940	16.5547	14.9769	13.5022	12.0405	14.1116	13.7851	11.4104
108270939	15.6224	5.59496	8.41745	5.17839	6.49173	4.77842	4.90029
108270944	3.31685	3.39173	3.1015	3.19447	2.56404	2.56828	2.87038
108270602	0	0.865353	0.453803	0.437744	0.465993	0.440688	0.725408
108271197	0.152947	0.611055	0.772471	0.722774	0.724301	0.947441	1.3201
108271290	5.63997	4.69648	9.42529	5.02309	7.68689	6.00012	7.35494
108271063	4.29082	3.03141	2.28428	2.67032	3.17983	3.197	5.07797
108271158	0.921497	0.423139	1.16598	1.39732	1.0749	1.84848	1.7835
108271159	14.8417	1.45121	1.00634	0.659427	0.909916	1.01119	1.00372
108271160	9.36067	6.96627	14.3461	8.28534	10.2945	8.26422	12.1871
100528164	31.8006	46.0544	27.2459	37.056	30.1005	32.6277	26.227
108270515	3.89872	2.36876	2.165	2.04555	1.94187	1.15956	0.921899
108270514	0.314999	0.0845406	0.174076	0.0964701	0.056942	0.0283273	0.10092
108271099	1.71018	1.6698	0.865193	1.52023	2.24691	2.13155	1.44719
108271097	0.762474	0.408075	1.28428	0.678191	0.997846	1.11875	1.46027
108271098	0.629265	0.509647	0.841804	0.646858	0.673977	0.730154	1.18414
108270696	17.9382	6.764	16.1332	9.30443	11.9212	10.8112	14.0654
108270694	0.119697	0.451635	0.837164	1.01138	1.02486	1.44845	2.28777
108270699	1.55177	2.46187	2.21608	2.8794	2.16124	2.57271	2.44538
108271233	1.69217	1.98906	3.07719	2.3631	2.16408	2.32966	1.97243
108270700	39.1988	12.4697	32.5761	16.4765	15.9889	19.7123	23.0809
108270698	0.504711	1.04645	2.54309	2.82966	4.16787	3.43691	3.39934
108271394	22.5373	5.04143	4.8866	2.38188	4.50505	6.12791	6.11144
108270962	3.49897	2.74689	13.4332	6.11325	7.74567	8.15129	12.1146
108270982	1.59887	1.4177	1.74703	1.82295	1.12712	1.2878	2.20818
108270983	25.1294	18.4496	26.0415	18.228	18.4182	18.6807	18.8264
108270986	7.05786	6.89801	5.72743	6.4851	5.8368	9.25298	6.4424
108270985	0.620385	0.0488923	0.0416187	0.0186686	0.0237858	0.145371	0.149065
108270990	0.224668	0.349438	1.21628	0.922191	1.07715	1.19234	3.11818
100304529	1184.76	1390.81	1189.37	1372.2	1118	1524.47	968.189
108276921	3.48073	2.54548	2.1836	2.11618	1.91565	1.38206	1.35455
108270992	4.23712	12.4197	10.8052	13.0448	16.1987	16.8306	11.5594
108270993	166.646	107.06	109.603	84.5044	88.2275	72.6075	59.3157
108271072	0.811263	1.30633	2.37595	2.14935	1.9113	2.20041	5.21892
108271306	130.499	103.486	86.9714	71.2237	75.888	63.189	47.6712
108271305	0.134176	0.26452	0.617193	0.738074	0.926124	1.21045	1.76361
108270647	0	1.37116	1.16193	1.58848	2.81289	3.16338	2.75482
108271058	0.900973	6.05268	5.87309	7.02176	5.96866	5.73469	4.76998
108271057	1.76575	1.89175	3.01074	1.68278	2.12922	2.29688	4.81283
108271241	1.45425	2.3355	3.90241	2.77272	2.72912	3.96259	4.60593
108271242	0	0.0394254	0.181951	0.117008	0.0622794	0.173015	0.586666
108272225	10.6489	10.8514	8.37958	7.91707	7.53419	6.39193	6.99621
108270613	122.861	67.8872	98.5478	65.9724	64.1461	58.4274	59.1811
108270885	23.0625	12.8946	16.98	12.0371	14.7759	13.0946	12.7833
108270884	0.418604	0.714963	1.0037	1.01364	0.954471	1.33171	2.01523
108270887	0.405845	2.52434	2.99948	7.47871	8.59807	6.78144	7.23929
108270886	2.44812	3.95265	5.05547	5.71122	4.99789	6.0985	6.14352
108271426	1.59808	3.70283	2.52797	3.27598	3.68407	3.8178	2.81567
108270995	4.69247	2.52538	8.94624	4.29449	5.78831	5.7533	11.5471
108271193	4.7491	4.99837	5.01457	7.89723	6.71216	9.65986	6.8147
108271195	0.158565	0.251901	0.214122	0.251313	0.202688	0.311347	0.187233
108271194	0	0.168781	0.129334	0.125228	0.518714	0.525297	0.482119
108270552	0.0492812	0.451251	1.09201	1.22016	2.30117	4.05233	4.84947
108270559	0	0.0989333	0.222892	0.172653	0.229744	0.361212	0.505035
108270931	4.87291	8.06683	6.61214	7.51427	6.51824	5.15345	5.42408
108270933	1.50983	2.56527	1.81957	1.88012	1.945	2.41577	2.32315
108270934	0.239035	3.97395	2.14087	3.10126	1.6089	3.93504	3.7497
108271247	6.35052	13.7329	12.3584	12.7161	10.5462	12.5944	16.6434
108270935	3.19324	7.79742	7.30966	6.73559	6.09818	7.14032	8.08027
108270938	7.52343	12.6473	8.02995	12.4302	6.34815	9.7795	7.82688
108270937	1.99698	4.68074	4.57195	3.37214	4.19677	3.68068	4.33086
100528193	1.61888	1.32785	2.74754	3.8216	5.57656	5.99438	6.22503
108271308	0.175158	0.528378	0.419287	0.603089	0.435367	0.673784	0.608127
108271307	0.124875	0.210547	0.215273	0.289902	0.193926	0.316396	0.421488
108271292	1.12158	0.724354	1.41843	3.65216	7.3316	10.1296	13.8691
100528629	15.6207	4.61117	2.29414	2.45162	3.91962	4.5024	5.40034
108270509	0	0.459559	0.668092	0.368455	1.29708	1.32532	1.18413
108270592	0.0457312	0.124078	0.0753375	0.0520064	0.0515742	0.115838	0.224647
108270907	6.86413	7.9205	6.03652	7.02855	4.82568	6.1882	5.13282
108270908	0.0450496	0.20359	0.916305	1.31369	1.59073	3.16191	3.43624
108270910	16.9358	22.2313	20.7801	21.6524	17.9684	24.8658	16.3563
108270909	6.40821	6.19534	3.65893	3.93477	2.86959	4.84805	5.76482
108270876	1.48115	2.00299	3.9268	3.68269	2.92913	3.45651	6.01901
108270877	7.66463	7.13554	6.10436	4.85696	5.97766	4.0659	5.19661
108270875	5.4765	2.10116	8.72851	4.40014	5.27014	6.58155	9.70784
100528341	26.5762	14.2128	12.0849	10.8403	9.56059	6.48032	7.1311
108277081	0.115961	1.79391	1.12737	1.45031	1.56887	2.63744	2.87969
108270878	4.24164	8.22959	7.48589	9.28459	9.47175	10.0869	11.37
108270879	2.91142	2.41258	2.05571	2.47512	2.74531	2.4447	1.24266
108270902	5.84684	3.15148	6.36949	3.84752	5.12527	5.72827	6.80163
108270903	13.8812	11.1885	16.6057	11.8361	11.5128	9.716	13.631
108270905	3.20923	1.93839	2.95054	2.54285	2.31537	1.97892	1.97329
100528616	35.5287	25.3864	22.6312	17.006	20.4256	15.5863	12.85
108270906	1.1603	2.36742	2.45087	2.17999	2.32666	2.86907	2.31006
108271271	12.1646	11.3145	9.97912	10.2753	7.4198	10.0021	8.71996
108271382	3.18087	3.22209	3.69954	3.63412	4.28226	4.24478	3.81225
108270928	0.649868	2.18312	2.49259	2.52106	1.42672	2.52243	4.17697
108271260	3.0853	4.34373	5.12626	5.57026	5.43182	6.69062	8.04298
108270927	33.3695	41.002	93.4745	61.5281	82.6732	90.447	100.602
108270577	0.380489	0.540144	0.526344	0.523248	0.473769	0.534034	0.901339
100528261	1.68577	4.33564	4.30837	3.83763	5.32879	5.52866	4.87101
108270571	0.156021	1.36309	2.11152	1.4751	1.53256	1.15794	1.79585
108271104	9.0298	8.07587	9.79206	11.2297	11.6783	11.7864	11.5633
108271103	14.4335	12.2457	12.6922	10.5206	10.2743	8.43033	11.8519
108270562	0.424275	0.553812	0.784342	1.40744	1.00091	0.852619	1.72564
108270614	0.0637744	0.119499	0.0356067	0	0.0646732	0.245958	0
108263038	7.30931	5.9611	6.12987	6.48585	6.2594	5.94203	7.50304
108270576	0.730475	0.03238	0.0612969	0.0600304	0	0.036512	0
108270660	0.0653029	0.97003	0.643053	0.436978	0.875734	0.497691	0.387946
108271311	7.34966	8.78885	17.1769	13.287	23.0521	20.9611	17.2446
108272667	116.428	10.9414	15.5038	9.78382	10.1562	6.89019	6.94986
108270560	26.6878	6.29791	3.84739	2.77842	2.02787	1.38774	1.25431
108271295	10.9646	9.41379	9.10072	8.84573	9.3154	9.86443	10.9632
108271255	5.06345	2.48461	7.03335	3.48505	4.19654	4.65218	7.04428
108270961	0.302665	0.590508	0.617481	0.853149	0.882332	0.935041	1.36982
100528650	13.0272	10.2178	10.8486	11.394	10.6959	9.49313	6.84703
108270959	5.35029	4.85033	11.7707	8.13343	8.606	9.52068	13.422
108271388	2.89699	3.55371	3.71856	3.63667	2.67493	3.16418	2.88546
108271025	7.49658	3.69415	13.2672	6.9873	10.6564	7.7928	10.8651
108271026	309.869	346.136	383.141	253.797	438.966	259.306	294.745
108271196	15.0517	9.52576	15.544	11.1299	12.5052	11.2481	18.1854
108264798	1.76088	1.75559	2.41212	2.32788	1.6239	1.90958	3.10456
108263344	0.0445747	0.291761	0.272349	0.865698	0.421239	0.345989	0.276948
108271052	36.5192	25.6224	23.2871	23.2444	21.7338	24.0365	21.3832
100305064	77.9599	57.0465	43.256	41.0909	39.0122	37.9092	26.4221
108270968	10.065	10.1884	11.9135	12.4272	12.6443	13.5292	17.7897
108270970	15.2399	14.519	11.9413	11.7167	12.0078	10.3463	7.58558
108270540	1.01083	1.17571	0.930988	0.745236	0.932416	0.637449	0.543352
108270541	0.349193	0.312418	0.699194	0.522765	0.724893	0.591352	0.822002
108270598	0.475934	0.379601	0.318193	0.160647	0.279525	0.537334	0.153626
108271270	13.386	9.00307	13.6547	10.0469	12.6557	11.9971	16.0595
108271118	0.800076	1.31772	0.904765	1.35316	0.860198	1.07092	1.03856
108271119	29.8861	6.87921	9.35944	8.15527	7.53307	6.87171	8.52083
108271175	8.53035	5.89541	5.79348	5.65914	4.97073	4.73677	3.35172
108271332	5.08294	8.2932	7.1418	8.83691	7.79585	7.79173	8.68791
108271323	27.4836	26.5971	23.7722	24.6587	28.0634	26.2315	28.625
108271068	6.26295	5.90001	6.73343	6.83136	8.49405	8.19486	6.47347
108271069	0	0.107849	0.172046	0.4224	0.682331	1.05308	1.19106
108271315	0	0.0261342	0.0197995	0.0804105	0.0551788	0.139088	0.185671
108271576	5.78245	16.1043	14.436	14.6718	15.9135	15.3534	14.3022
108271316	0.143684	0.103335	0.138277	0.39246	0.575872	0.711197	0.600339
108271422	12.3451	10.687	7.19168	6.32385	5.21527	5.34635	4.62745
108271191	14.6364	9.55117	16.2638	10.9745	11.61	13.4924	14.8319
108271005	6.5627	2.54071	4.88868	2.46741	3.36414	3.27872	3.83166
108271002	73.9274	78.2852	73.296	76.7638	64.3678	78.2305	64.7402
108270615	0.559275	2.39351	1.2873	1.81043	0.94326	1.61202	0.983809
108271004	0.378222	1.16169	0.322111	0.26745	0.485802	0.78829	0.206828
108271003	24.7729	25.2329	12.9913	10.5328	13.0548	17.2117	16.2322
108271399	8.80138	9.42129	6.33633	7.05723	5.8208	6.83283	3.53654
108270533	1.40277	2.91144	2.52597	2.57669	2.43371	2.82553	3.73509
108270550	11.0743	20.7426	7.89585	18.7499	8.57714	7.70553	3.25065
101154650	14.0422	8.94848	14.2672	10.2865	10.812	13.2892	15.0527
108270596	0.432977	3.61673	2.88219	2.48525	4.05493	5.02501	7.35944
108271050	4.76231	1.93715	3.60366	3.23186	4.1415	4.26491	5.70732
108271331	8.24363	6.29521	7.45677	7.3887	8.39413	7.06721	6.97367
108270974	7.86722	4.52247	6.71826	5.45104	4.70857	5.69189	6.13704
108270549	2.75755	3.58824	2.39948	2.76373	3.41867	3.45881	3.20952
108270979	0.116453	0.246951	0.238165	0.315474	0.150385	0.208565	0.196069
100528743	1.21952	291.226	363.212	279.143	447.925	300.815	390.159
108270977	7.6482	9.40776	7.57672	9.88771	9.62489	10.2005	10.8357
108270978	32.1226	28.8889	26.4676	24.5966	20.5128	24.025	16.967
108270981	8.61536	8.83781	8.85687	7.15385	8.27897	7.0654	9.12321
108271219	18.3752	21.7468	13.0173	13.7427	12.5041	11.6611	6.40219
108271218	0.302538	5.74406	4.30067	4.66428	4.47673	5.45652	6.16923
108271220	59.3495	75.9467	49.9105	62.2622	70.5053	64.7096	43.3053
108271259	12.6829	14.2808	9.98444	11.2766	13.0149	10.6519	8.01387
108270543	0.694136	1.93731	1.80149	1.69223	1.79237	1.05931	1.65422
108271334	3.00709	4.55121	4.93447	5.39209	5.95618	6.37262	6.21022
108271154	3.86812	2.04657	7.02588	3.53791	3.97197	4.69434	5.84935
108271228	4.09361	5.04655	6.66842	5.30905	5.45584	5.86269	7.96757
108270566	0.0787715	0.274984	0.234075	0.279143	0.489112	0.476542	0.298777
108271404	2.36054	5.27601	3.89477	4.63209	4.34194	5.62153	6.72809
108270652	0.0178758	0.0255239	0.0777914	0.151501	0.255095	0.201776	0.297346
108271435	1.33995	1.9597	1.63849	1.72773	1.82971	2.17946	2.2821
108271341	2.19985	3.84927	4.68601	4.3855	4.62015	4.84507	4.9313
108270972	5.06628	8.59325	9.3929	9.58052	9.66236	8.8894	9.45044
108270971	36.7646	38.1517	29.9806	32.7714	26.1264	27.1926	25.4172
108271014	6.16362	2.69076	8.33032	4.78025	6.25587	5.18998	9.33635
108271015	5.09145	6.11283	6.07408	5.74267	5.6478	5.64453	7.42204
108271141	0.408147	0.615433	0.908089	0.622443	1.02671	1.02408	1.60034
108271142	30.1006	28.9112	27.3941	28.1203	26.1574	19.4225	14.791
108270653	1.07009	3.35164	2.2841	2.22644	1.66962	1.13252	0.851827
108271203	11.8967	14.3915	10.918	14.2983	10.1924	15.2856	12.3312
108271115	1.92308	3.43931	2.16158	2.70521	2.04397	2.75282	1.45988
108271369	0.561535	0.519693	0.311415	0.369977	0.864362	0.95766	0.8439
108271117	5.59459	8.06629	7.15401	8.06063	8.24299	8.61323	9.55043
108271078	0.0347636	0.189823	0.253672	0.437372	0.777669	0.927375	0.850074
108271080	14.549	22.0791	5.6644	5.5376	4.96408	5.6145	4.47567
108271079	5.21968	5.41661	2.45308	2.07081	2.106	3.04822	2.45724
108271031	10.7558	7.62373	9.08882	8.9791	10.1488	9.33853	9.10221
100528309	62.9909	58.4415	37.4333	32.9653	34.2714	24.3962	19.0903
108271030	16.9866	8.65346	5.0635	5.35555	5.90419	7.46579	6.13284
108270889	13.2913	11.3094	11.7888	9.23464	10.9544	11.8898	10.7796
108270888	9.4274	19.9436	12.8135	18.8586	11.4356	23.288	12.2245
108270890	7.80969	6.84373	8.46074	6.11154	4.66439	5.73571	5.0308
108271348	4.75462	5.1085	3.77799	3.73042	3.83814	3.66578	4.04795
108270891	16.5163	12.037	13.4491	10.0319	12.819	10.7069	14.4391
108271327	16.4198	8.57479	7.79438	6.63592	6.19197	3.53591	4.03271
108271328	6.57113	8.24101	5.20064	5.31575	6.15275	5.19284	5.13839
108271376	31.4663	18.6798	10.2143	12.3626	13.53	15.6196	14.5747
100304551	3105.81	3101.73	2606.04	2063.13	2965.35	1850.36	2035.86
100528400	287.732	226.514	157.773	154.926	158.264	109.683	87.267
108271086	0.21578	0.240221	0.408197	0.904572	1.04551	1.42296	2.28024
108271087	3.81793	4.61735	6.89835	6.56682	6.64164	6.94477	9.53807
108270579	3.18636	0.917611	1.03228	0.632521	0.76318	0.56365	0.43411
108271215	45.0016	44.2179	48.0918	44.3807	49.8381	54.7697	51.1124
108270721	2.3605	3.90404	2.9811	3.71757	2.34509	3.60564	2.81337
100528246	110.086	124.784	84.0885	95.28	84.4163	87.0473	68.1114
108270724	17.4494	12.7894	10.453	10.3778	7.47733	7.85705	5.89014
108270723	13.9193	17.3496	14.2149	11.5788	14.0945	11.2324	11.607
108270720	161.807	72.6201	90.8612	80.1284	99.3654	88.3685	71.1969
108270727	0.608839	2.73869	2.85745	2.53328	2.715	3.33497	4.95865
108270726	8.69014	4.94125	5.80348	5.78811	5.36659	6.42179	5.72269
108271385	11.0655	2.48991	4.31871	2.52591	2.88624	2.37411	3.90611
108271124	2.24899	2.01093	3.32144	2.76067	3.05155	4.03644	4.65641
108271125	1.14656	3.22237	3.93365	4.55538	3.96414	3.33894	3.33671
108271326	3.48488	4.68692	5.78274	5.66067	5.77068	5.14315	6.26018
108271091	4.07711	2.98983	6.23907	4.96166	5.30188	5.54318	7.04873
108270587	0.422299	0.167575	0.0288456	0	0.033349	0.0343642	0.0633652
101154672	1.52808	6.64314	9.17364	9.97594	13.7054	13.2612	9.52347
108270618	0	0	0.302942	0	0.511011	0.358165	0.124872
108270522	0.239922	1.0401	2.50442	3.07313	3.96938	3.4618	4.88627
108271400	6.8576	7.17819	5.28764	5.18059	5.52087	4.42082	6.4789
108270994	3.90064	5.85509	9.73836	9.04603	11.2	12.8017	15.1608
108270548	0.127544	2.02035	1.77318	2.46586	1.78124	2.52907	4.15601
108271380	21.2709	16.7667	14.3322	11.7543	11.1422	9.76306	8.70488
108271431	14.0213	12.1098	9.43661	8.77476	8.56713	6.86379	5.09335
108271280	9.08767	7.91951	10.1185	8.11032	7.803	6.08266	8.22175
100305061	0.294728	0.461007	0.7958	0.734761	0.715478	0.806252	1.83297
108271109	43.0662	19.5875	34.7119	22.2625	32.3966	30.1769	27.3533
108271108	2.29413	2.47506	3.61571	2.75192	3.77766	3.5335	5.30386
108270701	21.1144	13.4239	18.8617	14.5095	16.7743	16.4619	18.3595
108270703	0.00810758	0.384427	0.432761	0.611724	0.479445	0.449289	0.596677
108270705	56.951	17.8747	14.2812	8.79809	11.4171	11.1533	7.7617
108270706	0.12237	2.21776	3.42852	2.95913	3.84442	2.42464	4.27058
108270704	2.81308	4.8158	3.89378	3.56312	3.53821	5.11999	4.80412
108271408	9.9736	11.7438	9.868	10.1768	10.941	9.35537	9.89209
108271401	0.14193	2.2023	3.11139	2.16176	5.69537	5.57997	9.22832
108271424	0.20233	1.31687	3.23358	2.58422	4.61864	3.69674	4.52332
108271138	1.08272	2.32034	1.53308	2.09897	1.51467	1.79886	1.45088
108271140	0.0284878	0.333613	0.437786	0.292932	0.842319	0.865926	1.1821
108271137	6.74684	7.4922	5.95585	7.03852	4.93829	6.03635	4.04553
108271136	21.4748	13.1063	16.7001	13.9792	14.1721	13.7977	13.5479
108271177	22.6367	14.0628	8.94084	9.86659	10.5498	11.5821	7.55273
108271176	0.56253	2.27649	1.68506	1.60389	1.44725	1.42248	2.17714
108271236	2.59557	5.91525	4.69891	6.43251	7.56709	8.70009	7.52031
108271419	0.55571	2.29799	2.68012	4.16071	6.6577	6.25021	6.73122
108271420	1.0394	1.12621	1.00463	0.906441	0.842717	1.0479	1.84348
108271283	72.3633	75.6858	42.9707	57.6637	34.0477	40.3059	23.1313
108271047	26.9182	31.6098	25.2797	24.7009	31.3295	27.5642	21.3128
108271046	3.63777	4.85767	5.47888	5.11647	4.85217	5.46741	4.94081
108271060	3.16613	2.81153	4.21431	3.70678	3.7175	4.21212	7.59841
108271441	1.79019	3.97319	4.48441	4.64602	5.9629	5.34352	4.52372
108271238	2.25466	2.15904	2.82035	1.96438	2.52722	2.06799	2.37715
108271237	3.94426	4.26468	3.45846	3.571	3.45282	2.81975	3.08939
108271085	9.76894	6.01823	4.22269	2.87275	4.16829	4.75108	4.23905
108271428	0.293112	0.491386	0.267052	0.558932	0.480742	0.369124	0.416624
108271083	3.73475	7.46173	13.9719	13.8633	19.8964	16.3241	14.1017
108270568	0.305185	1.92074	1.71612	1.59023	1.65619	1.66253	2.78059
100528421	64.881	24.508	20.0907	12.7407	17.0963	13.6777	16.7543
108271093	5.15894	11.4002	4.2756	8.12952	5.35534	8.42832	4.63382
108271092	30.0523	26.4745	30.4548	23.6981	30.2727	27.1404	25.9004
108271067	4.22959	10.5154	7.74043	8.98344	7.10455	8.833	10.534
108271310	7.74107	6.43672	7.09069	5.9057	6.06131	6.02724	6.12462
108270987	156.715	40.0087	34.5215	18.065	19.1828	17.3659	19.8085
108271438	1.30282	0.465339	0.601451	0.582517	1.48279	1.10576	0.599194
108270989	27.2382	36.0984	22.5805	27.8928	22.6618	20.6527	11.7113
108270988	11.6731	9.94523	10.204	8.37213	10.725	9.98178	8.97348
108271189	1.36321	4.27121	4.88294	4.08676	4.24206	4.17814	4.99572
108271297	10.5104	9.58089	7.22312	7.83105	6.29312	6.68776	5.81623
108271296	0.0644967	0.90766	0.970384	1.18531	0.988262	1.4467	2.52136
108271418	8.48603	11.0031	10.1839	11.3145	9.35295	12.5526	8.98599
108271126	9.63273	6.88865	9.91269	7.43921	8.08162	6.64871	8.86139
108271489	1.56428	1.94021	2.56892	1.9734	1.86912	2.05502	2.42452
108271127	0.203888	0.684251	0.678357	0.5881	0.294696	0.599264	0.673815
108271300	0.337529	2.25838	3.6749	4.03628	5.69226	5.08438	6.95781
108270534	0.620483	0.895155	0.787814	0.958613	1.09975	1.04791	1.40982
108270620	0.195989	0.13343	0.0781805	0.0937636	0.166499	0.0670633	0.152287
108271217	1.71801	1.86488	1.76012	1.57989	1.42118	1.6174	1.91936
108270585	0	3.64166	0.728667	2.13013	1.51972	1.22043	0.397323
108270921	9.34216	10.6681	8.567	8.65726	8.60919	9.4064	9.50622
108270922	5.98239	5.47192	6.176	5.39801	5.03126	6.06735	5.56384
108270923	13.3373	8.07837	8.41513	8.12316	7.279	7.79282	8.47112
108271481	0.408936	1.86596	2.44984	5.62467	2.76668	4.66176	8.09096
108270621	0.0218491	0	0.0472706	0.0428933	0	0.0281571	0.18521
108270925	0	0.462065	0.470599	0.526658	0.162542	0.345019	0.640603
108270544	0.0311871	0	0.0695061	0.0311779	0.13548	0.0790465	0.108142
108270545	3.04166	6.0027	2.78228	3.03205	3.15187	2.17198	1.96788
108270657	0.0815929	0.110082	0.0900251	0.197733	0.130957	0.0354787	0.102528
108270524	0.758155	2.01713	2.03561	4.50394	6.64788	8.32343	7.21682
108271257	1.98013	2.26204	2.76485	1.78599	2.35848	1.40487	2.13452
108271256	4.92069	4.06794	3.7756	3.00689	2.97715	2.4757	3.37906
108271095	11.493	11.8365	18.0837	12.7298	16.5858	12.5443	14.7067
108271488	0.285487	1.56321	2.24112	4.26743	3.20343	4.80369	9.39307
108271204	0.973035	1.1759	1.12426	1.23631	1.80609	1.581	1.54257
100528377	53.2595	38.2927	36.194	22.4034	26.4662	19.1115	12.3885
108271205	5.63581	4.75812	4.94706	4.21097	4.12972	3.91695	4.85344
108271378	0.657735	1.25024	1.25934	1.46106	2.49845	2.84459	2.78027
108271227	10.5208	10.0322	11.34	13.92	12.8844	13.3638	14.8819
100528433	3.43658	4.12893	3.47603	2.27464	3.46223	3.75799	4.10402
108270517	0.942424	6.5564	2.88009	4.75028	3.34056	3.28118	2.60064
108270538	11.7796	1.32714	2.06347	5.17089	14.7471	33.1774	34.9028
108271033	4.87524	8.35412	5.79257	6.59818	4.75162	7.06965	6.37966
108264415	8.10533	8.80183	10.9411	8.73539	8.47394	11.1359	13.766
108271487	48.7153	243.152	188.446	267.365	141.023	169.741	101.452
108271032	200.144	155.792	124.066	119.709	79.4963	83.523	60.2883
108271064	129.814	82.9981	96.0883	76.109	73.6339	69.017	59.0021
108271065	1.21907	1.42251	2.20562	1.54974	1.54027	1.65503	2.3051
108271381	12.7318	7.994	7.53726	5.90254	6.10502	5.29747	5.17956
108271246	0.315451	0.0846736	0.93786	0.400438	0.77605	0.538842	1.90232
108270622	0.0754388	0.169893	0.299658	0.0945845	0.27899	0.151844	0.749312
108271120	17.0476	28.6176	20.591	24.3322	19.6072	20.8878	21.9007
108271395	5.31598	13.1701	6.44742	8.57096	5.92646	10.0655	8.76535
108271494	11.4255	7.58393	17.2226	14.9074	15.2513	17.7832	18.9123
108271133	61.1735	85.8044	62.5131	66.1559	68.7408	58.1458	42.8013
108271132	8.56457	7.01254	8.38619	7.14002	7.08603	7.59135	7.76644
108270623	15.3411	17.011	16.6367	18.7452	17.5966	18.4611	17.1423
108270914	34.7957	33.7879	36.354	38.4091	34.3616	35.2253	26.0278
108270915	3.87235	2.59076	1.9792	4.1824	2.5254	2.63221	2.16169
108271383	723.808	78.5864	112.384	36.6749	68.4779	47.9769	76.4623
100528482	116.37	10.5345	18.8852	10.0383	16.1499	20.2522	20.033
108271045	15.4954	7.66456	10.4414	6.3308	7.93235	5.41316	5.42456
108270882	0.517108	0.648313	0.416212	0.674391	1.17945	0.778493	1.8841
108270880	13.2516	13.814	20.4223	16.3426	14.9848	17.433	21.9539
108270883	4.29685	2.20162	3.24208	1.73018	2.61814	1.40807	1.72234
108271075	11.7867	7.78583	12.4904	10.9381	11.5472	12.0348	16.0049
108271105	5.5573	4.44792	6.50209	4.31515	5.31997	4.85427	6.95657
108270871	11.8043	5.9344	8.95314	6.0004	9.25051	6.96559	8.62023
108270874	15.2365	24.0357	13.7384	16.1383	9.47309	13.33	6.71858
108270869	3.84367	1.12336	0.677137	0.730018	0.416822	0.739159	0.666184
100528551	108.581	75.2676	69.5111	50.4256	59.7022	38.2199	28.3686
108270870	9.80524	9.15768	6.39725	6.52103	5.73804	5.16538	4.35702
108277165	2.29363	1.35903	0.352787	0.393669	0.5753	0.5631	0.185341
108270872	4.0253	7.40306	5.49184	6.74987	4.61401	6.6171	3.92523
108270873	2.76953	6.16646	5.10838	5.57386	5.48362	6.18209	3.5416
108270868	8.08652	9.90155	10.925	10.1047	9.53656	10.3272	10.2595
108270656	0	0.113575	0.219054	0.123306	0.249571	0.0494882	0.135408
108271178	2.01849	3.92406	3.43819	4.5913	5.20523	5.25271	6.47272
108271181	11.3753	7.92443	8.24736	8.02202	6.32489	6.23577	7.38039
108271182	6.02829	6.85031	8.29455	7.38942	4.7977	5.68584	5.59801
108271398	0.763572	0.406784	0.462801	0.238684	0.173643	0.1454	0.0518843
108271397	30.8936	29.1374	26.2603	23.4498	19.9198	17.4729	13.8881
108279292	0.268664	1.25392	1.072	1.20909	0.943224	1.68311	2.25932
108271320	46.7522	33.7572	24.213	21.4909	19.2095	16.0615	14.658
108271128	4.12085	3.83413	5.1567	4.45384	3.49904	4.84192	5.73573
108270564	0.11127	0.885315	0.640649	0.523043	0.57887	0.269948	0.566782
108271287	3.6855	4.6676	3.07541	3.05828	2.92003	3.10689	3.59272
108271145	22.0872	14.5192	16.3823	14.0857	13.7444	14.0728	12.2639
108271146	8.84855	6.68805	5.50224	4.48979	4.12924	3.44805	2.41634
108271403	3.85959	7.41377	4.77554	5.79566	5.55743	6.86485	5.3363
108270912	2.63226	2.84582	4.19812	3.08368	4.14237	3.79712	4.36648
108270913	34.3311	104.536	64.1648	53.4301	64.1728	93.5455	80.5908
108270911	3.16338	1.84374	4.51112	2.65387	2.74045	2.91672	4.79545
108263044	1.58275	0.720322	1.14971	0.559866	0.574312	0.930569	1.4334
108270508	4.07448	1.40586	3.12991	1.76315	1.45722	1.47514	1.64629
108271214	9.12417	10.5625	13.7885	12.1953	10.4875	12.0916	16.104
108271322	5.87866	17.1206	17.6852	19.8664	21.2053	25.1469	19.3053
108270957	51.9095	55.185	36.9539	36.0796	37.2094	37.6963	29.6129
108270958	28.9112	48.568	22.6549	37.1024	19.1488	27.3269	10.2232
108270956	1.54236	2.06145	2.50826	2.39703	2.39665	2.7101	3.0628
108270955	69.2914	63.4003	56.1578	56.153	40.6184	44.9478	41.4349
108271130	2.24144	4.3994	4.8958	4.38341	4.08473	3.89943	3.96173
108271131	9.73701	12.2455	12.4688	10.7661	14.0206	11.2456	12.1965
108271248	62.8987	38.7094	22.1966	35.7334	27.8056	25.4771	16.1787
108276865	0.205646	2.5107	3.34387	9.75847	16.8635	23.3514	20.0106
108271442	0.523882	2.65651	2.54534	2.59672	2.24	2.56082	2.21504
108271253	1.30942	0.968416	1.54082	1.08371	1.02504	1.36089	1.75793
108271254	2.22613	15.5058	14.3446	12.6572	14.5151	14.271	15.8265
108270519	0.815452	9.62216	8.8318	11.2004	10.264	11.2884	14.8086
108271384	1.05416	2.87717	1.39268	2.04613	1.40722	3.32337	2.94371
108271386	15.165	22.4966	14.336	16.4444	14.4192	15.0949	9.43133
108271286	37.5262	27.3399	23.5529	20.813	21.696	16.8022	17.0351
108271518	7.13327	8.56513	12.5918	10.2636	11.0282	12.3643	15.4777
108271221	10.5654	11.7406	10.3594	10.1524	10.4456	9.29512	9.4247
108271223	1.47777	2.07277	1.76379	2.31017	2.54568	2.67935	2.88696
108271224	5.75284	11.8082	6.01441	7.77959	7.29463	8.74934	7.88708
108271173	5.84509	6.78666	6.23052	7.06602	6.22768	7.44454	6.1308
108270583	0.225286	0.598497	0.722411	0.60855	0.64496	0.692318	1.0081
108270863	37.9528	22.1649	28.9088	21.1065	24.034	18.5045	17.0267
100304548	3040.44	2849.13	2588.86	1996.04	3218.4	1895.1	1936.56
100304917	20.0156	18.2861	13.8811	13.3014	10.4355	12.0132	8.54912
108271555	1.06982	1.62437	1.44144	1.01099	1.57969	1.21209	2.4834
108270862	18.9556	8.92748	12.9633	8.25997	8.41023	5.34432	6.95813
108270866	0.066689	1.78563	1.6812	1.15599	1.9527	1.73406	1.48837
108270864	4.75963	8.47516	6.38546	6.02745	7.66298	7.327	7.85333
108270865	0.0855713	0.191359	0.144012	0.21096	0.22964	0.196424	0.260733
108271239	4.4366	4.7542	4.17573	4.25071	6.72792	8.31171	6.63135
108271027	6.99299	4.67127	11.231	8.212	8.40878	8.9797	13.2773
108270626	0.309735	0.292987	0.71157	0.517248	0.226309	0.393712	0.674761
108271546	0.225712	0.0828669	0.113119	0.114614	0.0777551	0.10499	0.16243
108271011	27.6401	29.6277	28.639	25.9925	25.395	23.7867	32.1069
108271035	63.9525	28.6015	32.9778	27.5231	23.8882	19.8592	16.4241
100304977	3.07357	4.04358	3.10422	2.99163	3.1031	3.66446	3.51501
108271037	24.466	21.631	18.5559	16.8836	12.6205	11.2194	9.67772
108271150	0.288772	0.939057	1.01306	0.56591	1.54187	1.61776	3.31202
108271149	126.038	51.9539	166.253	118.398	220.433	148.375	105.767
108271250	0.242091	2.37736	2.43184	2.397	2.43909	2.34358	3.41697
108271251	0.285346	1.04971	1.02222	1.81703	1.72046	2.0634	2.59539
108264036	4.5207	3.16248	6.40098	4.10658	4.41436	5.15765	9.11097
108271249	3.77856	2.63042	6.17046	5.08612	4.50997	5.8017	6.96276
100304608	119.207	165.039	119.145	133.581	127.196	115.041	74.4494
108271056	2.93003	4.45777	4.22281	3.43955	3.88019	3.01423	3.77138
108271054	10.4215	4.2682	11.3874	7.35208	6.85598	7.72277	8.51218
108270609	0.479843	0.565731	0.432786	0.738223	0.381483	0.454373	0.51278
108271073	0.705263	1.23011	0.877042	1.13504	1.93791	1.7011	1.38993
108271074	3.17723	3.101	4.12692	3.40978	3.024	3.20993	4.85384
108270591	1.91944	5.96139	4.64638	3.99295	5.13497	6.39303	7.37806
108271439	46.5394	28.4978	21.527	18.0604	18.4857	15.1613	11.799
108271184	46.596	50.4811	27.5544	37.3209	27.3243	27.5533	14.0716
108271183	0.103213	0.323686	0.237467	0.408337	0.317854	0.303085	0.49411
108271185	3.25931	2.69287	3.10894	3.32485	3.32168	3.1451	2.8772
108270684	1.20212	4.66794	4.17717	3.85037	3.91407	4.03457	5.36917
108270685	0.349472	0.786375	1.3583	1.88104	4.05917	6.99129	9.76426
108270686	0.148177	0.811535	1.5157	2.40128	7.55361	5.12833	4.51141
108270688	0.461943	1.38178	2.43262	2.44804	3.35061	3.68486	4.21428
108270689	9.36391	14.8681	12.2438	13.1083	11.147	10.9785	10.7697
108270693	3.13218	4.50903	3.3344	3.72576	4.60185	5.16371	4.17784
108270690	1.25506	3.23474	4.47731	4.61323	4.9249	4.00275	4.57454
108270692	2.52078	2.01545	2.93374	2.4358	2.5334	2.11164	3.41989
108278890	0.920466	0.249624	0.127478	0.209204	0.117082	0.411614	0.0392612
100304758	26.1813	20.1269	13.0695	16.569	13.6227	18.082	11.1107
108270691	8.90625	6.2141	5.97877	3.17723	5.69271	4.4647	7.14646
108270569	2.15464	4.99048	1.72081	2.73766	4.05095	4.30064	4.08037
108270947	7.16559	4.0337	5.72137	4.56079	5.32417	6.33919	8.35346
108270948	12.6135	6.71738	11.3642	7.35579	10.0085	8.51685	10.4937
108271134	0.146279	0.705839	2.24072	1.15018	1.89697	1.91531	3.32869
108271303	1.86778	3.81886	8.07011	8.28889	10.1078	9.59661	8.88206
100528934	11.4729	12.7412	9.42424	9.77006	7.85476	7.95758	6.13599
108270584	0.136938	1.73933	2.34694	1.88335	2.62153	2.88131	5.58168
108271269	17.9775	19.187	17.3885	17.2496	15.3331	13.6302	15.5478
108270527	0.125199	0.391371	0.276882	0.327222	0.340459	0.438012	0.607248
108270529	0.0919701	0.428681	0.282898	0.462444	0.677769	0.587073	0.667645
108270553	0.306588	0.351132	0.30707	0.229367	0.279956	0.33109	0.241619
108270608	0.0463549	0.209026	0.154381	0.373277	0.100685	0.506671	0.663928
108270898	15.9964	17.3206	14.7185	16.4608	15.5715	16.8637	17.7646
108270900	0.272707	0.527454	0.671099	0.50634	0.724362	0.822271	1.44409
108270899	0.49547	0.92988	1.14691	1.6964	1.64873	1.72692	1.63336
108271081	110.244	128.313	78.3399	94.9891	60.2949	65.186	50.8719
108271201	4.8525	6.40261	7.19285	5.10239	7.33934	5.66862	7.02932
108271245	58.9175	40.699	29.8118	29.4341	29.1541	28.9149	23.284
108271405	0.748206	2.49735	2.0079	2.6188	1.54532	2.95976	3.41105
108271042	1.14887	0.89007	1.1098	1.21391	2.13412	2.66467	2.91682
108271152	8.54041	5.98777	8.30811	8.54406	6.19198	9.98816	8.89851
108271013	4.66714	4.17033	6.27284	6.10168	6.12944	7.73263	9.14674
108270599	0.15853	0.930652	1.20273	0.81573	1.5305	1.30716	3.32745
108271601	7.01475	13.742	13.8349	17.3931	21.6846	20.1176	15.5911
108270525	5.53916	7.84938	7.17678	5.8056	5.49146	4.73463	7.84135
108271274	12.3905	10.8317	7.48337	10.204	7.9519	8.0195	4.07342
108271273	9.855	11.0129	7.64176	9.4086	8.98214	7.68879	4.89495
108271275	11.8843	14.8923	12.5359	9.68675	11.5485	8.61701	8.67294
108271272	3.45352	4.64965	2.96265	2.83416	3.49109	3.03559	2.53337
108270554	0.334342	0.624036	0.446816	0.645138	0.589182	0.549401	0.481047
108271393	9.60824	12.0396	12.7209	13.5223	12.2687	10.317	10.2553
108271147	27.4764	15.3087	16.4803	14.1257	14.5479	11.7172	15.2004
108271278	0.191054	9.05933	5.24574	6.13434	6.82292	7.14396	8.05019
108271279	0.541831	3.74161	7.23666	11.7714	16.0289	15.3401	12.1778
108271620	7.67431	7.98731	23.2191	12.9718	24.0098	20.7578	19.3987
108271114	63.1244	214.696	63.2814	134.992	45.7251	92.0873	30.3454
108271022	5.12239	5.93813	7.55325	5.56238	5.10597	5.86474	6.1532
108271023	132.594	237.134	180.033	242.116	163.171	195.757	106.268
108271024	0.106262	1.1461	1.12318	1.72064	1.35942	2.09399	3.28232
108271412	0.511017	3.04443	3.22697	3.57322	6.01589	3.96936	3.3948
108271061	84.6895	121.803	70.8233	89.9434	87.2953	94.7847	83.6502
108270575	0.158879	0.605722	0.549302	0.736902	0.535388	0.77557	1.17102
108271309	8.009	4.81261	6.50691	5.52836	3.86318	4.90128	5.22324
108270578	0.369785	0.537397	0.640991	0.295289	0.613507	0.448741	0.837754
108271410	0	0	0	0	0.170285	0.134613	0
100304650	0.167784	0.303715	0.417165	0.450501	0.436841	0.536687	0.565535
108271266	45.5016	69.0622	52.657	51.5326	55.3151	40.4938	31.2508
108271267	25.2659	25.5054	14.2416	13.8334	12.6839	9.86935	7.05893
108271392	28.2483	24.7206	30.7734	20.0988	23.3019	17.0747	20.3041
108271232	0.535199	0.955838	1.50361	1.31444	1.17585	1.22947	2.701
108270668	0.417863	0.131326	0.210019	0.130677	0.14371	0.485115	0.233667
108271409	31.7365	22.1466	11.1229	6.39116	8.92087	8.29188	6.38701
108271000	1799.73	1916.59	1674.55	1546.49	1643.85	1646.53	1422.1
108271001	3.65379	8.33113	7.64129	7.82948	6.75676	9.00406	9.39288
108270952	23.9669	21.649	14.7324	16.6586	15.7839	15.8295	13.7395
108270949	0.380958	1.8405	2.29312	2.32177	1.81305	2.58155	5.18726
108270951	0.186187	0.161281	0.13104	0.260826	0.424312	0.452397	0.736348
108270953	13.6889	20.7771	15.5766	13.3967	14.544	12.0627	12.6593
100305065	18.3558	18.0185	16.2421	18.6571	14.1613	18.0547	14.7754
108270628	2.60826	3.28057	5.18843	4.64104	4.02713	5.0183	6.14119
108271291	4.21021	6.63877	4.7141	5.64026	3.73591	5.92027	4.07379
108270604	0.036167	0.0929749	0.157391	0.183133	0.126808	0.271625	0.0487496
108271389	9.20219	7.59393	6.85029	6.21157	5.32564	5.16296	4.71495
108270895	5.48154	4.4343	3.54813	3.84621	4.45001	3.52018	3.80915
108270892	20.3314	11.5794	10.7568	9.49193	6.86844	7.07729	4.85917
108270893	12.8198	14.2334	9.58276	11.161	9.74044	11.5614	10.7
108270897	18.3523	16.0446	15.8014	13.9831	12.3264	11.7094	10.1841
108263350	3.78848	2.48561	2.14266	0.930121	1.84729	1.31861	2.17643
108259292	0.374214	0.188967	0.154537	0.0732599	0.172023	0.29822	0.11985
108270896	18.6492	9.31225	16.4036	12.1787	12.3016	14.4249	15.6389
108270593	0.0985718	1.17152	0.558303	0.652703	0.43071	0.752401	0.870311
108271243	9.45254	5.64826	6.85352	6.51346	4.2733	5.58571	5.65198
108271202	2.12226	4.1759	3.2974	3.83269	2.50991	3.74503	4.07289
108271216	3.03089	5.89173	5.48124	6.09662	5.75272	6.2481	4.90588
108271164	1.35939	1.48373	2.6752	1.67858	2.34863	2.1606	3.56757
108271319	6.78199	5.67111	6.2949	6.66121	4.1595	5.45038	5.01766
108271704	19.3137	8.41086	9.84698	6.46268	8.47595	6.82374	10.1474
108270963	7.19017	13.3413	16.3435	16.1338	14.1386	17.0624	22.2491
108270965	0.463562	0.716668	0.816589	0.609332	0.974115	1.20079	1.40032
108270966	2.51493	3.00092	3.25991	3.55367	3.07463	3.75711	3.86522
108271416	14.1344	15.2817	17.7288	15.9982	14.0394	11.4657	8.99369
108271264	3.98654	2.99711	4.94647	3.09673	3.75003	3.43112	6.52413
108271265	2.53634	10.413	7.67176	6.54123	6.00173	4.97812	3.53785
108271110	0.65563	0.844314	1.30326	1.55792	1.1475	1.58521	1.65243
108271111	1.91617	3.69593	2.27439	3.51823	1.87025	3.60361	2.52848
108270513	0.146802	0.312749	0.546903	0.606277	0.672796	0.864192	0.896405
108271299	2.52838	1.86893	2.08079	1.76712	1.92317	1.42041	1.62187
108270629	0.240852	0.243896	0.214134	0.313922	0.220093	0.250419	0.156614
100528892	20.4955	24.2858	13.1957	15.1327	15.8172	13.371	10.2791
108271161	11.9744	14.1434	19.837	17.4511	21.5368	20.4282	19.3342
108271172	0.663193	4.74568	6.2707	11.9483	21.2369	40.3952	35.6269
108271171	0.593214	1.18138	0.93582	1.71156	1.17783	2.16152	1.99546
108271090	14.3986	29.6257	16.848	28.4053	29.2448	22.6423	16.6176
101154684	279.652	88.0246	75.8366	60.6073	76.2703	64.574	80.6859
108271112	5.55923	6.27369	7.2143	6.72623	7.62326	7.23305	9.30337
108271113	2.25295	1.83249	1.55646	1.81892	3.19074	3.6146	2.40028
108270536	41.1094	30.1133	20.496	15.6575	20.0253	20.4122	18.4616
108271713	10.7929	11.1352	10.6369	9.52865	10.2358	8.51626	10.3754
108270510	1639.75	327.281	394.722	132.104	178.286	101.505	103.671
108271429	93.9987	262.128	183.419	107.409	247.136	238.968	295.393
108271434	3.13895	3.9053	2.78138	1.73849	3.61202	6.60469	7.11008
108271321	4.76061	11.9904	12.8923	13.6543	16.4158	14.2316	13.8413
108270997	5.3778	5.9445	5.82123	5.30988	4.60531	5.35851	5.04967
108270630	6.74873	11.863	9.49103	10.52	10.0992	11.1126	12.1952
108270998	3.35439	8.54103	7.14268	7.53639	6.3368	6.78991	8.59568
100528972	51.2492	51.3634	33.325	32.7175	23.515	24.3509	20.1757
108271330	10.0229	5.05699	6.98814	4.71309	5.67946	3.37416	4.51984
108271406	0.208417	0.91254	0.986756	1.31645	0.946837	1.53209	2.39073
108273060	5.1148	6.44049	2.83618	2.79574	2.43798	3.74969	2.56322
108271148	0.314838	0.745432	0.932438	1.13362	0.546824	0.787379	1.40562
108271094	22.2893	23.9892	22.9738	23.0278	20.5677	22.774	23.375
108271293	0.903852	1.08354	1.14898	1.10834	1.29907	1.35564	1.82925
108271156	0.108365	0.511758	0.37892	0.441188	0.522177	0.736873	0.619879
108271155	6.97444	5.45088	7.73635	5.66701	7.51373	6.32264	8.70338
108270631	0	0.119264	0	0	0	0	0
108270632	0.210627	0	0.636441	1.42688	0.472546	1.21275	1.24015
108270715	8.67748	11.3805	5.39328	8.1973	8.88657	7.26796	5.75947
108270633	2.34742	1.99977	1.89617	2.04962	1.65825	1.32409	1.16326
108275156	0	0.59135	0.768757	1.06219	1.75873	1.26864	1.79076
100528955	39.7645	30.6762	26.023	23.3259	22.2758	17.553	14.2956
108270716	0.244023	0.245305	0.161073	0.412072	0.393957	0.683647	0.469858
100528126	0.509056	22.8517	31.18	22.7131	44.5874	50.0022	57.777
108270717	0.82163	1.21578	1.12177	1.24783	1.26449	1.4457	1.12143
108270713	2.55349	4.44323	4.21658	4.66278	4.98419	4.61468	5.28107
108270711	2.93665	6.46943	5.31583	5.29804	3.94356	6.04069	7.71024
108270708	3.43186	4.33115	8.73599	5.57572	6.03968	5.40976	10.016
108270712	4.45163	6.51537	3.35673	4.35386	4.61075	5.08849	3.09578
108275267	0	0.0708109	0.0542612	0.290892	0.261366	0.509083	0.102001
108270710	0	0	0.0118621	0	0.0110194	0.125236	0.0147806
108270650	0.192889	0.543406	0.565295	0.929873	0.977906	0.902762	0.86798
108271430	3.15345	3.04295	2.81137	3.24862	2.78737	3.16604	2.27704
108270530	0.943186	1.9594	1.1203	1.80355	2.09045	2.99389	2.22769
108271088	1.75956	2.5766	3.89876	3.4239	4.1486	4.50466	6.14472
108271089	1.62916	16.5242	13.8113	12.4769	18.1763	17.7157	22.852
108271207	33.8135	34.617	22.3756	28.3478	16.2839	23.2982	13.6052
108271206	13.6312	10.5035	8.44396	8.19302	5.85873	6.10057	4.58843
108271208	0.970315	1.05866	1.52161	0.874769	1.35224	0.860771	1.97179
108271387	0.583075	1.76934	2.36311	1.30968	2.21657	1.88555	4.0128
108270565	6.34441	23.207	15.4122	24.6211	25.396	19.8959	13.3033
100528740	12.6245	80.992	78.7668	152.432	86.7767	154.43	114.049
100528303	13.6684	23.265	11.08	17.497	14.6192	16.1263	8.5658
108271268	3.05576	5.96774	4.48789	3.90311	3.07207	3.71378	3.27112
100305106	9.25293	12.1839	8.54294	9.34433	8.03373	7.8121	6.70155
108271407	2.46917	0.576664	0.469981	0.854586	1.08252	1.82582	1.23859
108270512	11.3475	10.3425	6.22874	7.39	5.74714	6.27908	4.6519
108271288	13.5166	13.6796	11.5176	11.9002	9.8488	10.7223	8.64904
108271263	1.6217	2.27253	2.84987	2.89958	2.31228	2.881	4.35291
108271285	4.24637	12.5509	8.22678	9.2107	9.35816	9.19161	9.78848
108271284	0.556214	0.362367	0.293301	0.0516876	0.244607	0.187543	0.338315
108271077	13.7497	8.23795	7.56592	6.21355	6.09326	5.119	6.40565
108270532	7.82744	7.14267	5.50076	6.05816	4.35467	6.03685	4.6015
108261377	0.383288	5.28744	4.67146	3.57647	5.66642	4.37699	7.52657
100528544	114.745	175.899	126.095	147.493	139.544	104.976	82.7362
100528342	761.981	506.968	313.796	362.83	271.914	278.719	214.271
108271153	14.0429	12.026	14.3056	13.3538	11.7559	12.8849	12.6958
100304567	3518.13	2727.82	3130.22	1917.06	3539.28	1848.27	2336.84
108271121	0.0512433	0.201299	0.168586	0.184732	0.137776	0.13059	0.227346
100529024	11.8165	19.162	10.9935	13.8877	12.7077	13.902	8.29092
108271122	1.22064	2.40592	2.21071	2.59321	2.23875	2.81971	2.76266
108271198	1.81425	1.94669	1.73112	1.59441	1.96457	1.80029	1.65294
108271200	5.87719	37.6077	14.0055	25.3056	22.3461	24.4617	17.5995
108279498	0.181694	0.57334	0.656873	1.4694	1.31597	1.60987	1.40778
108271758	0.322528	3.09752	2.69451	2.71056	2.05492	3.16861	4.61829
108271301	9.48493	8.82309	7.70011	7.27946	7.26653	7.54766	6.34523
108271377	0.662762	3.43872	1.89259	2.88747	2.22635	3.07989	2.45184
108271231	32.3898	12.4194	8.27142	8.43466	8.08246	7.53321	6.76967
108271425	34.3356	39.2526	19.955	26.4934	22.76	19.2708	9.80922
108270573	0.0802438	0.421284	0.150152	0.131593	0.129954	0.26116	0.249317
108270655	0.021497	0.399092	0.496863	0.486618	0.538643	0.272263	0.941602
108271212	27.3654	18.4183	16.4652	14.9356	18.2795	12.8046	10.7061
108271213	0.043637	0.560891	0.808959	1.46575	2.15558	2.60432	1.9423
108271210	0.291914	2.01944	1.93146	2.09833	1.96317	1.68383	1.2711
108271211	0.0767322	0.20819	0.543335	0.569031	0.221054	0.530246	0.337479
108271789	9.85845	13.2966	9.82306	11.0895	11.5227	9.17138	6.81814
108270518	0.0537302	17.4661	4.7705	9.74294	13.2444	13.7269	6.68429
108271312	11.0647	12.4995	9.38119	10.8601	13.1125	14.3712	12.1055
108270523	0.0111872	0.149697	0.185725	0.241411	0.339687	0.51848	0.352768
100529023	104.927	111.731	118.164	106.147	120.876	79.0647	75.0567
108271277	2.06665	2.89989	2.84852	2.02534	2.40364	2.02569	2.67131
108271276	1.72424	0.237344	0.233949	0.283955	0.0873909	0.16795	0.208206
100528927	10.1918	10.3977	12.4695	10.4115	12.6112	9.79842	13.9757
108270563	0.49799	8.04109	7.45243	5.88854	8.7526	8.281	12.4697
108271796	3.41375	7.37578	6.6117	7.62033	7.78338	8.21584	8.47874
108270570	1.3481	8.3845	10.9476	7.10402	7.43876	7.38893	14.6363
100528956	6.5341	7.44169	5.56594	6.36358	5.29539	5.17193	3.80712
108271414	1.80809	3.91209	3.82814	5.36704	4.11921	5.14607	3.71831
108271437	0.439426	2.60788	1.87003	2.63323	2.27097	2.60204	1.38724
108271436	0.139531	0.760941	0.880665	0.836313	0.907172	0.969723	2.56773
108271294	65.208	47.1403	54.4334	42.9055	47.8109	37.1484	33.2681
108271317	50.715	49.1491	36.1537	35.7998	29.0989	32.1039	23.3953
108271379	0.858022	2.71825	2.0644	1.95603	2.04038	2.06966	2.71561
108271187	0.129201	0.444828	0.469742	0.763512	0.636785	0.759493	1.49864
108271803	4.38535	9.52447	13.8587	11.1523	11.8672	10.5023	10.6811
108271188	9.22387	4.99425	6.6481	5.72709	5.06114	4.51507	3.97698
108271186	8.00925	6.82699	6.00437	5.72197	6.4468	5.71461	4.55267
108271390	11.3865	6.73612	7.56032	6.511	5.56526	6.20659	8.80486
108271225	1.61961	1.86601	2.00231	1.81332	2.24133	2.14342	3.68386
108271226	13.8943	9.31027	12.2045	8.54957	12.1371	9.16082	11.5812
108271039	6.03408	3.20919	2.18459	1.07067	1.68484	2.23656	2.50224
108271040	1.77635	4.056	3.4568	4.15369	3.57076	3.45099	3.59447
108271041	0.208004	0.618562	0.459883	0.433905	0.347915	0.47427	0.644269
108270589	0	0.615761	0.389481	0.740976	0.852371	1.2787	1.52632
108271417	1.67952	1.89292	1.84144	1.27242	1.96229	1.72761	2.00453
108271818	39.3913	56.0631	39.435	41.4167	44.8052	45.3203	37.9109
108271402	9.62696	24.8572	19.7241	14.6426	13.8828	14.9427	18.9979
108271318	23.8778	16.4601	16.4317	13.9443	12.342	11.5086	12.2705
108270531	1.78413	2.11952	1.61113	1.55643	1.21577	1.31402	1.12809
108271059	5.31237	2.73335	5.5721	4.60008	4.29921	5.16408	6.38648
108271427	0.0632945	0.173302	2.4782	1.65537	9.7981	29.3868	38.2582
108271102	4.71209	141.323	125.96	203.03	240.018	239.218	158.37
108271051	5.16033	143.721	129.341	196.359	257.085	238.01	163.1
108271324	13.8605	10.5448	7.98952	7.84845	9.04262	6.2405	7.20886
108271325	0.043201	0.933988	0.715504	1.16691	0.803211	1.79014	2.0504
108271281	7.07943	3.59613	6.74624	4.23521	4.25696	3.86253	5.03486
108271824	0.0216561	0.393267	0.763274	0.683845	1.00562	1.33003	0.920045
108271302	2.61356	5.35129	8.9234	7.26651	7.13975	7.5317	13.0972
108270537	0.0363783	0	0.258944	0.328999	0.9891	1.31189	2.25446
108270728	0.475167	1.54863	1.63412	1.57144	1.45522	1.88873	2.74735
108270729	32.9122	30.8352	23.1638	25.76	31.7999	21.6518	19.4872
108270734	0.066518	1.0429	1.13708	1.08143	0.836892	0.909186	1.989
108270802	19.5758	19.6633	15.2732	14.5066	14.8236	13.4539	14.1036
108270824	0.675278	0.779595	1.16939	1.08406	0.915733	0.875757	1.17014
108270813	6.33555	4.01992	3.41448	2.95042	3.25638	2.02891	2.48648
108260677	0.147544	0.0606628	0.138402	0.159185	0.0426937	0.0802412	0
108270744	0.867823	6.86616	4.79945	6.16524	3.87282	6.03268	8.31886
108270775	0.377921	0.892192	1.39981	0.829187	0.770797	0.663695	1.68081
100528154	93.0922	74.5461	72.2588	57.3165	60.6238	46.6905	37.386
108270806	6.04054	8.37914	5.64115	6.75542	4.23945	6.25549	5.59751
108270759	3.63011	6.58969	9.19311	10.128	8.39073	10.4617	9.48453
108270844	8.77593	7.31837	11.4675	9.38069	12.3086	11.434	10.9966
108270733	6.01645	6.79649	14.9543	13.0162	12.5544	15.3038	17.3632
108270736	4.70684	24.3922	52.9269	102.537	51.1973	84.1282	112.065
108270772	0.033125	0.713097	0.662754	1.20731	0.845698	1.04721	1.43528
108270835	10.4651	15.7023	12.592	13.768	12.0472	13.4927	8.92126
108268083	3.76216	3.19506	3.42159	3.11023	3.368	2.29622	3.38099
108270765	1.2502	115.637	44.221	151.694	88.9931	100.353	51.9387
108270815	7.76665	7.88252	6.10244	7.10726	5.69115	4.87867	6.31809
100528454	38.0705	38.2282	30.1049	32.1127	22.2045	25.6786	16.4535
108270834	26.792	25.8719	21.0837	18.5526	18.6009	15.1945	14.6564
108270751	36.5701	28.7685	29.6138	29.9363	24.098	27.0909	26.3116
108270823	24.4388	17.6314	23.7181	15.9126	17.1627	12.476	12.9467
108270634	0.186111	0.173633	0.2831	0.386208	0.25075	0.3492	0.466723
108270755	0.277675	1.82489	1.34369	1.21807	1.10792	1.21673	2.12475
108270777	1.8082	2.41497	2.31454	2.88408	1.74388	3.03386	2.89962
108270735	3.95584	3.78468	3.95878	4.33438	2.64881	4.05029	4.12568
108271840	5.06454	2.03566	6.99561	3.36176	4.07914	4.21676	5.78847
108270732	2.56298	3.45341	3.6103	3.33118	2.63673	3.73152	4.79593
108270800	2.81993	0.596248	4.28757	2.0125	2.3692	2.27789	3.08343
108270781	7.24515	1.89286	3.92133	1.88375	2.59568	1.93908	2.03985
108270763	68.8234	48.1757	71.1592	50.3053	57.1398	53.3493	49.2148
108270845	1.27076	1.73528	1.74707	2.68888	1.35224	2.50252	2.9902
108270789	5.63919	6.74421	3.13067	4.69029	5.02951	3.56929	6.95362
108270790	5.18144	58.6233	32.7162	50.1742	41.1476	34.9337	27.8516
108270812	6.29437	6.73051	9.18764	5.65924	5.98398	4.60847	4.50731
108271845	22.6384	32.3249	37.5919	42.478	46.6848	43.3439	35.2672
108270801	748.294	408.654	257.225	308.959	426.119	493.412	440.093
108270839	17.7723	17.2092	10.7968	12.839	12.5331	9.62764	7.47937
108270774	2.82832	4.62677	3.78748	3.91754	2.31761	2.68206	3.25846
108270798	80.2341	40.2738	50.9687	38.3327	43.8045	31.2915	25.8894
108270787	5.22531	3.74514	3.88604	2.95465	2.89648	2.97217	3.76439
108270797	0.0449682	0.143906	0.251684	0.365674	4.18215	12.7406	9.14261
108270784	0.0683291	0.325279	0.473771	0.504943	0.753303	0.927135	0.845728
108270742	14.1219	8.29749	8.22177	6.91982	6.86959	5.02413	5.33848
108270786	10.6585	11.0702	9.67677	8.30303	9.24953	7.99261	7.61186
108260489	0.663672	0.0954601	0.0924244	0	0	0	0
108271856	18.3366	15.799	23.4857	16.9285	19.9361	18.9068	25.7193
108270776	0.563339	0.305483	0.713303	0.716762	0.414624	0.692145	0.76936
108270808	0	0.0758889	0.0287471	0.14697	0.0267048	0.0342469	0.0273288
100529020	180.17	163.336	97.5344	113.236	97.845	92.1272	68.8099
108270756	0.487852	2.0551	2.37167	2.47586	1.72761	2.64724	4.34829
108270818	26.9994	46.3674	52.6821	52.1514	75.7129	77.9593	75.1645
108270829	1.11076	2.80691	2.0193	2.78884	2.62887	2.75388	2.39348
108270792	7.40374	6.34891	6.71131	6.56251	6.82002	6.88891	9.20369
108270785	536.696	823.566	644.137	874.84	611.347	831.308	498.441
108270822	39.874	65.7107	35.02	37.7203	54.4105	58.1922	51.8928
108270820	2.01601	1.33027	1.02676	1.36522	1.47186	1.79316	1.36026
108270741	0.152864	1.17731	2.81154	1.10472	3.03658	5.17594	8.61636
108270819	0.242922	0.379577	0.537476	0.684945	1.59493	1.59156	2.35677
108270745	0.154357	0.158115	0.263528	0.52086	0.19561	0.373479	0.801125
108270746	0.165388	0.0518919	0.411933	0.340971	0.117622	0.360511	0.639366
108270810	0.092687	0	0.10304	0.0920928	0	0.194572	0.252923
108270739	5.67103	5.04216	6.93109	6.12146	5.53394	7.26832	9.8491
108271951	5.36606	5.85564	10.6378	7.87719	8.38893	9.50931	14.5043
108270768	0.0145185	0.0331855	0.0321301	0.15155	0.18546	0.328404	0.340362
108270816	1.84832	3.30972	2.15988	3.44349	2.89715	2.90527	2.43227
108270805	2.34976	4.47029	3.49763	6.44926	5.75163	7.84659	7.91191
108270842	0	0.148152	0.336724	0.235994	0.572332	0	0.386418
108270827	5.31545	4.85651	3.33249	4.48699	4.5899	5.06519	5.10068
108270795	27.4402	18.4543	17.3097	14.5438	13.3229	13.5549	10.6665
108270743	0.163474	0.275146	0.242185	0.221807	0.243807	0.443398	0.582499
108270769	9.18682	5.99361	9.27026	7.0431	7.51118	7.5234	9.7288
108271969	22.6089	24.6923	17.5371	19.2365	15.0991	14.5979	12.8164
108270754	13.2406	10.1717	12.2085	8.55276	9.11647	7.80217	8.0726
108270764	0.083183	1.32718	1.53998	1.66851	1.20049	1.9431	3.33492
108270811	8.44694	10.4553	14.6966	9.0264	10.8572	9.438	14.606
108270749	3.31376	2.73305	2.38834	2.13259	2.35167	3.48998	3.30627
108270803	0.178849	0.0927952	0.0780961	0.0410503	0.140264	0.230189	0.147226
108270804	31.1669	15.8718	24.0679	17.7992	19.7575	17.2328	16.0318
108270843	6.82577	5.26667	3.87328	4.30588	4.36265	4.51359	3.44862
108270832	2.3214	5.11935	4.51402	4.67862	4.20755	3.78377	3.50701
108270791	0.777606	4.274	5.02527	4.07061	3.9855	4.584	6.90127
108270814	65.777	48.5742	38.6169	38.4155	35.035	28.5002	27.4024
108271994	5.5428	3.79126	3.19449	3.44436	2.62636	1.49985	0.837242
108270793	0.742958	0.641577	0.381366	0.736593	0.483128	0.985172	0.606098
108270762	0.276442	0.700113	0.372937	0.664669	0.654132	1.27419	0.808193
108270748	0.087578	0.129658	0.0551844	0.0925255	0.0695515	0.158577	0.256699
108270761	0.564085	1.7005	1.59744	1.72759	1.85025	2.41638	2.79069
108270841	11.8792	15.4096	10.6741	10.9594	11.6223	10.166	7.28212
108270809	4.75405	4.81938	5.9832	4.94587	5.33978	5.60993	6.77426
108272015	18.3281	29.3044	19.7907	28.2041	17.7942	19.8969	11.531
108270767	8.35409	11.2464	8.71443	10.055	9.01805	8.58606	9.33099
108270836	18.5166	21.0074	13.116	14.9017	13.1864	12.7972	7.93462
108270731	8.60498	6.07793	8.23805	8.35466	8.17175	11.0427	13.6609
108270821	24.8056	36.1825	20.959	22.6094	18.5502	16.0203	13.4323
108270773	12.1621	13.47	11.6226	12.1658	11.9195	10.2393	10.0612
108270833	2.81582	47.1596	25.5063	38.5445	30.9594	54.5159	42.3596
108270817	12.4394	15.2987	8.75491	10.2182	8.10295	8.62725	6.07247
108270807	15.1019	10.9646	11.0496	10.1094	11.0741	10.7318	10.5339
108270770	7.46196	5.40292	7.91605	6.67275	6.81293	6.14822	10.0554
108272009	5.47934	14.2355	18.1323	13.4065	17.7479	16.4463	14.0777
108270831	1.19982	0.345416	0.173242	0.437447	0.382789	0.399564	0.162219
108270828	78.7757	92.8592	86.4117	81.06	88.3603	84.1316	71.8923
108270783	1.44398	0.405644	0.403357	0.511933	0.598768	0.590188	0.880999
108270738	10.6458	7.93445	13.2909	10.5769	9.59396	11.1767	13.3766
108270778	0.181629	0.523009	0.668811	0.527752	0.714221	0.793813	1.37459
108270635	0	0.414989	0.45582	0.203696	0.780107	0.783868	1.78118
108270636	0.0112863	0.0644606	0.160394	0.170908	0.113169	0.284884	0.468327
108270794	1.73998	0.941193	0.959273	0.485495	0.8611	0.665162	0.72483
108270826	0	0	0	0.120391	0.150756	0.204823	0.230966
108272043	0.429387	0.75756	0.981475	0.708523	0.522027	0.378895	0.391681
108270766	6.08022	7.074	5.27781	7.59343	7.63924	6.09303	5.92206
108270782	3.41365	8.01642	5.51445	7.81859	5.85412	7.34647	8.42977
108270771	0	0.228783	0.214237	0.0858273	0.127393	0.124148	0.133029
100305015	97.1801	91.5476	58.2849	63.6763	53.2305	46.9985	36.7473
108270838	23.7413	22.8943	14.8725	15.6029	13.5818	11.8456	9.09162
108270796	0.47303	2.3318	2.9029	2.0236	2.7252	2.1936	4.62588
108270757	3.43638	12.7982	12.837	17.4648	25.1485	28.667	27.7368
108272069	17.8035	40.9964	35.9416	44.0914	60.3428	53.6435	41.2717
108270779	0.0313156	0.0238597	0.0343928	0.0970903	0.101873	0.156793	0.181034
108270747	2.34062	1.14724	1.14156	1.80238	1.98434	3.01443	2.72723
108270837	5.81888	4.26768	4.67301	4.02492	4.10218	2.63151	2.42362
108272074	5.1125	2.212	3.23043	2.15451	3.40377	2.30642	2.2667
108270753	1.35742	1.64053	1.402	2.81246	3.34839	5.19365	4.20547
108271440	0.193753	0.81537	1.11148	1.23067	0.784218	1.00793	2.78229
108271018	33.9617	38.9406	38.7535	36.7928	34.4702	28.8044	30.1396
108271016	8.94053	6.62469	6.66887	5.64277	6.42339	4.92625	6.04869
100528513	160.841	141.706	113.013	106.353	122.371	70.1921	60.6051
108271021	1.07634	1.69855	2.45312	2.15476	2.61364	2.65182	4.27271
108271020	0.754629	2.07572	2.95437	2.504	2.28835	3.9152	5.68645
108270676	5.44666	4.47504	5.52245	4.61839	4.9062	4.43696	4.84688
108270680	0.560548	1.21044	1.23213	1.10599	1.52978	1.57736	2.4206
108263468	1.49151	0.499758	0.49073	0.391128	0.857333	1.43935	3.57105
108264114	0.169569	1.33372	0.8322	1.07493	1.10158	1.2896	1.77394
100528078	28.4684	20.3446	22.4879	18.0019	19.5143	11.7782	13.245
108270673	1.8823	2.27746	2.761	1.82906	1.93499	2.05782	2.22092
108270675	4.83576	5.21174	5.2271	3.72146	5.30951	4.8555	5.37448
108270678	0.491683	2.38823	2.71415	3.27949	4.41611	3.02056	4.1445
108270677	6.00193	6.25812	6.75623	5.24216	4.96332	5.88962	4.19472
108270682	66.2159	60.7304	54.5982	41.5052	56.9085	43.1088	33.0847
108270681	0.863222	1.71143	1.31141	1.055	1.2023	1.05053	1.51538
108270674	18.682	12.1324	19.201	16.3828	15.862	17.1046	19.8089
108270639	0.14557	0.0835731	0.723855	0.565931	12.8542	44.5976	76.6222
108272077	3.4285	3.80809	4.03798	2.7865	3.19244	2.24677	3.05606
108271167	0.141062	0.0662604	0.490493	0.41823	8.72693	30.939	58.2005
108271166	27.1418	16.8623	33.2621	14.0882	41.6525	34.2131	51.544
108271192	7.11973	10.1632	5.58346	8.05943	5.29284	9.00359	4.92213
108271163	10.9954	10.9203	8.07367	8.0035	8.15533	7.18369	6.20662
108271162	0.834561	3.58166	2.98978	3.73846	4.15317	5.53564	5.87161
108270640	4.7034	5.20283	12.3853	9.64374	11.0598	12.4616	16.1034
108271062	39.2481	17.5511	24.3345	19.3397	17.6329	14.2851	11.1512
108270557	0.120991	3.05818	2.96326	2.77899	2.91401	3.78182	5.53632
108273126	1.00601	4.08084	3.53442	3.12934	3.12901	3.96944	6.31781
108270648	0.869874	6.15633	7.53302	5.58981	5.872	6.07888	7.11476
100862740	24.615	18.0005	14.0534	14.6702	12.4797	9.3805	8.16631
100528382	15.4437	21.1778	16.1593	16.0063	16.9314	16.5239	14.6291
108270641	1.60488	2.53347	1.44788	0.9586	0.973191	1.13694	0.597311
108271304	2.90891	1.24511	3.17671	2.02378	2.55402	2.26347	4.92279
108270511	10.5157	4.77504	6.74054	5.14344	4.36847	4.54246	3.92154
100528950	17.9891	17.7697	11.8345	11.5152	12.9766	9.8965	8.88462
108271096	1.08608	1.54802	0.903586	1.41858	0.783656	1.11842	0.619379
100528899	2.88989	7.85296	5.59494	11.4815	15.8626	22.3319	16.4958
108270542	67.7812	94.4384	54.6631	61.6869	48.1209	50.8498	27.1252
108263067	0.070818	0.0881957	0.0262794	0.123953	0.0238659	0.0306062	0.112871
108270535	6.56933	29.8094	164.282	475.547	428.284	569.622	785.136
108270642	20.8604	84.6062	375.602	834.421	871.801	926.47	1554.31
100528408	2.29999	3.95128	2.77539	2.82767	4.18627	2.79939	3.3068
108271423	0.136298	0.137111	0.0494456	0.174819	0.166381	0.291483	0.11592
108270643	0.484684	2.28031	1.89182	1.88494	1.88221	2.63156	3.44548
108270644	0.0232009	0.593905	0	0.838958	0.237451	0.504037	0
108263074	0	0	0	0	0	0.318369	0
108270594	0.102845	0.146847	0.111253	0.201901	0.23197	0.255944	0
108271082	2.65391	2.20199	3.16855	3.09949	3.33478	3.4749	5.21676
108271413	6.21551	6.16846	5.02131	4.0012	5.01756	3.57606	3.97143
108270546	0.769855	3.96355	4.16281	3.67506	3.42747	2.65774	4.9496
108271229	6.49242	2.93427	5.9773	5.11105	4.31676	4.83986	4.96206
108270645	0.014411	0.222279	0.252281	0.27032	0.238472	0.129361	0.30259
108271230	30.8231	15.6469	23.2181	16.1313	16.7069	12.2599	13.208
108263083	0.0623622	0.0300444	0	0.157679	0.0686052	0.0271166	0.07164
108270916	19.3005	33.2903	17.4308	11.2899	19.2421	23.37	26.683
100303449	6.25143	2.20017	3.7386	4.49774	7.73681	7.83229	6.97767
108271262	1.1039	1.68887	2.78695	2.43914	2.41667	2.66424	3.31391
108270555	0.06286	0.151949	0.469848	0.305613	0.726819	0.785064	1.05186
108273140	0.656288	2.04307	0.652994	1.44766	2.49067	2.18676	1.53609
100304664	5.24757	5.16222	4.11153	5.19747	5.49711	5.35981	6.1613
108271603	1.97875	1.52117	2.68976	2.24979	2.12283	2.86585	4.025
108271736	7.8929	10.7091	6.57729	9.53385	6.9916	8.40595	7.36892
108271737	10.776	4.32163	2.29261	3.46158	2.64587	7.56943	6.5929
108271604	18.4387	20.4131	12.4268	18.9867	9.6116	16.6012	5.37414
108272103	9.73301	3.40719	7.02428	4.79707	4.80769	6.47126	6.28436
108271738	71.8052	90.6326	47.4047	74.5956	67.8495	77.7684	46.6722
108271739	8.4481	13.5627	16.6931	14.7063	12.6812	14.9099	14.1036
108271740	0	0.309137	0.168889	0.183753	0.260428	0.615412	0.495075
108271743	0.130327	0.382809	0.510478	1.49582	0.666578	1.1541	1.31504
108271744	0.0427794	0.301643	0.392497	0.65998	0.721119	1.1814	1.05458
108271605	7.74698	9.62717	6.9389	6.18185	6.90461	6.805	6.10247
108271606	4.17241	4.80602	4.66392	3.49742	3.59281	3.6644	3.90304
108272248	4.4929	5.32267	5.11627	4.38069	4.18745	4.10137	4.37514
108276674	0.469506	6.45398	7.29994	5.74616	6.88452	6.75775	12.6404
108272218	77.7534	218.437	131.169	204.397	241.378	217.41	166.429
108272232	4.94503	0.142976	0.860045	0.0886748	0.286472	0.160786	0.505166
100304602	0.271206	1.95385	2.71362	3.06317	2.49289	4.66455	7.36252
108272216	1.74426	2.42902	2.2832	1.73841	2.08943	2.71992	3.6088
108272206	0.908079	1.01248	2.3058	2.33867	2.10168	3.53916	3.74488
108272209	39.6646	17.1096	29.1122	15.8572	15.944	16.6798	17.8271
108272229	0.116092	0.335579	0.687672	1.71851	1.96297	3.43615	3.43264
108272230	0	0.407603	0.195175	1.10611	0.324658	2.10068	1.81086
108272226	0.34033	1.12623	0.826042	2.51024	2.67338	5.31527	4.36715
108272138	12.5765	6.6328	10.8927	8.01685	11.2414	10.1192	11.0093
108272227	0.317268	0.538458	3.24382	13.7124	20.6608	46.2899	32.2696
108272228	0.163637	1.21471	8.0351	30.3629	40.7389	40.9187	46.9733
108272217	0.23404	0.301547	0.319524	0.260035	0.478344	0.471187	0.55848
108272207	8.72127	8.96251	11.7526	10.1066	12.8219	10.4642	11.1162
108272214	4.49038	4.73737	3.66438	4.43921	3.9312	4.70215	4.35265
108272220	3.3691	3.468	4.15648	3.20066	2.8704	3.47725	3.57304
108272208	14.6009	17.0903	15.6268	16.682	14.9557	17.8804	15.8132
108272210	0.150049	0.769962	0.817386	0.796723	0.541088	1.09485	1.56554
108272213	0.757038	0.587745	0.222988	0.517267	0.78345	0.64686	0.277478
108264054	4.57619	3.81225	5.67678	4.62446	5.48121	5.23142	7.05763
108272149	10.4068	8.90503	12.4041	10.9679	9.91295	12.193	16.707
108272212	1366.7	1946.91	1730.4	1365.06	989.067	948.11	846.717
108272215	1.10824	23.3065	14.3114	38.2418	28.8086	74.6557	43.9836
108272221	23.6742	30.1207	26.3106	23.5159	27.1527	18.8608	22.1381
108272241	3.3332	4.43701	3.48604	3.36498	2.88963	2.92397	2.96737
108272235	2.11271	3.33405	2.01123	2.06228	2.40566	2.21449	1.68963
108272247	2.47184	3.26223	3.44864	2.8297	2.50696	2.57745	2.48815
108272224	6.72995	7.46814	6.30817	6.28114	4.94158	5.5221	4.23076
108272236	5.06199	5.88311	3.95984	4.4755	4.22321	4.3886	3.25138
108272168	51.4233	55.8809	41.9015	37.8644	37.5226	31.9309	29.7489
108272237	5.32608	4.37753	3.39117	2.66169	2.71653	2.93637	2.09923
108272231	5.77051	5.61236	4.75922	5.60184	4.33188	3.75131	3.79762
108272222	2.65522	5.03219	3.08093	3.40042	3.16863	3.16357	4.28592
108272238	2.95244	2.16669	2.04836	2.14735	1.8086	1.91364	1.34644
108272245	3.7505	5.51569	3.58809	4.03494	3.38724	3.21639	3.24344
108272190	34.0474	34.1178	26.9065	25.4141	27.0412	26.6571	18.444
108272233	8.43681	7.61361	5.99713	7.34523	6.35859	6.16744	5.42349
108272223	1.19593	0.930355	1.00433	0.94951	1.10946	0.70413	1.024
108272239	1.0875	2.05181	2.18815	2.31752	1.96289	1.91087	1.62418
108272240	2.26103	3.20975	2.23606	2.43724	2.41601	2.8668	2.14477
108272211	2.77453	3.26104	2.58691	2.13468	2.52576	2.22651	2.00354
108272242	3.55572	4.26835	4.04733	3.43889	3.74303	3.46083	3.55702
108271745	14.4392	6.85239	11.2165	7.67079	7.46566	6.82047	7.06253
100529026	93.7778	71.4426	71.6378	56.4952	70.3784	49.8908	56.8591
108271747	5.73942	3.92686	5.76725	4.23916	3.31288	4.85735	3.43012
108266640	0.219578	2.10381	2.15739	2.2095	2.13385	3.25049	2.26557
108271749	2.60081	4.5807	3.44983	4.00355	2.88809	4.54527	3.66828
108271748	0.818336	1.83595	4.00242	2.99912	3.46491	3.92918	7.17839
108271751	17.1554	10.2398	11.4125	10.7178	11.472	10.8339	9.41728
108271752	2.25607	2.09702	0.61993	2.38348	0.74996	4.67027	1.43433
108271831	0.228565	0.0526255	0	0.142763	0.207721	0.114594	0.280908
108271830	0.184612	0	0.0400862	0	0.0835829	0.138331	0.126166
108271834	1.41163	2.8957	2.34012	2.83328	2.43823	2.94795	2.13886
108272202	0.932478	1.78753	2.34849	2.44971	3.02969	3.73463	5.18187
108271832	6.15055	5.39904	6.41362	5.75229	7.39872	6.52444	6.31183
108271833	3.31116	1.88355	4.09835	1.90653	2.83399	2.07781	3.86488
108271559	0.284808	0.380713	0.846745	0.616228	1.02383	0.892891	1.76172
108272034	26.139	22.8154	28.9823	22.6313	25.1652	24.2369	27.3845
108272065	2.80104	1.81762	6.67985	2.96206	5.04969	4.45527	6.2304
108271514	0.185674	1.60996	1.65989	1.70242	2.34179	1.92151	3.22282
108271515	0.426761	4.36888	6.57202	4.6663	5.47826	5.58735	11.5815
108272279	0.0599934	0.275418	0.560116	0.451615	0.487536	0.326068	0.858212
108272173	0.050309	0.377732	1.27983	1.84251	2.54977	2.33305	2.7438
108272174	0.0323125	0.0369289	0.0532315	0.0659492	0.0202056	0	0.136953
108271767	11.7783	4.39757	16.6319	8.78669	11.7576	13.4235	19.2521
108271766	1.51486	0.681132	1.89353	0.715046	1.6009	1.44827	1.10256
100528721	28.092	14.2559	25.9582	13.3263	16.7417	16.5107	20.1137
108271765	32.6552	18.8706	36.2903	22.3402	27.2184	30.5846	25.8044
108271859	9.47984	7.35438	9.0496	8.12999	7.06669	6.8984	8.52198
108271862	4.18926	5.35579	5.43418	4.23105	6.47513	6.73631	7.15812
108271860	1.36482	0.80748	2.74314	1.41849	1.84846	1.94081	3.62792
108272163	5.52007	5.9371	6.40544	6.60295	6.19163	6.27536	5.80845
108272064	11.1665	6.5105	10.8097	8.2647	7.85821	7.10774	9.02754
108271842	2.13073	1.19072	2.42793	1.67742	1.65912	1.72508	1.72146
108271843	1.61163	3.16591	3.15931	2.29966	2.6783	3.10576	2.78353
108271841	3.37705	3.40801	3.44166	3.05361	2.83682	2.3985	2.68267
108271846	2.3288	3.25963	3.67429	3.98271	3.05681	4.49093	4.15496
108271847	30.0218	19.3409	21.7521	21.327	23.1924	24.6458	24.5495
108272172	0.0672102	0.333323	0.519035	0.305778	0.498156	0.343257	0.539099
108272057	24.9286	26.7175	19.6696	23.6305	18.0512	17.5944	16.7315
108272183	5.5169	11.8416	12.2782	10.8019	13.7644	12.8912	21.9902
108272184	0.512029	0.661627	1.03038	1.32581	0.726155	1.15298	1.0783
108272132	7.07438	3.51574	5.50205	5.00917	4.20691	4.27024	4.56238
108271516	4.2416	7.00383	4.16078	6.53861	3.24867	4.84583	2.76901
108271502	16.4478	16.4842	14.109	14.915	17.378	12.8825	11.1831
108271607	0.0761618	0.241501	0.378898	0.287974	0.625637	0.33814	0.599712
108271989	11.6156	7.29446	16.7224	12.3691	10.6254	15.7532	17.726
108272284	12.8261	13.3369	11.9907	13.6292	12.0086	14.7306	10.86
108271513	1.02984	0.994555	1.22776	1.18464	0.954328	0.713106	0.383485
108271686	1.09623	0.862446	1.12993	0.600068	0.566308	0.896742	1.38263
108271807	8.11202	3.87548	2.10585	4.55523	3.69911	3.8916	3.18527
108271810	0	0.0602282	0.229335	0.17159	0.0659075	0.067914	0.054195
108271808	5.62459	8.33932	9.18116	8.2415	9.26424	11.5856	13.3776
108271809	3.64478	5.21957	2.89757	4.07311	3.69213	3.80686	3.77333
100329224	0.342127	0.298584	0.37693	0.132086	0.612129	0.598724	1.02978
108271811	10.6607	12.3666	8.2895	9.7556	10.0812	9.27281	9.22121
108271812	14.5449	19.1213	16.5391	10.5519	12.1517	11.5657	11.4232
108271813	0.654163	1.58059	3.19279	3.42459	3.26804	4.6647	8.67455
108271814	0.195865	0.169779	0.294527	0.243883	0.153669	0.497124	0.720684
108272093	10.2041	2.60821	11.5204	5.46069	9.1489	9.43923	8.22393
108272300	15.5984	17.6652	21.1088	17.5246	20.6137	18.8683	15.9716
108271585	0.159585	0.0624212	0.590834	0.151609	0.198834	0.216237	0.685442
108272042	4.13829	8.45626	7.38391	7.80035	11.7196	9.61532	11.7646
108272045	0.274071	0.472562	0.404536	0.465403	1.15151	0.927188	2.29146
108272044	0.104602	0.0788328	0.0349714	0.114098	0	0.121222	0.0613598
108271933	116.824	97.6477	79.9202	84.3697	65.8503	74.676	51.4875
108271934	44.9545	19.7029	20.4229	12.5757	18.7096	18.7594	19.209
108271935	0.0967704	0.121254	0.284183	0.308778	0.45062	0.329379	0.941502
108271920	0.543313	8.09471	11.2847	9.92566	10.4297	7.46798	4.9935
108264085	7.29303	5.11854	7.32665	5.64855	5.15205	5.02731	5.814
108263316	0.572347	0.328811	0.594029	0.316181	0.0947598	0.249956	0.255509
108271921	19.4496	69.0917	76.9595	107.533	82.1151	109.993	102.405
108271922	14.4437	12.5544	11.3434	10.132	8.76579	8.55104	8.21933
108271652	0.10967	0.0592979	0.0936681	0.111668	0.0826212	0.182862	0.0415714
108271656	0.101802	0.129833	0.0675586	0.161249	0.134721	0.130372	0.0769416
108271658	0.0300623	0.087434	0.0669993	0.0601069	0.0382912	0.232664	0.176998
108271650	0.0450519	0.077939	0	0.140956	0	0	0
108271649	0.515907	4.19617	4.07228	4.47523	4.78219	5.88857	9.06849
108271660	2.76538	3.632	2.49172	2.75199	2.20474	1.7904	3.45352
108271659	45.8711	33.5525	25.6675	27.6807	20.7132	20.9791	14.7009
108263089	3.67143	2.99699	5.64183	3.23596	3.93688	4.02912	5.93348
108271665	3.77547	5.00809	4.35494	3.94963	4.87837	4.81768	4.75442
108271653	0.203533	0.149184	0.0448229	0.0920708	0.0898847	0.233026	0.0592063
108271666	0.198093	0.0573787	0	0	0.0627893	0	0.119304
108271637	0.377707	1.13355	1.379	1.04439	0.954909	1.04945	0.709432
108271664	0.0796212	0.138125	0.0878496	0.201317	0.0539936	0.241156	0.108635
108271655	5.29697	2.31212	6.82789	3.19866	4.05768	5.67122	4.36621
108271645	7.50774	6.68031	8.21114	6.65557	6.42651	7.49588	9.94688
108271647	2.77088	4.45098	5.60829	4.55771	6.05981	5.00902	6.66061
108271646	9.13296	9.26961	14.476	12.5012	9.50217	15.5761	11.8984
108271635	0.602713	2.00388	1.12264	3.13933	1.93047	2.40705	1.9142
108271651	0.0443395	0.389843	0.121562	0.280936	0.308762	0.367861	0.3507
108271663	12.4507	15.122	11.5502	13.532	13.3781	12.689	10.1306
108271639	2.42986	1.20937	2.56132	1.80558	2.49226	2.13276	2.88816
108271644	1.34666	1.40954	2.19038	1.1394	0.898682	0.474575	0.117033
108271668	0	0.100117	0	0.0859878	0	0	0
108271638	0.283912	0.19814	0.159889	0.120347	0.0605349	0.202176	0.0670246
108271643	3.59139	2.87916	4.08838	3.47157	1.77863	2.50473	3.64853
108271661	1.64547	1.39411	1.82473	1.37952	1.41627	1.32567	1.8265
108271640	9.92394	2.95296	6.27353	4.08005	4.65659	5.31932	7.69802
108271608	2.02476	2.56076	2.95517	2.06679	2.62435	2.71799	2.34058
108271669	4.6401	3.00123	7.87966	4.88851	6.19506	6.49804	11.5006
108272119	5.85714	3.93766	8.28335	5.75926	4.76294	5.71888	7.95533
108271524	1.55418	1.37259	1.30004	1.53349	0.911547	1.21466	0.935812
108271525	0.188912	0.965146	1.29549	0.588252	0.78287	0.668182	1.23516
108272011	1.64987	3.08494	4.47317	3.54766	3.79863	3.61935	7.83467
108271908	52.4286	44.5469	24.301	26.9239	29.9255	25.7428	16.1036
108271905	4.64449	2.89049	2.92119	0.840541	1.49773	2.22711	2.23588
108271906	4.71712	5.0172	2.61071	1.00476	1.44504	1.25796	2.13349
100528149	31.7729	37.0601	27.649	35.1063	28.5988	41.5287	26.8754
108271609	0.171276	1.65919	1.9409	1.62585	1.48729	1.85866	2.79195
108271581	0.206544	1.58803	2.61959	2.09569	2.03411	2.55547	4.30766
108271678	0	0.763009	0.826033	0.946838	1.50573	1.61942	1.80328
108271632	0	0.547365	1.32212	1.37762	1.7329	2.48214	2.19079
108272128	0.0865861	8.85417	7.39914	11.2247	15.3139	15.0015	10.9969
108272266	166.048	159.147	50.7696	43.718	39.5931	38.2182	22.385
108271954	4.55983	5.29366	7.46588	6.9899	6.33436	6.80858	7.73737
108271882	4.05288	2.69496	4.40309	3.2561	3.82458	3.37868	4.15252
108271881	5.77546	8.50247	7.48799	8.56959	9.16992	13.2861	11.5684
108272200	0.711073	6.11282	8.71866	9.9924	12.2441	12.664	7.46829
108271889	1.02093	3.16737	1.66628	3.17248	2.26423	3.81925	2.30546
108271890	359.057	473.307	335.834	442.456	393.622	463.71	275.786
108271892	0.158965	0.758745	0.526457	0.701499	0.523471	1.09616	0.817393
108272282	0	0.0400728	0.0877217	0.202983	0.258721	0.25341	0.512916
108271594	0.065696	0.136645	0.0722077	0.0724831	0.132275	0.124643	0.235235
108272060	4.43705	10.4482	6.85729	7.66871	5.76169	5.50564	4.39327
108272166	12.4874	17.8113	12.4635	13.6461	11.9048	11.0791	11.6115
100304860	7.63127	23.5223	14.7928	21.1767	16.6987	24.9791	23.3055
108272272	1.24804	1.83402	2.71505	1.96272	2.2454	1.74813	4.18587
108271504	3.00822	0.794338	0.867753	1.33504	1.6373	1.52916	2.05538
100528388	5.70264	6.78456	3.86658	2.59597	3.01447	3.38935	2.46422
108271950	0.659806	0.490311	0.459898	0.316781	0.583935	0.866239	0.673923
108271949	8.71388	12.9551	11.15	11.9222	11.8328	10.6487	9.82848
108271610	12.2446	6.55572	3.98608	5.49013	7.66385	9.03702	9.07142
108271883	8.16	12.8757	10.587	10.6879	12.0376	11.2068	10.5431
108271885	0.330922	4.56136	3.46126	4.12697	3.15456	3.35289	3.85003
108271884	11.1156	4.27086	5.84714	4.50526	3.66988	3.18909	2.47688
108271886	25.2946	17.9265	17.6384	14.2443	14.7728	11.0198	9.87499
108272261	9.91926	9.55259	9.01309	8.39745	7.94285	7.42359	8.1818
108271571	0.182705	0.25546	0.387408	0.285445	0.270515	0.115146	0.451085
108272037	5.86406	10.883	12.1764	10.9749	11.3372	11.9757	13.9469
108271888	1.80259	1.63246	3.69495	2.89519	2.46775	4.013	5.73074
108272288	5.74849	8.42969	5.50937	6.32464	4.03706	5.66415	4.90492
108272049	4.40385	4.94148	6.72981	5.06058	4.54428	6.4392	7.40556
108272048	0.213525	0.355852	0.308751	0.29527	0.183244	0.232515	0.557899
108272140	113.111	74.7084	52.2505	53.3897	42.2163	38.5435	28.5181
100528626	35.3748	40.8231	31.9325	29.0364	33.6603	27.7931	21.4984
108272059	0.158326	0.493784	0.804433	1.14065	1.63288	1.48524	1.69118
108271541	0.0755749	2.03616	1.90836	1.98933	2.41046	2.61983	3.19725
108271568	0.0384928	0.27738	0.425016	0.326195	0.544787	0.516144	0.927915
108271977	2.77821	5.22343	4.27238	5.62248	4.70283	4.67768	4.54049
108271976	4.10121	4.63857	5.61543	5.25016	3.77904	5.18415	5.95492
108272265	0.227443	0.938992	1.0672	1.60643	1.22923	2.13948	2.37559
108271500	0.0269893	0	0	0.0613856	0.155505	0.513335	0.844255
108271599	2.9347	0.714224	0.501863	0.332303	0.230196	0.256251	0.209909
108272141	1.24112	3.99641	4.2754	4.81198	4.55192	5.79554	6.31219
108271857	8.63788	6.89189	7.09955	6.78697	4.75882	5.32049	4.71935
108271855	12.9363	12.9205	19.215	16.8234	15.499	16.7646	21.7678
108271858	1.64606	6.70035	9.94337	4.40658	9.26893	9.37946	14.2564
108272127	4.1324	6.43198	5.14893	6.37885	5.60567	6.9665	7.1534
108271552	4.70209	8.7541	9.94388	9.67089	12.3965	11.4038	11.5178
108272116	8.39286	10.6011	6.98805	8.31649	6.0199	6.4045	4.03377
108272142	31.1496	51.0242	44.5788	54.6619	45.4587	42.1025	42.0102
108272007	1.63853	1.55774	3.18971	2.10472	3.22422	2.12833	2.45764
108272008	6.67917	5.52649	10.4041	7.64475	8.51531	8.67659	9.5317
108272285	1.73632	2.01335	4.996	3.40707	4.37909	4.73306	9.46177
108271771	25.5428	21.9528	22.7237	21.111	24.129	23.9248	23.2839
108271776	19.2917	15.5171	10.8985	13.914	14.3626	13.1469	10.3023
108272431	0.562386	1.38333	2.1006	1.5952	1.73263	1.27432	3.56512
108271775	1.19743	5.50584	5.55876	5.54293	5.46133	8.14635	11.7455
108272094	2.12859	2.95174	4.27587	4.62144	3.54191	3.62893	4.36534
108271955	3.05096	5.12948	6.22712	6.44268	7.06741	7.18973	10.3861
108271816	0.255582	0.939596	2.13245	1.94463	1.36332	1.80221	4.21124
108271820	0.0352654	0.933654	0.904291	1.15999	1.73654	1.72858	1.62017
108271817	0.581009	0.502155	0.271901	0.384011	0.474999	0.455435	0.602245
108271819	5.01457	7.00342	4.61584	5.61616	4.72852	5.10632	3.54687
108271821	20.1956	15.7767	11.3064	10.6758	9.42265	7.44484	6.51291
108271822	10.2824	8.4577	11.1096	8.2331	4.75635	5.3128	7.22992
108272441	7.62228	6.06385	10.386	6.45043	8.87532	8.46589	13.0294
108271563	0.0849336	1.85839	2.00654	1.86062	2.8771	2.34792	4.54133
108271849	11.7978	9.92512	14.353	11.06	12.7026	11.2591	13.155
108271850	0.126251	0	0.578945	0.552818	1.04557	0.806649	0.958576
108271851	0.849344	0	0.0689862	0.283473	0.739724	1.51014	1.9239
108271852	8.51597	5.42261	6.61694	5.09631	4.52045	6.2349	6.15043
108272204	0.0639596	1.26271	1.03241	1.72065	0.861246	1.38321	2.75316
108272205	14.9015	13.1849	12.2814	11.786	11.4868	9.79991	8.7065
108271492	3.26041	28.7054	10.1022	24.5663	24.1583	33.9779	18.3027
108271975	1.76251	2.63847	3.77646	4.35568	2.60241	4.67961	6.59161
108272002	115.153	355.807	274.749	275.271	353.749	260.79	199.956
100528109	14.8652	18.9775	14.291	13.9275	19.4539	18.3618	26.2563
108271517	5.48024	10.9496	6.76024	8.02073	8.57096	6.73947	5.94708
108272144	0.0915273	0.950798	1.12504	1.25239	1.5144	1.80467	2.50428
108272271	9.27456	10.088	12.5673	19.6465	10.0792	14.8384	15.9812
100528387	110.667	163.512	127.793	123.888	118.331	104.504	76.0495
108271903	47.3411	47.0678	30.1951	28.3587	24.2816	22.565	13.8802
108271902	105.222	90.8639	59.5312	59.9923	51.0922	39.9086	29.5273
108271904	9.58108	7.05293	11.1621	8.56665	9.56943	10.3918	13.6809
108271508	2.27612	1.82904	1.73176	1.8651	1.55148	1.73497	1.42466
108263162	0.848964	5.55125	6.45493	4.43697	7.06058	6.44687	9.46008
108271827	2.02252	7.43446	4.56378	5.79827	4.63905	5.44945	5.47737
108271828	9.01392	9.90411	7.88975	6.68506	6.18939	7.55232	4.89036
100528088	14.4462	15.9765	11.8972	14.3833	10.8235	10.8353	10.7487
100528881	187.717	390.38	278.599	331.426	323.194	358.217	259.185
108272280	0	3.34244	2.94691	6.37937	13.1501	14.5227	11.278
108272097	20.3167	15.9654	16.8402	14.5501	14.4539	13.5435	14.8966
108272054	0.724405	2.47843	2.85204	2.66125	2.79771	2.71137	3.10791
100304520	1741.07	1999.71	1605.32	1486.83	1634.27	1385.36	1322.71
108271916	7.51895	10.1596	12.4858	10.975	10.1531	12.3541	14.082
108272450	3.83933	4.02012	5.47109	4.10714	5.11787	4.83226	5.51026
108271917	0.389982	1.94972	1.54282	1.60698	2.44611	1.95361	1.18002
108272089	0.682043	0.597259	1.03329	1.58795	1.08713	1.03916	1.27075
108272088	0.15057	0.0872623	0.0338123	0.0994952	0	0.038023	0.123565
108272087	42.1989	30.2154	40.45	26.5818	31.542	24.6437	29.5834
108271910	7.91282	8.9941	10.2757	8.31554	9.11209	8.26644	8.88231
108271911	8.61158	5.36034	13.8488	9.43322	9.15553	8.96913	8.1929
108272012	3.61149	6.22963	6.74555	7.87822	8.93232	12.6424	11.1909
108272495	6.00696	2.78586	10.1822	3.96856	10.0653	6.10537	7.35239
108271779	3.30644	2.97833	5.74505	4.14583	4.48912	4.88027	5.51453
108271778	4.94232	5.0945	4.01975	4.73543	3.86956	2.87738	5.34965
100528971	43.3627	36.1089	25.0183	28.6407	26.3096	18.5433	12.9294
108272096	1.89203	1.33622	2.0006	2.3483	3.89286	3.79887	3.64856
108271556	2.34399	3.40254	2.73061	4.14669	5.35006	4.7061	4.34941
108271983	0.133281	0.826935	1.87667	2.49574	4.87635	5.04847	7.44491
108271985	1.10408	0.697309	1.10345	1.0987	0.721958	0.718328	1.31597
100528900	15.4514	30.839	24.6397	29.31	34.9288	29.5068	30.7104
108271984	2.22228	1.01577	3.04091	1.4908	1.9543	1.87866	3.24264
108272080	18.9432	15.8931	11.9094	12.7429	9.97242	12.5587	11.5921
108272145	6.64558	7.49894	7.81064	6.73353	6.91626	5.22367	7.13895
100528578	22.9129	28.4546	18.6028	17.4211	18.1464	16.6856	14.8903
108272157	1.69267	5.74035	5.25561	5.44015	4.56072	4.87905	5.72206
108271536	0.942276	2.66743	0.554375	2.2478	0.794711	1.38453	0.430625
108272186	96.3505	71.802	71.6992	49.6967	40.1291	33.7808	24.2259
108272506	0.199289	0.373423	0.734311	3.0763	3.36314	40.2006	56.387
108272130	10.1191	6.3719	6.46814	6.31977	5.87465	7.23756	7.91602
108272203	8.49927	9.1473	10.7128	9.46875	10.9173	9.88616	8.52791
108271932	1.41233	2.1679	1.58298	1.56885	1.82976	1.78452	1.14079
108272255	13.0846	11.2257	11.5024	10.1949	9.23221	7.95664	9.00966
108272108	183.321	184.325	147.284	132.191	96.4942	105.005	66.686
108271542	72.8258	246.581	177.516	79.2287	143.818	162.498	83.9791
108271611	5.39621	6.69268	10.4288	7.68744	7.23343	7.32083	12.7329
108271913	0.50051	2.31091	2.57296	2.47039	2.38577	2.75942	3.64222
108271914	2.70244	3.27781	4.04686	4.66612	3.62438	5.86531	6.28578
108264077	14.1553	11.0421	9.39515	10.7972	11.4467	10.7615	10.3564
108273841	0.0618158	0.570929	0.605907	0.816683	0.82644	0.834185	1.0589
108271915	2.28448	3.563	8.02337	5.9138	8.91503	9.50404	10.919
108271612	12.6845	8.88571	16.4224	11.4518	12.9449	11.5761	18.452
108271687	0.723805	3.5697	2.08628	1.83588	1.62925	2.31317	2.06554
108271580	1.59265	0.883551	0.351644	0.540858	0.409458	0.247412	0.244827
108272026	5.11274	5.75169	6.00676	5.57422	6.29018	5.76948	6.01472
108272152	4.48177	5.20671	4.00012	4.85987	4.14252	4.32092	3.58219
108271869	20.9621	20.2899	18.0949	20.0034	16.6153	14.9351	12.5224
108271870	12.6793	9.75302	19.4767	13.8255	15.2764	12.3651	17.402
108272161	0.160864	0.158782	0.114177	0.166347	0.151027	0.190922	0.188117
108272153	7.65375	11.3789	13.0873	11.5917	13.666	12.1844	14.532
108256080	8.58117	14.8843	13.2611	12.4077	10.2773	14.2263	16.1123
108271533	2.46798	4.78319	3.67693	4.54425	3.42292	4.66946	4.84226
108271535	1.86407	1.92397	2.53152	2.49603	2.72754	2.68109	2.74896
108271530	0.0774964	0.0719472	0.253895	1.16632	4.51961	8.78442	3.96237
108271495	0.218171	1.85268	1.22254	1.33892	0.603629	1.48129	1.265
108261963	1.81732	3.03968	3.07393	2.24236	2.89162	2.3675	3.94922
108271909	378.037	185.599	249.422	174.668	180.295	169.533	158.423
108271501	0.0458673	0.141452	0.28767	0.284744	0.31036	0.604532	0.530776
108271829	14.7877	8.44952	15.1266	11.4347	13.6591	14.59	14.8174
100526827	18.0722	23.6133	21.4404	18.7521	22.0295	23.0201	26.987
108272100	2.14441	3.98795	4.22516	4.28085	4.72194	3.86444	4.14509
108272027	8.43569	10.4679	10.0664	8.9578	10.7838	9.00839	9.24691
108272028	40.7651	37.0552	26.3542	25.0249	22.778	17.3292	14.3814
108272030	6.24695	8.1162	2.60003	4.87949	3.44012	9.6337	7.9596
108272278	0.0786936	2.33025	2.98616	1.95342	5.09294	6.24228	6.57664
108272643	1.78265	6.65536	5.61335	7.23704	7.55429	7.89938	12.1636
108272159	1.64098	5.49197	8.6253	6.82955	7.41731	8.24903	17.0244
108272106	5.68717	8.99508	7.28495	6.44158	6.50046	5.26858	6.3055
108272105	0.13852	0.317026	0.446445	0.291632	0.330873	0.297011	0.428504
108272107	1.32576	4.47919	3.34692	4.73274	4.63282	4.95991	4.25904
108272137	0.760965	0.793619	0.938929	0.895311	0.930564	1.12781	1.68075
108272139	1.05962	2.49452	4.83218	5.53849	5.45058	4.72044	5.59664
108272040	14.76	11.8935	16.0973	13.0752	15.6995	14.2966	16.0474
108272114	0.6353	1.48551	2.32438	2.85177	3.87648	5.37493	6.38609
108271522	1.83531	21.3363	16.2679	16.432	23.3317	24.7986	29.5821
108272656	7.58672	17.6406	17.5741	18.3239	19.1754	18.9144	19.8999
108271498	3.97676	1.79907	2.07159	1.46233	1.77403	1.06586	1.16957
108271785	0.221977	1.28371	1.22443	2.33324	1.34068	1.30532	1.44147
108271784	8.53405	4.83	9.21843	7.43193	5.97137	8.51712	11.1642
108271786	0.580677	2.3415	1.01987	2.07535	1.49367	2.11698	1.47255
108271782	7.2718	3.9093	9.28276	5.71097	8.01705	7.54492	11.6085
108271783	5.53409	2.05177	8.50312	3.52418	6.90884	5.07531	12.7849
108271839	13.5728	20.8368	17.5518	19.9603	18.1967	20.0474	18.7513
108272730	1.86615	2.13023	3.04379	2.29335	2.44478	2.63888	3.19958
108271491	0.122624	0.186135	0.203458	0.306828	0.393852	0.419674	0.3342
108271507	14.1363	7.40855	7.57928	6.29949	6.20689	4.46856	3.70809
108272129	3.98849	4.24593	3.83248	3.55436	3.48098	2.62388	3.0469
100335019	261.403	213.055	223.673	175.535	227.592	143.11	128.54
108272136	1.15186	3.60388	2.31192	3.37908	2.82207	3.02934	3.08583
108271968	3.25241	2.78313	3.58436	4.22	5.7479	5.36499	6.37975
108271970	7.77396	6.89746	9.37104	7.97609	5.67187	8.36062	7.11313
108272055	1.6829	0.937323	0.984277	1.06898	0.828314	0.891109	0.812001
108272056	143.028	100.254	78.5941	62.8953	68.2616	48.1255	37.3982
100528072	45.9001	42.6557	29.8823	29.3028	26.9669	23.0096	15.7784
108272780	2.06492	4.20269	4.6689	3.97834	4.45291	5.41452	6.17393
100528466	83.6358	67.5454	50.7339	42.0532	51.7672	44.4211	35.6549
108271572	0.0415024	0.604124	0.282845	0.373008	0.369136	0.564876	0.668234
100528769	40.8869	40.2748	29.4474	32.112	22.2454	22.9691	12.9604
108271510	8.73139	37.3419	33.8349	33.1478	45.2478	40.6656	49.5364
108271943	3.09898	2.40597	8.2892	4.31318	6.60463	6.10775	11.6188
108271613	0.731048	4.5256	5.02259	5.57282	4.5059	4.54597	4.49301
108271944	0.10578	0.188019	0.278257	0.141575	0.61216	0.910558	1.04749
108272277	1.5016	1.71088	1.4954	2.0653	1.71808	2.24081	2.11827
108272275	0.560985	0.587538	0.562632	0.847621	0.669508	0.454749	0.716735
108278429	0.395357	3.11619	2.95187	3.06588	2.97518	4.04033	5.46867
108272274	1.57337	1.27798	0.949357	1.47452	0.986344	1.7807	2.17041
108272273	0.234035	3.54763	2.23808	7.76569	3.63192	10.2952	6.61158
108271864	0.328535	0.27554	0.613118	0.131674	0.209631	0.31159	0.391148
108271866	0.638584	1.66617	1.90146	1.87789	1.80257	2.02322	3.50146
108271865	0.277306	0.570547	0.939388	1.0034	2.59599	3.58596	7.45277
108271867	29.6938	29.3861	17.5993	20.3495	20.3427	16.4542	10.2167
100304607	8.05153	21.8866	9.12167	16.8389	15.917	27.1272	19.1445
108271868	11.1832	7.49487	5.59962	6.81785	7.05948	8.70256	4.5717
108271679	1.94027	1.3491	0.521265	0.541629	0.389153	0.273143	0.169032
108272785	0.83334	0.760865	1.27773	1.58338	1.52549	2.09402	1.67669
108271545	0.334668	0.333578	0.251586	0.169941	0.284785	0.270378	0.0316004
108272165	10.1779	8.15345	7.48663	6.92916	5.98476	6.00054	5.70843
108272259	69.6541	48.8895	39.7072	37.0046	29.9873	27.1103	18.021
108272082	0.410203	0.897119	1.99537	1.73811	3.3994	3.14727	4.13544
108272081	5.84474	5.25133	4.94067	4.47849	3.52952	3.35697	2.73741
100528624	2.4151	2.78127	2.47623	2.72874	2.40602	2.38346	2.65074
108272083	27.2502	73.7853	53.3312	30.3055	30.7401	19.3561	11.2368
108271876	0.766099	2.19193	1.20339	2.55075	2.62566	3.21966	1.60413
108271875	2.57544	3.10812	2.5031	2.84731	1.96574	2.41015	2.18042
108272793	9.02813	7.5933	7.90465	7.36806	5.10507	7.01195	6.4012
108271877	7.07337	5.71	6.18626	6.17216	4.42668	5.74759	5.28822
108271878	3.61048	3.53719	4.47654	4.07421	4.15182	3.95997	6.17515
108271728	0.243411	0.46193	0.403141	0.427342	0.277022	0.412078	0.797894
100528176	10.0114	9.03602	8.61415	7.03974	7.63207	4.4496	6.07133
108271730	10.9066	11.4956	9.06224	8.22658	6.60681	6.22698	5.44198
108271729	1.32814	2.03889	1.82788	1.55032	3.25813	3.51644	3.18721
108271727	1.92484	0.85847	1.54716	1.50884	2.15532	2.65956	3.49752
108271732	0.347014	8.28651	4.02231	4.65346	1.78892	2.09975	2.60068
108271735	2.16001	2.33514	2.08118	2.08376	2.29028	2.89748	2.42859
108264103	10.7587	8.01743	7.54245	8.07397	4.89573	9.42003	6.64679
108272826	1.48713	2.46152	3.05978	2.78968	3.27763	3.6757	4.65196
108271591	1.60753	0.353586	0.488445	0.505489	0.350747	0.412099	0.676486
108271634	0	3.2891	2.49646	2.56529	2.50547	3.49158	4.66092
108271493	1.5179	11.7161	12.6118	13.268	11.6373	15.7031	25.7583
108271582	3.28886	3.57894	1.7345	1.84299	1.9266	1.55573	0.995345
108272085	7.19187	41.1334	16.6544	24.7146	11.2695	12.1204	4.97112
108272086	43.6581	65.8873	49.4057	50.9443	48.5384	42.9718	33.2396
108272001	2.42559	1.50137	1.64835	1.9498	1.95329	4.15329	3.02852
108272000	7.45265	6.45115	4.64609	5.46583	5.24236	4.37506	3.76488
108272194	4.7561	6.47687	11.2019	8.29401	8.49158	8.30369	15.5677
108272842	22.6355	15.823	23.284	15.4607	20.0455	16.6479	24.7313
108272121	7.4562	7.02043	8.73802	6.89798	6.7117	5.275	6.82701
108271520	0.0571863	0.848852	0.833856	0.485844	0.884161	0.51231	0.898547
100528411	17.3949	53.5996	54.3353	56.9539	51.7526	46.3569	47.6266
108271614	0.349449	1.21243	0.127547	0.134087	0.384432	0.146715	0.401437
108271598	0.0218518	0.111253	0.157588	0.248427	0.370768	0.506865	0.54818
108272170	39.9921	36.5745	25.0924	24.7507	28.0908	25.0368	18.4243
108272171	0.0915072	1.21404	1.75993	1.06403	1.14209	1.10327	2.45059
108271919	7.19687	13.0932	8.19016	10.1677	10.8147	12.21	10.705
108271918	12.975	5.28796	6.87437	5.88251	5.03943	4.35828	4.08151
100528471	136.169	108.839	106.265	125.44	172.875	156.912	138.358
108272884	9.00361	6.92734	10.0624	7.09156	6.91935	6.72886	7.23568
108271972	25.9836	16.4007	20.0544	16.7258	17.9312	16.1666	18.0852
100529044	13.0222	23.401	15.9009	17.4007	18.8728	17.3345	14.4887
108272151	61.769	45.8573	37.6627	39.6704	38.6666	33.1123	22.6676
108272115	7.80964	12.1312	10.8151	10.7434	14.2938	19.7623	23.6848
108271600	0	0.842908	0.432234	0.569125	0.567533	1.01854	1.45852
108271561	0.479521	4.84902	4.78931	3.65281	3.50973	3.53414	2.42661
108271721	0	0.896084	0.467348	0.521371	1.20209	0.790047	0.940357
108272120	142.461	166.059	170.494	157.177	174.72	141.161	115.594
108272805	0.872092	1.58791	1.50261	1.73867	1.61492	1.7595	2.54293
108271996	9.75807	14.119	8.75462	8.43102	9.04371	10.0848	9.03439
108271997	70.295	57.2699	46.3944	42.6604	39.3363	35.7031	29.0162
108271998	0.140483	0.46423	0.701472	0.608614	0.60363	0.444468	1.52863
108271893	3.15059	2.16381	1.31046	1.80071	1.48771	1.94776	1.38952
108271894	7.8456	6.00377	5.50118	4.27769	4.68513	3.95712	3.93528
108271895	8.25042	7.68831	6.10441	6.24575	6.12306	6.8385	5.55437
108271896	2.47354	2.69987	1.64467	1.94309	2.14324	1.94383	1.98798
108271897	8.58385	7.4296	6.00269	7.20787	6.52387	6.03337	5.26966
108271537	0.130924	1.2092	1.28991	1.4234	1.40769	1.3818	2.64201
108272804	1.84329	0.298809	1.53657	0.979712	1.73391	2.20818	2.55826
108272024	9.81386	14.1611	10.6455	11.4612	8.20192	9.95847	7.89414
108272025	0.274183	0.381998	0.429164	0.542087	0.341386	0.495934	0.617439
108272022	0.405313	3.14337	2.06093	1.74412	1.45813	1.65776	1.61278
108271577	1.43308	4.59553	3.08156	3.08016	3.57581	2.72899	4.14273
108271939	11.5494	21.1313	13.8359	20.8703	24.5204	26.9486	20.3318
108271936	9.67389	14.5849	15.3666	14.3751	15.4131	12.989	14.805
108272050	5.10448	3.85118	4.25257	3.55876	3.55268	3.81818	4.63467
108271527	3.12536	3.25232	3.09301	2.9377	2.72056	3.62245	2.60577
108266702	7.67508	4.59294	8.00232	5.50073	9.36618	6.1655	5.96144
100528638	57.79	50.5764	34.1139	41.5446	47.3864	37.1262	32.1717
108271928	2.95789	2.29554	2.41214	2.66424	2.30587	2.61246	2.94513
108271930	0.506751	1.24584	0.967371	1.87416	1.59636	1.79924	1.07861
108271931	10.0047	10.4556	8.46144	9.01101	8.34605	9.52403	8.66252
108272181	29.5837	21.3718	30.8104	19.6393	29.4692	20.5145	29.0837
108271887	11.62	8.86987	17.3123	11.9625	12.7169	11.9591	19.2517
108271992	73.1765	55.6119	41.1914	43.766	37.2918	43.1507	24.528
108271993	2.34635	2.64615	2.41825	2.3277	2.83466	1.67975	1.94009
108271995	0.21684	0.0703167	0.299957	0.187944	0.377496	0.277144	0.333732
108272908	0.302785	3.38634	4.1533	4.16379	3.4139	5.52982	9.16688
108272091	27.2374	23.9112	19.016	23.4136	19.4098	26.0326	19.3835
108272123	1.74533	3.76493	2.8778	3.95205	3.36483	4.86667	5.00907
108272071	1.06844	1.29597	0.954361	1.09982	1.16278	1.27525	1.18777
108272070	6.62426	8.00447	9.09731	8.53007	7.19741	8.49193	9.83926
108271557	0.191121	0.503293	0.738238	0.76522	0.819833	1.23884	1.90644
108272090	6.07175	7.12301	7.65421	8.30748	8.50229	9.35642	9.35635
108271538	0.191287	1.24775	1.46549	0.988684	1.15297	0.913195	1.75143
108271971	4.1574	3.53356	6.39512	4.47203	3.86854	5.08314	6.71087
108272187	25.964	27.6902	23.5649	17.8997	22.3981	17.0574	17.3288
108271959	8.19472	1.93536	7.13495	4.0455	5.17506	5.89154	7.41371
108271564	2.16341	2.88909	1.88842	1.85013	2.42101	2.18474	1.4654
108271957	6.74822	5.83582	7.59801	6.93436	5.9386	7.44735	7.90066
108271958	12.7479	11.9018	10.3837	10.5781	11.6628	9.62311	8.99712
108272117	103.101	63.1143	56.4602	46.0463	48.2452	33.7886	27.9506
108271615	12.8173	14.5293	20.2201	16.3567	14.1462	14.2088	16.5734
108271942	3.77616	19.4997	21.0934	13.8089	20.7395	16.7231	24.7352
108271941	38.8527	26.6243	23.1108	26.2877	23.5725	23.0866	14.8944
108272896	0.0470605	0.194454	0.242488	0.843838	0.55167	0.906799	1.48763
108271940	2.76742	2.3921	2.63417	2.52003	3.23574	2.38361	3.54435
100304574	2872.88	2483.01	2696.94	1688.86	2877.44	1588.48	2036.33
100304517	1581.67	2179.36	1608.16	1684.72	2260.38	1838.18	1496.72
108272276	0.408707	0.886041	0.996197	0.817447	1.15336	1.20864	1.41661
108271567	0.280293	0.461692	0.531545	0.540786	0.62762	0.741624	0.782491
108271528	0	1.21028	0.982441	1.04698	1.47008	1.73576	2.72288
108271529	1.05222	3.99779	4.6813	3.7596	4.11881	4.87275	7.88057
108271566	3.32703	3.32827	2.39858	2.93925	2.6951	2.72835	2.26439
108271947	8.19731	12.2234	5.47761	7.91038	6.58692	6.75643	3.55914
108271946	30.2133	33.5093	35.9748	34.2376	31.5303	29.0962	32.4986
108271948	0	0.333882	0.213963	0.221552	0.39012	0.0836882	0.642543
108272176	0.346227	1.32651	1.30093	1.62561	2.13316	2.20964	2.70534
108272178	0.18686	0.296664	0.324309	0.20423	0.381909	0.20318	0.361154
108272179	0.215281	4.55467	2.48037	3.36753	4.51199	3.70241	3.8874
108272164	0.570585	1.27088	1.16758	1.09011	1.78397	0.939736	0.704343
108271548	0.327571	1.16857	0.905624	1.05641	1.00952	1.09252	0.900787
108272191	0.303807	1.75521	1.72417	1.49935	1.93703	1.93804	3.50373
108264152	2.62665	3.01635	2.53501	2.6422	2.41924	3.63573	2.46841
108272932	25.6292	52.2219	42.7091	46.1854	56.0984	48.4529	51.556
108271788	39.703	44.913	26.975	36.9903	26.2286	33.3759	19.8618
108271790	8.99603	9.61698	9.34376	10.0381	9.67323	9.91304	8.48378
108271791	57.0633	59.6527	45.6936	53.2101	46.7108	50.0232	30.1245
108271792	13.9054	17.4925	15.6185	18.3861	14.5018	16.8153	15.1666
108271793	0.115382	0.874757	0.678243	0.668481	0.683093	0.707339	0.776356
108272146	4.43158	3.13568	3.75462	3.31611	4.18286	3.37738	2.9794
108272160	0.933666	1.446	1.53154	1.77676	0.987077	1.69426	2.01907
108272033	9.55115	10.5535	7.82058	9.47148	8.02664	7.29642	7.9087
108271835	0.566285	1.76089	1.31382	1.53332	1.49172	1.65767	2.70213
108271837	16.0032	36.3284	26.0237	33.9452	28.2106	25.8802	17.8412
108278990	0.231802	1.11436	1.78737	1.20123	1.50152	1.95523	3.8354
108271838	8.92456	8.59801	10.211	8.83849	8.422	9.37475	10.9225
108272162	0.900317	1.74248	2.24443	1.84157	1.75646	2.0279	3.3416
108272109	10.4898	6.01072	3.67445	4.5358	4.2674	5.36466	5.2367
108272256	14.2168	27.6379	16.1223	21.9769	17.1424	13.0575	9.20551
108272196	0.562801	2.78076	2.53237	2.35597	2.5829	2.85601	5.1463
108272198	1.85669	21.9449	17.8852	42.177	15.9899	33.4229	28.895
108271616	0.394239	2.69301	4.79026	7.73171	3.5626	4.58308	3.49181
108271617	0.139324	11.6011	6.75701	9.36081	6.78928	9.81468	5.31275
108256474	0	0.0420457	0.0596322	0.0164172	0.0368574	0.0492389	0.159677
108271575	0.0785888	4.77303	4.75702	9.45201	6.85529	13.0499	5.62564
108271521	5.95759	30.379	24.6334	31.7978	23.4953	22.8403	17.025
108272068	0.507935	0.991733	0.638178	0.634509	0.659764	0.768261	0.538766
108272067	20.15	16.2079	16.8153	13.7234	14.2535	11.8696	12.6216
108272066	0.982729	1.14844	1.75926	1.26695	1.33769	1.25606	1.88473
108271551	0.0879943	0.187731	0.359167	0.223857	0.157438	0.225682	0.234136
108272147	1.65443	2.33681	3.06059	3.22315	3.36603	2.34289	2.39514
108272148	0.0203199	0.585732	0.874499	0.553158	0.581113	0.659297	1.20365
108272047	42.8297	34.5168	39.3274	38.1036	28.4765	38.5378	34.3517
108271990	33.6604	21.0355	24.8555	21.4531	18.7203	17.1755	20.5007
108273034	16.5498	8.99048	12.4456	8.20447	11.2626	11.5141	10.4876
108271991	0.0801313	1.33562	1.20484	1.71297	1.49279	2.44931	2.93034
108271511	7.50589	14.466	6.85353	6.61434	5.4409	4.69178	4.69031
108272267	1.03812	1.56255	1.17201	1.34148	1.62242	1.27078	0.87995
108271579	0.514819	0.812938	0.461036	0.700069	0.888364	0.827511	1.1951
108272134	0.892073	4.96565	4.42539	4.59561	4.96566	5.70893	7.56582
108271795	59.4837	48.4435	42.8061	36.9662	34.7249	27.2326	26.7359
108271797	6.91744	4.68323	4.87518	4.13269	2.78946	3.15608	2.59101
108271794	26.5165	7.26958	8.42129	6.69463	9.19867	7.96571	7.35676
108271798	28.6235	9.74765	8.39847	7.29425	7.69733	7.73855	6.22786
108271799	19.2082	13.7792	10.3077	9.53133	8.67233	7.73913	6.65993
108272993	6.11341	2.15281	9.46361	5.1044	6.27117	7.87043	14.2331
108272046	64.2703	35.3157	29.5203	25.3337	23.3693	26.4784	18.5473
108271592	0.411627	2.49891	1.31043	1.32351	1.77249	1.91141	2.25502
108271596	1.53604	0.794537	0.868642	0.822038	0.575986	0.503281	0.476973
108272062	0.855291	0.557207	1.88617	1.09773	1.24227	1.43323	3.33967
108272031	0.091272	0.732736	0.726472	0.755324	0.749273	0.887382	0.543947
108272032	4.89624	3.52747	7.31108	4.90932	5.81203	5.24839	5.80095
108272195	0.439911	0.454212	1.01866	0.99366	1.87961	1.7382	1.56232
108272006	0.84579	1.08676	1.73567	1.94664	2.09977	2.04805	3.54935
108271879	20.9419	15.3212	29.9018	28.0076	24.0547	24.4152	18.1559
108271880	3.11893	9.75273	10.7713	10.2001	13.4408	14.7478	16.0173
108278336	3.56231	3.88615	2.98958	2.63245	2.94471	3.04457	2.04842
108271973	1.3562	0.573913	2.0779	0.982424	1.23237	1.48667	2.27932
108271974	45.0533	42.1921	43.338	36.5542	49.7657	38.0448	37.4859
108272124	0.0916224	1.37517	1.03945	1.26505	1.22258	1.96909	3.0344
108272125	0.0984976	0.0736901	0.108311	0.37531	0.0895151	0.0767171	0.235768
108272126	56.583	8.68517	8.95526	5.90055	8.78833	13.9732	9.64072
108272133	7.02196	10.7914	9.78374	8.54154	9.47157	8.55754	9.57802
108271543	1.07897	2.76545	4.50051	6.39696	7.69227	6.51241	4.89126
100528661	14.8193	19.0264	13.7961	18.1024	15.3096	17.359	10.6241
108273048	0.864836	4.15656	4.09423	6.13102	3.4568	3.52166	3.74837
108271553	0.560502	5.23513	5.06405	4.40821	3.97892	4.88675	8.04451
108272072	8.3521	4.4965	10.0874	6.50262	8.09329	8.20952	11.7254
108272004	0.532991	1.6069	2.67732	2.20628	2.42763	2.65318	4.15711
108272254	13.6701	22.3947	29.3188	27.8554	26.2609	24.3713	28.0834
108272189	3.1788	2.52325	3.89484	3.3216	2.82481	4.16441	3.19229
108271560	3.39105	13.8815	10.9133	11.4611	15.4916	16.953	19.5142
108271999	6.40541	7.07423	7.10586	7.19834	6.94017	7.96291	7.72066
108272150	505.036	271.461	312.873	227.219	261.614	185.949	184.361
100304829	37.4383	24.5385	20.6373	19.3306	15.5494	14.5411	11.5965
108271963	1.07379	4.01942	4.55602	4.17288	3.29642	4.06095	4.17196
108271544	0.161045	0.798783	0.741568	0.991374	0.681647	0.74735	1.15775
108272038	16.2365	16.8384	19.226	19.923	13.2415	15.5321	9.29924
108272018	0.416474	2.52727	2.59551	2.81068	4.29315	3.7839	4.79687
108272017	0.455391	0.451407	0.597443	0.62164	0.374311	0.545228	0.837703
108272019	15.9689	22.7113	10.8445	16.6148	11.7393	13.6946	7.92031
108272155	12.5984	16.2513	14.7087	14.0164	14.4026	12.5548	11.5499
108273054	3.79282	2.83369	1.77551	2.2187	1.12047	1.04764	0.694702
108271496	1.95793	1.1536	0.787288	1.17014	2.55202	4.26431	8.12288
108271756	3.71415	0.231794	0.196938	0.281891	0.60274	1.35568	0.86605
108271755	0.0531983	2.98508	3.315	4.50634	2.70523	6.66785	9.16725
108271759	37.5418	37.2883	36.6604	36.3718	29.6487	27.3047	29.8263
108271760	97.3213	68.9791	38.9353	52.4511	52.3232	59.7202	37.2771
100304843	5.52202	2.0928	2.99262	3.14003	4.85041	6.56564	7.81156
108271757	2.80348	3.7897	3.83338	3.34656	3.02093	4.06637	4.12908
108271761	18.4602	22.8596	14.8136	17.066	15.9098	15.4555	9.86904
100528218	141.729	77.976	57.2842	56.7494	57.9947	36.6627	21.0973
108271762	0.206196	0.712007	0.957044	0.744904	0.458273	1.73526	3.47857
108273077	1.14995	0.697563	0.547875	0.626244	0.542729	0.469307	0.269668
108271763	0.143369	0.636767	1.01657	0.85865	1.28379	0.860429	2.34351
108271764	0.100256	0.130044	0.1673	0.228748	0.317161	0.622706	0.627054
108271526	18.1139	26.5431	13.3589	20.034	15.2838	15.6058	9.86344
108272263	0.839515	7.94714	5.83025	7.18544	7.91938	9.63291	12.3854
108271927	17.8517	85.2427	165.639	301.757	171.014	320.641	365.289
108271926	2.21581	2.70767	6.78322	4.43895	5.56375	5.60464	9.23605
108272111	19.6408	12.3899	10.2996	12.3968	20.7619	27.897	32.0126
108272112	11.5492	18.9388	12.7772	12.9645	17.5083	12.0225	9.29849
108272289	0.13187	0.71608	1.53103	1.79979	1.67818	1.82151	1.67025
108264157	9.29858	6.81976	8.10784	7.58412	7.62775	7.77735	9.09643
108279432	0.568647	2.63456	2.15643	2.06313	2.25265	3.27975	3.1884
108271871	12.9932	10.0711	12.6677	11.0329	12.8791	10.9831	12.3965
108271873	5.88815	5.17198	5.37955	5.04613	5.21527	5.31561	4.45454
108271874	8.19808	9.43727	9.26336	12.1019	7.09857	9.75579	8.01172
108272075	0.723336	0.473214	0.692611	0.80291	0.614021	0.995769	0.730127
108272076	0.0428394	0.923355	0.925823	1.16033	1.06966	1.52779	1.67024
100528233	12.2264	15.2955	10.0115	9.31856	10.3783	9.68792	9.12465
108271519	25.6899	14.2685	20.7784	14.7429	13.0724	16.0396	11.6252
108272262	0.229307	1.00006	0.895281	1.15995	0.700239	1.28333	1.40601
108263099	5.33751	6.93254	5.5339	5.87249	4.40856	5.45281	3.8608
108271965	28.8723	32.7207	27.3392	28.3051	27.4802	31.1954	25.3951
108271967	0.622267	0.470319	0.630703	0.709227	1.24424	1.01596	1.28373
108271966	10.2665	16.6672	11.278	8.28385	9.28053	6.655	9.94081
100304564	1694.98	1824.95	1724.86	1399.14	1802.71	1394.5	1324.89
108271898	24.9082	14.1844	25.6274	17.2454	17.4651	17.4937	22.832
108271900	10.9348	30.8746	12.9235	20.8446	12.5585	19.2319	10.5651
108271982	9.17704	8.95948	6.01949	6.0096	6.66241	8.22486	6.50895
108271981	22.5882	8.33244	5.45194	6.28558	6.70007	4.26208	3.37302
108271980	14.0615	9.39106	8.12196	8.45456	7.63634	6.99759	6.67193
108271986	3.72312	12.4228	19.0975	29.5314	20.5443	25.0431	34.7138
108273150	3.01911	1.52987	3.60646	2.56461	3.49174	3.24144	5.33564
108271987	13.127	6.7703	6.77296	6.23954	6.47385	7.61607	6.23556
108271588	0.142443	0.0671312	0.0285721	0.136293	0.0915596	0.032494	0.05371
108272156	27.1536	10.2626	7.58326	5.5108	9.26544	10.7707	12.4397
108272268	0.363676	2.83054	2.26769	1.66514	2.10441	1.85608	1.96854
108272269	0.391542	1.35583	0.978962	1.09237	0.959136	1.23379	1.28407
100528746	0	0.339963	0.765921	1.03825	5.91392	7.23264	11.7679
108272010	27.8349	16.6075	31.7873	19.9787	29.0904	23.5719	32.6965
108271499	0.12799	0.119912	0.318369	0.273666	0.340354	0.407526	0.427177
108271979	26.8523	39.7697	34.8196	42.2624	31.9236	36.1466	48.209
108271853	5.03708	7.77879	6.23732	9.36007	6.2067	8.19816	7.04504
108271854	16.2426	18.9142	14.1516	12.8307	16.2429	15.9483	17.7793
108271512	9.55394	24.4837	19.4811	19.6641	23.4281	20.1179	15.6353
108272095	0.645339	1.2262	4.35126	4.56831	2.94781	2.35835	2.55371
108272104	27.398	23.9051	17.4375	20.4422	16.7536	20.5094	17.0236
108271945	15.3548	16.6046	16.5544	18.3877	12.3363	16.4063	19.1011
108272257	0.236264	1.87861	2.01025	3.1942	2.68064	3.62628	5.59425
108272036	11.2789	3.46275	4.04528	3.93855	3.41054	3.63257	4.33307
108271583	0.441287	4.60615	5.91678	14.3926	15.1771	29.3298	31.5016
108273158	0.300076	0.411857	0.650996	0.691513	0.494497	0.797491	1.10522
108271961	14.397	8.0752	9.7651	7.80792	8.5776	8.33138	8.42139
108271962	11.7341	14.457	10.9298	12.5111	13.8719	14.3452	11.2598
108271554	0.0652125	0.187931	0	0.166614	0.255718	0.168157	0.0338384
108271505	0.0236315	0.137461	0	0.0236245	0.0784716	0.122997	0.0247509
108272188	19.4178	18.7824	14.1468	15.3211	14.8949	12.3794	10.5154
108272291	17.5004	7.15754	7.53855	5.60292	6.3728	6.69566	7.30622
108271506	35.0914	8.57932	4.98617	4.88416	4.37162	4.40463	5.62272
108272099	0.227559	0.11814	0.167608	0.302385	0.138208	0.0578642	0.186903
108272098	15.9933	17.308	12.4997	13.9488	12.2637	11.464	11.6203
108278625	8.89287	9.58597	7.28203	6.75293	6.99991	5.71326	4.12833
108272287	24.3376	17.8714	14.5189	13.947	14.3496	14.4259	9.46807
108272014	6.85361	7.32656	9.12906	7.56036	6.9345	7.60937	9.55593
108271587	0	0.386822	0.172245	0.594774	0.633303	0.59482	0.389745
108271682	0.0125021	0.0509133	0.195042	0.114467	0.149855	0.29084	0.102976
108271823	2.46207	1.76924	4.5112	2.42134	3.02054	2.92174	5.94524
108271569	0.354411	0.65899	0.568966	0.671736	1.10701	0.886074	0.98433
108272260	1.04186	1.7015	1.32081	1.67899	1.20552	1.97069	1.22344
108271923	25.5402	21.2114	21.8982	18.8325	20.1727	18.2586	17.9826
108271924	6.60886	5.76957	5.42144	5.29115	5.51143	5.54973	4.77568
108271925	19.9701	14.9889	14.3223	11.2128	13.9718	10.996	10.7048
108272110	17.0632	12.7646	17.383	14.2872	17.4029	14.1381	15.3371
108271503	0.420626	2.33746	2.74364	2.86884	2.31756	2.19662	4.31246
108271619	0	0.0707733	0	0.0486534	0	0.18943	0.302378
108266496	0.0947972	0.0155984	0.120143	0.0825069	0	0.0691441	0.0929373
108271622	0	0	0	0.105021	0	0.0638766	0
108271531	10.2297	5.93434	2.24685	2.64221	2.18218	1.28769	0.927077
108271602	0	0.0707733	0.0548464	0.243267	0.0996187	0.0638766	0
108271532	1.31127	0.558683	0.334734	0.319058	0.168289	0.582004	0.327764
108271624	0.164697	0	0.178161	0.161663	0.082752	0.208591	0
108271800	11.2926	5.16506	2.13906	2.02582	2.28845	3.05773	4.24873
108271804	17.7728	24.2514	14.3214	16.4803	11.4893	12.9862	10.7563
108266399	6.42059	6.19226	8.29307	6.77994	6.79812	6.52123	10.9301
100529001	12.7213	24.5523	21.632	22.2536	23.1016	25.3754	21.7161
108271802	0.505181	1.91521	1.79228	2.5057	2.31242	2.68037	4.78933
100305105	80.3338	99.1366	71.643	72.1612	84.8538	72.3905	70.5633
108271848	21.5862	19.6039	15.726	17.7635	16.29	13.1851	10.3369
108272167	230.097	409.506	241.14	313.139	329.565	267.705	153.708
108272101	2.37175	2.9026	3.08356	2.63614	2.68032	2.95953	3.39483
108271768	37.7839	38.43	47.065	43.5646	50.346	47.2918	47.6051
100528940	86.2844	65.2578	51.0766	46.6634	49.8923	39.619	33.9131
108266768	53.4539	184.939	202.729	210.582	280.586	225.993	141.966
108271770	1.19758	4.45977	6.07008	5.02716	4.98979	4.88882	8.55886
108272122	6.9554	5.63202	4.20286	5.17103	3.64467	5.42308	4.68697
108272058	44.5247	60.0268	40.9862	52.0628	36.6178	35.8764	27.7559
108271685	0.0263794	1.58987	1.93021	1.75036	1.70604	1.10545	0.628692
108272016	20.2733	24.548	11.746	20.6636	12.9892	16.245	9.20829
108271691	0.736617	0.625457	0.855728	0.484963	0.999921	0.834151	0.914025
100528530	50.7467	56.2012	44.7203	51.9403	41.1184	41.9819	22.1804
108255128	0.205465	1.70852	0.9516	1.31333	1.06351	2.06666	2.11706
108271707	0.199863	0.518491	0.220678	0.724308	0.252242	1.13831	0.887067
108271701	0.0630115	0.0683853	0.0690993	0.0924755	0	0.110328	0.0299467
108255190	0	0.271131	0.358127	0.542589	0.215957	0.593223	0.744892
108271706	0	0.112593	0	0.0595214	0.0609356	0.0754535	0.0408673
108271708	0	0.0802439	0	0	0	0.177851	0
108271693	6.44986	6.47659	7.05523	7.24019	7.51769	8.51096	9.87447
108267735	4.0803	3.0952	5.54057	4.09236	5.49553	5.55408	7.40483
108271700	0.287536	0.187092	0.338162	0.182158	0.173786	0.222555	0.0990444
108271694	6.77004	5.03181	7.79155	6.30789	5.25524	5.29441	7.07378
108271699	23.3915	21.9345	23.7642	18.8324	24.8862	21.1575	21.3849
108271702	20.7343	35.5631	22.1505	25.2412	25.5343	26.3858	20.7393
108271696	0.172122	0.122036	0.0587659	0.143528	0.220946	0.303201	0.44419
108271695	2.77074	4.65984	6.61477	6.15344	6.23409	7.17705	10.9283
100528851	34.9819	61.709	42.4214	51.6572	49.0047	43.028	31.1687
108267341	1.16577	5.43676	7.07173	5.82498	6.42643	6.75954	10.1076
108271988	1.38153	0.891351	2.19465	1.588	1.74955	1.55108	2.76334
108271633	0	0.193843	0	0.169959	0.915657	0.398978	0.330419
108272102	6.67667	11.1159	10.3853	12.2448	8.4272	9.40848	11.7492
108272053	9.53036	12.7445	8.04602	10.3722	6.96238	7.74986	5.53608
108271627	0.0481356	0.123743	0.0528657	0.140981	0.0562572	0.100539	0.151392
108272052	0.841979	1.35018	1.03899	1.24492	1.17848	1.09983	0.789878
108272264	2.61802	4.40789	3.39857	4.30143	4.14902	3.49148	2.25968
108271978	10.0737	27.1767	25.2831	24.6726	27.261	24.6042	33.4347
108271628	0	0.0399717	0	0	0	0.13056	0.0471428
108271629	0.882246	2.08424	2.5228	2.8599	1.49373	1.8788	3.27723
108272185	1.57772	4.77848	5.60036	4.94543	5.19002	5.52488	9.28605
100528708	36.8874	53.2642	28.6076	43.06	28.9229	41.8893	21.7033
108271901	12.6535	8.55639	10.3483	7.9622	8.23329	7.25178	8.09332
108271680	0.122937	0.863881	1.15709	0.758478	1.2327	1.09264	1.65608
108272432	0.694622	1.21257	0.306113	0.716438	0.461318	0.547016	0.481725
108272433	151.971	115.179	47.5843	67.332	49.379	34.8213	26.6202
108272324	13.1339	5.72522	5.32742	4.63118	4.04893	3.14093	1.78597
108272322	0.111964	0.567002	0.198555	0.169028	0.12442	0.115273	0.28399
108272326	301.268	167.25	116.365	83.5401	111.495	60.7126	35.7973
108272325	209.266	123.755	82.6449	81.1941	90.4653	63.8127	32.8217
108273219	4.21366	5.75262	7.27866	8.92444	7.00116	7.89186	7.01733
108272434	0.0985417	0.19053	0.18328	0.277467	0.167573	0.187488	0.304022
108272596	9.87636	10.8139	15.3493	13.196	11.783	12.1772	14.9608
108272598	13.515	11.9959	9.94448	10.9435	6.70926	9.2278	6.82505
108272599	0.227136	0.629103	0.541533	0.663751	0.503648	0.667112	0.805537
108272600	13.8937	12.4383	12.3858	9.98473	12.588	8.76806	8.4806
108272601	11.5501	9.10841	12.5696	10.5625	9.30557	8.67207	8.71792
100528116	57.2482	52.5726	34.3481	39.0415	35.3262	37.6055	26.81
108272602	309.011	291.036	278.508	267.282	257.835	182.572	131.67
108272604	6.26826	8.10884	7.39713	8.17436	4.96312	7.96548	5.94877
108272605	13.7123	16.95	12.0284	13.9202	11.7442	11.4164	9.36806
108272606	248.589	266.491	205.676	196.548	250.79	169.873	171.832
108272607	6.38225	4.41121	3.96198	3.7735	2.40347	4.34535	2.46271
108273055	11.5691	8.64464	10.8789	8.32969	8.9485	9.11445	10.1309
108267667	1.09204	3.02771	3.82568	4.04314	3.49882	5.47992	6.44983
108272378	4.24608	6.70348	4.14789	4.7394	3.51438	3.76245	3.68423
108272732	7.34251	16.8238	8.42569	11.5496	9.23356	10.4573	7.88097
108272731	5.58198	26.4268	17.5599	22.6819	14.8622	13.4582	12.4506
100528379	14.6586	10.828	9.90314	8.2128	9.17297	6.63634	7.64093
108273073	480.327	372.197	247.369	263.333	271.782	248.206	218.346
108273323	13.7672	11.1562	10.7961	9.18664	8.14841	7.00201	6.78404
108272961	2.90959	3.02782	3.60652	3.2674	3.30482	3.4164	4.52351
108272962	2.79243	5.2712	4.29916	4.04751	3.5745	3.32552	3.76033
108260013	0.0722942	0.302113	0.317486	0.631409	1.62681	1.94524	1.32608
108273303	19.3654	24.1097	16.0639	15.2046	13.9632	15.0548	11.359
108273291	1.30839	1.4096	1.63528	1.78028	3.14825	3.09243	2.82213
108273244	1.07942	0.94134	1.86064	1.22284	2.55913	1.18361	2.99867
108272778	6.00886	6.1843	7.45333	7.63598	6.56088	7.17229	9.74647
108272560	0	0.233069	0.257241	0.325154	0.572982	0.253825	1.29591
108264177	11.2985	12.2403	11.0865	9.55318	10.3337	8.91813	7.63399
100528561	5.40316	3.37528	2.81596	2.49789	2.42771	2.4362	2.53985
108273311	1.19265	31.1526	19.3044	21.1012	13.0074	13.3262	11.2679
108272437	0	0	0	0.0462129	0	0.102934	0
108272428	4.18475	22.2503	19.3949	14.6017	18.8827	17.7707	25.22
100528588	19.8025	16.0543	14.4885	14.0709	8.83152	8.41746	4.91555
108272609	8.67917	15.0345	18.4266	18.035	15.3509	18.449	25.6178
108272611	63.4932	50.6723	45.0063	41.3296	36.4359	32.8231	31.5077
108272755	6.51333	6.96199	10.8362	9.73514	9.42063	11.1651	14.6885
108267963	1.94955	1.96631	1.67564	1.78547	1.77585	1.84076	1.87281
108272438	0	0	0	0.100288	0.0638885	0	0.0525347
108273194	3.86032	5.87671	3.84949	4.77401	3.39561	4.61077	3.35799
108273204	9.55093	13.038	11.5418	13.4775	11.4557	13.3787	11.0817
108273203	8.604	8.44038	8.53419	7.89049	7.61693	4.50506	4.52724
108272561	1.14357	1.24312	0.564029	0.573055	0.770368	0.503702	0.570272
108273071	4.55165	4.8026	6.75019	7.22092	8.10559	8.04942	10.1504
108273092	5.26404	10.748	10.8925	10.8229	8.95739	10.1915	14.6986
108273248	2.34664	3.375	3.3461	3.62466	3.47987	4.35862	4.56961
108268243	3.3454	5.99757	9.35294	8.6169	9.23797	11.4262	18.2468
108273207	6.67907	3.22059	2.53645	2.15146	2.51702	3.2186	2.93258
108273249	65.037	40.0918	31.9572	30.6151	26.3713	24.3595	20.9253
108272967	30.2312	26.4682	21.2125	19.3628	18.1905	13.6296	13.2746
108272968	46.2389	47.4114	22.4024	34.5233	24.6578	51.6673	24.5403
108273206	43.7227	47.2545	36.3544	35.7009	41.152	33.4498	31.626
100528887	8.68936	11.4081	11.025	11.0144	11.3653	10.737	10.9421
108272651	43.3722	17.4672	3.77006	7.29385	6.53662	9.97448	6.44944
108272652	2.78309	5.18887	5.19932	5.94264	4.74886	6.18621	6.77008
108273162	8.85406	6.90555	8.50476	6.4322	6.95594	6.48513	8.58891
108268379	1.32789	4.17152	5.84596	5.72703	4.84732	4.68918	5.53543
108272439	4.07994	2.62568	4.23169	3.20576	3.80393	3.01213	4.37934
108273231	17.4447	3.77759	3.03758	1.19458	1.1497	0.904335	0.959588
108272376	1.86435	0.868405	0.686535	0.452521	0.720965	0.706334	0.85319
108272592	0.175925	0.202898	0.0491115	0.137606	0.311233	0.167652	0.13693
108273232	36.118	38.1913	37.3267	32.9834	34.3277	27.7079	27.7437
108272372	0.585467	2.29538	2.7864	3.39123	1.84044	2.73361	5.63613
108273213	12.0429	12.7395	11.2351	9.58617	12.3887	10.3681	10.241
100528964	271.386	204.369	160.554	147.622	152.498	112.225	79.632
108273095	6.15167	3.50444	3.86247	2.86302	2.67311	2.23189	2.67796
108273094	4.85077	11.0041	10.9485	11.4796	12.589	12.0105	10.0631
108273096	0.238087	0.606241	0.350511	0.548381	0.532087	0.357682	0.460191
108272907	2.40458	2.83987	4.09346	3.10913	3.09033	3.77134	6.10713
108272587	3.78502	1.84296	1.20592	1.06661	1.24961	0.539458	0.675619
108272963	0.872224	0.57487	0.71411	0.765232	0.758738	0.893234	1.57237
108272964	15.0015	16.7771	15.4861	14.3169	16.3937	11.5287	11.2342
108272966	0.052739	1.28553	1.8111	1.86239	1.5731	1.15543	1.80314
108273181	5.71814	5.66125	5.84302	5.14046	4.41804	5.68431	5.85806
108273345	0.1784	0.189562	0.567604	0.584908	1.01147	1.44919	1.66613
108268628	34.3827	51.1702	34.351	57.2742	41.4407	44.8581	21.1042
108273346	58.5714	45.1029	20.7705	22.7542	12.6868	7.46684	3.68215
108272416	162.196	150.075	70.7528	48.7256	36.3804	24.4342	14.7024
108273233	2.30463	3.31127	2.18962	2.48663	2.06307	2.34947	2.04725
108273235	8.94525	6.78785	4.56133	4.94051	3.76428	3.64964	2.63016
108273234	0.0922652	1.7854	2.40024	2.26237	4.45833	2.9027	4.60687
108273088	6.53749	5.23744	7.69155	5.18948	5.92187	5.29661	6.15969
108273089	0.294905	0.694397	0.730481	0.482177	0.621422	0.60426	1.1945
108273090	21.8105	18.6422	18.4649	13.4373	14.2924	12.4649	9.40525
108272440	0	0.134583	0.0636931	0.124754	0.0591682	0.222409	0.158728
108272408	2.41706	3.68746	2.23608	2.32364	1.54586	2.21745	2.58298
108268402	3.95817	3.86205	2.24489	3.29115	2.30455	3.59828	2.71063
108272418	0.854584	4.46207	4.32386	6.63422	4.71101	6.49085	4.8958
108273053	14.1688	5.47296	7.21895	6.1276	7.77574	7.93895	11.3997
108272385	0.178556	1.85286	1.4407	2.00788	1.56432	2.79862	3.19551
108272773	4.78782	5.54842	5.14484	5.02389	4.14574	5.65941	3.35125
108272774	15.0725	25.3437	14.3517	24.4419	16.0576	26.223	12.5827
108272775	3.51056	2.97561	3.01036	3.24273	3.29753	4.8859	8.61611
108272776	24.3399	24.8197	22.7367	23.2446	23.2665	25.8284	20.1501
108273275	6.05699	6.41992	12.282	16.3864	33.4114	77.0949	108.463
108263105	0.196517	0.12108	0.476448	0.43258	0.438592	0.669755	2.14905
108273276	0.510186	1.47429	1.12244	1.17979	1.3697	1.4851	2.39391
108272557	0.662055	8.76621	7.15304	6.52802	4.91817	9.63937	10.4372
108273177	0.210242	0.688249	0.563764	0.494163	0.695143	0.77178	0.740663
108273176	3.7991	2.95583	3.9156	3.58101	3.89819	3.59489	3.30437
108273178	0.588215	1.60183	0.952653	1.21673	1.21718	1.92638	1.68698
108273364	12.0035	10.8503	10.1739	8.31505	7.28734	6.42941	4.89856
108273224	0.511791	4.09525	7.11717	7.38564	11.5981	18.5819	23.2647
108273365	4.05254	4.76103	4.75536	4.1424	3.23048	3.91148	5.04113
108273279	4.75746	2.41789	2.94775	2.1287	2.5302	2.29825	1.92396
108273280	0.600777	0.964399	0.789711	0.918529	1.47515	1.06055	1.50862
108268745	0.126416	0.0546588	0.116055	0.173582	0.250237	0.375115	0.705862
108272442	0.136444	0	0	0.272807	0	0	0
108272366	0.174198	0.542318	0.733617	0.480779	0.692096	0.922266	1.89843
108272719	0.512071	0.409471	0.958832	0.777571	0.571883	0.871061	1.57723
108272721	72.8697	68.2657	94.2113	78.754	83.3759	81.1851	74.4152
100528317	867.246	1047.39	860.505	766.455	997.132	643.751	591.526
108272718	2.67292	4.22671	4.28628	4.20712	3.26734	4.57184	4.74228
108272339	1.67108	5.60294	5.29518	5.90707	5.90948	7.7983	11.3631
108273097	0.0941755	0.103331	0.20882	0.217461	0.157345	0.310566	0.206666
100304635	27.8705	26.6643	17.5035	21.0432	17.6027	16.1044	10.1619
108273098	12.4726	14.1346	11.9195	13.6905	10.2851	13.5589	11.2093
108269179	3.46379	3.4724	8.05287	4.6543	4.59994	5.4267	6.49876
108273100	7.07989	5.07417	3.99857	3.97161	4.01049	3.49366	2.52012
108273101	3.76666	5.40069	3.6824	4.17022	3.47875	3.25199	4.14793
108273099	0.57436	0.633855	1.52227	1.31601	0.919579	1.41254	2.31597
108273102	2.00559	1.85529	1.64811	1.8432	1.54213	2.3104	1.4509
108273103	1.36976	0.849272	1.05433	0.969474	1.60569	0.843005	1.87437
108273104	2.18313	2.08588	2.87888	2.37022	2.21292	2.31361	2.30051
108273108	26.7492	24.2873	24.1816	21.2108	22.5801	30.3513	36.4056
108273111	0.830404	0.994299	0.695878	0.95685	0.771663	1.22293	0.994788
108273107	74.5686	37.1189	50.1648	33.3996	18.4542	25.8259	30.0513
108263531	74.4062	67.0315	31.2482	32.8769	32.6399	32.6762	22.7055
108264190	19.2097	36.6418	22.0809	43.701	20.4612	33.2731	13.7255
108270428	4.20577	2.69943	0.781248	2.50783	1.75458	2.74006	1.86779
108273109	32.125	10.9126	21.7558	13.4085	16.4094	13.3404	14.8814
108273112	7.39984	7.25783	7.20116	6.21826	5.05696	4.40039	4.84554
108273114	33.3248	40.5336	58.9342	52.8253	49.0207	49.0218	79.2304
108273113	3.7223	3.72353	4.90374	4.78662	3.22558	4.95606	6.756
108273115	1.78359	2.62085	4.03026	3.6907	4.19413	4.06643	5.54904
108273116	16.8007	9.96122	13.7911	9.87492	11.4226	7.67423	9.69815
108273117	0.394788	0.915465	1.15707	1.18155	1.16395	0.954669	1.19478
108273119	6.20294	4.44476	8.03255	6.09588	4.50794	6.45075	8.58627
108270526	0	0.512909	1.47446	1.48484	4.79104	4.80254	9.55619
108273122	30.0408	15.4321	17.7389	13.7338	12.3184	12.9013	10.5544
100529019	2.72169	4.25945	5.53361	4.50769	4.80863	4.76376	5.4232
108273123	13.2206	3.63719	5.83915	3.87946	4.46866	4.73741	6.38113
108272443	0.158936	0.0761055	0.116637	0.165253	0.373764	0.39794	0.109627
108273124	5.82182	2.71516	7.26021	2.96487	6.2085	4.60193	7.38162
108273125	8.409	5.71881	3.8329	1.5757	2.64348	1.74721	1.75487
108273127	3.39079	6.73685	9.14786	9.59998	10.1373	12.2029	14.6613
108273128	0.193467	0.437749	0.428372	0.439232	0.495632	0.50859	0.785226
108269277	0.0972287	0	0.0652614	0.102607	0.103611	0.14765	0.331927
108273129	1.45711	2.00467	1.86251	2.3299	1.94338	1.79139	2.10237
108273130	0.0230765	0.475641	0.394504	0.406719	0.327112	0.457416	0.755315
108273131	2.88102	17.6128	12.6732	26.49	15.4524	18.2737	14.4255
108273133	101.983	89.7781	72.7463	61.9528	59.5106	47.4031	36.1025
108273132	5.72852	4.74859	4.92095	4.33446	4.06893	4.54041	5.09162
108273137	3.23044	3.10535	2.30957	2.90888	2.18171	2.46223	3.77031
108273138	3.85077	1.46605	1.08211	1.09543	0.618619	0.692998	0.738358
108273139	5.80838	5.19919	3.94152	5.28117	3.36303	4.31292	3.40725
108273143	1.40788	1.22594	0.84734	0.994062	0.972273	0.885807	1.0031
108270051	9.162	3.96904	2.08041	2.31456	1.90254	2.24042	2.07285
108273134	3.02782	1.34211	3.00195	2.38605	2.08594	3.33275	2.66112
108273136	6.80095	2.76309	5.97581	3.94401	3.83116	4.86553	5.09003
108273135	10.9428	15.8124	10.8015	15.1047	13.7924	15.1092	18.0735
100528093	2.62147	2.95281	2.09295	2.60111	2.58685	2.57266	1.66075
108273142	3.87527	13.4784	10.2783	12.5936	11.3593	13.9768	8.9699
100528987	13.8424	17.2662	15.2273	16.0709	9.84068	11.0788	6.79281
108269459	0.585262	0.353949	0.336495	0.464198	0.487391	0.496835	1.09771
100528752	9.06269	23.7411	19.122	14.4404	18.0422	14.6244	19.6946
108273144	3.24381	2.20362	4.67177	3.08929	2.54177	4.21009	4.92796
108273141	11.1289	12.835	11.5632	11.4743	9.83509	11.4473	10.6758
108273301	1.57089	5.12065	8.63607	6.22463	7.47768	8.18778	13.5769
108273208	10.4229	10.2019	8.78671	6.85771	6.33906	6.82687	7.69558
108273201	13.0146	12.9391	10.6915	11.464	13.0043	16.2934	10.7135
108273202	1.65901	2.53181	2.26285	2.02823	2.25116	2.68799	2.93486
108273357	0.300559	0.255804	0.573454	0.616164	0.538141	1.01824	0.911459
108273170	3.30891	1.4227	3.81871	1.9857	2.80604	2.43112	3.3406
108273228	3.43455	7.83553	7.04175	7.78696	8.18378	6.67868	5.31177
108271029	4.56413	3.43338	4.98835	3.46145	3.68311	3.95025	4.09626
108272318	9.56602	10.0109	6.54242	6.52577	5.85737	5.53817	4.25023
108272400	0.379918	0.0472004	0	0	0	0.0465085	0
108272390	0.0577393	0.864963	0.966575	1.23224	1.38676	1.56795	1.58615
108273269	0.676375	0.447114	0.49861	0.603728	0.585076	0.685529	0.604153
108273084	8.90954	4.43129	6.27647	3.79234	2.69569	3.51729	5.01342
108273085	8.83811	10.2375	6.93191	8.41028	5.90699	7.12642	5.73703
108272923	6.93902	9.31502	3.96915	7.29347	6.59298	6.99513	6.54118
100528875	3.40926	3.12082	2.38242	3.38973	3.25916	1.82824	3.11737
108270606	1.28028	4.21736	5.78692	4.14918	4.64762	4.17075	4.22174
108272926	1.2127	0.779698	1.29816	0.948456	0.774019	0.815611	1.30568
108272924	14.1999	8.65958	7.51071	6.12168	6.41602	7.088	6.41968
108272374	0.0688666	1.09176	1.5468	27.8688	39.9182	82.0477	53.8895
108272402	0.267936	2.38991	0.176512	3.23014	1.17772	6.29427	3.63892
108272934	0.239359	0.0288733	1.01625	1.62909	4.81935	9.86599	14.1219
108272935	19.2665	18.2002	24.352	17.6493	17.5438	15.8742	22.8927
108272444	0.050206	0.0716865	0.218485	0.0570952	0.0627893	0.0624723	0.186976
108272936	5.52416	3.93057	3.63927	2.95	3.84529	2.56577	1.94346
108273192	79.7346	144.53	119.334	159.34	90.9592	155.943	125.454
108270490	3.83955	3.10666	2.63991	2.69481	1.9361	1.75557	1.55779
108273331	3.32334	20.5183	20.0749	22.1306	13.3576	10.8092	8.90156
108273339	0.0341562	1.18071	2.72939	5.07818	1.93516	3.19967	2.54133
108273338	0.353669	0.588168	1.15077	1.44126	1.11571	1.58852	2.17047
108272359	41.2398	29.31	26.7117	20.0517	19.5349	18.4046	14.8444
108273212	0.725832	1.32284	0.878847	1.72727	1.68857	1.96096	1.58001
108272331	6.09808	2.09711	1.63073	1.45963	1.37557	2.02946	3.20215
108272885	1.41124	3.20381	3.52998	4.41147	5.75133	5.24185	4.06346
108272883	0.86575	1.3098	1.89624	1.66732	1.70773	2.44064	3.50383
108273215	2.68712	5.35274	3.49162	4.54261	2.55144	4.66401	2.40505
108269531	0.184147	0.169727	0.173372	0.0689173	0.115889	0.134377	0.512329
108273352	0.220229	1.92853	1.79996	1.42887	2.2583	1.95828	3.73249
108272352	2.63683	2.39065	1.87334	1.3624	1.86031	1.51154	1.42202
108272395	0.151828	1.40678	0.850939	1.22898	0.513673	1.64744	1.80901
108273199	205.294	148.857	161.475	128.757	118.583	123.971	112.868
108273200	62.5419	67.6099	37.5073	52.9495	42.0617	39.3817	26.0441
108272445	0.0619388	0.812416	0.307366	0.453799	0.235201	0.391658	0.529843
108273324	1.2033	0.782469	0.757523	1.15231	1.70868	1.78445	1.0146
108273086	4.99191	3.90443	5.90463	5.33075	5.22112	3.79636	5.84621
108273087	2.87147	2.29188	2.99482	2.84092	3.32819	3.26776	3.48336
108263111	7.25941	13.6921	10.2254	11.4719	7.63472	10.8321	7.252
108272344	0	0.330314	0.465476	0.320771	0.135185	0.0976639	0.821893
108272343	0.137666	0.498825	0.343348	0.473717	0.287835	0.75484	0.945588
108272920	8.30403	10.1102	11.523	11.819	8.7943	11.4744	8.20227
108272921	0.36881	0.974737	0.801937	0.684533	0.530144	0.616058	0.53051
108272922	3.97772	24.1677	30.6758	44.5842	101.475	94.9048	130.443
108272918	0.177699	4.97681	6.70814	5.42725	9.50676	11.6287	14.617
108273067	1.78815	0.643001	5.23051	2.1	4.23241	3.09938	7.0503
108264199	5.21863	5.59714	5.8238	5.03769	4.83654	6.2591	7.86807
108269116	0.168657	4.07571	3.3342	3.52623	3.29918	4.88355	6.54064
108272887	6.65012	2.93193	9.59431	5.84939	5.60646	7.90929	12.505
108272771	4.05627	4.30484	3.86475	4.21664	4.78767	5.19737	5.64274
108272768	0.701248	1.30862	2.93475	2.19033	3.19162	3.46862	4.97379
108272769	0.136867	0.751526	1.07938	1.07595	1.0184	1.41988	2.49745
108273076	12.4708	14.0466	14.2338	16.822	13.4932	20.0409	20.2534
108272381	1.20832	10.0108	4.763	7.67586	4.05116	9.0294	8.30333
108272382	0.325189	0.556755	0.276209	0.273765	0.302049	0.470133	0.586818
108273155	2.88234	4.63475	3.43488	4.49489	4.64638	3.88366	3.26831
100528822	6.17717	7.4783	5.23573	4.08026	4.88645	5.60307	2.75095
108273239	0.222575	5.78439	21.0427	25.3453	70.9373	57.4323	44.9709
108272727	0.0338341	0.120643	0.124341	0.111512	0.0629705	0.201913	0.120251
108272726	23.3578	24.1817	21.9132	23.1678	19.3869	20.7177	24.6693
108272728	0	0.129483	0.0544861	0.106721	0.101231	0.32008	0.291178
108272725	6.74897	4.08928	9.64498	6.65257	6.6421	7.04862	9.82777
100304775	2.69957	6.53424	6.07295	6.86772	7.22898	8.19839	9.09907
108272349	0.927991	3.72336	5.05482	4.06129	3.93839	4.27652	7.87923
108268894	1.04621	7.01412	7.75934	11.0034	6.56996	8.22401	4.97254
108273218	15.0167	28.4516	18.0345	20.3521	23.1559	22.2233	17.8117
108273059	153.413	104.289	88.8595	72.3451	73.5061	51.4581	44.6791
108273058	0.551729	0.762958	1.93072	3.61825	4.8555	8.91234	6.51081
108273351	10.3079	14.4108	9.5761	11.444	10.1683	8.63049	6.71404
108272389	0.637484	2.33679	2.57643	5.0089	3.42195	3.46631	1.92271
108272356	0	0.367628	0.232931	0.110843	0.493404	0.224019	0.608611
108273362	190.711	335.41	233.173	233.605	202.978	193.461	116.589
100528665	17.2416	25.1655	15.2618	20.2482	13.2085	17.926	10.5481
108273222	6.69921	0.866655	3.64735	1.43852	2.42418	1.84604	3.30975
108273318	549.846	877.289	748.436	851.495	957.962	821.209	643.454
108272391	2.38605	3.15831	2.75268	2.37474	1.58194	1.18487	0.942423
108273214	0.400691	0.298358	0.75951	0.366056	0.694454	0.914075	0.613632
108272946	4.8976	7.82946	6.63728	8.16348	6.26379	7.55045	6.81901
108272949	78.4194	109.526	66.5141	107.81	64.0625	99.9032	61.8087
108272948	11.0385	6.85422	14.8563	7.58221	11.8511	9.05759	11.5603
108272446	0.140795	0.215413	0.351923	0.318804	0.263132	0.30261	0.602135
108273243	0.350991	0.973432	1.26324	1.19944	0.695374	1.32465	2.44764
108270697	0.745224	1.37244	2.13547	2.80451	1.54394	2.3685	1.93295
108272340	0.404146	0.81298	0.912235	0.606381	0.812679	0.773455	0.901699
108272327	0.505841	0.866259	0.720088	1.05689	0.586687	0.711904	0.544185
100304600	1.13427	3.52054	3.58658	3.6241	2.90798	3.28815	7.5527
108273063	4.93233	6.74926	21.8265	18.3285	12.8311	14.4543	18.3641
108272427	3.85392	2.32738	1.81314	1.35516	1.47309	1.68559	1.99236
108273321	10.4526	1.79874	2.97385	2.31119	2.55448	2.83138	3.128
108272355	0.21127	0.127644	0.297154	0.180726	0.0876525	0.22105	0.309434
108273241	52.2795	78.8276	71.9313	70.003	70.3315	63.7021	50.2766
108273242	4.56591	15.8257	10.4843	9.73128	6.83096	5.90933	3.75938
108272695	36.0923	86.3175	34.7787	77.5851	32.9896	71.8383	29.8374
108272690	3.58685	2.93792	4.25699	2.96558	3.29816	3.79938	5.46311
108272693	21.7642	21.9974	17.0433	21.3238	16.2388	16.8905	12.1124
108272694	4.82812	6.17101	4.93748	5.50447	3.65542	4.16034	4.84251
108272692	0.769832	1.01266	0.564063	0.907048	0.556117	0.728789	1.14187
108272341	0.24154	0.52882	0.516352	0.760495	0.70108	0.699053	0.869498
108273198	2.25553	3.37812	4.20538	4.01338	3.85227	4.7281	6.62199
108273171	0.541876	3.28799	2.60968	3.96909	5.10622	5.64632	6.67112
108273289	19.4398	28.0428	22.4294	26.7973	21.3721	22.7173	12.8083
108273359	23.7206	20.9007	16.2937	17.0257	15.8715	13.9298	10.0351
108263117	1.09902	4.8866	4.88999	7.28345	4.47354	5.92403	3.99622
108273184	66.317	39.4494	40.6682	32.5946	23.6525	24.2133	18.9515
108273187	0.0635554	0.0457887	0.0875194	0.0654509	0.0562186	0.0612784	0.163773
108273186	30.3581	14.4979	13.7443	11.4284	11.2236	7.91454	6.49393
108273288	17.5425	16.1516	18.3714	16.0642	16.0442	15.5353	16.0903
108272716	4.68524	5.01394	3.01492	2.04739	2.04885	2.89807	3.34208
108272715	3.1161	2.95228	3.19277	3.17205	2.75953	3.21655	4.22041
108272717	8.25627	6.59954	5.26973	5.50352	5.56688	4.54351	4.76823
108272447	1.51569	4.93	6.3664	5.32961	4.57977	5.25511	8.77827
108272335	1.85839	1.24488	1.88047	1.47239	1.36679	1.51542	1.1696
108272363	7.03387	5.74926	4.84702	4.07438	3.79885	3.17216	2.81657
108270211	0.129674	0.0273512	0.196239	0.200967	0.0689449	0.074448	0.0322582
108272403	0.0403209	0.0153605	0.13185	0.0590464	0.077439	0.100941	0.0819921
108272735	3.0047	2.96078	3.41249	2.07154	2.74813	3.36718	2.76368
108272734	0.940652	1.11288	1.46843	1.69643	1.31787	2.03362	2.00316
100528098	72.9174	58.2582	37.9958	28.4925	37.8683	31.7217	26.2773
108272736	10.4671	14.2608	11.148	11.9809	9.73086	12.6645	9.41389
108272737	0.117895	0.0338378	0.0968184	0.0313665	0.0148765	0.0374987	0.0551326
100528256	20.4481	29.5016	22.2581	26.4254	18.5569	29.1535	19.9598
108272738	0.163639	0.420668	0.421145	0.293176	0.806403	0.41208	0.609421
108273153	0.75979	2.07572	2.43296	2.01678	2.10597	2.67993	3.31661
108270760	2.20857	2.57956	2.3314	2.35391	2.74917	1.64494	1.75278
108273154	54.4872	64.4897	36.847	50.574	37.347	41.5428	23.5802
108272586	0.194878	0.552793	1.0309	0.517942	1.24329	1.12677	2.20163
108272700	0.263834	0.0493013	0.172993	0.166708	0.169588	0.133924	0.166221
108272701	2.51638	1.00429	3.18265	1.63848	2.29854	2.20034	3.88617
108272702	14.882	13.7781	11.089	10.8756	10.1033	10.6643	9.08932
108272703	4.84525	4.91633	9.1607	7.4823	8.56073	7.7916	10.5917
108273251	33.6349	52.0507	49.3632	39.3765	49.7025	41.548	52.3181
108273252	0	0.188963	0.128199	0.291574	0.136424	0.245534	0.304963
[truncated: 20,639 more rows]

## Sheet: expressed in all stages
Genes expressed at 0.1 or more FPKM in all samples
Gene ID	dpf 2	dpf 5	dpf 6	dpf 7	dpf 8	dpf 9	dpf 10
108269629	1.5196	2.31216	2.48754	3.06028	1.69894	2.95779	3.21237
108263525	2.58523	6.313	3.62935	6.12296	4.11662	5.33918	4.16568
108271697	11.9771	11.8637	18.4186	13.8967	16.6586	12.0989	12.3222
108269589	1.04437	0.169603	0.557462	0.501566	0.344554	0.390353	0.548915
108270464	10.4942	12.2718	23.8216	21.7088	21.2383	18.732	15.9092
108270445	22.2515	26.6225	13.2166	22.1768	20.0909	15.6389	12.2463
108269763	3.16872	0.55877	0.617955	0.6436	0.830135	0.94802	1.91358
108269761	7.79793	6.21456	6.07636	5.95325	4.38583	4.38731	4.46857
108269765	1.56011	1.10785	1.71577	1.4659	1.89353	1.49707	2.22161
108269591	5.84009	2.77557	6.1147	3.59881	5.09309	4.53896	7.69503
108275806	1.8298	3.77499	4.34392	3.82976	3.58542	3.77609	7.15163
100528687	40.4098	22.5557	24.0109	18.3781	19.7155	14.2899	14.3686
108269762	20.3996	14.751	15.9981	17.3927	14.899	15.8077	12.0208
108269760	2.06276	1.71729	3.35574	2.04363	2.46765	3.00484	3.37386
108269592	1.6763	1.4251	2.32858	2.30725	1.52314	2.62176	1.24161
108269885	0.257374	0.190161	0.444125	0.542986	0.261164	0.51712	0.587288
108269884	7.58668	6.58251	5.37318	5.0955	4.72681	4.73577	5.09464
108269883	39.765	20.9229	25.8593	19.5483	18.11	18.5005	16.9156
108269887	7.93163	4.79329	8.90537	5.26224	7.06318	4.37827	7.03568
108271055	4.95998	4.02767	4.83689	4.46221	3.75759	3.32715	5.12813
108269888	6.66758	10.5567	6.92058	8.62227	5.94365	6.52464	4.78962
108269453	9.42368	3.4425	10.6217	4.62103	6.82535	5.84688	9.97662
108269482	3.1346	2.85843	4.21486	3.0032	4.00623	3.47986	3.60327
100528565	12.2813	16.995	11.7944	15.2029	12.2878	17.3734	7.12064
108270263	2.00292	3.83125	3.7708	2.89784	2.12394	3.55054	3.19371
108270334	4.10029	3.53727	5.69397	3.65829	4.72877	3.2416	6.63113
100528841	7.30705	5.25142	5.51366	6.1761	4.39165	7.02171	4.25723
108270249	2.48643	1.87731	4.5784	2.79223	4.12725	5.20546	6.50621
108269593	1.34067	5.33148	5.69001	5.0445	5.4885	6.0456	7.17788
108270240	14.8969	14.2247	8.89717	11.1193	7.42892	10.94	4.98191
108258772	0.164452	0.628808	0.662651	0.362149	0.505991	0.46309	0.860201
100304497	32.4164	32.7086	57.1977	47.9511	49.37	71.1817	91.4815
108270196	13.3568	18.8716	13.1037	18.9863	14.4749	14.4184	10.0581
108270378	0.447679	1.85693	3.34993	1.71452	4.18092	3.4113	4.28951
108270438	1.96048	1.08287	1.2075	1.14088	1.68085	1.83704	2.48367
108270153	15.2743	4.05834	17.7518	6.36479	11.1889	8.6121	14.8695
108269692	29.6076	45.4083	40.5809	39.2711	41.4455	46.8405	38.0168
108269693	14.2413	5.81027	21.9253	11.0382	12.9794	13.8631	16.6732
108269695	3.62687	2.4148	3.26077	2.48739	2.24586	2.33167	2.62763
108269694	9.60769	7.28597	8.62788	7.41416	7.51695	5.63195	7.01602
108269699	17.0621	12.7709	18.5355	15.2884	15.6485	14.4427	18.3725
108271071	5.4903	4.02537	4.04259	3.94536	4.38115	4.2385	4.4415
108269698	6.92793	5.44494	9.22146	7.19205	8.12591	9.97099	9.63374
108269700	15.5829	3.83909	15.5236	5.89322	13.5825	9.58903	15.6684
108270145	8.5968	8.21198	10.467	8.77641	7.48114	8.56882	9.89147
108270147	1.85205	7.65465	7.73871	13.1513	15.9928	16.2551	9.91524
108269533	1.29255	7.62466	2.78767	2.49983	1.69854	3.81165	1.45926
108269523	0.210312	0.380486	0.661856	0.301934	0.713401	0.651276	1.05784
108269487	0.666013	1.50784	1.65857	1.59753	1.54226	1.99587	2.71617
108269732	0.740276	0.82866	1.15757	1.14702	0.898858	1.11834	1.21716
108269739	7.49042	8.59763	8.52335	9.40966	5.04575	8.09337	5.94646
108269742	0.930087	5.24003	6.67148	6.30509	5.057	5.54751	4.03133
108269597	1.74492	2.05476	3.15812	2.31047	2.7203	1.73805	3.04311
108269743	4.83114	5.81315	2.834	3.78941	4.75912	6.80815	8.39728
108269744	25.3867	40.6083	26.5667	21.6383	25.1656	25.4392	31.5804
108269745	4.26005	4.19336	5.12534	4.17443	3.43661	4.10557	5.55349
108269740	3.41513	4.45142	4.23394	4.85429	2.81156	3.71385	4.17308
108269741	6.77477	2.80868	10.5163	4.71959	6.57362	4.5	6.66249
108271589	8.77107	11.1727	11.0756	10.3702	11.9356	11.3415	10.7425
108269749	0.847146	0.402787	1.2636	1.13576	1.46737	1.82365	2.30022
108269599	3.1996	5.22778	13.1759	8.71267	16.1705	10.6286	9.91816
108269681	17.1843	14.1864	13.1476	11.2274	8.66908	10.9668	10.1499
108269687	13.0368	3.91782	8.32508	3.66935	5.93577	7.50838	8.5849
108269684	23.7134	26.3631	19.6808	12.1482	23.4097	26.1432	29.3997
108269686	5.98563	3.99116	8.63101	5.23337	6.28175	6.29858	8.87727
100304627	2.77184	1.34633	3.83592	2.22547	4.21496	2.03829	4.95128
108264791	2.58828	2.78632	2.63675	2.92848	3.15565	3.30454	3.87191
108271144	11.229	7.12825	13.3729	8.89933	12.0902	9.6998	13.6631
108269561	0.509693	1.28955	0.938698	1.37313	1.91836	3.03789	3.44144
108269680	7.50134	5.43043	9.23748	6.12402	5.5296	5.52778	5.60796
108269600	12.4076	3.5445	18.4955	8.43142	10.4225	12.4557	18.0238
108270449	9.62154	6.81129	8.32975	5.72791	9.18575	6.58719	7.94004
108270107	4.78657	3.08201	3.92505	2.98346	2.04387	2.4696	2.3251
108270109	20.2884	18.042	21.1612	14.6753	8.25102	10.0131	12.3291
108271151	22.6956	16.2467	17.1541	17.9929	15.8943	16.1915	13.1679
108270110	0.111176	0.467646	0.4758	0.467809	0.266538	0.300328	0.180635
108269601	0.581062	1.23872	1.95751	1.31533	1.7015	1.60031	2.67102
108270202	1.54871	3.23539	5.93899	3.38054	5.11038	4.36047	7.96844
108269806	29.2464	26.2241	21.8004	23.5346	15.6536	20.5892	12.98
108269807	5.86546	5.80944	5.53821	5.17151	7.15404	5.68166	4.92212
108269808	0.863332	3.52342	5.01883	7.81266	7.66722	11.2426	10.202
108269602	1.43587	4.2634	3.048	4.1517	3.17296	4.03574	5.35121
108269810	0.248347	0.560142	0.990655	0.94446	0.802381	0.970427	1.71115
108271157	10.3995	9.80781	7.12973	7.48436	6.77329	7.45587	7.05238
108269811	4.46874	11.3756	15.4936	16.8005	13.4481	17.7668	24.0296
108269812	3.49274	1.99766	2.01545	1.0647	1.38582	0.974823	1.73706
108270407	0.287413	0.118102	0.106431	0.170879	0.335084	0.275578	0.496779
108270408	5.87753	4.43728	3.87389	5.92834	5.39148	6.22872	4.98664
108270319	2.14262	0.861832	3.43965	2.1096	3.3957	3.94194	4.00446
108270443	3.3507	3.18814	2.98488	2.81357	3.02314	3.25544	2.87631
108270975	2.23398	3.87719	6.1332	5.91182	5.34935	5.48998	7.44028
108271168	1.72273	2.12174	2.53342	2.40553	1.86465	2.10296	2.43402
108271333	1.35348	0.946757	3.10133	1.57629	2.55255	2.62692	5.18488
108271361	0.578245	2.19722	2.41218	3.30779	3.99204	2.73259	2.78544
108271345	3.6075	3.73167	2.51007	1.9013	2.35541	1.51033	0.774286
108271336	3.63592	3.0528	7.02861	4.02063	5.6194	6.59513	8.66912
108271339	89.8851	40.697	65.8109	38.9771	56.8933	37.1767	45.3366
108271356	1.66958	3.12533	1.67199	3.1255	1.70578	3.01487	2.05481
108271180	0.590773	0.657944	0.564357	0.432739	0.448432	0.273367	0.62474
108271346	0.184261	3.15029	2.54978	2.84652	2.61005	3.41983	4.1655
108271359	1.04866	6.51785	5.19806	3.52095	4.10478	4.3588	6.04061
108271353	0.174861	0.740947	0.580091	0.754106	0.562331	0.825739	0.712846
108271335	5.3297	2.19498	8.7672	3.34869	7.89299	6.55577	10.0779
108271357	24.7789	27.7372	19.0022	21.7857	20.989	22.6734	20.4675
108271338	9.19027	5.11061	4.12272	4.53319	4.90254	5.07809	3.98859
108271362	1.92196	2.22378	2.60503	2.46148	3.05352	2.57573	3.80447
108271342	7.71173	7.41067	9.11834	7.08583	8.04478	7.39132	10.9162
108271358	0.880321	0.894215	1.24428	1.17608	1.17792	1.23522	1.54469
108271350	11.8424	29.2833	15.4101	31.5819	19.6576	30.772	15.2184
108271354	70.2831	39.451	29.2767	27.5204	29.0201	25.6916	23.0206
108271199	88.1197	64.571	48.8752	49.3135	45.6322	40.0061	31.6324
108271344	13.9777	13.1965	18.3457	16.3975	17.6075	16.3721	19.6721
108271351	0.649567	0.950392	1.93546	1.10619	1.5249	1.14853	1.68015
108271343	42.0856	19.5522	37.4055	23.3976	23.1246	25.1631	21.9028
108271347	52.3381	67.6285	42.4636	52.0654	42.8127	47.7233	32.5756
100305035	2392.09	2333.15	2013.21	1759.38	2190.53	1613.45	1678.21
108271349	2.03042	4.13325	2.63577	3.18764	3.31387	4.31498	3.14317
108271352	30.4724	10.4364	15.3936	8.31858	15.4485	8.23748	8.73225
108271372	6.14569	3.51759	2.26837	2.486	0.676419	0.798764	0.427468
108271374	9.45321	8.17444	7.89647	7.21268	7.61564	6.42201	6.0981
108271375	13.5447	4.40645	15.4211	8.15693	9.93381	11.855	16.3894
108271222	7.62878	11.9792	7.97126	8.63454	10.0334	6.81041	4.50302
108271373	2.75361	9.60497	4.22271	9.79517	2.85008	8.61034	5.66422
108271010	52.5859	905.141	777.335	2102.23	1560.97	2287.1	1660.54
108271008	0.368641	1.18508	2.31993	1.31322	2.02175	2.5834	3.65862
108271009	3.42802	3.02879	3.56655	2.62297	3.0736	3.04722	2.36971
108271007	0.703169	0.873523	1.16223	1.02723	1.03772	0.68529	1.11241
108270612	9.86092	9.96998	7.98029	8.63649	6.60839	6.99352	6.02399
108271006	4.76554	3.67463	3.5664	2.69319	3.40179	2.82708	3.53847
108270942	4.84261	2.61141	3.30672	2.68002	3.02976	2.3091	2.34753
108270943	20.8379	17.8178	13.2362	13.1392	13.1465	13.1257	9.60786
108271209	36.119	19.037	24.97	19.6722	18.8232	18.2107	17.0746
108270940	16.5547	14.9769	13.5022	12.0405	14.1116	13.7851	11.4104
108270939	15.6224	5.59496	8.41745	5.17839	6.49173	4.77842	4.90029
108270944	3.31685	3.39173	3.1015	3.19447	2.56404	2.56828	2.87038
108271197	0.152947	0.611055	0.772471	0.722774	0.724301	0.947441	1.3201
108271290	5.63997	4.69648	9.42529	5.02309	7.68689	6.00012	7.35494
108271063	4.29082	3.03141	2.28428	2.67032	3.17983	3.197	5.07797
108271158	0.921497	0.423139	1.16598	1.39732	1.0749	1.84848	1.7835
108271159	14.8417	1.45121	1.00634	0.659427	0.909916	1.01119	1.00372
108271160	9.36067	6.96627	14.3461	8.28534	10.2945	8.26422	12.1871
100528164	31.8006	46.0544	27.2459	37.056	30.1005	32.6277	26.227
108270515	3.89872	2.36876	2.165	2.04555	1.94187	1.15956	0.921899
108271099	1.71018	1.6698	0.865193	1.52023	2.24691	2.13155	1.44719
108271097	0.762474	0.408075	1.28428	0.678191	0.997846	1.11875	1.46027
108271098	0.629265	0.509647	0.841804	0.646858	0.673977	0.730154	1.18414
108270696	17.9382	6.764	16.1332	9.30443	11.9212	10.8112	14.0654
108270694	0.119697	0.451635	0.837164	1.01138	1.02486	1.44845	2.28777
108270699	1.55177	2.46187	2.21608	2.8794	2.16124	2.57271	2.44538
108271233	1.69217	1.98906	3.07719	2.3631	2.16408	2.32966	1.97243
108270700	39.1988	12.4697	32.5761	16.4765	15.9889	19.7123	23.0809
108270698	0.504711	1.04645	2.54309	2.82966	4.16787	3.43691	3.39934
108271394	22.5373	5.04143	4.8866	2.38188	4.50505	6.12791	6.11144
108270962	3.49897	2.74689	13.4332	6.11325	7.74567	8.15129	12.1146
108270982	1.59887	1.4177	1.74703	1.82295	1.12712	1.2878	2.20818
108270983	25.1294	18.4496	26.0415	18.228	18.4182	18.6807	18.8264
108270986	7.05786	6.89801	5.72743	6.4851	5.8368	9.25298	6.4424
108270990	0.224668	0.349438	1.21628	0.922191	1.07715	1.19234	3.11818
100304529	1184.76	1390.81	1189.37	1372.2	1118	1524.47	968.189
108276921	3.48073	2.54548	2.1836	2.11618	1.91565	1.38206	1.35455
108270992	4.23712	12.4197	10.8052	13.0448	16.1987	16.8306	11.5594
108270993	166.646	107.06	109.603	84.5044	88.2275	72.6075	59.3157
108271072	0.811263	1.30633	2.37595	2.14935	1.9113	2.20041	5.21892
108271306	130.499	103.486	86.9714	71.2237	75.888	63.189	47.6712
108271305	0.134176	0.26452	0.617193	0.738074	0.926124	1.21045	1.76361
108271058	0.900973	6.05268	5.87309	7.02176	5.96866	5.73469	4.76998
108271057	1.76575	1.89175	3.01074	1.68278	2.12922	2.29688	4.81283
108271241	1.45425	2.3355	3.90241	2.77272	2.72912	3.96259	4.60593
108272225	10.6489	10.8514	8.37958	7.91707	7.53419	6.39193	6.99621
108270613	122.861	67.8872	98.5478	65.9724	64.1461	58.4274	59.1811
108270885	23.0625	12.8946	16.98	12.0371	14.7759	13.0946	12.7833
108270884	0.418604	0.714963	1.0037	1.01364	0.954471	1.33171	2.01523
108270887	0.405845	2.52434	2.99948	7.47871	8.59807	6.78144	7.23929
108270886	2.44812	3.95265	5.05547	5.71122	4.99789	6.0985	6.14352
108271426	1.59808	3.70283	2.52797	3.27598	3.68407	3.8178	2.81567
108270995	4.69247	2.52538	8.94624	4.29449	5.78831	5.7533	11.5471
108271193	4.7491	4.99837	5.01457	7.89723	6.71216	9.65986	6.8147
108271195	0.158565	0.251901	0.214122	0.251313	0.202688	0.311347	0.187233
108270931	4.87291	8.06683	6.61214	7.51427	6.51824	5.15345	5.42408
108270933	1.50983	2.56527	1.81957	1.88012	1.945	2.41577	2.32315
108270934	0.239035	3.97395	2.14087	3.10126	1.6089	3.93504	3.7497
108271247	6.35052	13.7329	12.3584	12.7161	10.5462	12.5944	16.6434
108270935	3.19324	7.79742	7.30966	6.73559	6.09818	7.14032	8.08027
108270938	7.52343	12.6473	8.02995	12.4302	6.34815	9.7795	7.82688
108270937	1.99698	4.68074	4.57195	3.37214	4.19677	3.68068	4.33086
100528193	1.61888	1.32785	2.74754	3.8216	5.57656	5.99438	6.22503
108271308	0.175158	0.528378	0.419287	0.603089	0.435367	0.673784	0.608127
108271307	0.124875	0.210547	0.215273	0.289902	0.193926	0.316396	0.421488
108271292	1.12158	0.724354	1.41843	3.65216	7.3316	10.1296	13.8691
100528629	15.6207	4.61117	2.29414	2.45162	3.91962	4.5024	5.40034
108270907	6.86413	7.9205	6.03652	7.02855	4.82568	6.1882	5.13282
108270910	16.9358	22.2313	20.7801	21.6524	17.9684	24.8658	16.3563
108270909	6.40821	6.19534	3.65893	3.93477	2.86959	4.84805	5.76482
108270876	1.48115	2.00299	3.9268	3.68269	2.92913	3.45651	6.01901
108270877	7.66463	7.13554	6.10436	4.85696	5.97766	4.0659	5.19661
108270875	5.4765	2.10116	8.72851	4.40014	5.27014	6.58155	9.70784
100528341	26.5762	14.2128	12.0849	10.8403	9.56059	6.48032	7.1311
108277081	0.115961	1.79391	1.12737	1.45031	1.56887	2.63744	2.87969
108270878	4.24164	8.22959	7.48589	9.28459	9.47175	10.0869	11.37
108270879	2.91142	2.41258	2.05571	2.47512	2.74531	2.4447	1.24266
108270902	5.84684	3.15148	6.36949	3.84752	5.12527	5.72827	6.80163
108270903	13.8812	11.1885	16.6057	11.8361	11.5128	9.716	13.631
108270905	3.20923	1.93839	2.95054	2.54285	2.31537	1.97892	1.97329
100528616	35.5287	25.3864	22.6312	17.006	20.4256	15.5863	12.85
108270906	1.1603	2.36742	2.45087	2.17999	2.32666	2.86907	2.31006
108271271	12.1646	11.3145	9.97912	10.2753	7.4198	10.0021	8.71996
108271382	3.18087	3.22209	3.69954	3.63412	4.28226	4.24478	3.81225
108270928	0.649868	2.18312	2.49259	2.52106	1.42672	2.52243	4.17697
108271260	3.0853	4.34373	5.12626	5.57026	5.43182	6.69062	8.04298
108270927	33.3695	41.002	93.4745	61.5281	82.6732	90.447	100.602
108270577	0.380489	0.540144	0.526344	0.523248	0.473769	0.534034	0.901339
100528261	1.68577	4.33564	4.30837	3.83763	5.32879	5.52866	4.87101
108270571	0.156021	1.36309	2.11152	1.4751	1.53256	1.15794	1.79585
108271104	9.0298	8.07587	9.79206	11.2297	11.6783	11.7864	11.5633
108271103	14.4335	12.2457	12.6922	10.5206	10.2743	8.43033	11.8519
108270562	0.424275	0.553812	0.784342	1.40744	1.00091	0.852619	1.72564
108263038	7.30931	5.9611	6.12987	6.48585	6.2594	5.94203	7.50304
108271311	7.34966	8.78885	17.1769	13.287	23.0521	20.9611	17.2446
108272667	116.428	10.9414	15.5038	9.78382	10.1562	6.89019	6.94986
108270560	26.6878	6.29791	3.84739	2.77842	2.02787	1.38774	1.25431
108271295	10.9646	9.41379	9.10072	8.84573	9.3154	9.86443	10.9632
108271255	5.06345	2.48461	7.03335	3.48505	4.19654	4.65218	7.04428
108270961	0.302665	0.590508	0.617481	0.853149	0.882332	0.935041	1.36982
100528650	13.0272	10.2178	10.8486	11.394	10.6959	9.49313	6.84703
108270959	5.35029	4.85033	11.7707	8.13343	8.606	9.52068	13.422
108271388	2.89699	3.55371	3.71856	3.63667	2.67493	3.16418	2.88546
108271025	7.49658	3.69415	13.2672	6.9873	10.6564	7.7928	10.8651
108271026	309.869	346.136	383.141	253.797	438.966	259.306	294.745
108271196	15.0517	9.52576	15.544	11.1299	12.5052	11.2481	18.1854
108264798	1.76088	1.75559	2.41212	2.32788	1.6239	1.90958	3.10456
108271052	36.5192	25.6224	23.2871	23.2444	21.7338	24.0365	21.3832
100305064	77.9599	57.0465	43.256	41.0909	39.0122	37.9092	26.4221
108270968	10.065	10.1884	11.9135	12.4272	12.6443	13.5292	17.7897
108270970	15.2399	14.519	11.9413	11.7167	12.0078	10.3463	7.58558
108270540	1.01083	1.17571	0.930988	0.745236	0.932416	0.637449	0.543352
108270541	0.349193	0.312418	0.699194	0.522765	0.724893	0.591352	0.822002
108270598	0.475934	0.379601	0.318193	0.160647	0.279525	0.537334	0.153626
108271270	13.386	9.00307	13.6547	10.0469	12.6557	11.9971	16.0595
108271118	0.800076	1.31772	0.904765	1.35316	0.860198	1.07092	1.03856
108271119	29.8861	6.87921	9.35944	8.15527	7.53307	6.87171	8.52083
108271175	8.53035	5.89541	5.79348	5.65914	4.97073	4.73677	3.35172
108271332	5.08294	8.2932	7.1418	8.83691	7.79585	7.79173	8.68791
108271323	27.4836	26.5971	23.7722	24.6587	28.0634	26.2315	28.625
108271068	6.26295	5.90001	6.73343	6.83136	8.49405	8.19486	6.47347
108271576	5.78245	16.1043	14.436	14.6718	15.9135	15.3534	14.3022
108271316	0.143684	0.103335	0.138277	0.39246	0.575872	0.711197	0.600339
108271422	12.3451	10.687	7.19168	6.32385	5.21527	5.34635	4.62745
108271191	14.6364	9.55117	16.2638	10.9745	11.61	13.4924	14.8319
108271005	6.5627	2.54071	4.88868	2.46741	3.36414	3.27872	3.83166
108271002	73.9274	78.2852	73.296	76.7638	64.3678	78.2305	64.7402
108270615	0.559275	2.39351	1.2873	1.81043	0.94326	1.61202	0.983809
108271004	0.378222	1.16169	0.322111	0.26745	0.485802	0.78829	0.206828
108271003	24.7729	25.2329	12.9913	10.5328	13.0548	17.2117	16.2322
108271399	8.80138	9.42129	6.33633	7.05723	5.8208	6.83283	3.53654
108270533	1.40277	2.91144	2.52597	2.57669	2.43371	2.82553	3.73509
108270550	11.0743	20.7426	7.89585	18.7499	8.57714	7.70553	3.25065
101154650	14.0422	8.94848	14.2672	10.2865	10.812	13.2892	15.0527
108270596	0.432977	3.61673	2.88219	2.48525	4.05493	5.02501	7.35944
108271050	4.76231	1.93715	3.60366	3.23186	4.1415	4.26491	5.70732
108271331	8.24363	6.29521	7.45677	7.3887	8.39413	7.06721	6.97367
108270974	7.86722	4.52247	6.71826	5.45104	4.70857	5.69189	6.13704
108270549	2.75755	3.58824	2.39948	2.76373	3.41867	3.45881	3.20952
108270979	0.116453	0.246951	0.238165	0.315474	0.150385	0.208565	0.196069
100528743	1.21952	291.226	363.212	279.143	447.925	300.815	390.159
108270977	7.6482	9.40776	7.57672	9.88771	9.62489	10.2005	10.8357
108270978	32.1226	28.8889	26.4676	24.5966	20.5128	24.025	16.967
108270981	8.61536	8.83781	8.85687	7.15385	8.27897	7.0654	9.12321
108271219	18.3752	21.7468	13.0173	13.7427	12.5041	11.6611	6.40219
108271218	0.302538	5.74406	4.30067	4.66428	4.47673	5.45652	6.16923
108271220	59.3495	75.9467	49.9105	62.2622	70.5053	64.7096	43.3053
108271259	12.6829	14.2808	9.98444	11.2766	13.0149	10.6519	8.01387
108270543	0.694136	1.93731	1.80149	1.69223	1.79237	1.05931	1.65422
108271334	3.00709	4.55121	4.93447	5.39209	5.95618	6.37262	6.21022
108271154	3.86812	2.04657	7.02588	3.53791	3.97197	4.69434	5.84935
108271228	4.09361	5.04655	6.66842	5.30905	5.45584	5.86269	7.96757
108271404	2.36054	5.27601	3.89477	4.63209	4.34194	5.62153	6.72809
108271435	1.33995	1.9597	1.63849	1.72773	1.82971	2.17946	2.2821
108271341	2.19985	3.84927	4.68601	4.3855	4.62015	4.84507	4.9313
108270972	5.06628	8.59325	9.3929	9.58052	9.66236	8.8894	9.45044
108270971	36.7646	38.1517	29.9806	32.7714	26.1264	27.1926	25.4172
108271014	6.16362	2.69076	8.33032	4.78025	6.25587	5.18998	9.33635
108271015	5.09145	6.11283	6.07408	5.74267	5.6478	5.64453	7.42204
108271141	0.408147	0.615433	0.908089	0.622443	1.02671	1.02408	1.60034
108271142	30.1006	28.9112	27.3941	28.1203	26.1574	19.4225	14.791
108270653	1.07009	3.35164	2.2841	2.22644	1.66962	1.13252	0.851827
108271203	11.8967	14.3915	10.918	14.2983	10.1924	15.2856	12.3312
108271115	1.92308	3.43931	2.16158	2.70521	2.04397	2.75282	1.45988
108271369	0.561535	0.519693	0.311415	0.369977	0.864362	0.95766	0.8439
108271117	5.59459	8.06629	7.15401	8.06063	8.24299	8.61323	9.55043
108271080	14.549	22.0791	5.6644	5.5376	4.96408	5.6145	4.47567
108271079	5.21968	5.41661	2.45308	2.07081	2.106	3.04822	2.45724
108271031	10.7558	7.62373	9.08882	8.9791	10.1488	9.33853	9.10221
100528309	62.9909	58.4415	37.4333	32.9653	34.2714	24.3962	19.0903
108271030	16.9866	8.65346	5.0635	5.35555	5.90419	7.46579	6.13284
108270889	13.2913	11.3094	11.7888	9.23464	10.9544	11.8898	10.7796
108270888	9.4274	19.9436	12.8135	18.8586	11.4356	23.288	12.2245
108270890	7.80969	6.84373	8.46074	6.11154	4.66439	5.73571	5.0308
108271348	4.75462	5.1085	3.77799	3.73042	3.83814	3.66578	4.04795
108270891	16.5163	12.037	13.4491	10.0319	12.819	10.7069	14.4391
108271327	16.4198	8.57479	7.79438	6.63592	6.19197	3.53591	4.03271
108271328	6.57113	8.24101	5.20064	5.31575	6.15275	5.19284	5.13839
108271376	31.4663	18.6798	10.2143	12.3626	13.53	15.6196	14.5747
100304551	3105.81	3101.73	2606.04	2063.13	2965.35	1850.36	2035.86
100528400	287.732	226.514	157.773	154.926	158.264	109.683	87.267
108271086	0.21578	0.240221	0.408197	0.904572	1.04551	1.42296	2.28024
108271087	3.81793	4.61735	6.89835	6.56682	6.64164	6.94477	9.53807
108270579	3.18636	0.917611	1.03228	0.632521	0.76318	0.56365	0.43411
108271215	45.0016	44.2179	48.0918	44.3807	49.8381	54.7697	51.1124
108270721	2.3605	3.90404	2.9811	3.71757	2.34509	3.60564	2.81337
100528246	110.086	124.784	84.0885	95.28	84.4163	87.0473	68.1114
108270724	17.4494	12.7894	10.453	10.3778	7.47733	7.85705	5.89014
108270723	13.9193	17.3496	14.2149	11.5788	14.0945	11.2324	11.607
108270720	161.807	72.6201	90.8612	80.1284	99.3654	88.3685	71.1969
108270727	0.608839	2.73869	2.85745	2.53328	2.715	3.33497	4.95865
108270726	8.69014	4.94125	5.80348	5.78811	5.36659	6.42179	5.72269
108271385	11.0655	2.48991	4.31871	2.52591	2.88624	2.37411	3.90611
108271124	2.24899	2.01093	3.32144	2.76067	3.05155	4.03644	4.65641
108271125	1.14656	3.22237	3.93365	4.55538	3.96414	3.33894	3.33671
108271326	3.48488	4.68692	5.78274	5.66067	5.77068	5.14315	6.26018
108271091	4.07711	2.98983	6.23907	4.96166	5.30188	5.54318	7.04873
101154672	1.52808	6.64314	9.17364	9.97594	13.7054	13.2612	9.52347
108270522	0.239922	1.0401	2.50442	3.07313	3.96938	3.4618	4.88627
108271400	6.8576	7.17819	5.28764	5.18059	5.52087	4.42082	6.4789
108270994	3.90064	5.85509	9.73836	9.04603	11.2	12.8017	15.1608
108270548	0.127544	2.02035	1.77318	2.46586	1.78124	2.52907	4.15601
[truncated: 19,091 more rows]
