# Supplementary material for: Deep Transcriptomic Analysis Reveals the Dynamic Developmental Progression during Early Development of Channel Catfish (Ictalurus punctatus)
Source: Int J Mol Sci. 2020 Aug 2;21(15):5535. doi: 10.3390/ijms21155535 (PMC7432863; doi:10.3390/ijms21155535)
Supplement: Supplementary file 1 [file ijms-21-05535-s001.zip › Table S3.xlsx]

## Sheet: DE Stat
Supplementary Table 3. Differentially expressed genes (DEGs) in Channel catfish across 7 early developmental stages.
Number of all DE genes in each pair of samples
5dpf_vs_2dpf	6700
6dpf_vs_5dpf	2370
7dpf_vs_6dpf	1146
8dpf_vs_7dpf	875
9dpf_vs_8dpf	486
10dpf_vs_9dpf	690
Number of downregulated DE genes in each pair of samples
5dpf_vs_2dpf	2402
6dpf_vs_5dpf	707
7dpf_vs_6dpf	436
8dpf_vs_7dpf	371
9dpf_vs_8dpf	115
10dpf_vs_9dpf	335
Number of upregulated DE genes in each pair of samples
5dpf_vs_2dpf	4298
6dpf_vs_5dpf	1663
7dpf_vs_6dpf	710
8dpf_vs_7dpf	504
9dpf_vs_8dpf	371
10dpf_vs_9dpf	355

## Sheet: 5dpf_vs_2dpf
Differential expressed genes						Enrichment in differential expressed genes list
Gene ID	Gene name	log2FoldChange	pvalue			Biological process
108263525	LOC108263525	1.08197	0.0495777			GO ID	Description	pvalue	qvalue	geneID	Count
108269589	LOC108269589	-2.82495	2.47123e-16			GO:0099536	synaptic signaling	3.75021e-18	6.29182e-15	100304507/100528666/108254911/108255023/108255023/108255023/108255023/108255023/108255023/108255023/108255023/108255023/108255023/108255351/108255351/108255351/108255351/108255371/108255844/108255844/108255844/108255844/108255844/108255844/108255844/108255901/108255901/108255901/108255901/108255901/108255901/108255901/108256059/108256105/108256120/108256171/108257023/108257656/108257745/108257745…	161
108269763	LOC108269763	-2.76371	6.35035e-05			GO:0099537	trans-synaptic signaling	7.06827e-18	6.29182e-15	100304507/100528666/108254911/108255023/108255023/108255023/108255023/108255023/108255023/108255023/108255023/108255023/108255023/108255351/108255351/108255351/108255351/108255371/108255844/108255844/108255844/108255844/108255844/108255844/108255844/108255901/108255901/108255901/108255901/108255901/108255901/108255901/108256059/108256105/108256120/108256171/108257023/108257656/108257745/108257745…	160
108269591	map4k3	-1.27426	1.84237e-08			GO:0007268	chemical synaptic transmission	9.44643e-18	6.29182e-15	100304507/100528666/108254911/108255023/108255023/108255023/108255023/108255023/108255023/108255023/108255023/108255023/108255023/108255351/108255351/108255351/108255351/108255371/108255844/108255844/108255844/108255844/108255844/108255844/108255844/108255901/108255901/108255901/108255901/108255901/108255901/108255901/108256059/108256105/108256120/108256171/108257023/108257656/108257745/108257745…	159
100528687	znf593	-1.0433	4.52822e-07			GO:0098916	anterograde trans-synaptic signaling	9.44643e-18	6.29182e-15	100304507/100528666/108254911/108255023/108255023/108255023/108255023/108255023/108255023/108255023/108255023/108255023/108255023/108255351/108255351/108255351/108255351/108255371/108255844/108255844/108255844/108255844/108255844/108255844/108255844/108255901/108255901/108255901/108255901/108255901/108255901/108255901/108256059/108256105/108256120/108256171/108257023/108257656/108257745/108257745…	159
108270119	stac	2.86465	0.0136585			GO:0030001	metal ion transport	2.25839e-16	1.20337e-13	100303714/100304507/100304514/100335020/100528311/100528354/100528721/100528740/101154684/108254884/108254884/108254884/108254927/108255227/108255227/108255227/108255227/108255227/108255227/108255227/108255227/108255227/108255227/108255227/108255227/108255276/108255276/108255276/108255276/108255354/108255354/108255371/108255466/108255764/108255844/108255844/108255844/108255844/108255844/108255844…	194
108269883	wdr43	-1.13408	6.62094e-21			GO:0003012	muscle system process	1.5605e-12	6.92918e-10	100528294/100528584/100528589/108254771/108256170/108256230/108256244/108256302/108256302/108256302/108256302/108256540/108257551/108257551/108258342/108258700/108258700/108258700/108258700/108258700/108258700/108258700/108258700/108258700/108259351/108259351/108259351/108260422/108260503/108260503/108260503/108260503/108260503/108260503/108260503/108260939/108260939/108261464/108261465/108262180…	67
108269453	hmgcl	-1.65778	3.24631e-07			GO:0098609	cell-cell adhesion	2.87117e-12	1.09277e-09	100528354/100529015/100862734/108254788/108254788/108254788/108255204/108255255/108255255/108255255/108255255/108255255/108255347/108255510/108255510/108255510/108255580/108255687/108255810/108255880/108255880/108255880/108256632/108256708/108256974/108257186/108257186/108258005/108258005/108258005/108258295/108258318/108258782/108258891/108259133/108259567/108259567/108260504/108260504/108260504…	127
108269467	dlgap2	2.58079	0.000817242			GO:0043269	regulation of ion transport	3.34799e-11	9.98454e-09	100303714/100304507/100528311/100529015/108254927/108255354/108255354/108255371/108255466/108255764/108255844/108255844/108255844/108255844/108255844/108255844/108255844/108256145/108256145/108256230/108256244/108256298/108256298/108256298/108257086/108257086/108257086/108257086/108257086/108257086/108257086/108257086/108257368/108257569/108258161/108258317/108258342/108259107/108259107/108259107…	103
108269593	kbtbd11	1.78049	4.26462e-09			GO:0098742	cell-cell adhesion via plasma-membrane adhesion molecules	3.37289e-11	9.98454e-09	100529015/108255204/108255255/108255255/108255255/108255255/108255255/108255880/108255880/108255880/108256632/108256708/108257186/108257186/108258005/108258005/108258005/108258318/108258891/108259133/108259567/108259567/108260639/108260682/108260683/108260690/108260827/108260827/108260827/108261013/108261013/108261013/108262716/108262739/108263266/108264676/108264676/108264771/108265811/108265811…	85
108270195	LOC108270195	3.68188	0.00856197			GO:0030198	extracellular matrix organization	3.92893e-11	1.04675e-08	100304980/108254824/108254824/108254824/108255502/108255679/108255759/108255759/108255952/108256032/108256958/108256958/108257009/108257009/108257009/108257009/108257249/108257249/108257249/108257249/108257256/108257256/108257381/108257381/108257381/108257381/108257381/108257381/108257381/108257716/108258146/108259088/108259088/108259088/108259088/108259380/108259380/108259401/108259401/108260767…	61
108270378	LOC108270378	1.84945	0.000480522			GO:0050804	modulation of chemical synaptic transmission	4.83795e-11	1.07411e-08	100304507/108255351/108255351/108255351/108255351/108255371/108256120/108257023/108258064/108258284/108258295/108258482/108259104/108259104/108259104/108260472/108260696/108263682/108263977/108263977/108264002/108264002/108264763/108264763/108264858/108264858/108264862/108265005/108265050/108265093/100304477/108266033/108266410/108266860/108266871/100304507/100304507/100304507/108267797/108267797…	62
108270438	LOC108270438	-1.06207	0.0256676			GO:0099177	regulation of trans-synaptic signaling	4.83795e-11	1.07411e-08	100304507/108255351/108255351/108255351/108255351/108255371/108256120/108257023/108258064/108258284/108258295/108258482/108259104/108259104/108259104/108260472/108260696/108263682/108263977/108263977/108264002/108264002/108264763/108264763/108264858/108264858/108264862/108265005/108265050/108265093/100304477/108266033/108266410/108266860/108266871/100304507/100304507/100304507/108267797/108267797…	62
108269662	LOC108269662	5.32728	0.00123895			GO:0043062	extracellular structure organization	5.288e-11	1.08372e-08	100304980/108254824/108254824/108254824/108255502/108255679/108255759/108255759/108255952/108256032/108256958/108256958/108257009/108257009/108257009/108257009/108257096/108257249/108257249/108257249/108257249/108257256/108257256/108257381/108257381/108257381/108257381/108257381/108257381/108257381/108257716/108258146/108259088/108259088/108259088/108259088/108259380/108259380/108259401/108259401…	65
108270153	srrm1	-2.12035	7.72716e-23			GO:0006936	muscle contraction	1.0454e-10	1.9894e-08	100528294/100528584/100528589/108254771/108256170/108256230/108256244/108256302/108256302/108256302/108256302/108256540/108258342/108258700/108258700/108258700/108258700/108258700/108258700/108258700/108258700/108258700/108259351/108259351/108259351/108260503/108260503/108260503/108260503/108260503/108260503/108260503/108260939/108260939/108261464/108261465/108262180/108262932/100528584/108263839…	61
108269693	aim1	-1.49831	1.15286e-23			GO:0051049	regulation of transport	2.69142e-10	4.78034e-08	100303714/100304507/100528306/100528311/100528354/100529015/100862734/108254927/108255354/108255354/108255371/108255466/108255764/108255810/108255844/108255844/108255844/108255844/108255844/108255844/108255844/108256145/108256145/108256230/108256244/108256298/108256298/108256298/108257003/108257003/108257086/108257086/108257086/108257086/108257086/108257086/108257086/108257086/108257101/108257096…	167
108269700	LOC108269700	-2.21678	2.38363e-19			GO:0098660	inorganic ion transmembrane transport	4.6898e-10	7.80914e-08	100303714/100528740/108254884/108254884/108254884/108254927/108254970/108255227/108255227/108255227/108255227/108255227/108255227/108255227/108255227/108255227/108255227/108255227/108255227/108255371/108255466/108255708/108255708/108255764/108255844/108255844/108255844/108255844/108255844/108255844/108255844/108256145/108256145/108256170/108256230/108256244/108256298/108256298/108256298/108256678…	163
108270146	LOC108270146	3.58736	2.81513e-06			GO:0007156	homophilic cell adhesion via plasma membrane adhesion molecules	5.37388e-10	8.42185e-08	100529015/108255204/108255255/108255255/108255255/108255255/108255255/108255880/108255880/108255880/108256632/108256708/108257186/108257186/108258005/108258005/108258005/108258318/108259133/108259567/108259567/108260639/108260682/108260683/108260690/108260827/108260827/108260827/108261013/108261013/108261013/108262716/108262739/108263266/108264676/108264676/108264771/108265811/108265811/108265811…	78
108270147	LOC108270147	1.83902	6.71637e-09			GO:0098655	cation transmembrane transport	7.76585e-10	1.14944e-07	100303714/100528740/100529015/108254884/108254884/108254884/108254927/108254970/108255227/108255227/108255227/108255227/108255227/108255227/108255227/108255227/108255227/108255227/108255227/108255227/108255371/108255423/108255466/108255708/108255708/108255764/108255844/108255844/108255844/108255844/108255844/108255844/108255844/108256145/108256145/108256170/108256230/108256244/108256298/108256298…	166
108269533	LOC108269533	2.36113	4.16926e-07			GO:0098662	inorganic cation transmembrane transport	1.27992e-09	1.79472e-07	100303714/100528740/108254884/108254884/108254884/108254927/108254970/108255227/108255227/108255227/108255227/108255227/108255227/108255227/108255227/108255227/108255227/108255227/108255227/108255371/108255466/108255708/108255708/108255764/108255844/108255844/108255844/108255844/108255844/108255844/108255844/108256145/108256145/108256170/108256230/108256244/108256298/108256298/108256298/108256678…	152
108269731	LOC108269731	2.28686	0.000288648			GO:0034765	regulation of ion transmembrane transport	2.04236e-09	2.72064e-07	100303714/100529015/108254927/108255371/108255466/108255764/108255844/108255844/108255844/108255844/108255844/108255844/108255844/108256145/108256145/108256230/108256244/108256298/108256298/108256298/108257086/108257086/108257086/108257086/108257086/108257086/108257086/108257086/108257368/108257569/108258161/108258317/108258342/108259107/108259107/108259107/108259107/108259109/108259249/108259249…	84
108269742	LOC108269742	2.28664	1.43438e-06			GO:0035249	synaptic transmission, glutamatergic	8.65312e-09	1.0978e-06	100304507/108255371/108258064/108259138/108260804/108261301/108263977/108263977/108263983/108263983/108264818/108264818/108264858/108264858/108265050/100304477/108266033/108266410/100304507/100304507/100304507/108268182/108268182/108268182/108268998/108270069/108270069/108270146/108270395/108270949/108270949/108270949	32
108269741	fam98a	-1.48714	0.0122189			GO:0034762	regulation of transmembrane transport	9.61525e-09	1.16441e-06	100303714/100529015/108254927/108255371/108255466/108255764/108255844/108255844/108255844/108255844/108255844/108255844/108255844/108256145/108256145/108256230/108256244/108256298/108256298/108256298/108257086/108257086/108257086/108257086/108257086/108257086/108257086/108257086/108257368/108257569/108258161/108258317/108258342/108259107/108259107/108259107/108259107/108259109/108259249/108259249…	84
108269749	rasgrp3	-1.28765	0.0422535			GO:0099504	synaptic vesicle cycle	1.15108e-08	1.33335e-06	108255023/108255023/108255023/108255023/108255023/108255023/108255023/108255023/108255023/108255023/108256070/108256070/108256070/108256070/108256070/108256070/108256070/108256070/108256070/108257000/108257000/108257000/108257023/108257745/108257745/108257795/108257795/108257795/108257795/108258004/108258004/108258004/108258004/108258064/108258295/108258735/108259138/108259142/108260255/108260255…	48
108269687	LOC108269687	-1.94333	2.78729e-25			GO:0003013	circulatory system process	1.35719e-08	1.5066e-06	100304507/100528224/100528294/100528395/100528893/108254814/108255344/108255428/108255428/108255428/108255600/108255962/108255962/108255962/108255962/108255968/108255968/108255968/108255978/108255978/108255978/108255968/108255968/108256230/108256244/108256800/108257003/108257003/108257551/108257551/108258299/108258632/108259351/108259351/108259351/108259721/108259941/108259941/108259941/108259941…	101
100304627	LOC100304627	-1.24969	0.0130712			GO:0061061	muscle structure development	1.49465e-08	1.59282e-06	100528224/100528294/100528411/100528480/100528584/100528845/100528893/100862738/108254750/108254787/108254787/108254787/108254787/108254787/108255076/108255076/108255076/108255354/108255354/108255489/108255667/108255667/108255865/108255865/108255865/108255979/108256105/108256343/108256343/108256343/108256343/108256343/108256540/108256616/108257000/108257000/108257000/108257200/108257200/108257200…	135
108269600	birc6	-2.01501	3.35855e-53			GO:0006836	neurotransmitter transport	4.12789e-08	4.22983e-06	100304507/100528595/108254859/108254859/108254911/108255023/108255023/108255023/108255023/108255023/108255023/108255023/108255023/108255023/108255023/108255196/108255196/108255293/108255294/108255560/108257023/108257745/108257745/108258004/108258004/108258004/108258004/108258064/108258410/108259138/108259142/108259314/108259314/108260696/108260804/108261301/108262789/108262789/108262949/108263983…	63
108269808	LOC108269808	1.82195	0.00245584			GO:0031175	neuron projection development	4.45294e-08	4.39392e-06	100304507/100305068/100528142/100528984/108255324/108255344/108255351/108255351/108255351/108255351/108255880/108255880/108255880/108255881/108255881/108255881/108255881/108255881/108255881/108255935/108255935/108255935/108255935/108255935/108255935/108255935/108255935/108255935/108256076/108256076/108256206/108256234/108256234/108256536/108256536/108256536/108256536/108256730/108256758/108257003…	174
108269602	nphp1	1.36216	3.94482e-05			GO:0008015	blood circulation	4.94092e-08	4.70131e-06	100304507/100528224/100528294/100528395/100528893/108254814/108255344/108255428/108255428/108255428/108255600/108255962/108255962/108255962/108255962/108255968/108255968/108255968/108255978/108255978/108255978/108255968/108255968/108256230/108256244/108256800/108257003/108257003/108258299/108258632/108259351/108259351/108259351/108259721/108259941/108259941/108259941/108259941/108259941/108259941…	98
108269811	LOC108269811	1.14147	7.77739e-07			GO:0010927	cellular component assembly involved in morphogenesis	6.19175e-08	5.68832e-06	100528294/100528411/100528584/100528893/108254750/108256105/108256540/108257426/108257426/108257557/108257716/108257813/108258595/108258671/108258671/108258671/108258671/108258671/108258671/108258700/108258700/108258700/108258700/108258700/108258671/108258700/108258700/108258700/108258700/108258671/108258671/108258671/108258671/108258671/108258671/108258671/108258671/108258671/108258671/108258671…	54
108269812	LOC108269812	-1.02146	0.00942179			GO:0015672	monovalent inorganic cation transport	8.68785e-08	7.71542e-06	100303714/100304507/100528311/100528740/108254970/108255276/108255276/108255276/108255276/108255466/108255708/108255708/108255764/108256037/108256037/108256037/108256037/108256037/108256037/108256037/108256145/108256145/108256230/108256244/108256298/108256298/108256298/108256678/108256678/108256678/108256678/108256678/108256678/108256678/108256678/108257086/108257086/108257086/108257086/108257086…	120
108270319	acss1	-1.53405	0.000163363			GO:0061564	axon development	1.08605e-07	9.09267e-06	100305068/100528984/108255324/108255344/108255351/108255351/108255351/108255351/108255880/108255880/108255880/108255935/108255935/108255935/108255935/108255935/108255935/108255935/108255935/108255935/108256076/108256076/108256206/108256536/108256536/108256536/108256536/108256730/108257003/108257003/108257200/108257200/108257200/108257306/108257306/108257306/108257306/108257306/100305068/108258101…	135
108271361	LOC108271361	1.72097	0.0308964			GO:0099003	vesicle-mediated transport in synapse	1.09213e-07	9.09267e-06	108255023/108255023/108255023/108255023/108255023/108255023/108255023/108255023/108255023/108255023/108256070/108256070/108256070/108256070/108256070/108256070/108256070/108256070/108256070/108257000/108257000/108257000/108257023/108257745/108257745/108257795/108257795/108257795/108257795/108258004/108258004/108258004/108258004/108258064/108258295/108258735/108259142/108260255/108260255/108260255…	45
108271339	copb1	-1.34955	2.33545e-36			GO:0000904	cell morphogenesis involved in differentiation	1.27056e-07	1.02577e-05	100305068/108255324/108255344/108255351/108255351/108255351/108255351/108255510/108255510/108255510/108255687/108255880/108255880/108255880/108255935/108255935/108255935/108255935/108255935/108255935/108255935/108255935/108255935/108256076/108256076/108256206/108256536/108256536/108256536/108256536/108256730/108256950/108256950/108257003/108257003/108257200/108257200/108257200/108257306/108257306…	152
108271346	tub	3.8919	1.01431e-11			GO:0046031	ADP metabolic process	1.37305e-07	1.0656e-05	100528108/100528738/100528929/108255852/108255852/100304496/100304496/108260195/108262744/108263366/108264322/108264538/108264538/108265751/108269036/108269072/108269072/108271510/100304600/100304600/100304600/100304600/100304860/100304860/100304860/100304860	26
108271359	lmo1	2.4286	3.31533e-06			GO:0006090	pyruvate metabolic process	1.39989e-07	1.0656e-05	100528108/100528738/100528929/108255419/108255852/108255852/100304496/100304496/108262744/108263366/108263838/108264322/108264538/108264538/108265751/108267638/108267638/108267638/108269036/108269072/108269072/108271510/100304600/100304600/100304600/100304600/100304860/100304860/100304860	29
108271353	LOC108271353	1.87471	0.0310682			GO:0070588	calcium ion transmembrane transport	1.54332e-07	1.1405e-05	108254927/108255227/108255227/108255227/108255227/108255227/108255227/108255227/108255227/108255227/108255227/108255227/108255227/108255371/108255844/108255844/108255844/108255844/108255844/108255844/108255844/108256170/108257368/108257567/108257567/108257567/108257968/108257968/108257968/108257968/108257968/108258317/108258331/108258342/108259109/108259194/108259194/108259478/108260503/108260503…	56
108271337	trim66	2.97609	0.0012147			GO:0007517	muscle organ development	1.5839e-07	1.1405e-05	100528480/100528845/100862738/108254787/108254787/108254787/108254787/108254787/108255076/108255076/108255076/108255489/108255979/108256343/108256343/108256343/108256343/108256343/108256540/108256616/108257200/108257200/108257200/108257599/108257813/108258700/108258700/108258700/108258700/108258700/108258700/108258700/108258700/108258700/108259721/108261056/108261056/108261056/108261056/108261404…	83
108271335	st5	-1.48122	4.3927e-09			GO:0051146	striated muscle cell differentiation	1.93086e-07	1.34986e-05	100528294/100528411/100528584/100528845/100528893/100862738/108254750/108255076/108255076/108255076/108255667/108255667/108255865/108255865/108255865/108255979/108256105/108256343/108256343/108256343/108256343/108256343/108256540/108256616/108257200/108257200/108257200/108257426/108257426/108257813/108258595/108258700/108258700/108258700/108258700/108258700/108258700/108258700/108258700/108258700…	89
108271338	scube2	-1.0536	8.20971e-08			GO:0006096	glycolytic process	2.05161e-07	1.34986e-05	100528108/100528738/100528929/108255852/108255852/100304496/100304496/108262744/108263366/108264322/108264538/108264538/108265751/108269036/108269072/108269072/108271510/100304600/100304600/100304600/100304600/100304860/100304860/100304860	24
108271350	cd82	1.09901	5.72868e-12			GO:0006757	ATP generation from ADP	2.05161e-07	1.34986e-05	100528108/100528738/100528929/108255852/108255852/100304496/100304496/108262744/108263366/108264322/108264538/108264538/108265751/108269036/108269072/108269072/108271510/100304600/100304600/100304600/100304600/100304860/100304860/100304860	24
108271354	tspan18	-1.03983	6.83007e-16			GO:0006813	potassium ion transport	2.07732e-07	1.34986e-05	100303714/100304507/100528740/108255764/108256037/108256037/108256037/108256037/108256037/108256037/108256037/108256145/108256145/108257086/108257086/108257086/108257086/108257086/108257086/108257086/108257086/108257569/108257634/108257676/108257676/108257676/108258321/108258577/108258578/108259063/108259107/108259107/108259107/108259107/108259202/108259202/108259202/108259249/108259249/108259249…	76
108271343	caprin1	-1.31584	1.6652e-25			GO:0042391	regulation of membrane potential	2.34814e-07	1.48951e-05	100304507/108256037/108256037/108256037/108256037/108256037/108256037/108256037/108256105/108256230/108256244/108257368/108257569/108257676/108257676/108257676/108258284/108258317/108258482/108258582/108258582/108258582/108258582/108260097/108260895/108260895/108260895/108260895/108260895/108260984/108262858/108263186/108263186/108263186/108263186/108263432/108263432/108263432/108263434/108264858…	65
108271352	exosc6	-1.75181	4.6074e-19			GO:0055002	striated muscle cell development	2.72872e-07	1.64989e-05	100528294/100528411/100528584/100528845/100528893/100862738/108254750/108255076/108255076/108255076/108255865/108255865/108255865/108255979/108256105/108256343/108256343/108256343/108256343/108256343/108256540/108256616/108257200/108257200/108257200/108257426/108257426/108257813/108258595/108258700/108258700/108258700/108258700/108258700/108258700/108258700/108258700/108258700/108259351/108259351…	79
108271372	LOC108271372	-1.01729	0.00171299			GO:0009135	purine nucleoside diphosphate metabolic process	2.84868e-07	1.64989e-05	100528108/100528738/100528929/108255852/108255852/100304496/100304496/108260195/108262744/108263366/108264322/108264538/108264538/108265751/108269036/108269072/108269072/108271510/100304600/100304600/100304600/100304600/100304860/100304860/100304860/100304860	26
108271375	herc1	-1.82863	1.60314e-56			GO:0009179	purine ribonucleoside diphosphate metabolic process	2.84868e-07	1.64989e-05	100528108/100528738/100528929/108255852/108255852/100304496/100304496/108260195/108262744/108263366/108264322/108264538/108264538/108265751/108269036/108269072/108269072/108271510/100304600/100304600/100304600/100304600/100304860/100304860/100304860/100304860	26
108271373	fbxo22	1.5969	4.16575e-10			GO:0009185	ribonucleoside diphosphate metabolic process	2.84868e-07	1.64989e-05	100528108/100528738/100528929/108255852/108255852/100304496/100304496/108260195/108262744/108263366/108264322/108264538/108264538/108265751/108269036/108269072/108269072/108271510/100304600/100304600/100304600/100304600/100304860/100304860/100304860/100304860	26
108271010	LOC108271010	3.89843	5.85736e-286			GO:0007409	axonogenesis	3.65229e-07	2.07031e-05	100305068/108255324/108255344/108255351/108255351/108255351/108255351/108255880/108255880/108255880/108255935/108255935/108255935/108255935/108255935/108255935/108255935/108255935/108255935/108256076/108256076/108256206/108256536/108256536/108256536/108256536/108256730/108257003/108257003/108257200/108257200/108257200/108257306/108257306/108257306/108257306/108257306/100305068/108258101/108258101…	124
108271008	LOC108271008	1.47153	0.0202754			GO:0044057	regulation of system process	3.7507e-07	2.08181e-05	100528893/108255962/108255962/108255962/108255962/108256170/108256230/108256244/108258342/108258632/108259351/108259351/108259351/108259587/108259587/108259587/108259587/108259587/108260422/108260808/108260808/108260909/108260939/108260939/108262932/108263040/108264858/108264858/108265022/108265022/108265022/108265022/108265022/108265022/108265022/108265022/108265039/108265039/108265039/108265039…	60
108270942	LOC108270942	-1.09736	0.000139683			GO:0042866	pyruvate biosynthetic process	4.43599e-07	2.41192e-05	100528108/100528738/100528929/108255852/108255852/100304496/100304496/108262744/108263366/108264322/108264538/108264538/108265751/108269036/108269072/108269072/108271510/100304600/100304600/100304600/100304600/100304860/100304860/100304860	24
108271209	ppp4r1	-1.13065	1.93236e-21			GO:0055001	muscle cell development	5.64843e-07	2.98713e-05	100528294/100528411/100528584/100528845/100528893/100862738/108254750/108255076/108255076/108255076/108255865/108255865/108255865/108255979/108256105/108256343/108256343/108256343/108256343/108256343/108256540/108256616/108257200/108257200/108257200/108257426/108257426/108257604/108257604/108257813/108258595/108258700/108258700/108258700/108258700/108258700/108258700/108258700/108258700/108258700…	83
108270939	cenpt	-1.69471	6.03868e-18			GO:0006816	calcium ion transport	5.71815e-07	2.98713e-05	108254927/108255227/108255227/108255227/108255227/108255227/108255227/108255227/108255227/108255227/108255227/108255227/108255227/108255354/108255354/108255371/108255844/108255844/108255844/108255844/108255844/108255844/108255844/108256170/108257368/108257567/108257567/108257567/108257968/108257968/108257968/108257968/108257968/108258317/108258331/108258342/108259109/108259194/108259194/108259478…	64
108270602	LOC108270602	4.87653	0.0295883			GO:0097435	supramolecular fiber organization	7.84364e-07	4.01867e-05	100304980/100528142/100528294/100528411/100528584/100528600/100528693/100528893/108254710/108254750/108254771/108255679/108255881/108255881/108255881/108255881/108255881/108255881/108256105/108256536/108256536/108256536/108256536/108256540/108256729/108256729/108256746/108256758/108256927/108256958/108256958/108257081/108257184/108257184/108257249/108257249/108257378/108257378/108257378/108257426…	149
108271197	dok4	1.79151	0.00890836			GO:0045214	sarcomere organization	9.03597e-07	4.54221e-05	100528411/100528893/108254750/108256540/108257426/108257426/108258700/108258700/108258700/108258700/108258700/108258700/108258700/108258700/108258700/108259351/108259351/108259351/108259694/108259694/108259694/108261404/108262180/108263186/108263186/108263186/108263186/108263839/108263839/108264806/108264806	31
108271159	LOC108271159	-3.56914	1.73918e-40			GO:0048667	cell morphogenesis involved in neuron differentiation	9.55344e-07	4.7134e-05	100305068/108255324/108255344/108255351/108255351/108255351/108255351/108255880/108255880/108255880/108255935/108255935/108255935/108255935/108255935/108255935/108255935/108255935/108255935/108256076/108256076/108256206/108256536/108256536/108256536/108256536/108256730/108257003/108257003/108257200/108257200/108257200/108257306/108257306/108257306/108257306/108257306/100305068/108257574/108257574…	131
108271097	atxn1l	-1.09505	0.00797675			GO:0045055	regulated exocytosis	9.84553e-07	4.76919e-05	108255023/108255023/108255023/108255023/108255023/108255023/108255023/108255023/108255023/108255023/108257023/108257368/108257745/108257745/108258004/108258004/108258004/108258004/108258064/108258317/108259142/108260639/108260696/108262789/108262789/108263817/108263817/108263817/108263817/108263817/108263817/108264002/108264002/108264032/108264032/108264818/108264818/108266345/108266345	39
108270696	ap1g1	-1.61684	2.81848e-34			GO:0017156	calcium ion regulated exocytosis	1.13867e-06	5.41725e-05	108255023/108255023/108255023/108255023/108255023/108255023/108255023/108255023/108255023/108255023/108257023/108257368/108257745/108257745/108258004/108258004/108258004/108258004/108258064/108258317/108259142/108260639/108260696/108262789/108262789/108264002/108264002/108264032/108264032/108264818/108264818/108266345/108266345/108267940/108267940/108267940/108267940	37
108270694	phlpp2	1.70924	0.00622952			GO:0030239	myofibril assembly	1.17878e-06	5.50968e-05	100528294/100528411/100528584/100528893/108254750/108256105/108256540/108257426/108257426/108257813/108258595/108258700/108258700/108258700/108258700/108258700/108258700/108258700/108258700/108258700/108259351/108259351/108259351/108259694/108259694/108259694/108259721/108261404/108261465/108262180/108263186/108263186/108263186/108263186/100528584/108263839/108263839/108264432/108264432/108264432…	49
108270700	usp10	-1.86223	1.614e-42			GO:0048812	neuron projection morphogenesis	1.28288e-06	5.69643e-05	100305068/108255324/108255344/108255351/108255351/108255351/108255351/108255880/108255880/108255880/108255935/108255935/108255935/108255935/108255935/108255935/108255935/108255935/108255935/108256076/108256076/108256206/108256234/108256234/108256536/108256536/108256536/108256536/108256730/108257003/108257003/108257200/108257200/108257200/108257306/108257306/108257306/108257306/108257306/100305068…	139
108271394	LOC108271394	-2.3622	3.53029e-45			GO:0048858	cell projection morphogenesis	1.28288e-06	5.69643e-05	100305068/108255324/108255344/108255351/108255351/108255351/108255351/108255880/108255880/108255880/108255935/108255935/108255935/108255935/108255935/108255935/108255935/108255935/108255935/108256076/108256076/108256206/108256234/108256234/108256536/108256536/108256536/108256536/108256730/108257003/108257003/108257200/108257200/108257200/108257306/108257306/108257306/108257306/108257306/100305068…	139
108270985	LOC108270985	-3.88815	0.00366116			GO:0120039	plasma membrane bounded cell projection morphogenesis	1.28288e-06	5.69643e-05	100305068/108255324/108255344/108255351/108255351/108255351/108255351/108255880/108255880/108255880/108255935/108255935/108255935/108255935/108255935/108255935/108255935/108255935/108255935/108256076/108256076/108256206/108256234/108256234/108256536/108256536/108256536/108256536/108256730/108257003/108257003/108257200/108257200/108257200/108257306/108257306/108257306/108257306/108257306/100305068…	139
108270992	LOC108270992	1.33959	2.27246e-07			GO:0003015	heart process	1.36779e-06	5.9739e-05	100528224/100528294/100528893/108255600/108255968/108255968/108255968/108255968/108255968/108256230/108256244/108257551/108257551/108258632/108259351/108259351/108259351/108259721/108259941/108259941/108259941/108259941/108259941/108259941/108259941/108259941/108259941/108259941/108260808/108260808/108260909/108261056/108261056/108261056/108261056/108261065/108261084/108261084/108261084/108262180…	64
108270647	LOC108270647	6.53996	0.000141035			GO:0006941	striated muscle contraction	1.54789e-06	6.65147e-05	100528294/108256170/108256230/108256244/108258342/108259351/108259351/108259351/108260939/108260939/108261464/108261465/108264731/108264731/108264731/108264731/108264731/108264731/108264731/108264731/108264731/108264731/108264731/108265245/108265245/108267017/108267017	27
108271058	LOC108271058	2.5377	2.13597e-15			GO:0070838	divalent metal ion transport	1.76525e-06	7.34844e-05	100528721/108254927/108255227/108255227/108255227/108255227/108255227/108255227/108255227/108255227/108255227/108255227/108255227/108255227/108255354/108255354/108255371/108255844/108255844/108255844/108255844/108255844/108255844/108255844/108256170/108257368/108257416/108257567/108257567/108257567/108257968/108257968/108257968/108257968/108257968/108258074/108258317/108258331/108258342/108259109…	72
108270613	eif4g2	-1.06345	4.48706e-28			GO:0072511	divalent inorganic cation transport	1.76525e-06	7.34844e-05	100528721/108254927/108255227/108255227/108255227/108255227/108255227/108255227/108255227/108255227/108255227/108255227/108255227/108255227/108255354/108255354/108255371/108255844/108255844/108255844/108255844/108255844/108255844/108255844/108256170/108257368/108257416/108257567/108257567/108257567/108257968/108257968/108257968/108257968/108257968/108258074/108258317/108258331/108258342/108259109…	72
108270885	ctr9	-1.04511	1.15467e-17			GO:0009166	nucleotide catabolic process	2.04196e-06	8.36954e-05	100528108/100528738/100528929/108255852/108255852/100304496/100304496/108260658/108262744/108263366/108264322/108264538/108264538/108264787/108264787/108265751/108266824/108269036/108269072/108269072/108271510/108271898/108271898/100304600/100304600/100304600/100304600/100304860/100304860/100304860	30
108270887	lyve1	2.43081	0.00324641			GO:0042692	muscle cell differentiation	2.54862e-06	0.000101463	100528294/100528411/100528584/100528845/100528893/100862738/108254750/108255076/108255076/108255076/108255667/108255667/108255865/108255865/108255865/108255979/108256105/108256343/108256343/108256343/108256343/108256343/108256540/108256616/108257200/108257200/108257200/108257426/108257426/108257604/108257604/108257813/108258595/108258700/108258700/108258700/108258700/108258700/108258700/108258700…	94
108271426	adm	1.0078	0.00971125			GO:1901292	nucleoside phosphate catabolic process	2.55162e-06	0.000101463	100528108/100528738/100528929/108255852/108255852/100304496/100304496/108260658/108262744/108263366/108264322/108264538/108264538/108264787/108264787/108265751/108266824/108269036/108269072/108269072/108271510/108271898/108271898/100304600/100304600/100304600/100304600/100304860/100304860/100304860/100304860	31
108270995	sbf2	-1.106	7.51738e-08			GO:0030240	skeletal muscle thin filament assembly	2.62076e-06	0.00010268	108256540/108257813/108259694/108259694/108259694/108261465/108262180/108263839/108263839/108264806/108264806/108264806/108264806/108264806/108265070/108265070/108266288/108266288/108266288	19
108270552	LOC108270552	2.99287	0.0207049			GO:0001505	regulation of neurotransmitter levels	2.94441e-06	0.000113689	100528125/108254911/108255023/108255023/108255023/108255023/108255023/108255023/108255023/108255023/108255023/108255023/108255344/108255560/108256808/108257023/108257745/108257745/108257813/108258004/108258004/108258004/108258004/108258064/108258410/108259142/108259314/108259314/108260696/108262789/108262789/108262900/108263971/108263971/108264002/108264002/108264032/108264032/108264818/108264818…	56
108270934	LOC108270934	3.85036	1.44472e-19			GO:0032990	cell part morphogenesis	3.35334e-06	0.000127629	100305068/108255324/108255344/108255351/108255351/108255351/108255351/108255880/108255880/108255880/108255935/108255935/108255935/108255935/108255935/108255935/108255935/108255935/108255935/108256076/108256076/108256206/108256234/108256234/108256536/108256536/108256536/108256536/108256730/108257003/108257003/108257200/108257200/108257200/108257306/108257306/108257306/108257306/108257306/100305068…	139
108270935	LOC108270935	1.08124	3.15696e-05			GO:0060537	muscle tissue development	3.41982e-06	0.000128326	100528224/100528845/100528893/100862738/108254787/108254787/108254787/108254787/108254787/108255076/108255076/108255076/108255489/108255667/108255667/108255865/108255865/108255865/108255979/108256343/108256343/108256343/108256343/108256343/108256540/108256616/108257200/108257200/108257200/108257599/108258700/108258700/108258700/108258700/108258700/108258700/108258700/108258700/108258700/108259721…	85
108270937	LOC108270937	1.02115	0.000139575			GO:0007610	behavior	3.66021e-06	0.000135438	100304501/100304507/100529032/108254750/108254864/108254981/108254981/108256109/108256109/108256109/108256109/108256865/108256865/108257270/108257576/108257745/108257745/108258438/108258438/108258446/108259104/108259104/108259104/108259260/108259478/108259721/108259786/108259964/108260041/108260041/108260041/108260041/108260043/108260043/108260043/108260043/108260544/108260544/108260566/108260691…	73
100528629	st2b1	-1.95999	2.27255e-11			GO:0007626	locomotory behavior	3.98163e-06	0.000145314	100529032/108254750/108256109/108256109/108256109/108256109/108256865/108256865/108257270/108257745/108257745/108258438/108258438/108258446/108259478/108259721/108260544/108260544/108260566/108260972/108260972/108260972/108260972/108260972/108260972/108260972/108260972/108260972/108260972/108262898/108262900/108263266/108263723/108263723/108263723/108263723/108264731/108264731/108264731/108264731…	46
108270509	LOC108270509	4.67073	0.0438434			GO:0019359	nicotinamide nucleotide biosynthetic process	4.55095e-06	0.000161663	100528108/100528738/100528929/108255025/108255025/108255025/108255852/108255852/100304496/100304496/108262744/108263366/108263386/108263386/108263386/108263386/108263386/108264322/108264538/108264538/108265751/108267343/108269036/108269072/108269072/108271030/108271030/108271510/100304600	29
108270875	sos1	-1.59616	5.76005e-14			GO:0019363	pyridine nucleotide biosynthetic process	4.55095e-06	0.000161663	100528108/100528738/100528929/108255025/108255025/108255025/108255852/108255852/100304496/100304496/108262744/108263366/108263386/108263386/108263386/108263386/108263386/108264322/108264538/108264538/108265751/108267343/108269036/108269072/108269072/108271030/108271030/108271510/100304600	29
100528341	rfc4	-1.10975	6.52345e-10			GO:0016052	carbohydrate catabolic process	4.91956e-06	0.000172457	100528108/100528738/100528929/108255852/108255852/100304496/100304496/108262744/108263284/108263366/108263548/108264172/108264172/108264322/108264538/108264538/108265751/108267457/108267486/108269036/108269072/108269072/108270149/108270149/108270149/108271510/100304600/100304600/100304600/100304600/100304860/100304860/100304860/100304860/100304860	35
108277081	tmem200c	3.74601	3.52643e-06			GO:0048747	muscle fiber development	5.31778e-06	0.000183677	100528845/100862738/108255076/108255076/108255076/108255979/108256343/108256343/108256343/108256343/108256343/108256540/108256616/108257200/108257200/108257200/108258700/108258700/108258700/108258700/108258700/108258700/108258700/108258700/108258700/108261404/108262180/108262733/108263091/108263593/108263593/108263593/108263655/108263839/108263839/108264806/108264806/108264806/108264806/108264806…	45
108270902	ankrd13c	-1.09906	3.02881e-06			GO:0060047	heart contraction	5.3775e-06	0.000183677	100528224/100528294/100528893/108255600/108255968/108255968/108255968/108255968/108255968/108256230/108256244/108258632/108259351/108259351/108259351/108259721/108259941/108259941/108259941/108259941/108259941/108259941/108259941/108259941/108259941/108259941/108260808/108260808/108260909/108261056/108261056/108261056/108261056/108261065/108261084/108261084/108261084/108262180/108263040/108263186…	61
108270928	eml6	1.53856	1.10651e-07			GO:0014706	striated muscle tissue development	5.59592e-06	0.000188718	100528224/100528845/100528893/100862738/108254787/108254787/108254787/108254787/108254787/108255076/108255076/108255076/108255489/108255667/108255667/108255865/108255865/108255865/108255979/108256343/108256343/108256343/108256343/108256343/108256540/108256616/108257200/108257200/108257200/108257599/108258700/108258700/108258700/108258700/108258700/108258700/108258700/108258700/108258700/108259721…	83
108270571	LOC108270571	2.91774	0.000770254			GO:0015850	organic hydroxy compound transport	7.95302e-06	0.000264856	100528320/108255560/108255872/108255872/108255872/108256565/108257096/108257551/108257551/108257576/108257714/108259142/108259314/108259314/108259699/108259699/108259699/108260691/108261268/108261478/108263667/108264032/108264032/108265308/108265499/108266736/108266748/108267621/108267621/108267940/108267940/108267940/108267940/108267940/108268453/108268453/108270192/108271278/108271401/108271401	40
108270576	LOC108270576	-4.55714	0.00793043			GO:0071804	cellular potassium ion transport	8.80714e-06	0.000286147	100303714/100528740/108255764/108256145/108256145/108257086/108257086/108257086/108257086/108257086/108257086/108257086/108257086/108257569/108257634/108257676/108257676/108257676/108258321/108258577/108258578/108259063/108259107/108259107/108259107/108259107/108259202/108259202/108259202/108259249/108259249/108259249/108259249/108259249/108259249/108259249/108259249/108259249/108259339/108259339…	64
108270660	LOC108270660	3.7033	0.00932913			GO:0071805	potassium ion transmembrane transport	8.80714e-06	0.000286147	100303714/100528740/108255764/108256145/108256145/108257086/108257086/108257086/108257086/108257086/108257086/108257086/108257086/108257569/108257634/108257676/108257676/108257676/108258321/108258577/108258578/108259063/108259107/108259107/108259107/108259107/108259202/108259202/108259202/108259249/108259249/108259249/108259249/108259249/108259249/108259249/108259249/108259249/108259339/108259339…	64
108272667	lama1	-3.6189	0			GO:0097485	neuron projection guidance	9.43077e-06	0.000302717	100305068/108255324/108255880/108255880/108255880/108255935/108255935/108255935/108255935/108255935/108255935/108255935/108255935/108255935/108256730/108257200/108257200/108257200/108257306/108257306/108257306/108257306/108257306/100305068/108258283/108259133/108259249/108259249/108259249/108259249/108259249/108259249/108259249/108259249/108259249/108259449/108259567/108259567/108259638/108260051…	80
108270560	LOC108270560	-2.28493	1.23606e-37			GO:0048488	synaptic vesicle endocytosis	1.02013e-05	0.000316028	108256070/108256070/108256070/108256070/108256070/108256070/108256070/108256070/108256070/108257000/108257000/108257000/108257795/108257795/108257795/108257795	16
108271255	LOC108271255	-1.23329	7.39601e-11			GO:0050803	regulation of synapse structure or activity	1.02013e-05	0.000316028	108255935/108255935/108255935/108255935/108255935/108255935/108255935/108255935/108255935/108256070/108256070/108256070/108256070/108256070/108256070/108256070	16
108271025	LOC108271025	-1.22609	4.82982e-14			GO:0140238	presynaptic endocytosis	1.02013e-05	0.000316028	108256070/108256070/108256070/108256070/108256070/108256070/108256070/108256070/108256070/108257000/108257000/108257000/108257795/108257795/108257795/108257795	16
108271119	ccnd1	-2.33105	3.04486e-45			GO:0050806	positive regulation of synaptic transmission	1.11787e-05	0.000342327	100304507/108255371/108258284/108258482/108263682/108264763/108264763/108264858/108264858/108264862/100304507/100304507/100304507/108268094/108268182/108268182/108268182/108268998/108270678/108270678/108270679/108271802/108272392/108272395	24
108271069	LOC108271069	4.87592	0.0242541			GO:0048489	synaptic vesicle transport	1.22405e-05	0.000362349	108255023/108255023/108255023/108255023/108255023/108255023/108255023/108255023/108255023/108255023/108256070/108256070/108256070/108256070/108256070/108256070/108256070/108256070/108256070/108257000/108257000/108257000/108257023/108257745/108257745/108257795/108257795/108257795/108257795/108258004/108258004/108258004/108258004/108258064/108258735/108259142	36
108271576	rheb	1.27013	9.42866e-08			GO:0097479	synaptic vesicle localization	1.22405e-05	0.000362349	108255023/108255023/108255023/108255023/108255023/108255023/108255023/108255023/108255023/108255023/108256070/108256070/108256070/108256070/108256070/108256070/108256070/108256070/108256070/108257000/108257000/108257000/108257023/108257745/108257745/108257795/108257795/108257795/108257795/108258004/108258004/108258004/108258004/108258064/108258735/108259142	36
108271005	tmem41b	-1.56905	1.92786e-08			GO:0097480	establishment of synaptic vesicle localization	1.22405e-05	0.000362349	108255023/108255023/108255023/108255023/108255023/108255023/108255023/108255023/108255023/108255023/108256070/108256070/108256070/108256070/108256070/108256070/108256070/108256070/108256070/108257000/108257000/108257000/108257023/108257745/108257745/108257795/108257795/108257795/108257795/108258004/108258004/108258004/108258004/108258064/108258735/108259142	36
108270615	pkd1l2	1.89371	3.49256e-08			GO:0042493	response to drug	1.38624e-05	0.000405849	100304507/100304620/100335049/100528216/100528595/100528786/100529002/100862734/108255423/108255810/108255886/108255984/108256105/108256234/108256234/108256960/108256961/108256962/108257036/108257038/108257040/108257041/108257765/108257765/108257766/108259142/108259214/108259314/108259314/108259993/108259993/108259993/108259993/108259993/108259993/108259993/108259993/108259993/108260045/108260045…	91
108271004	LOC108271004	1.41437	0.031507			GO:0006165	nucleoside diphosphate phosphorylation	1.44338e-05	0.000417316	100528108/100528605/100528738/100528929/108255852/108255852/100304496/100304496/108262744/108263366/108264322/108264538/108264538/108265751/108269036/108269072/108269072/108271510/100304600/100304600/100304600/100304600/100304860/100304860/100304860	25
108270596	LOC108270596	2.84936	3.02347e-06			GO:0014866	skeletal myofibril assembly	1.47921e-05	0.000417316	100528584/108256540/108257813/108258595/108259694/108259694/108259694/108261465/108262180/100528584/108263839/108263839/108264806/108264806/108264806/108264806/108264806/108265070/108265070/108266288/108266288/108266288/108266290	23
108271050	mical2	-1.51364	1.5721e-12			GO:0007411	axon guidance	1.48289e-05	0.000417316	100305068/108255324/108255880/108255880/108255880/108255935/108255935/108255935/108255935/108255935/108255935/108255935/108255935/108255935/108256730/108257200/108257200/108257200/108257306/108257306/108257306/108257306/108257306/100305068/108258283/108259133/108259249/108259249/108259249/108259249/108259249/108259249/108259249/108259249/108259249/108259449/108259567/108259567/108259638/108260051…	79
108270974	tead1	-1.00783	2.69726e-08			GO:0031033	myosin filament organization	1.51939e-05	0.000417316	108256540/108257813/108259694/108259694/108259694/108261465/108262180/108263839/108263839/108264806/108264806/108264806/108264806/108264806/108265070/108265070/108266288/108266288	18
100528743	crygn	7.69432	3.21956e-66			GO:0031034	myosin filament assembly	1.51939e-05	0.000417316	108256540/108257813/108259694/108259694/108259694/108261465/108262180/108263839/108263839/108264806/108264806/108264806/108264806/108264806/108265070/108265070/108266288/108266288	18
108271218	frmd5	4.04292	4.97406e-16			GO:0071688	striated muscle myosin thick filament assembly	1.51939e-05	0.000417316	108256540/108257813/108259694/108259694/108259694/108261465/108262180/108263839/108263839/108264806/108264806/108264806/108264806/108264806/108265070/108265070/108266288/108266288	18
108270543	LOC108270543	1.26705	0.00304561			GO:0046434	organophosphate catabolic process	1.69158e-05	0.000459869	100528108/100528738/100528774/100528929/108255083/108255852/108255852/108255881/108255881/108255881/108255881/108255881/108255881/108257972/108257972/108257972/108257972/108257972/100304496/100304496/108260658/108262744/108263366/108264322/108264538/108264538/100528774/108264787/108264787/108264983/108265751/108266824/108269036/108269072/108269072/108269587/108270284/108271510/108271898/108271898…	41
108271154	LOC108271154	-1.11605	8.68421e-06			GO:0098771	inorganic ion homeostasis	1.71042e-05	0.000460295	100304507/100305008/100335020/100528354/100528766/101154684/108254884/108254884/108254884/108254973/108255227/108255227/108255227/108255227/108255227/108255227/108255227/108255227/108255227/108255227/108255227/108255227/108255318/108255354/108255354/108255687/108255708/108255708/108255867/108255867/108255867/108256052/108256084/108256170/108256300/108256300/108256300/108256498/108256498/108256549…	116
108271014	trappc10	-1.40005	8.94356e-14			GO:0055082	cellular chemical homeostasis	1.88452e-05	0.000495569	100304507/100305008/100528354/100528766/101154684/108254884/108254884/108254884/108254973/108255227/108255227/108255227/108255227/108255227/108255227/108255227/108255227/108255227/108255227/108255227/108255227/108255318/108255354/108255354/108255687/108255708/108255708/108255852/108255852/108255867/108255867/108255867/108256052/108256084/108256170/108256300/108256300/108256300/108256498/108256498…	104
108270653	LOC108270653	1.43533	0.000718174			GO:0072525	pyridine-containing compound biosynthetic process	1.88706e-05	0.000495569	100528108/100528738/100528929/108255025/108255025/108255025/108255852/108255852/100304496/100304496/108262744/108263366/108263386/108263386/108263386/108263386/108263386/108264322/108264538/108264538/108265751/108267343/108269036/108269072/108269072/108271030/108271030/108271510/100304600	29
108271030	afmid	-1.18223	4.89265e-11			GO:0036465	synaptic vesicle recycling	1.8973e-05	0.000495569	108256070/108256070/108256070/108256070/108256070/108256070/108256070/108256070/108256070/108257000/108257000/108257000/108257795/108257795/108257795/108257795/108258295	17
108271327	orc2	-1.14602	9.46406e-09			GO:0006814	sodium ion transport	1.98214e-05	0.000512703	100528311/108255276/108255276/108255276/108255276/108255466/108256230/108256244/108256298/108256298/108256298/108257086/108257086/108257086/108257086/108257086/108257086/108257086/108257086/108258321/108258577/108258578/108259063/108259138/108259312/108259312/108260287/108260511/108261056/108261056/108261056/108261056/108263087/108263087/108263087/108263983/108263983/108264114/108264114/108264114…	46
108270579	map1lc3c	-2.00559	0.00531057			GO:0046939	nucleotide phosphorylation	2.40421e-05	0.000615897	100528108/100528605/100528738/100528929/108255852/108255852/100304496/100304496/108262744/108263366/108264322/108264538/108264538/108265751/108269036/108269072/108269072/108271510/100304600/100304600/100304600/100304600/100304860/100304860/100304860	25
108270720	nid1	-1.36338	3.20345e-49			GO:0055006	cardiac cell development	2.91739e-05	0.000740242	100528893/108255865/108255865/108255865/108256540/108261434/108262180/108263593/108263593/108263593/108263839/108263839/108264150/108264283/108264806/108264806/108264806/108264806/108264806/108265070/108265070/108265811/108265811/108265811/108266288/108266288/108266288/108266290/108266290	29
108270727	gpr137b	1.96493	0.000104368			GO:0050808	synapse organization	3.13744e-05	0.000788566	108255935/108255935/108255935/108255935/108255935/108255935/108255935/108255935/108255935/108256632/108257186/108257186/108257648/108258295/108259035/108259104/108259104/108259104/108259232/108259863/108260401/108260401/108260401/108260401/108260401/108260401/108260401/108260401/108260401/108260504/108260504/108260504/108260503/108260503/108260503/108260503/108260503/108260503/108260503/108260547	40
108270726	ero1b	-1.02213	2.38853e-08			GO:0050801	ion homeostasis	3.16771e-05	0.000788733	100304507/100305008/100335020/100528354/100528766/101154684/108254884/108254884/108254884/108254973/108255227/108255227/108255227/108255227/108255227/108255227/108255227/108255227/108255227/108255227/108255227/108255227/108255318/108255354/108255354/108255687/108255708/108255708/108255867/108255867/108255867/108256052/108256084/108256170/108256300/108256300/108256300/108256498/108256498/108256549…	119
108271385	acvr2b	-2.35788	5.76825e-50			GO:0009132	nucleoside diphosphate metabolic process	3.41841e-05	0.000843274	100528108/100528605/100528738/100528929/108255852/108255852/100304496/100304496/108260195/108262744/108263366/108264322/108264538/108264538/108265751/108269036/108269072/108269072/108271510/100304600/100304600/100304600/100304600/100304860/100304860/100304860/100304860	27
108271125	LOC108271125	1.28213	0.00474243			GO:0003009	skeletal muscle contraction	3.91381e-05	0.000947928	100528294/108256170/108258342/108259351/108259351/108259351/108260939/108260939/108261464/108261465/108264731/108264731/108264731/108264731/108264731/108264731/108264731	17
101154672	LOC101154672	1.90953	5.81537e-13			GO:0030241	skeletal muscle myosin thick filament assembly	3.91381e-05	0.000947928	108256540/108257813/108259694/108259694/108259694/108262180/108263839/108263839/108264806/108264806/108264806/108264806/108264806/108265070/108265070/108266288/108266288	17
108270522	LOC108270522	1.91121	0.00729737			GO:0006873	cellular ion homeostasis	4.15679e-05	0.000997707	100304507/100305008/100528354/100528766/101154684/108254884/108254884/108254884/108254973/108255227/108255227/108255227/108255227/108255227/108255227/108255227/108255227/108255227/108255227/108255227/108255227/108255318/108255354/108255354/108255687/108255708/108255708/108255867/108255867/108255867/108256052/108256084/108256170/108256300/108256300/108256300/108256498/108256498/108256549/108256642…	98
108270548	ntrk3	3.78158	3.73919e-10			GO:0090257	regulation of muscle system process	4.5439e-05	0.0010807	108256170/108258342/108259351/108259351/108259351/108260422/108260939/108260939/108262932/108266109/108266918/108267017/108267017/108267017/108267036/108267036/108269070/108269087/108269287/108269287/108269287	21
108271109	LOC108271109	-1.34114	1.78476e-22			GO:0019362	pyridine nucleotide metabolic process	4.62427e-05	0.0010807	100528108/100528738/100528929/108255025/108255025/108255025/108255083/108255852/108255852/100304496/100304496/108262744/108263366/108263386/108263386/108263386/108263386/108263386/108263464/108264322/108264538/108264538/108264983/108265751/108267343/108269036/108269072/108269072/108271030/108271030/108271510/108271794/100304600/100304600	34
108270703	LOC108270703	5.36951	0.00109046			GO:0046496	nicotinamide nucleotide metabolic process	4.62427e-05	0.0010807	100528108/100528738/100528929/108255025/108255025/108255025/108255083/108255852/108255852/100304496/100304496/108262744/108263366/108263386/108263386/108263386/108263386/108263386/108263464/108264322/108264538/108264538/108264983/108265751/108267343/108269036/108269072/108269072/108271030/108271030/108271510/108271794/100304600/100304600	34
108270705	LOC108270705	-1.88171	6.9225e-48			GO:0048739	cardiac muscle fiber development	4.96992e-05	0.00115138	108256540/108262180/108263593/108263593/108263593/108263839/108263839/108264806/108264806/108264806/108264806/108264806/108265811/108265811/108265811/108266288	16
108270706	rlbp1	3.97528	8.67632e-08			GO:0010038	response to metal ion	5.74566e-05	0.00131963	100304514/100528722/108255352/108255352/108255886/108256561/108256561/108256561/108256561/108257447/108257813/100304675/108258074/108259142/108261697/108264032/108264032/108265068/108266503/108266503/108266503/108266503/108266503/108266503/108266503/108266503/108266503/108266503/108266503/108266674/108267638/108267638/108267638/108267940/108267940/108267940/108267940/108267940/108268453	39
108271401	LOC108271401	3.74258	3.86771e-06			GO:0051966	regulation of synaptic transmission, glutamatergic	5.83707e-05	0.00132916	100304507/108255371/108263977/108263977/108264858/108264858/100304477/100304507/100304507/100304507/108268182/108268182/108268182/108268998/108270069/108270069/108271537/108271537	18
108271424	rasl12	2.49591	0.00221313			GO:0015893	drug transport	6.00738e-05	0.00135635	100304620/100528216/100528595/100528786/100529002/108256960/108256961/108256962/108257036/108257038/108257040/108257041/108259142/108259314/108259314/108260691/108261478/108262949/108264032/108264032/108265072/108265848/108266328/108266328/108267091/108267940/108267940/108267940/108267940/108267940/108268453/108268453/108268852/108268852/108268852/108269279/108269279/108269279/108269555/108269631…	41
108271176	ankdd1a	1.80975	6.39892e-06			GO:0009611	response to wounding	6.10056e-05	0.00136581	100304980/100528301/100528984/100862734/108254710/108255234/108255687/108255810/108255935/108255935/108255935/108255935/108255935/108255935/108255935/108255935/108255935/108256055/108256296/108256927/108257411/108257413/108257413/108257426/108257426/108257942/108257942/108257990/108257990/108258137/108258137/108258189/108258245/108258588/108258588/108258589/108258590/108258591/108258591/108259012…	90
108271419	pcsk6	1.84103	1.76366e-05			GO:0060284	regulation of cell development	6.8534e-05	0.00152158	100304507/100528984/100862738/108255124/108255255/108255255/108255255/108255255/108255255/108255351/108255351/108255351/108255351/108255881/108255881/108255881/108255881/108255881/108255881/108255935/108255935/108255935/108255935/108255935/108255935/108255935/108255935/108255935/108256730/108257003/108257003/108257306/108257306/108257306/108257306/108257306/108257338/108257338/108257338/108257338…	104
108270568	kiaa1024	2.44634	1.47385e-08			GO:0051668	localization within membrane	7.14235e-05	0.00157262	108255076/108255076/108255076/108255371/108256070/108256070/108256070/108256070/108256070/108256070/108256070/108256070/108256070/108257000/108257000/108257000/108257648/108257795/108257795/108257795/108257795/108258620/108258735/108260255/108260255/108260255	26
100528421	mthfs	-1.60946	1.84007e-20			GO:0051960	regulation of nervous system development	7.58985e-05	0.00164927	100304507/100528984/108255124/108255255/108255255/108255255/108255255/108255255/108255351/108255351/108255351/108255351/108255881/108255881/108255881/108255881/108255881/108255881/108255935/108255935/108255935/108255935/108255935/108255935/108255935/108255935/108255935/108256730/108257003/108257003/108257306/108257306/108257306/108257306/108257306/108257338/108257338/108257338/108257338/108257411…	102
108271067	arnt2	1.10614	2.6624e-11			GO:0015844	monoamine transport	7.61428e-05	0.00164927	108255560/108257551/108257551/108259142/108259314/108259314/108264032/108264032/108267940/108267940/108267940/108267940/108267940/108268453/108268453/108271440/108271440	17
108270987	cemip	-2.17751	1.55635e-114			GO:0030003	cellular cation homeostasis	7.87218e-05	0.00169138	100304507/100305008/100528354/100528766/101154684/108254884/108254884/108254884/108254973/108255227/108255227/108255227/108255227/108255227/108255227/108255227/108255227/108255227/108255227/108255227/108255227/108255318/108255354/108255354/108255687/108255708/108255708/108255867/108255867/108255867/108256052/108256084/108256170/108256300/108256300/108256300/108256498/108256498/108256549/108256642…	95
108271438	LOC108271438	-1.68971	0.0217656			GO:0010035	response to inorganic substance	8.21853e-05	0.00173853	100304514/100528722/100862734/108255352/108255352/108255810/108255886/108256561/108256561/108256561/108256561/108257447/108257813/100304675/108258074/108259142/108261697/108263256/108264032/108264032/108264920/108264932/108265068/108266503/108266503/108266503/108266503/108266503/108266503/108266503/108266503/108266503/108266503/108266503/108266674/108266807/108267638/108267638/108267638/108267940…	45
108271189	il16	1.44033	1.77905e-10			GO:0048738	cardiac muscle tissue development	8.22215e-05	0.00173853	100528224/100528893/108255667/108255667/108255865/108255865/108255865/108256343/108256343/108256343/108256343/108256343/108256540/108257200/108257200/108257200/108257599/108262180/108263593/108263593/108263593/108263818/108263839/108263839/108264806/108264806/108264806/108264806/108264806/108265022/108265022/108265022/108265022/108265022/108265022/108265022/108265022/108265034/108265034/108265070…	44
108271296	tmc3	3.61079	2.29118e-08			GO:0055080	cation homeostasis	9.12953e-05	0.0019152	100304507/100305008/100335020/100528354/100528766/101154684/108254884/108254884/108254884/108254973/108255227/108255227/108255227/108255227/108255227/108255227/108255227/108255227/108255227/108255227/108255227/108255227/108255318/108255354/108255354/108255687/108255708/108255708/108255867/108255867/108255867/108256052/108256084/108256170/108256300/108256300/108256300/108256498/108256498/108256549…	110
108271300	adamtsl3	2.53423	1.05335e-13			GO:0060538	skeletal muscle organ development	9.55297e-05	0.00198837	100528845/100862738/108254787/108254787/108254787/108254787/108254787/108255076/108255076/108255076/108255489/108255979/108256343/108256343/108256343/108256343/108256343/108256616/108257200/108257200/108257200/108258700/108258700/108258700/108258700/108258700/108258700/108258700/108258700/108258700/108259721/108261056/108261056/108261056/108261056/108261404/108262180/108262733/108263091/108263593…	53
108270585	LOC108270585	7.6905	8.59507e-07			GO:0051260	protein homooligomerization	0.000108092	0.00223241	100303714/100528126/108254737/108254884/108254884/108254884/108255276/108255276/108255276/108255276/108255764/108256145/108256145/108258102/108259046/108259107/108259107/108259107/108259107/108259249/108259249/108259249/108259249/108259249/108259249/108259249/108259249/108259249/108259339/108259339/108259361/108259361/108259361/108259361/108259361/108262739/108263621/108264114/108264114/108264114…	42
108271481	LOC108271481	1.98625	3.53494e-07			GO:0055007	cardiac muscle cell differentiation	0.000117905	0.00241634	100528893/108255667/108255667/108255865/108255865/108255865/108256343/108256343/108256343/108256343/108256343/108256540/108257200/108257200/108257200/108262180/108263593/108263593/108263593/108263839/108263839/108264806/108264806/108264806/108264806/108264806/108265070/108265070/108265811/108265811/108265811/108266003	32
108270524	hykk	1.20023	0.0325155			GO:0071248	cellular response to metal ion	0.000127913	0.00253767	108256561/108256561/108256561/108256561/108257447/108259142/108264032/108264032/108265068/108267940/108267940/108267940/108267940/108267940/108268453/108268453/108269080/108269080/108271440/108271440/108271440	21
108271488	LOC108271488	2.24726	1.64266e-07			GO:0072524	pyridine-containing compound metabolic process	0.000127994	0.00253767	100528108/100528738/100528929/108255025/108255025/108255025/108255083/108255852/108255852/100304496/100304496/108262744/108263366/108263386/108263386/108263386/108263386/108263386/108263464/108264322/108264538/108264538/108264983/108265751/108267343/108269036/108269072/108269072/108271030/108271030/108271510/108271794/100304600/100304600	34
108270517	LOC108270517	2.5938	5.16477e-15			GO:0007216	G protein-coupled glutamate receptor signaling pathway	0.000128588	0.00253767	108255354/108255354/108263977/108263977/100304477/108270069/108270069/108271020/108271537/108271537/108272171	11
108270538	LOC108270538	-3.35627	4.02127e-29			GO:0044091	membrane biogenesis	0.000128588	0.00253767	100528411/108258295/108266871/108267797/108267797/108269359/108269399/108271406/108275955/108277041/108277041	11
108271487	LOC108271487	2.11169	8.7323e-124			GO:0071709	membrane assembly	0.000128588	0.00253767	100528411/108258295/108266871/108267797/108267797/108269359/108269399/108271406/108275955/108277041/108277041	11
108271246	LOC108271246	-2.15982	0.0453895			GO:0010721	negative regulation of cell development	0.00013196	0.00258507	100304507/100528984/108255881/108255881/108255881/108255881/108255881/108255881/108255935/108255935/108255935/108255935/108255935/108255935/108255935/108255935/108255935/108256730/108257003/108257003/108257338/108257338/108257338/108257338/108257411/108257525/108259854/108260585/108260655/108262021/108264299/108265058/108265085/108265085/108265085	35
108271395	sox2	1.10141	6.37506e-07			GO:0008038	neuron recognition	0.000138788	0.00265845	108255880/108255880/108255880/108255935/108255935/108255935/108255935/108255935/108255935/108255935/108255935/108255935/108258283/108260585/108260655/108264676/108264676/108265011/108265811	19
108271383	kng1	-3.41112	4.75623e-265			GO:0071277	cellular response to calcium ion	0.000138788	0.00265845	108256561/108256561/108256561/108256561/108257447/108259142/108264032/108264032/108265068/108267940/108267940/108267940/108267940/108267940/108268453/108268453/108271440/108271440/108271440	19
100528482	cers1	-3.67655	6.69634e-122			GO:0031032	actomyosin structure organization	0.000139507	0.00265845	100528294/100528411/100528584/100528893/108254750/108254997/108254997/108254997/108254997/108254997/108256105/108256540/108257381/108257381/108257381/108257381/108257381/108257381/108257381/108257426/108257426/108257813/108258595/108258700/108258700/108258700/108258700/108258700/108258700/108258700/108258700/108258700/108259351/108259351/108259351/108259694/108259694/108259694/108259721/108260993…	56
108271045	ncln	-1.22107	1.06173e-16			GO:0035051	cardiocyte differentiation	0.000139828	0.00265845	100528893/108255667/108255667/108255865/108255865/108255865/108256343/108256343/108256343/108256343/108256343/108256540/108257200/108257200/108257200/108261434/108262180/108263593/108263593/108263593/108263839/108263839/108264150/108264283/108264806/108264806/108264806/108264806/108264806/108265070/108265070/108265811/108265811/108265811/108266003/108266288/108266288/108266288	38
108270883	use1	-1.17221	1.31462e-05			GO:0070509	calcium ion import	0.000140695	0.00265845	108254927/108255844/108255844/108255844/108255844/108255844/108255844/108255844/108257368/108258317/108258331/108259478/108263040/108265065/108265094/108266034/108267309	17
108270871	LOC108270871	-1.20375	8.75647e-11			GO:0048878	chemical homeostasis	0.000151005	0.00282909	100304507/100305008/100335020/100528306/100528354/100528766/101154684/108254884/108254884/108254884/108254973/108255227/108255227/108255227/108255227/108255227/108255227/108255227/108255227/108255227/108255227/108255227/108255227/108255318/108255354/108255354/108255687/108255708/108255708/108255852/108255852/108255867/108255867/108255867/108256052/108256084/108256170/108256300/108256300/108256300…	142
108270869	tmprss9	-1.97022	3.63269e-09			GO:0051240	positive regulation of multicellular organismal process	0.00015185	0.00282909	100304501/100304507/100305041/100528893/100529015/100862734/108254960/108255351/108255351/108255351/108255351/108255679/108255810/108255935/108255935/108255935/108255935/108255935/108255935/108255935/108255935/108255935/108256076/108256076/100305041/108256170/108257716/108258015/108258446/108259620/108259620/108259708/108259708/108259786/108259964/108260547/108260547/108260909/108260959/108260959…	85
108279292	kcnh2	2.01348	6.82366e-05			GO:0030903	notochord development	0.000158012	0.00292345	100304627/100528411/108255251/108256032/108256430/108257576/108258338/108258944/108259401/108259401/108259856/108261434/108264150/108264283/108264774/108265655/108265655/108266173/108266613/108266613/108267149/108267334/108267454/108269094/108269319/108269319/108269319/108271149/108271149/108271339/108272420	31
108270564	gpr88	2.78603	0.000205206			GO:0015696	ammonium transport	0.000175704	0.00322836	100304507/108255560/108258410/108259142/108259314/108259314/108263215/108263215/108264032/108264032/100304507/100304507/100304507/108267091/108267940/108267940/108267940/108267940/108267940/108268182/108268182/108268182/108268453	23
108270913	serpinc1	1.39941	3.91247e-25			GO:0072522	purine-containing compound biosynthetic process	0.000194624	0.00355151	100528108/100528219/100528605/100528738/100528929/100529050/108255344/108255852/108255852/108257638/108257757/108257759/108257763/108257763/108257763/108258521/108258551/108258901/108258901/108259769/100304496/100304496/108260195/108260472/108260481/108260803/108260803/108260803/108262134/108262744/108263243/108263366/108263536/108264322/108264538/108264538/108264672/108265707/108265707/108265707…	64
108263044	sspo	-1.34282	1.61475e-08			GO:0071241	cellular response to inorganic substance	0.000205399	0.00372262	108256561/108256561/108256561/108256561/108257447/108259142/108264032/108264032/108265068/108267940/108267940/108267940/108267940/108267940/108268453/108268453/108269080/108269080/108271440/108271440/108271440	21
108270508	stil	-1.74908	2.55231e-10			GO:0007519	skeletal muscle tissue development	0.000216976	0.00390588	100528845/100862738/108254787/108254787/108254787/108254787/108254787/108255076/108255076/108255076/108255489/108255979/108256343/108256343/108256343/108256343/108256343/108256616/108257200/108257200/108257200/108258700/108258700/108258700/108258700/108258700/108258700/108258700/108258700/108258700/108259721/108261056/108261056/108261056/108261056/108261404/108262180/108262733/108263091/108263593…	48
108271322	LOC108271322	1.3363	1.31928e-10			GO:0006164	purine nucleotide biosynthetic process	0.000228043	0.00407754	100528108/100528219/100528605/100528738/100528929/108255344/108255852/108255852/108257757/108257759/108257763/108257763/108257763/108258521/108258551/108258901/108258901/108259769/100304496/100304496/108260195/108260472/108260481/108260803/108260803/108260803/108262134/108262744/108263243/108263366/108263536/108264322/108264538/108264538/108264672/108265707/108265707/108265707/108265746/108265746…	60
108276865	aoc1	3.41008	3.15676e-08			GO:0035637	multicellular organismal signaling	0.000237498	0.00416136	108255371/108256230/108256244/108257368/108258317/108265022/108265022/108265022/108265022/108265022/108265022/108265022/108265022/108266536/108266536/100304602/100304602/100304602/100304602/100304600/100304600/100304600	22
108271442	hsh2d	2.13804	0.000154317			GO:0055013	cardiac muscle cell development	0.000238206	0.00416136	100528893/108255865/108255865/108255865/108256540/108262180/108263593/108263593/108263593/108263839/108263839/108264806/108264806/108264806/108264806/108264806/108265070/108265070/108265811/108265811/108265811/108266288/108266288/108266288/108266290/108266290	26
108271254	gpc1	2.59189	3.80838e-25			GO:0060627	regulation of vesicle-mediated transport	0.00024372	0.00416136	100862734/108255810/108257003/108257003/108257368/108257576/108257742/108257742/108257742/108257742/108257742/108258064/108258317/108261896/108263676/108264032/108264032/108264045/108265343/108265343/108265343/108265343/108265343/108265343/108265343/108265343/108265343/108265343/108265343/108265343/108265343/108265437/108265437/108265437/108266747/108266747/108266747/108266747/108266747/108266747…	41
108270519	LOC108270519	3.35303	1.2089e-32			GO:0060078	regulation of postsynaptic membrane potential	0.00024443	0.00416136	100304507/108258284/108258482/108262858/108263434/108264858/108264858/100304507/100304507/100304507/108268182/108268182/108268182/108268622/108268623	15
108271384	LOC108271384	1.24398	0.0215018			GO:0050767	regulation of neurogenesis	0.000244486	0.00416136	100304507/100528984/108255124/108255255/108255255/108255255/108255255/108255255/108255351/108255351/108255351/108255351/108255881/108255881/108255881/108255881/108255881/108255881/108255935/108255935/108255935/108255935/108255935/108255935/108255935/108255935/108255935/108256730/108257003/108257003/108257306/108257306/108257306/108257306/108257306/108257338/108257338/108257338/108257338/108257411…	94
108270862	ftsj3	-1.29416	3.0198e-18			GO:0045595	regulation of cell differentiation	0.000245405	0.00416136	100304507/100304596/100305041/100528354/100528984/100528991/100862734/100862738/108255124/108255255/108255255/108255255/108255255/108255255/108255351/108255351/108255351/108255351/108255679/108255687/108255810/108255881/108255881/108255881/108255881/108255881/108255881/108255935/108255935/108255935/108255935/108255935/108255935/108255935/108255935/108255935/100305041/108256730/108257003/108257003…	150
108270866	LOC108270866	4.5392	1.65242e-08			GO:0009127	purine nucleoside monophosphate biosynthetic process	0.000247086	0.00416136	100528108/100528219/100528738/100528929/108255852/108255852/108257759/108257763/108257763/108257763/108258901/108258901/100304496/100304496/108260195/108262744/108263366/108263536/108264322/108264538/108264538/108264672/108265707/108265707/108265707/108265746/108265746/108265746/108265746/108265751/108265904/108265904/108265904/108266773/108266773/108266773/108269036/108269072	38
108271035	uhrf1	-1.36685	7.60586e-30			GO:0009168	purine ribonucleoside monophosphate biosynthetic process	0.000247086	0.00416136	100528108/100528219/100528738/100528929/108255852/108255852/108257759/108257763/108257763/108257763/108258901/108258901/100304496/100304496/108260195/108262744/108263366/108263536/108264322/108264538/108264538/108264672/108265707/108265707/108265707/108265746/108265746/108265746/108265746/108265751/108265904/108265904/108265904/108266773/108266773/108266773/108269036/108269072	38
108271149	fbn3	-1.48657	5.35561e-62			GO:0050879	multicellular organismal movement	0.00024835	0.00416136	100528294/108256170/108258342/108259351/108259351/108259351/108260939/108260939/108261464/108261465/108264731/108264731/108264731/108264731/108264731/108264731/108264731	17
108271250	cers4	3.08426	4.39819e-11			GO:0050881	musculoskeletal movement	0.00024835	0.00416136	100528294/108256170/108258342/108259351/108259351/108259351/108260939/108260939/108261464/108261465/108264731/108264731/108264731/108264731/108264731/108264731/108264731	17
108271251	LOC108271251	1.67447	0.00976161			GO:0060291	long-term synaptic potentiation	0.000258803	0.00430942	108258284/108258482/108263682/108264763/108264763/108264858/108264858/108264862/108268998/108270678/108270678/108270679	12
108271054	cherp	-1.4967	4.48963e-11			GO:0016079	synaptic vesicle exocytosis	0.000270686	0.00447929	108255023/108255023/108255023/108255023/108255023/108255023/108255023/108255023/108255023/108255023/108257023/108257745/108257745/108258004/108258004/108258004/108258004/108258064/108259142/108260696/108262789/108262789/108264002/108264002/108264032/108264032/108264818/108264818	28
108270591	LOC108270591	1.42281	9.73982e-05			GO:0060415	muscle tissue morphogenesis	0.000277491	0.00456354	108256540/108257599/108262180/108263839/108263839/108264806/108264806/108264806/108264806/108264806/108266141/108266141/108266141/108266141/108266141/108266288/108266288/108266288/108266290/108266290	20
108270684	LOC108270684	1.7441	2.74532e-11			GO:0019725	cellular homeostasis	0.000289444	0.00473092	100304506/100304507/100305008/100528354/100528411/100528722/100528766/100528928/100528933/101154684/108254750/108254884/108254884/108254884/108254973/108255227/108255227/108255227/108255227/108255227/108255227/108255227/108255227/108255227/108255227/108255227/108255227/108255318/108255354/108255354/108255687/108255708/108255708/108255852/108255852/108255867/108255867/108255867/108256052/108256084…	130
108270690	LOC108270690	1.15799	0.000245581			GO:0017157	regulation of exocytosis	0.000295831	0.00480583	100862734/108255810/108257368/108258064/108258317/108261896/108264032/108264032/108266747/108266747/108266747/108266747/108266747/108266747/108266747/108266747/108266747/108266747/108268453/108268453/108270395/108270584/108271089/108271089	24
108278890	LOC108278890	-2.06549	0.0394855			GO:0006937	regulation of muscle contraction	0.000312324	0.00501263	108256170/108258342/108259351/108259351/108259351/108260939/108260939/108262932/108266918/108267017/108267017/108267017/108267036/108267036/108269070/108269087/108269287/108269287	18
108270947	patj	-1.03538	6.1093e-11			GO:0009112	nucleobase metabolic process	0.000312324	0.00501263	100528126/100528219/108255774/108256234/108256234/108257638/108257763/108257763/108257763/108257998/108257998/108257998/108257998/108258901/108258901/108264586/108264586/108264586	18
108270948	tm2d1	-1.11107	0.00078088			GO:0001508	action potential	0.000331849	0.00526259	108256230/108256244/108257368/108258317/108258582/108258582/108258582/108258582/108263186/108263186/108263186/108263186/108266088/100304602/100304602/100304602	16
108271134	nfia	2.06257	2.10878e-05			GO:0042136	neurotransmitter biosynthetic process	0.000331849	0.00526259	100528125/108255344/108256808/108257813/108258410/108262900/108263971/108263971/100528125/108266829/108266829/108268608/108268608/108271020/108271322/108271649	16
108270584	LOC108270584	3.45286	9.07152e-07			GO:0040007	growth	0.000347007	0.00547042	100304980/100305016/100528071/100528301/100528893/100862734/108255125/108255125/108255125/108255234/108255344/108255351/108255351/108255351/108255351/108255810/108255935/108255935/108255935/108255935/108255935/108255935/108255935/108255935/108255935/108256055/108256536/108256536/108256536/108256536/108256730/108256950/108256950/108257306/108257306/108257306/108257306/108257306/108257411/108257532…	131
108271405	pip5k1c	1.53124	1.79005e-06			GO:0051648	vesicle localization	0.000350178	0.00548656	100304596/100528832/108255023/108255023/108255023/108255023/108255023/108255023/108255023/108255023/108255023/108255023/108256070/108256070/108256070/108256070/108256070/108256070/108256070/108256070/108256070/108257000/108257000/108257000/108257023/108257745/108257745/108257795/108257795/108257795/108257795/108258004/108258004/108258004/108258004/108258064/108258735/108259142/108260232/108260232…	54
108270599	hapln4	2.3423	0.0147177			GO:0044092	negative regulation of molecular function	0.00035215	0.00548656	100304507/100528354/100862734/108254973/108255242/108255810/108256106/108257426/108257426/108257525/108257610/108257610/108257918/108258028/108258118/108258243/108258755/108258755/108258755/108258755/108258755/108259109/108259206/108259337/108259432/108260940/108261516/108261759/108261759/108262145/108263371/108263756/108263756/108264153/108264951/108266694/108266694/108266694/108266694/100304507…	59
108271147	LOC108271147	-1.04967	1.43049e-15			GO:0055003	cardiac myofibril assembly	0.000375146	0.00581086	100528893/108256540/108262180/108263839/108263839/108264806/108264806/108264806/108264806/108264806/108265070/108265070/108266288/108266288/108266288/108266290/108266290/108266435/108266435	19
108271278	LOC108271278	5.35607	1.53374e-17			GO:0009152	purine ribonucleotide biosynthetic process	0.000381929	0.00588173	100528108/100528219/100528605/100528738/100528929/108255852/108255852/108257757/108257759/108257763/108257763/108257763/108258521/108258901/108258901/108259769/100304496/100304496/108260195/108260472/108260481/108260803/108260803/108260803/108262134/108262744/108263243/108263366/108263536/108264322/108264538/108264538/108264672/108265707/108265707/108265707/108265746/108265746/108265746/108265746…	57
108271279	cilp2	2.57972	5.3667e-21			GO:0045664	regulation of neuron differentiation	0.000400201	0.0061277	100304507/100528984/108255124/108255255/108255255/108255255/108255255/108255255/108255351/108255351/108255351/108255351/108255881/108255881/108255881/108255881/108255881/108255881/108255935/108255935/108255935/108255935/108255935/108255935/108255935/108255935/108255935/108256730/108257306/108257306/108257306/108257306/108257306/108257411/108257525/108257558/108257558/108257558/108257558/108257574…	72
108271114	LOC108271114	1.55843	1.01539e-49			GO:0015849	organic acid transport	0.000402684	0.00613049	100528216/100528595/100862734/108254729/108254729/108254729/108254729/108254729/108254729/108254859/108254859/108255810/108255872/108255872/108255872/108256565/108257576/108257714/108258922/108259118/108259118/108259118/108259325/108259325/108259476/108260691/108260851/108261478/108262782/108263087/108263087/108263087/108263461/108263461/108263807/108264308/108265072/108265235/108265598/108265598…	50
108271024	cbarp	3.22328	2.1677e-07			GO:0050768	negative regulation of neurogenesis	0.000415326	0.00628703	100304507/100528984/108255881/108255881/108255881/108255881/108255881/108255881/108255935/108255935/108255935/108255935/108255935/108255935/108255935/108255935/108255935/108256730/108257003/108257003/108257338/108257338/108257338/108257338/108257411/108257525/108260585/108260655/108262021/108264299/108265058	31
108271412	fstl3	2.37365	6.93876e-06			GO:0006887	exocytosis	0.000426868	0.00642261	100862734/108255023/108255023/108255023/108255023/108255023/108255023/108255023/108255023/108255023/108255023/108255382/108255810/108257023/108257118/108257118/108257368/108257576/108257745/108257745/108257957/108257957/108257957/108258004/108258004/108258004/108258004/108258064/108258147/108258147/108258147/108258147/108258147/108258317/108259142/108260004/108260004/108260004/108260004/108260639…	59
108270575	hcn2	1.72696	0.00729017			GO:1901385	regulation of voltage-gated calcium channel activity	0.000429104	0.00642261	108259109/108260503/108260503/108260503/108260503/108260503/108260503/108260503/108265245	9
108270949	LOC108270949	2.06561	5.01047e-10			GO:0048644	muscle organ morphogenesis	0.000434941	0.0064736	108256540/108257599/108262180/108263839/108263839/108264806/108264806/108264806/108264806/108264806/108266141/108266141/108266141/108266141/108266141/108266288/108266288/108266288/108266290/108266290	20
108270892	chaf1a	-1.02063	9.46358e-13			GO:0051937	catecholamine transport	0.000442932	0.00655592	108257551/108257551/108259142/108259314/108259314/108264032/108264032/108267940/108267940/108267940/108267940/108267940/108268453/108268453/108271440	15
108270896	ap3d1	-1.21038	1.83348e-20			GO:0009260	ribonucleotide biosynthetic process	0.000471931	0.00694654	100528108/100528219/100528605/100528738/100528929/108255852/108255852/108256234/108256234/108257757/108257759/108257763/108257763/108257763/108258521/108258901/108258901/108259769/100304496/100304496/108260195/108260472/108260481/108260803/108260803/108260803/108262134/108262744/108263243/108263366/108263536/108264322/108264538/108264538/108264672/108265707/108265707/108265707/108265746/108265746…	61
108270593	LOC108270593	3.36008	2.47313e-05			GO:0055008	cardiac muscle tissue morphogenesis	0.000507551	0.00742979	108256540/108257599/108262180/108263839/108263839/108264806/108264806/108264806/108264806/108264806/108266141/108266141/108266141/108266141/108266141/108266288/108266288/108266288	18
108271704	tgfbr1	-1.40518	7.76491e-23			GO:0046942	carboxylic acid transport	0.000515784	0.00750906	100528216/100528595/100862734/108254729/108254729/108254729/108254729/108254729/108254729/108255810/108255872/108255872/108255872/108256565/108257576/108257714/108258922/108259118/108259118/108259118/108259325/108259325/108259476/108260691/108260851/108261478/108262782/108263087/108263087/108263087/108263461/108263461/108263807/108264308/108265072/108265235/108265598/108265598/108265848/108266328…	49
108271265	LOC108271265	1.82842	1.07115e-10			GO:0050817	coagulation	0.000528155	0.00764736	108255687/108256296/108257413/108257413/108257426/108257426/108258137/108258137/108258588/108258588/108258589/108258590/108258591/108258591/108259012/108259727/108259727/108260780/108260819/108261008/108261008/108262932/108263719/108264770/108264951/108266689/108267979/108268009	28
108271172	tm4sf4	2.63161	3.98684e-05			GO:0051962	positive regulation of nervous system development	0.000537911	0.00766199	100304507/108255351/108255351/108255351/108255351/108255935/108255935/108255935/108255935/108255935/108255935/108255935/108255935/108255935/108258446/108259620/108259620/108259708/108259708/108260547/108260547/108260959/108260959/108260959/108262898/108263221/108263221/108264858/108264858/108265039/108265039/108265039/108265039/108265308/108266888/100304507/100304507/100304507/108267167	39
101154684	cp	-1.87604	9.93879e-89			GO:0003414	chondrocyte morphogenesis involved in endochondral bone morphogenesis	0.000540668	0.00766199	108256950/108256950/108257995/108260884/108260884/108260884/108260884/108260884/108260884/108260884/108260884/108260884	12
108270510	LOC108270510	-2.53286	5.5662e-118			GO:0003429	growth plate cartilage chondrocyte morphogenesis	0.000540668	0.00766199	108256950/108256950/108257995/108260884/108260884/108260884/108260884/108260884/108260884/108260884/108260884/108260884	12
108271429	LOC108271429	1.27289	0.000200782			GO:0003433	chondrocyte development involved in endochondral bone morphogenesis	0.000540668	0.00766199	108256950/108256950/108257995/108260884/108260884/108260884/108260884/108260884/108260884/108260884/108260884/108260884	12
108271321	LOC108271321	1.12508	8.10593e-08			GO:0008016	regulation of heart contraction	0.000552921	0.00776749	100528893/108256230/108256244/108258632/108260808/108260808/108260909/108263040/108265022/108265022/108265022/108265022/108265022/108265022/108265022/108265022/108265716/108265716/108266141/108266141/108266141/108266141/108266141/108266536/108266536/108267036/108267036/108268785/108268785/108268785	30
108270998	LOC108270998	1.14181	4.93108e-11			GO:0006733	oxidoreduction coenzyme metabolic process	0.000553944	0.00776749	100528108/100528738/100528929/108254825/108254825/108255025/108255025/108255025/108255083/108255852/108255852/108258527/100304496/100304496/108262744/108263366/108263386/108263386/108263386/108263386/108263386/108263464/108264322/108264538/108264538/108264983/108265751/108267343/108269036/108269072/108269072/108270043/108270043/108270043/108271030/108271030/108271510	37
108271330	ect2	-1.19575	1.50101e-12			GO:1903522	regulation of blood circulation	0.000559914	0.0078101	100528893/108256230/108256244/108258632/108260808/108260808/108260909/108262932/108263040/108265022/108265022/108265022/108265022/108265022/108265022/108265022/108265022/108265716/108265716/108266141/108266141/108266141/108266141/108266141/108266536/108266536/108267036/108267036/108268785/108268785/108268785/108268785/108269087/108269260/108270575/108270575	36
108271406	nlgn1	1.92626	0.000111311			GO:0002063	chondrocyte development	0.000567115	0.00784071	108256950/108256950/108257995/108260884/108260884/108260884/108260884/108260884/108260884/108260884/108260884/108260884/108260884/108260884/108260884/108260884	16
108270632	LOC108270632	-4.86683	0.0203236			GO:0051650	establishment of vesicle localization	0.000567995	0.00784071	100528832/108255023/108255023/108255023/108255023/108255023/108255023/108255023/108255023/108255023/108255023/108256070/108256070/108256070/108256070/108256070/108256070/108256070/108256070/108256070/108257000/108257000/108257000/108257023/108257745/108257745/108257795/108257795/108257795/108257795/108258004/108258004/108258004/108258004/108258064/108258735/108259142/108260255/108260255/108260255…	52
108275156	LOC108275156	7.04854	1.43897e-05			GO:0051241	negative regulation of multicellular organismal process	0.000575672	0.00790572	100304507/100528354/100528984/100528991/100862734/108255679/108255687/108255810/108255881/108255881/108255881/108255881/108255881/108255881/108255935/108255935/108255935/108255935/108255935/108255935/108255935/108255935/108255935/108256170/108256730/108257003/108257003/108257338/108257338/108257338/108257338/108257411/108257525/108257932/108257932/108257932/108258222/108259012/100528991/108259337…	68
100528126	uric	5.28648	1.50537e-05			GO:0048167	regulation of synaptic plasticity	0.000589374	0.00794293	108255351/108255351/108255351/108255351/108256120/108258284/108258482/108263682/108264763/108264763/108264858/108264858/108264862/108265005/108265093/108266860/108268998/108270678/108270678	19
108271089	rab3a	3.13531	9.99652e-43			GO:0015872	dopamine transport	0.000590307	0.00794293	108259142/108259314/108259314/108264032/108264032/108267940/108267940/108267940/108267940/108267940/108268453/108268453/108271440/108271440	14
108271387	crtc1	1.40222	0.0133297			GO:0050432	catecholamine secretion	0.000590307	0.00794293	108257551/108257551/108259142/108264032/108264032/108267940/108267940/108267940/108267940/108267940/108268453/108268453/108271440/108271440	14
108270565	comp	1.66376	1.61801e-23			GO:0050433	regulation of catecholamine secretion	0.000590307	0.00794293	108257551/108257551/108259142/108264032/108264032/108267940/108267940/108267940/108267940/108267940/108268453/108268453/108271440/108271440	14
100528740	tmem38a	2.4734	1.48001e-44			GO:0043086	negative regulation of catalytic activity	0.000659799	0.00880758	100304507/100862734/108254973/108255242/108255810/108256106/108257426/108257426/108257610/108257610/108257918/108258028/108258118/108258243/108258755/108258755/108258755/108258755/108258755/108259206/108259432/108261516/108261759/108261759/108262145/108263371/108263756/108263756/108264153/108264951/100304507/100304507/100304507/108267067/108267067/108267477/108268182/108268182/108268182/108269205…	48
108271407	LOC108271407	-2.31125	1.62856e-05			GO:0046148	pigment biosynthetic process	0.000664483	0.00880758	100304491/100528219/108257638/108257763/108257763/108257763/108258901/108258901/108259930/108260104/108260104/108260104/108260967/108264287/108265742/108266888/108267184/108269612/108272173/108274169	20
108271285	r3hdm4	1.35528	3.98816e-12			GO:0051592	response to calcium ion	0.000664483	0.00880758	108256561/108256561/108256561/108256561/108257447/108259142/108264032/108264032/108265068/108267940/108267940/108267940/108267940/108267940/108268453/108268453/108271440/108271440/108271440/108272263	20
108261377	vstm2a	3.57691	5.68938e-11			GO:0034404	nucleobase-containing small molecule biosynthetic process	0.000701473	0.00925184	100528108/100528605/100528738/100528929/100529050/108255852/108255852/108256234/108256234/100304496/100304496/108260658/108262744/108263366/108264322/108264538/108264538/108264672/108264787/108264787/108265751/108265904/108265904/108265904/108266445/108266824/108269036/108269072/108269072/108271510/108271898/108271898/100304600/100304600/100304600/100304600/100304860/100304860	38
108271200	plvap	2.46734	4.32381e-38			GO:0007599	hemostasis	0.000706542	0.0092728	108255687/108256296/108257413/108257413/108257426/108257426/108258137/108258137/108258588/108258588/108258589/108258590/108258591/108258591/108259012/108259727/108259727/108260780/108260819/108261008/108261008/108262932/108263719/108264049/108264770/108264951/108266689	27
108271758	LOC108271758	3.0575	5.85734e-18			GO:0055065	metal ion homeostasis	0.000711302	0.0092895	100304507/100305008/100335020/100528354/100528766/101154684/108254884/108254884/108254884/108254973/108255227/108255227/108255227/108255227/108255227/108255227/108255227/108255227/108255227/108255227/108255227/108255227/108255354/108255354/108255687/108256052/108256084/108256170/108256498/108256498/108256549/108256642/108256642/108257353/108257416/108257567/108257567/108257567/108257782/108257782…	95
108271377	ushbp1	2.16479	5.8106e-07			GO:0007215	glutamate receptor signaling pathway	0.000731806	0.00946518	100529015/108255354/108255354/108255371/108263977/108263977/108264858/108264858/100304477/108266033/108266860/108268998/108270069/108270069/108271020/108271537/108271537/108272171/108272196/108272196/108272395	21
108271231	nr2f6	-1.59157	3.39631e-31			GO:0023061	signal release	0.00073186	0.00946518	100304507/100528306/100862734/108254911/108255023/108255023/108255023/108255023/108255023/108255023/108255023/108255023/108255023/108255023/108255810/108257023/108257551/108257551/108257745/108257745/108258004/108258004/108258004/108258004/108258064/108259142/108260696/108262789/108262789/108263040/108264002/108264002/108264032/108264032/108264818/108264818/108265120/108265120/108265120/108265751…	45
108270573	LOC108270573	2.17954	0.0291268			GO:0007269	neurotransmitter secretion	0.000749197	0.00955033	108254911/108255023/108255023/108255023/108255023/108255023/108255023/108255023/108255023/108255023/108255023/108257023/108257745/108257745/108258004/108258004/108258004/108258004/108258064/108259142/108260696/108262789/108262789/108264002/108264002/108264032/108264032/108264818/108264818/108266345/108266345/108267940	32
108270655	LOC108270655	4.00613	0.0359447			GO:0051961	negative regulation of nervous system development	0.000749197	0.00955033	100304507/100528984/108255881/108255881/108255881/108255881/108255881/108255881/108255935/108255935/108255935/108255935/108255935/108255935/108255935/108255935/108255935/108256730/108257003/108257003/108257338/108257338/108257338/108257338/108257411/108257525/108260585/108260655/108262021/108263959/108263959/108263959	32
108271210	LOC108271210	2.5788	2.4357e-07			GO:0099643	signal release from synapse	0.000749197	0.00955033	108254911/108255023/108255023/108255023/108255023/108255023/108255023/108255023/108255023/108255023/108255023/108257023/108257745/108257745/108258004/108258004/108258004/108258004/108258064/108259142/108260696/108262789/108262789/108264002/108264002/108264032/108264032/108264818/108264818/108266345/108266345/108267940	32
108270518	LOC108270518	8.15297	3.35482e-08			GO:0048732	gland development	0.000767916	0.00974233	100304507/100528306/100862734/108255242/108255344/108255810/108256025/108256243/108256243/108256243/108256525/108256525/108256545/108256545/108257003/108257003/108257273/108257446/108257446/108257525/108258073/108259337/108259543/108259657/108261354/108262744/108262821/108263055/108263055/108263091/108263191/108263838/108264351/108264470/108265308/108265554/108265995/108265995/108266031/108266031…	86
108271276	LOC108271276	-3.06573	0.000158821			GO:0014046	dopamine secretion	0.00078507	0.00977379	108259142/108264032/108264032/108267940/108267940/108267940/108267940/108267940/108268453/108268453/108271440/108271440/108271440	13
108270563	diras1	3.80533	4.11548e-21			GO:0014059	regulation of dopamine secretion	0.00078507	0.00977379	108259142/108264032/108264032/108267940/108267940/108267940/108267940/108267940/108268453/108268453/108271440/108271440/108271440	13
108270570	apc2	2.42887	3.51988e-39			GO:0017158	regulation of calcium ion-dependent exocytosis	0.00078507	0.00977379	108257368/108258064/108258317/108264032/108264032/108268453/108268453/108270395/108271802/108272343/108272343/108272343/108274005	13
108271437	LOC108271437	2.3648	3.94107e-05			GO:0030199	collagen fibril organization	0.00078507	0.00977379	100304980/108255679/108257249/108257249/108259380/108259380/108263822/100304980/108265030/108265655/108265655/108269060/108272280	13
108271436	nwd1	2.22353	0.00268254			GO:0007416	synapse assembly	0.000790822	0.0097996	108255935/108255935/108255935/108255935/108255935/108255935/108255935/108255935/108255935/108257186/108257186/108258295/108259035/108259104/108259104/108259104/108259232/108259863/108260547/108260547/108261013/108261013	22
108271379	slc39a3	1.45472	5.33104e-05			GO:0060048	cardiac muscle contraction	0.000799448	0.00986063	100528294/108256230/108256244/108259351/108259351/108259351/108267036/108267036/108269070/108269087/108272289/108272289/108272289/108272289/108272289/108272289/108272289/108272731	18
108271188	kif14	-1.09129	5.5999e-10			GO:0042060	wound healing	0.000806759	0.00987428	100304980/100528301/100862734/108254710/108255234/108255687/108255810/108256055/108256296/108256927/108257411/108257413/108257413/108257426/108257426/108257942/108257942/108257990/108257990/108258137/108258137/108258245/108258588/108258588/108258589/108258590/108258591/108258591/108259012/108259727/108259727/108260326/108260326/108260326/108260326/108260780/108260819/108261008/108261008/108262328…	71
108271039	LOC108271039	-1.11596	0.00043991			GO:0046390	ribose phosphate biosynthetic process	0.000807967	0.00987428	100528108/100528219/100528605/100528738/100528929/108255852/108255852/108256234/108256234/108257757/108257759/108257763/108257763/108257763/108258521/108258901/108258901/108259769/100304496/100304496/108260195/108260472/108260481/108260803/108260803/108260803/108262134/108262744/108263243/108263366/108263536/108264322/108264538/108264538/108264672/108265707/108265707/108265707/108265746/108265746…	61
108271041	LOC108271041	1.36134	0.0339381			GO:0008345	larval locomotory behavior	0.000874744	0.0105932	108257270/108264731/108264731/108264731/108264731/108264731/108264731/108264731/108264731/108264731	10
108270589	LOC108270589	6.21399	0.000412107			GO:0030537	larval behavior	0.000874744	0.0105932	108257270/108264731/108264731/108264731/108264731/108264731/108264731/108264731/108264731/108264731	10
108271402	fam43a	1.16385	1.04755e-08			GO:0030029	actin filament-based process	0.000915114	0.0109246	100528294/100528411/100528584/100528600/100528893/100528947/100862734/108254710/108254750/108254771/108254997/108254997/108254997/108254997/108254997/108255810/108256105/108256230/108256244/108256302/108256302/108256302/108256302/108256540/108256729/108256729/108256746/108256958/108256958/108257081/108257184/108257184/108257219/108257242/108257378/108257378/108257378/108257381/108257381/108257381…	147
108271059	atp13a3	-1.16836	2.37087e-10			GO:0014904	myotube cell development	0.000918173	0.0109246	100528845/100862738/108255076/108255076/108255076/108255979/108256343/108256343/108256343/108256343/108256343/108256616/108257200/108257200/108257200/108258700/108258700/108258700/108258700/108258700/108258700/108258700/108258700/108258700/108261404	25
108271102	col6a1	4.6988	0			GO:0048741	skeletal muscle fiber development	0.000918173	0.0109246	100528845/100862738/108255076/108255076/108255076/108255979/108256343/108256343/108256343/108256343/108256343/108256616/108257200/108257200/108257200/108258700/108258700/108258700/108258700/108258700/108258700/108258700/108258700/108258700/108261404	25
108271051	col6a2	4.59195	0			GO:0006875	cellular metal ion homeostasis	0.000918516	0.0109246	100304507/100305008/100528354/100528766/101154684/108254884/108254884/108254884/108254973/108255227/108255227/108255227/108255227/108255227/108255227/108255227/108255227/108255227/108255227/108255227/108255227/108255354/108255354/108255687/108256052/108256084/108256170/108256498/108256498/108256549/108256642/108256642/108257353/108257416/108257567/108257567/108257567/108257782/108257782/108257968…	80
108271325	LOC108271325	4.22882	0.0011707			GO:0045861	negative regulation of proteolysis	0.000979238	0.0115951	108257426/108257426/108257918/108258028/108258118/108258243/108258755/108258755/108258755/108258755/108258755/108261516/108261759/108261759/108262145/108263371/108264951/108267477/108268896/108268896/108268896/108269205/108269205/108269205/108269205/108269205/108269206/108269206	28
108271281	LOC108271281	-1.18936	5.06007e-12			GO:0008217	regulation of blood pressure	0.000991356	0.0116866	108254814/108255344/108255962/108255962/108255962/108255962/108255978/108255978/108255978/108256800/108258299/108266996/108269087/108269260/108271520/108271520/108271520/108272921/108274444/108275682	20
108271824	LOC108271824	3.97122	0.00317831			GO:0003413	chondrocyte differentiation involved in endochondral bone morphogenesis	0.00104103	0.0121646	108256950/108256950/108257995/108260884/108260884/108260884/108260884/108260884/108260884/108260884/108260884/108260884	12
108270728	LOC108270728	1.4941	0.000299691			GO:0003418	growth plate cartilage chondrocyte differentiation	0.00104103	0.0121646	108256950/108256950/108257995/108260884/108260884/108260884/108260884/108260884/108260884/108260884/108260884/108260884	12
108270734	LOC108270734	3.76979	1.77606e-08			GO:0070593	dendrite self-avoidance	0.00108047	0.0125703	108255880/108255880/108255880/108264676/108264676/108265811/108265811/108265811/108271577	9
108270744	LOC108270744	2.77761	1.55466e-25			GO:0006898	receptor-mediated endocytosis	0.00118889	0.0137715	108255371/108255630/108255630/108255630/108256070/108256070/108256070/108256070/108256070/108256070/108256070/108256070/108256070/108257000/108257000/108257000/108257003/108257003/108257795/108257795/108257795/108257795/108258735	23
108270736	LOC108270736	2.16639	9.10954e-46			GO:0001101	response to acid chemical	0.00123178	0.0141454	108256176/108256176/100304998/100304998/108259121/108259121/108260111/108260895/108260895/108260895/108260895/108260895/108261354/108263594/108266900/108267167/108267799/108267799/108269080/108269080/108271581/108271609/108272046/108272627	24
108270772	lgsn	4.20639	0.00143331			GO:0010466	negative regulation of peptidase activity	0.00123178	0.0141454	108257426/108257426/108257918/108258028/108258118/108258243/108258755/108258755/108258755/108258755/108258755/108261516/108261759/108261759/108262145/108263371/108264951/108267477/108269205/108269205/108269205/108269205/108269205/108269206	24
108270765	LOC108270765	6.32658	1.03674e-191			GO:0019226	transmission of nerve impulse	0.00126357	0.0144482	108255371/108257368/108258317/100304602/100304602/100304602/100304602/100304600/100304600/100304600/100304600/108272343/108272343/108272343/108272395	15
108270755	socs7	2.51224	1.13816e-06			GO:1901701	cellular response to oxygen-containing compound	0.00127635	0.014483	100313513/100528722/100528984/100862734/108254847/108255274/108255510/108255510/108255510/108255580/108255810/108255984/100304675/108259121/108259121/108259214/108259587/108259587/108259587/108259587/108259587/108260044/108260111/108260367/108261110/108261135/108261135/108261135/108261135/108261135/108261354/108261931/108262101/108263256/108263838/108264538/108264538/108264843/108264843/108264843…	62
108271840	cdk13	-1.5268	4.84939e-11			GO:1903530	regulation of secretion by cell	0.00128624	0.014483	100304507/100528306/100862734/108255810/108257101/108257368/108257551/108257551/108258064/108258317/108259142/108260696/108261896/108263040/108264002/108264002/108264032/108264032/108264209/108265192/108265751/108266747/108266747/108266747/108266747/108266747/108266747/108266747/108266747/108266747/108266747/100304507/100304507/100304507/108267940/108267940/108267940/108267940/108267940/108268182…	51
108270800	LOC108270800	-2.43721	7.62351e-09			GO:0007596	blood coagulation	0.00128774	0.014483	108255687/108256296/108257413/108257413/108257426/108257426/108258137/108258137/108258588/108258588/108258589/108258590/108258591/108258591/108259012/108259727/108259727/108260780/108260819/108261008/108261008/108262932/108263719/108264770/108264951/108266689	26
108270781	cdc6	-2.13025	4.54155e-15			GO:0086010	membrane depolarization during action potential	0.00128837	0.014483	108257368/108258317/100304602/100304602/100304602/100304602/100304600/100304600	8
108270790	LOC108270790	3.29404	3.09949e-72			GO:0051346	negative regulation of hydrolase activity	0.00129505	0.014497	100304507/100862734/108255242/108255810/108257426/108257426/108257918/108258028/108258118/108258243/108258755/108258755/108258755/108258755/108258755/108261516/108261759/108261759/108262145/108263371/108264153/108264951/100304507/100304507/100304507/108267477/108268182/108268182/108268182/108269205/108269205	31
108270801	LOC108270801	-1.08027	4.10531e-28			GO:0014902	myotube differentiation	0.00130537	0.0145513	100528411/100528845/100862738/108255076/108255076/108255076/108255979/108256343/108256343/108256343/108256343/108256343/108256616/108257200/108257200/108257200/108258700/108258700/108258700/108258700/108258700/108258700/108258700/108258700/108258700/108259006/108259006/108260055/108261404/108262733	30
108270798	rbbp7	-1.20397	3.10687e-24			GO:0009156	ribonucleoside monophosphate biosynthetic process	0.00133473	0.0148166	100528108/100528219/100528738/100528929/108255852/108255852/108257759/108257763/108257763/108257763/108258901/108258901/100304496/100304496/108260195/108262744/108263366/108263536/108264322/108264538/108264538/108264672/108265707/108265707/108265707/108265746/108265746/108265746/108265746/108265751/108265904/108265904/108265904/108266445/108266773/108266773/108266773/108266824/108269036/108269072	40
108270756	LOC108270756	1.87006	1.13253e-05			GO:0048589	developmental growth	0.0013711	0.0151341	100304980/100528301/100528893/100862734/108255234/108255344/108255351/108255351/108255351/108255351/108255810/108255935/108255935/108255935/108255935/108255935/108255935/108255935/108255935/108255935/108256055/108256536/108256536/108256536/108256536/108256730/108256950/108256950/108257306/108257306/108257306/108257306/108257306/108257411/108257532/108257604/108257604/108257942/108257942/108257990…	112
108270829	LOC108270829	1.13475	0.0135566			GO:0008088	axo-dendritic transport	0.00137468	0.0151341	100528832/108255773/108255773/108255773/108255773/108255773/108255773/108255773/108255773/108255773/108255773	11
108270741	LOC108270741	2.73921	8.43895e-06			GO:0003422	growth plate cartilage morphogenesis	0.00138915	0.015168	108256950/108256950/108257995/108260884/108260884/108260884/108260884/108260884/108260884/108260884/108260884/108260884/108260884	13
108270764	plppr3	3.79042	7.37106e-07			GO:0006144	purine nucleobase metabolic process	0.00138915	0.015168	100528126/100528219/108255774/108257638/108257763/108257763/108257763/108257998/108257998/108257998/108257998/108258901/108258901	13
108270804	ptbp1	-1.182	4.81167e-20			GO:0030036	actin cytoskeleton organization	0.00159625	0.0173582	100528294/100528411/100528584/100528600/100528893/100528947/100862734/108254710/108254750/108254771/108254997/108254997/108254997/108254997/108254997/108255810/108256105/108256302/108256302/108256302/108256302/108256540/108256729/108256729/108256746/108256958/108256958/108257081/108257184/108257184/108257242/108257378/108257378/108257378/108257381/108257381/108257381/108257381/108257381/108257381…	142
108270791	LOC108270791	2.25124	3.69915e-09			GO:0030004	cellular monovalent inorganic cation homeostasis	0.00165279	0.0177556	108255318/108255708/108255708/108255867/108255867/108255867/108256300/108256300/108256300/108256678/108256678/108256678/108256678/108256678/108256678/108256678/108256678/108258321/108258577/108258578/108259063/108259449/108261056	23
108270761	shc2	1.38199	0.00117113			GO:0035265	organ growth	0.00165279	0.0177556	100528893/108256950/108256950/108257942/108257942/108257995/108260884/108260884/108260884/108260884/108260884/108260884/108260884/108260884/108260884/108260884/108260884/108260884/108260884/108260884/108260884/108260884/108263191	23
108270833	tmem59l	3.85815	3.51562e-32			GO:0042440	pigment metabolic process	0.00165279	0.0177556	100304491/100305008/100528219/100528810/108257638/108257763/108257763/108257763/108258901/108258901/108259930/108260104/108260104/108260104/108260967/108264287/108265742/108266888/108267184/108269612/108272173/108274169/108274169	23
108272009	fam69c	1.17019	1.40855e-07			GO:0051259	protein complex oligomerization	0.00169519	0.0181379	100303714/100528126/108254737/108254884/108254884/108254884/108255276/108255276/108255276/108255276/108255677/108255764/108256145/108256145/108256961/108258102/108259046/108259107/108259107/108259107/108259107/108259249/108259249/108259249/108259249/108259249/108259249/108259249/108259249/108259249/108259339/108259339/108259361/108259361/108259361/108259361/108259361/108262739/108263040/108263621…	49
108270783	amh	-2.00681	0.00150035			GO:0051952	regulation of amine transport	0.00171602	0.0181981	108257551/108257551/108259142/108264032/108264032/108267940/108267940/108267940/108267940/108267940/108268453/108268453/108271440/108271440	14
108270782	ccdc50	1.02712	1.01958e-05			GO:0098868	bone growth	0.00171602	0.0181981	108256950/108256950/108257942/108257942/108257995/108260884/108260884/108260884/108260884/108260884/108260884/108260884/108260884/108260884	14
108270771	LOC108270771	4.79109	0.0286431			GO:0060348	bone development	0.00172131	0.0181981	100528180/108256950/108256950/100528180/108257942/108257942/108257995/108260884/108260884/108260884/108260884/108260884/108260884/108260884/108260884/108260884/108260884/108260884/108260884/108260884/108260884/108260884/108260884/108261354/108263380/108263380/108263380/108263380/108265428	29
108270796	LOC108270796	2.09383	8.92849e-05			GO:0051093	negative regulation of developmental process	0.00175625	0.0184942	100304507/100528354/100528984/100528991/100862734/108255679/108255687/108255810/108255881/108255881/108255881/108255881/108255881/108255881/108255935/108255935/108255935/108255935/108255935/108255935/108255935/108255935/108255935/108256730/108257003/108257003/108257338/108257338/108257338/108257338/108257411/108257525/108257932/108257932/108257932/108258222/100528991/108259147/108259147/108259147…	65
108270757	LOC108270757	1.68972	1.18941e-13			GO:0051046	regulation of secretion	0.00176479	0.0185109	100304507/100528306/100862734/108255810/108257101/108257368/108257551/108257551/108258064/108258317/108259142/108260696/108261896/108263040/108263933/108264002/108264002/108264032/108264032/108264209/108265192/108265751/108266747/108266747/108266747/108266747/108266747/108266747/108266747/108266747/108266747/108266747/100304507/100304507/100304507/108267940/108267940/108267940/108267940/108267940…	52
108270747	LOC108270747	-1.23471	0.00298025			GO:0050905	neuromuscular process	0.00180419	0.0187764	108258004/108258004/108258004/108258004/108259063/108263266/108263983/108263983/108266340/108266340	10
108272074	ppp1r3g	-1.42	2.88893e-06			GO:0072583	clathrin-dependent endocytosis	0.00180419	0.0187764	108255630/108255630/108255630/108256070/108256070/108256070/108256070/108256070/108256070/108256070	10
108271440	LOC108271440	1.85667	0.0350596			GO:0051094	positive regulation of developmental process	0.00181261	0.0187905	100304507/100305041/100862734/100862738/108254960/108255351/108255351/108255351/108255351/108255679/108255810/108255935/108255935/108255935/108255935/108255935/108255935/108255935/108255935/108255935/108256076/108256076/100305041/108257716/108258015/108258446/108259620/108259620/108259708/108259708/108259786/108259964/108260086/108260547/108260547/108260909/108260959/108260959/108260959/108262898…	70
108271020	LOC108271020	1.25236	0.00042346			GO:0090171	chondrocyte morphogenesis	0.00187212	0.0193257	108256950/108256950/108257995/108260884/108260884/108260884/108260884/108260884/108260884/108260884/108260884/108260884	12
108263468	LOC108263468	-1.79805	0.00368754			GO:0009165	nucleotide biosynthetic process	0.00187874	0.0193257	100528108/100528219/100528605/100528738/100528929/108255025/108255025/108255025/108255344/108255643/108255643/108255643/108255643/108255643/108255852/108255852/108256234/108256234/108256937/108257757/108257759/108257763/108257763/108257763/108258521/108258551/108258901/108258901/108259388/108259388/108259769/100304496/100304496/108260195/108260472/108260481/108260803/108260803/108260803/108262134…	72
108264114	scnn1a	2.77256	2.8292e-09			GO:0002062	chondrocyte differentiation	0.00206848	0.0211956	100528301/108255679/108256950/108256950/108257995/108258149/108258149/108258149/108258149/108258149/108258149/108260884/108260884/108260884/108260884/108260884/108260884/108260884/108260884/108260884	20
108270678	calb2	2.07843	0.00041668			GO:0050878	regulation of body fluid levels	0.00211179	0.0215565	108254844/108254844/108255687/108255962/108255962/108255962/108255962/108256296/108257413/108257413/108257426/108257426/108258137/108258137/108258588/108258588/108258589/108258590/108258591/108258591/108259012/108259727/108259727/108260780/108260819/108261008/108261008/108262932/108263719/108263933/108264049/108264770	32
108271162	mapk8ip1	1.89599	1.51131e-09			GO:0051261	protein depolymerization	0.00230259	0.0234144	100528142/100528584/108254771/108255630/108255630/108255630/108256758/108257558/108257558/108257558/108257558/108259595/108260989/108260989/108260989/100528584/108264651/108266458/108267159/108268025/108269238/100528142/108269823/108270244/108270244	25
108271062	ckap5	-1.36991	3.99837e-36			GO:1903305	regulation of regulated secretory pathway	0.00233325	0.0234987	108257368/108258064/108258317/108264032/108264032/108268453/108268453/108270395/108271802/108272343/108272343/108272343/108274005	13
108270557	nell1	4.44957	1.84066e-15			GO:2001023	regulation of response to drug	0.00233325	0.0234987	108259142/108264032/108264032/108267940/108267940/108267940/108267940/108267940/108268453/108268453/108271440/108271440/108271440	13
108273126	nrn1	1.80724	6.31807e-06			GO:0007214	gamma-aminobutyric acid signaling pathway	0.00234616	0.0234987	108256790/108256790/108262858/108263434/108268622/108268623/108271515/108273306/108273306	9
108270648	slc6a5	2.617	7.95081e-16			GO:0099518	vesicle cytoskeletal trafficking	0.00234616	0.0234987	100528832/108265085/108265085/108265085/108265085/108270896/108270896/108270896/108271640	9
108271304	nav2	-1.43129	2.43995e-11			GO:0006820	anion transport	0.00262536	0.0261967	100528216/100528595/100862734/108254729/108254729/108254729/108254729/108254729/108254729/108254859/108254859/108255417/108255810/108255867/108255867/108255867/108255872/108255872/108255872/108256300/108256300/108256300/108256565/108256710/108256710/108256710/108256710/108256710/108257096/108257576/108257714/108258161/108258922/108258975/108258975/108259118/108259118/108259118/108259325/108259325…	98
108270511	e2f8	-1.34306	4.59123e-12			GO:0001503	ossification	0.00267842	0.0266264	100304980/100528291/108254747/108254828/108255747/108255986/108256032/108258133/108258133/108258133/108258671/108258671/108258671/108258671/108258671/108258671/108258671/108258671/108258671/108258671/108258671/108258671/108258671/108258671/108258671/108258671/108258671/108258671/108261429/108261429/108261429/100304980	32
100528899	anx2a	1.23824	0.000572858			GO:0015837	amine transport	0.00274081	0.0271454	108257551/108257551/108259142/108264032/108264032/108267940/108267940/108267940/108267940/108267940/108268453/108268453/108271440/108271440	14
108270642	LOC108270642	1.81562	0.0481793			GO:0033333	fin development	0.00282447	0.0278703	100304980/108255952/108256149/108257158/108257401/108257676/108257676/108257676/108257942/108257942/108257945/108257945/108259296/108259583/108259583/108261354/108261619/108261619/108263863/108264386/100304980/108265030/108265580/108265580/108266902/108266958/108266958/108267308/108267411/108268944/108268944/108268944/108269864/108269864/108269864/108269864/108270418	37
108270643	LOC108270643	2.02183	2.83139e-05			GO:1901293	nucleoside phosphate biosynthetic process	0.0028459	0.0279781	100528108/100528219/100528605/100528738/100528929/108255025/108255025/108255025/108255344/108255643/108255643/108255643/108255643/108255643/108255852/108255852/108256234/108256234/108256937/108257757/108257759/108257763/108257763/108257763/108258521/108258551/108258901/108258901/108259388/108259388/108259769/100304496/100304496/108260195/108260472/108260481/108260803/108260803/108260803/108262134…	72
108270644	LOC108270644	4.44603	0.0139474			GO:0002573	myeloid leukocyte differentiation	0.00297718	0.0291612	100528354/100528991/108256243/108256243/108256243/108256456/108256456/108256456/108256707/108256707/108256707/108257108/100528991/108259519/108259657/108259869/108259869/108259869/108259869/108259869/108259869	21
108270546	lhx9	2.15448	1.29771e-14			GO:0051899	membrane depolarization	0.00300689	0.0293443	108257368/108258317/100304602/100304602/100304602/100304602/100304600/100304600	8
108271229	nek7	-1.35032	4.53832e-08			GO:0009124	nucleoside monophosphate biosynthetic process	0.00305973	0.029751	100528108/100528219/100528738/100528929/108255852/108255852/108257759/108257763/108257763/108257763/108258901/108258901/100304496/100304496/108260195/108262744/108263366/108263536/108264322/108264538/108264538/108264672/108265707/108265707/108265707/108265746/108265746/108265746/108265746/108265751/108265904/108265904/108265904/108266445/108266773/108266773/108266773/108266824/108269036/108269072	40
108271230	aspm	-1.18512	2.59789e-30			GO:0046394	carboxylic acid biosynthetic process	0.00326515	0.0316329	100528108/100528125/100528421/100528606/100528738/100528929/100529050/100862734/108255600/108255810/108255852/108255852/108255916/108256234/108256234/108256782/108257638/108258521/108259993/108259993/108259993/108259993/108259993/108259993/108259993/108259993/108259993/100304496/100304496/108262744/108263366/108263386/108263386/108263386/108263386/108263386/108263594/108264322/108264445/108264445…	67
100303449	ptprc	-1.70963	5.92028e-12			GO:0005975	carbohydrate metabolic process	0.00327778	0.0316402	100528108/100528738/100528929/100529018/108255083/108255669/108255852/108255852/108255881/108255881/108255881/108255881/108255881/108255881/108255972/108255979/108256292/108256292/108256292/108256292/108256446/108257267/108257380/108257380/108257830/108257907/108258649/108258649/108258649/108259427/108259436/108259469/108259469/108259469/108259485/108259786/108259964/108260044/100304496/100304496…	102
108271737	endou	-1.53184	7.79348e-06			GO:1903532	positive regulation of secretion by cell	0.00337478	0.0324589	100304507/108257368/108258317/108261896/108263040/108264209/108265192/108265751/100304507/100304507/100304507/108268182/108268182/108268182/108268512/108269297	16
108272103	rreb1	-1.72436	5.11124e-23			GO:0048268	clathrin coat assembly	0.00339196	0.0325068	108258305/108260694/108260694/108267185/108267499/108271816/108271816/108277707/108277707/108277962	10
108271740	LOC108271740	5.05446	0.0151133			GO:0051188	cofactor biosynthetic process	0.00347549	0.0330768	100528108/100528421/100528606/100528738/100528929/108254825/108254825/108255025/108255025/108255025/108255600/108255852/108255852/108257638/108257648/108258521/108258527/108259930/108260104/108260104/108260104/100304496/100304496/108262744/108263243/108263259/108263366/108263386/108263386/108263386/108263386/108263386/108264322/108264538/108264538/108265742/108265751/108267343/108269036/108269072…	55
108271744	LOC108271744	2.61319	0.00391218			GO:1904062	regulation of cation transmembrane transport	0.00347626	0.0330768	100529015/108255371/108255466/108256230/108256244/108256298/108256298/108256298/108257086/108257086/108257086/108257086/108257086/108257086/108257086/108257086/108258342/108259109/108260287/108260503/108260503/108260503/108260503/108260503/108260503/108260503/108260939/108260939/108264045/108264858/108264858	31
108276674	ralyl	3.57566	7.21207e-13			GO:0032940	secretion by cell	0.00352664	0.0333539	100304507/100528306/100862734/108254911/108255023/108255023/108255023/108255023/108255023/108255023/108255023/108255023/108255023/108255023/108255382/108255502/108255810/108257023/108257101/108257118/108257118/108257368/108257551/108257551/108257576/108257745/108257745/108257957/108257957/108257957/108258004/108258004/108258004/108258004/108258064/108258147/108258147/108258147/108258147/108258147…	82
108272218	LOC108272218	1.28114	0.000135376			GO:0072503	cellular divalent inorganic cation homeostasis	0.00353042	0.0333539	100304507/100528766/108254973/108255227/108255227/108255227/108255227/108255227/108255227/108255227/108255227/108255227/108255227/108255227/108255227/108255354/108255354/108255687/108256052/108256084/108256170/108256498/108256498/108257353/108257416/108257567/108257567/108257567/108257782/108257782/108257968/108257968/108257968/108257968/108257968/108258331/108258342/108260939/108260939/108261056…	63
108272232	LOC108272232	-5.29936	1.10672e-19			GO:0009636	response to toxic substance	0.00367734	0.0346191	100304507/100528722/100862734/108255810/108255886/108256105/108256530/100304675/108260097/108260984/108261697/108263256/108265922/108266097/108266230/108266230/108266230/108266807/100304507/100304507/100304507/108267171/108267799/108267799/108268067/108268182/108268182/108268182/108268778	29
100304602	LOC100304602	2.64124	7.55877e-15			GO:0003416	endochondral bone growth	0.00374454	0.034882	108256950/108256950/108257995/108260884/108260884/108260884/108260884/108260884/108260884/108260884/108260884/108260884/108260884	13
108272209	LOC108272209	-1.42384	7.09618e-20			GO:0003417	growth plate cartilage development	0.00374454	0.034882	108256950/108256950/108257995/108260884/108260884/108260884/108260884/108260884/108260884/108260884/108260884/108260884/108260884	13
108272138	snx16	-1.138	1.06644e-06			GO:0044331	cell-cell adhesion mediated by cadherin	0.00374454	0.034882	108255255/108255255/108255255/108255255/108255255/108256708/108259133/108259567/108259567/108262739/108264771/108267312/108273450	13
108272228	LOC108272228	2.69559	0.0230266			GO:0045596	negative regulation of cell differentiation	0.00379979	0.0352733	100304507/100528984/100528991/100862734/108255687/108255810/108255881/108255881/108255881/108255881/108255881/108255881/108255935/108255935/108255935/108255935/108255935/108255935/108255935/108255935/108255935/108256730/108257003/108257003/108257338/108257338/108257338/108257338/108257411/108257525/108258222/100528991/108259147/108259147/108259147/108259147/108259147/108259147/108259147/108259147…	47
108272210	b4galnt1	2.15706	0.000317227			GO:0032412	regulation of ion transmembrane transporter activity	0.00385356	0.0354024	100529015/108255371/108255466/108256230/108256244/108256298/108256298/108256298/108257086/108257086/108257086/108257086/108257086/108257086/108257086/108257086/108259109/108260287/108260503/108260503/108260503/108260503/108260503/108260503/108260503/108264858/108264858	27
108272215	LOC108272215	4.18854	9.21603e-41			GO:0035150	regulation of tube size	0.00385356	0.0354024	100304507/100528395/108254814/108256800/108257003/108257003/108258299/100528395/108262932/100528395/100528395/100528395/100528395/108263259/108263933/108265033/108265034/108265034/100304507/100304507/100304507/108268182/108268182/108268182/108269087/108271520/108271520	27
108271745	espl1	-1.28129	1.61602e-21			GO:0050880	regulation of blood vessel size	0.00385356	0.0354024	100304507/100528395/108254814/108256800/108257003/108257003/108258299/100528395/108262932/100528395/100528395/100528395/100528395/108263259/108263933/108265033/108265034/108265034/100304507/100304507/100304507/108268182/108268182/108268182/108269087/108271520/108271520	27
108266640	LOC108266640	3.05075	1.47851e-05			GO:0009108	coenzyme biosynthetic process	0.00399587	0.0364666	100528108/100528421/100528606/100528738/100528929/108254825/108254825/108255025/108255025/108255025/108255600/108255852/108255852/108257638/108257648/108258521/108258527/100304496/100304496/108262744/108263243/108263366/108263386/108263386/108263386/108263386/108263386/108264322/108264538/108264538/108265751/108267343/108269036/108269072/108269072/108269199/108269612/108270043/108270043/108270043…	46
108271833	LOC108271833	-1.02387	2.87218e-05			GO:0010951	negative regulation of endopeptidase activity	0.00399678	0.0364666	108257918/108258028/108258118/108258243/108261516/108261759/108261759/108262145/108264951/108267477/108269205/108269205/108269205/108269205/108269205/108269206/108269206/108269206/108270002/108270510	20
108271514	gabrb3	2.90976	0.000117964			GO:0006006	glucose metabolic process	0.00406899	0.036873	100528108/100528738/100528929/108255669/108255972/108259786/108259964/108263838/108264322/108264505/108267486/108267638/108267638/108267638/108269966/108269966/108269966/108271794/100304860/100304860/100304860/100304860	22
108271515	gabra5	3.14906	2.58786e-12			GO:0060349	bone morphogenesis	0.00406899	0.036873	108256950/108256950/108257942/108257942/108257995/108260884/108260884/108260884/108260884/108260884/108260884/108260884/108260884/108260884/108260884/108260884/108260884/108260884/108260884/108260884/108260884/108261354	22
108272173	oca2	2.69606	0.0102186			GO:0016053	organic acid biosynthetic process	0.00428682	0.0387152	100528108/100528125/100528421/100528606/100528738/100528929/100529050/100862734/108255600/108255810/108255852/108255852/108255916/108256234/108256234/108256782/108257638/108258521/108259993/108259993/108259993/108259993/108259993/108259993/108259993/108259993/108259993/100304496/100304496/108262744/108263366/108263386/108263386/108263386/108263386/108263386/108263594/108264322/108264445/108264445…	67
108271767	herc2	-1.6276	7.85667e-41			GO:0099072	regulation of postsynaptic membrane neurotransmitter receptor levels	0.00433085	0.0389807	108255371/108256070/108256070/108256070/108256070/108256070/108256070/108256070/108256070/108256070/108257000	11
108271766	nipa1	-1.36962	0.0481784			GO:0032526	response to retinoic acid	0.00455328	0.0407077	108256176/108256176/100304998/100304998/108261354/108267167/108271581/108271609/108274245	9
100528721	nipa2	-1.18696	2.15246e-10			GO:0098930	axonal transport	0.00455328	0.0407077	100528832/108255773/108255773/108255773/108255773/108255773/108255773/108255773/108255773	9
108271842	LOC108271842	-1.05251	0.00553855			GO:0030282	bone mineralization	0.00459944	0.0408463	108254828/108256032/108258133/108258133/108258133/108261429/108261429/108261429/108265428/108266674/108266958/108266958/108268426/108268426/108269455	15
108272172	ptger3	2.10474	0.0164291			GO:0060351	cartilage development involved in endochondral bone morphogenesis	0.00459944	0.0408463	108256950/108256950/108257995/108260884/108260884/108260884/108260884/108260884/108260884/108260884/108260884/108260884/108260884/108260884/108260884	15
108272132	chd1l	-1.21124	1.09376e-06			GO:0042330	taxis	0.00461858	0.0408799	100304643/100305041/100305068/100862734/108255324/108255518/108255518/108255519/108255810/108255880/108255880/108255880/108255935/108255935/108255935/108255935/108255935/108255935/108255935/108255935/108255935/108256052/100305041/108256084/108256498/108256498/108256730/108257200/108257200/108257200/108257306/108257306/108257306/108257306/108257306/100305068/108257782/108257782/108258015/108258133…	109
108271807	LOC108271807	-1.26631	1.39489e-06			Cellular component
108271813	LOC108271813	1.07047	0.0169821			GO:0045202	synapse	6.52e-24	2.71e-21	100304507/100528666/108254757/108254911/108255351/108255351/108255351/108255351/108255354/108255354/108255371/108255876/108255876/108255901/108255901/108255901/108255901/108255901/108255901/108255901/108256059/108256070/108256070/108256070/108256070/108256070/108256070/108256070/108256070/108256070/108256105/108257000/108257000/108257000/108257023/108257081/108257186/108257186/108257265/108257648…	180
108272093	col7a1	-2.17542	7.32067e-51			GO:0031012	extracellular matrix	2.91e-21	6.04e-19	100304980/100528071/108254824/108254824/108254824/108254828/108255125/108255125/108255125/108255236/108255246/108255679/108255759/108255759/108255935/108255935/108255935/108255935/108255935/108255935/108255935/108255935/108255935/108255962/108255962/108255962/108255962/108256032/108256055/108256253/108256253/108256792/108256792/108256792/108256792/108256801/108256950/108256950/108257009/108257009…	123
108271934	uroc1	-1.39792	2.70561e-25			GO:0044456	synapse part	2.58e-20	3.57e-18	100304507/100528666/108254757/108254911/108255351/108255351/108255351/108255351/108255354/108255354/108255371/108255876/108255876/108255901/108255901/108255901/108255901/108255901/108255901/108255901/108256059/108256070/108256070/108256070/108256070/108256070/108256070/108256070/108256070/108256070/108256105/108257000/108257000/108257000/108257023/108257081/108257265/108257648/108257656/108257795…	148
108271920	LOC108271920	3.68988	4.37377e-37			GO:0034703	cation channel complex	4.86e-20	5.05e-18	100303714/108254724/108254802/108254927/108255371/108255764/108255844/108255844/108255844/108255844/108255844/108255844/108255844/108255876/108255876/108256145/108256145/108256230/108256244/108257368/108257968/108257968/108257968/108257968/108257968/108258284/108258317/108258482/108259107/108259107/108259107/108259107/108259202/108259202/108259202/108259249/108259249/108259249/108259249/108259249…	87
108271921	LOC108271921	1.62096	1.37506e-41			GO:1902495	transmembrane transporter complex	8.27e-19	6.87e-17	100303714/108254724/108254802/108254927/108255371/108255764/108255844/108255844/108255844/108255844/108255844/108255844/108255844/108255876/108255876/108256105/108256145/108256145/108256230/108256244/108257368/108257968/108257968/108257968/108257968/108257968/108258161/108258284/108258317/108258321/108258482/108259063/108259107/108259107/108259107/108259107/108259202/108259202/108259202/108259249…	112
108271649	LOC108271649	2.81516	8.80302e-23			GO:0098797	plasma membrane protein complex	4.93e-18	3.42e-16	100303714/100304470/100528224/100528581/108254724/108254730/108254787/108254787/108254787/108254787/108254787/108254802/108254927/108255076/108255076/108255076/108255255/108255255/108255255/108255255/108255255/108255371/108255761/108255761/108255761/108255764/108255844/108255844/108255844/108255844/108255844/108255844/108255844/108255876/108255876/108256105/108256145/108256145/108256214/108256230…	181
108271637	LOC108271637	1.37721	0.0186773			GO:1990351	transporter complex	1.4e-17	8.33e-16	100303714/108254724/108254802/108254927/108255371/108255764/108255844/108255844/108255844/108255844/108255844/108255844/108255844/108255876/108255876/108256105/108256145/108256145/108256230/108256244/108257368/108257968/108257968/108257968/108257968/108257968/108258161/108258284/108258317/108258321/108258482/108259063/108259107/108259107/108259107/108259107/108259202/108259202/108259202/108259249…	112
108271655	gorasp2	-1.40429	3.82315e-06			GO:0034702	ion channel complex	1.99e-17	1.03e-15	100303714/108254724/108254802/108254927/108255371/108255764/108255844/108255844/108255844/108255844/108255844/108255844/108255844/108255876/108255876/108256105/108256145/108256145/108256230/108256244/108257368/108257968/108257968/108257968/108257968/108257968/108258161/108258284/108258317/108258482/108259107/108259107/108259107/108259107/108259202/108259202/108259202/108259249/108259249/108259249…	106
108271635	LOC108271635	1.52453	0.000484757			GO:0043005	neuron projection	2.87e-15	1.33e-13	100304507/100528142/100528255/100528666/100528832/108255293/108255294/108255351/108255351/108255351/108255351/108255354/108255354/108255499/108255499/108255499/108255499/108255499/108255499/108255499/108255499/108255499/108255499/108255499/108255499/108255499/108255499/108255499/108255499/108255499/108255499/108255499/108255499/108255499/108255499/108255499/108255560/108255880/108255880/108255880…	186
108271639	LOC108271639	-1.20913	0.00016093			GO:0099080	supramolecular complex	1.92e-14	7.27e-13	100528294/100528480/100528584/100528589/100528600/100528693/100528832/100528965/108255108/108255234/108256170/108256540/108256616/108256914/108256914/108256914/108256914/108256914/108256914/108256914/108256914/108256927/108256968/108257000/108257000/108257000/108257047/108257048/108257049/108257052/108257052/108257249/108257249/108257249/108257249/108257335/108257362/108257378/108257378/108257378…	178
108271640	LOC108271640	-1.95575	7.75468e-36			GO:0099081	supramolecular polymer	1.92e-14	7.27e-13	100528294/100528480/100528584/100528589/100528600/100528693/100528832/100528965/108255108/108255234/108256170/108256540/108256616/108256914/108256914/108256914/108256914/108256914/108256914/108256914/108256914/108256927/108256968/108257000/108257000/108257000/108257047/108257048/108257049/108257052/108257052/108257249/108257249/108257249/108257249/108257335/108257362/108257378/108257378/108257378…	178
108271525	pou4f1	2.14842	0.0143431			GO:0099512	supramolecular fiber	3.27e-14	1.13e-12	100528294/100528480/100528584/100528589/100528600/100528693/100528832/100528965/108255108/108255234/108256170/108256540/108256616/108256914/108256914/108256914/108256914/108256914/108256914/108256914/108256914/108256927/108256968/108257000/108257000/108257000/108257047/108257048/108257049/108257052/108257052/108257249/108257249/108257249/108257249/108257335/108257362/108257378/108257378/108257378…	177
108271609	LOC108271609	3.0613	6.90397e-06			GO:0098794	postsynapse	4.32e-14	1.38e-12	108255351/108255351/108255351/108255351/108255354/108255354/108255371/108255876/108255876/108255901/108255901/108255901/108255901/108255901/108255901/108255901/108256070/108256070/108256070/108256070/108256070/108256070/108256070/108256070/108256070/108256105/108257000/108257000/108257000/108257081/108257648/108257795/108257795/108257795/108257795/108258133/108258133/108258133/108258284/108258482…	86
108271581	LOC108271581	2.73733	3.28387e-05			GO:0097060	synaptic membrane	1.54e-13	4.57e-12	108255351/108255351/108255351/108255351/108255371/108255876/108255876/108256070/108256070/108256070/108256070/108256070/108256070/108256070/108256070/108256070/108256105/108257000/108257000/108257000/108257023/108257648/108257795/108257795/108257795/108257795/108258284/108258439/108258482/108258700/108258700/108258700/108258700/108258700/108258700/108258700/108258700/108258700/108258735/108259214…	80
108271678	LOC108271678	5.95454	0.00106174			GO:0030017	sarcomere	2.51e-12	6.95e-11	100528294/100528480/100528584/100528589/108256170/108256540/108256616/108257335/108257813/108257968/108257968/108257968/108257968/108257968/108258342/108258595/108259351/108259351/108259351/108259694/108259694/108259694/108260939/108260939/108260996/108260996/108260997/108261065/108262180/108263558/100528584/108263839/108263839/108264731/108264731/108264731/108264731/108264731/108264731/108264731…	65
108271632	LOC108271632	4.98061	0.0206372			GO:0044449	contractile fiber part	4.22e-12	1.1e-10	100528294/100528480/100528584/100528589/108256170/108256540/108256616/108257335/108257813/108257968/108257968/108257968/108257968/108257968/108258342/108258595/108259351/108259351/108259351/108259694/108259694/108259694/108260939/108260939/108260996/108260996/108260997/108261065/108262180/108263558/100528584/108263839/108263839/108264731/108264731/108264731/108264731/108264731/108264731/108264731…	65
108272128	LOC108272128	6.47919	7.58288e-17			GO:0045211	postsynaptic membrane	5.27e-12	1.29e-10	108255351/108255351/108255351/108255351/108255371/108255876/108255876/108256070/108256070/108256070/108256070/108256070/108256070/108256070/108256070/108256070/108256105/108257000/108257000/108257000/108257648/108257795/108257795/108257795/108257795/108258284/108258482/108258700/108258700/108258700/108258700/108258700/108258700/108258700/108258700/108258700/108258735/108259214/108259863/108260097…	66
108272200	ddr2	2.89535	2.59584e-26			GO:0098590	plasma membrane region	6.3e-12	1.45e-10	100528411/100528480/108254844/108254844/108255351/108255351/108255351/108255351/108255371/100304764/100304764/100304764/108255850/108255876/108255876/108256070/108256070/108256070/108256070/108256070/108256070/108256070/108256070/108256070/108256105/108256430/108257000/108257000/108257000/108257023/108257544/108257544/108257648/108257795/108257795/108257795/108257795/108258004/108258004/108258004…	136
108271889	hsd17b7	1.43107	0.0138406			GO:0030016	myofibril	7.01e-12	1.53e-10	100528294/100528480/100528584/100528589/108256170/108256540/108256616/108257335/108257813/108257968/108257968/108257968/108257968/108257968/108258342/108258595/108259351/108259351/108259351/108259694/108259694/108259694/108260939/108260939/108260996/108260996/108260997/108261065/108262180/108263558/100528584/108263839/108263839/108264731/108264731/108264731/108264731/108264731/108264731/108264731…	65
108271892	LOC108271892	2.03863	0.012053			GO:0043292	contractile fiber	1.88e-11	3.91e-10	100528294/100528480/100528584/100528589/108256170/108256540/108256616/108257335/108257813/108257968/108257968/108257968/108257968/108257968/108258342/108258595/108259351/108259351/108259351/108259694/108259694/108259694/108260939/108260939/108260996/108260996/108260997/108261065/108262180/108263558/100528584/108263839/108263839/108264731/108264731/108264731/108264731/108264731/108264731/108264731…	65
108272060	LOC108272060	1.02789	3.22372e-05			GO:0030018	Z disc	2.5e-10	4.95e-09	108256540/108257813/108257968/108257968/108257968/108257968/108257968/108258342/108260939/108260939/108260996/108260996/108260997/108261065/108262180/108263558/108263839/108263839/108264731/108264731/108264731/108264731/108264731/108264731/108264731/108264731/108264731/108264731/108264731/108264806/108264806/108264806/108264806/108264806/108265811/108265811/108265811/108266288	38
100304860	pfkp	1.41706	2.47341e-19			GO:0034704	calcium channel complex	3.8e-10	7.09e-09	108254724/108254802/108254927/108255844/108255844/108255844/108255844/108255844/108255844/108255844/108257368/108257968/108257968/108257968/108257968/108257968/108258317/108259478/108260503/108260503/108260503/108260503/108260503/108260503/108260503/108263040/108264731/108264731/108264731/108264731/108264731	31
108271504	LOC108271504	-2.10167	3.06686e-05			GO:0031674	I band	3.92e-10	7.09e-09	108256170/108256540/108256616/108257813/108257968/108257968/108257968/108257968/108257968/108258342/108260939/108260939/108260996/108260996/108260997/108261065/108262180/108263558/108263839/108263839/108264731/108264731/108264731/108264731/108264731/108264731/108264731/108264731/108264731/108264731/108264731/108264806/108264806/108264806/108264806/108264806/108265811/108265811/108265811/108266288…	42
108271610	c11h1orf210	-1.10203	9.69054e-06			GO:0005891	voltage-gated calcium channel complex	1.49e-09	2.59e-08	108254724/108254802/108254927/108255844/108255844/108255844/108255844/108255844/108255844/108255844/108257368/108258317/108259478/108260503/108260503/108260503/108260503/108260503/108260503/108260503/108265065/108265094/108265245/108265245/108265794/108265794/108265794	27
108271885	mpl	3.57806	1.58066e-14			GO:0044297	cell body	1.58e-09	2.63e-08	100304507/100528666/100528832/108256632/108257024/108257656/108257813/108258439/108259107/108259107/108259107/108259107/108259249/108259249/108259249/108259249/108259249/108259249/108259249/108259249/108259249/108259301/108259301/108259314/108259314/108260394/108260799/108264999/108265402/108265402/108265932/108265932/108265932/108265932/108266050/108266050/108266927/100304507/100304507	39
108271884	orc1	-1.58389	2.73235e-17			GO:0043025	neuronal cell body	6.38e-09	1.02e-07	100304507/100528666/100528832/108256632/108257024/108257656/108257813/108258439/108259107/108259107/108259107/108259107/108259249/108259249/108259249/108259249/108259249/108259249/108259249/108259249/108259249/108259301/108259301/108259314/108259314/108260394/108260799/108264999/108265402/108265402/108265932/108265932/108265932/108265932/108266050/108266050	36
108271541	LOC108271541	4.54332	5.69569e-17			GO:0030424	axon	1.13e-08	1.73e-07	100304507/100528255/100528666/108255294/108255880/108255880/108255880/108255881/108255881/108255881/108255881/108255881/108255881/108256070/108256070/108256070/108256070/108256070/108256070/108256070/108256070/108256070/108256359/108256632/108256758/108257000/108257000/108257000/108257656/108257795/108257795/108257795/108257795/108258735/108259104/108259104/108259104/108259107/108259107/108259107…	66
108272265	mafa	1.83691	0.00131927			GO:0098793	presynapse	2.41e-08	3.58e-07	100304507/100528666/108254757/108254911/108255901/108255901/108255901/108255901/108255901/108255901/108255901/108256059/108257023/108257265/108257656/108258004/108258004/108258004/108258004/108258314/108258439/108259104/108259104/108259104/108259138/108259314/108259314/108259324/108259324/108259324/108259324/108259324/108259324/108260394/108260472/108260694/108260694/108260696/108260804/108261039…	67
108271599	LOC108271599	-2.24754	0.00257267			GO:0030054	cell junction	1.06e-07	1.52e-06	100528311/100528411/100528581/100528651/108255204/108255255/108255255/108255255/108255255/108255255/108255351/108255351/108255351/108255351/108255876/108255876/108256105/108256545/108256545/108256695/108256708/108256889/108257228/108257228/108257253/100528581/108257745/108257745/108257865/108257942/108257942/108258004/108258004/108258004/108258004/108258133/108258133/108258133/108258284/108258439…	133
108272141	kank4	1.48167	4.05863e-10			GO:0099503	secretory vesicle	1.49e-07	2.06e-06	108254911/108255901/108255901/108255901/108255901/108255901/108255901/108255901/108256059/108256808/108257023/108257265/108257551/108257551/108257932/108257932/108257932/108258004/108258004/108258004/108258004/108258019/108258086/108258086/108258314/108259104/108259104/108259104/108259138/108259142/108259324/108259324/108259324/108259324/108259324/108259324/108260394/108260694/108260694/108260799…	63
108271858	angptl3	1.82327	1.87148e-07			GO:0098802	plasma membrane receptor complex	3.08e-07	4.13e-06	108254787/108254787/108254787/108254787/108254787/108255371/108255876/108255876/108256105/108256790/108256790/108258137/108258137/108258284/108258482/108258655/108258655/108259098/108260097/108260487/108260487/108260984/108261864/108264858/108264858/108265922/108266072/108266097/108266204/108266410/108266860/108267060/108267171/108268067/108268435/108268435/108268435/108268716/108268778/108268859…	57
108272431	adarb2	1.09014	0.0245552			GO:0005865	striated muscle thin filament	3.77e-07	4.75e-06	100528294/100528584/100528589/108256540/108259351/108259351/108259351/108262180/100528584/108263839/108263839/108264806/108264806/108264806/108264806/108264806/108266288/108266288/108266288/108266290/108266290/108266539/108266539/108266539/108266539/108266539/108266539/108266539/108267511/108267511/108267511/108267511	32
108271775	dnajc6	1.99447	2.65429e-14			GO:0036379	myofilament	3.77e-07	4.75e-06	100528294/100528584/100528589/108256540/108259351/108259351/108259351/108262180/100528584/108263839/108263839/108264806/108264806/108264806/108264806/108264806/108266288/108266288/108266288/108266290/108266290/108266539/108266539/108266539/108266539/108266539/108266539/108266539/108267511/108267511/108267511/108267511	32
108271816	sgip1	1.67407	0.00146005			GO:0036477	somatodendritic compartment	4.22e-07	5.16e-06	100304507/100528666/100528832/108255351/108255351/108255351/108255351/108255354/108255354/108255881/108255881/108255881/108255881/108255881/108255881/108255901/108255901/108255901/108255901/108255901/108255901/108255901/108256070/108256070/108256070/108256070/108256070/108256070/108256070/108256070/108256070/108256632/108257000/108257000/108257000/108257024/108257081/108257648/108257656/108257795…	80
108271820	insl5	4.51377	0.0116535			GO:0062023	collagen-containing extracellular matrix	5.71e-07	6.79e-06	108254828/108255246/108255679/108255935/108255935/108255935/108255935/108255935/108255935/108255935/108255935/108255935/108256950/108256950/108257249/108257249/108257249/108257249/108258291/108258291/108259754/108260884/108260884/108260884/108260884/108260884/108260884/108260884/108260884/108260884/108260884/108260884/108260884/108260884/108260884/108260884	36
108271563	LOC108271563	4.25524	4.91516e-06			GO:0070382	exocytic vesicle	6.6e-07	7.63e-06	108254911/108255901/108255901/108255901/108255901/108255901/108255901/108255901/108256059/108257023/108257265/108258004/108258004/108258004/108258004/108258314/108259104/108259104/108259104/108259138/108259142/108259324/108259324/108259324/108259324/108259324/108259324/108260394/108260694/108260694/108260804/108261039/108261039/108261039/108261039/108261039/108261039/108261039/108261039/108261301…	52
108271851	cldn34	-6.64053	6.19409e-05			GO:0008328	ionotropic glutamate receptor complex	8.1e-07	8.86e-06	108255371/108255876/108255876/108258284/108258482/108260487/108260487/108261864/108264858/108264858/108266410/108266860/108268435/108268435/108268435/108268859/108268859/108268859/108268859/108268998/108272392/108272395/108272395/108272562/108272955/108273130/108273492	27
108272204	lrrc7	4.09716	7.4404e-13			GO:0098878	neurotransmitter receptor complex	8.1e-07	8.86e-06	108255371/108255876/108255876/108258284/108258482/108260487/108260487/108261864/108264858/108264858/108266410/108266860/108268435/108268435/108268435/108268859/108268859/108268859/108268859/108268998/108272392/108272395/108272395/108272562/108272955/108273130/108273492	27
108271492	meltf	2.9287	1.22228e-47			GO:0015629	actin cytoskeleton	1.17e-06	1.24e-05	100528294/100528584/100528589/100528600/100528947/108254796/108254798/108254799/108256507/108256507/108256507/108256540/108257081/108257184/108257184/108257378/108257378/108257378/108257381/108257381/108257381/108257381/108257381/108257381/108257381/108258541/108259169/108259351/108259351/108259351/100528947/108259767/108259776/108259883/108259883/108259883/108259883/108259883/108259883/108259883…	102
108272002	ptma	1.41889	4.29994e-30			GO:0043235	receptor complex	1.27e-06	1.32e-05	108254787/108254787/108254787/108254787/108254787/108255371/108255554/108255632/108255876/108255876/108256105/108256707/108256707/108256707/108256790/108256790/108258137/108258137/108258284/108258446/108258482/108258655/108258655/108259098/108259166/108259739/108260097/108260128/108260128/108260128/108260128/108260128/108260128/108260391/108260391/108260391/108260487/108260487/108260969/108260969…	105
108272144	pex5l	3.17264	1.30071e-05			GO:0030133	transport vesicle	1.69e-06	1.72e-05	108254911/108255502/108255502/108255901/108255901/108255901/108255901/108255901/108255901/108255901/108256059/108256507/108256507/108256507/108257023/108257024/108257265/100304998/100304998/108258004/108258004/108258004/108258004/108258314/108259104/108259104/108259104/108259138/108259142/108259324/108259324/108259324/108259324/108259324/108259324/108260394/108260694/108260694/108260804/108261039…	68
108263162	LOC108263162	2.50277	7.41647e-09			GO:0034705	potassium channel complex	2.01e-06	1.99e-05	100303714/108255764/108256145/108256145/108259107/108259107/108259107/108259107/108259202/108259202/108259202/108259249/108259249/108259249/108259249/108259249/108259249/108259249/108259249/108259249/108259339/108259339/108263500/108263500/108263500/108263500/108263500/108263500	28
108271827	bivm	1.67159	9.38815e-12			GO:0042555	MCM complex	2.43e-06	2.35e-05	108255242/108256626/108256626/108257878/108257878/108257878/108257878/108257878/108257878/108258154/108258154	11
108272280	dpt	7.71378	7.7452e-07			GO:0031672	A band	2.85e-06	2.69e-05	108256170/108256540/108256616/108257813/108259694/108259694/108259694/108262180/108263839/108263839/108264806/108264806/108264806/108264806/108264806/108265070/108265070/108266288/108266288/108266288/108266290/108266290	22
108272054	LOC108272054	1.56134	0.0010804			GO:0045111	intermediate filament cytoskeleton	3.94e-06	3.64e-05	108255108/108255234/108256927/108256968/108257047/108257048/108257049/108257052/108257052/108257362/108259506/108259506/108259507/108260326/108260326/108260326/108260326/108262328/108263340/108264757/108264757/108264965/108266441/108266441/108267036/108267036/108267402/108267402/108267403/108267493/108268025/108268312/108268312/108269007/108269007/108269892/108269892	37
108271917	LOC108271917	2.11779	0.000977494			GO:0099513	polymeric cytoskeletal fiber	4.04e-06	3.65e-05	100528600/100528693/100528832/100528965/108255108/108255234/108256914/108256914/108256914/108256914/108256914/108256914/108256914/108256914/108256927/108256968/108257000/108257000/108257000/108257047/108257048/108257049/108257052/108257052/108257362/108257378/108257378/108257378/108257393/108257555/108257734/108257735/108258713/108258735/108258863/108259019/108259025/108259025/108259025/100528693…	109
108272495	LOC108272495	-1.31825	0.000998701			GO:0032279	asymmetric synapse	4.71e-06	4.08e-05	108255351/108255351/108255351/108255351/108255354/108255354/108255371/108256070/108256070/108256070/108256070/108256070/108256070/108256070/108256070/108256070/108257000/108257000/108257000/108257081/108257795/108257795/108257795/108257795/108258284/108258482/108258735/108259863/108260255/108260255/108260255/108260255/108260255/108260255/108260255	35
108271983	LOC108271983	2.42501	1.1235e-05			GO:0098984	neuron to neuron synapse	4.71e-06	4.08e-05	108255351/108255351/108255351/108255351/108255354/108255354/108255371/108256070/108256070/108256070/108256070/108256070/108256070/108256070/108256070/108256070/108257000/108257000/108257000/108257081/108257795/108257795/108257795/108257795/108258284/108258482/108258735/108259863/108260255/108260255/108260255/108260255/108260255/108260255/108260255	35
108271984	LOC108271984	-1.34585	0.000114439			GO:0099572	postsynaptic specialization	7.14e-06	6.06e-05	108255351/108255351/108255351/108255351/108255354/108255354/108255371/108256070/108256070/108256070/108256070/108256070/108256070/108256070/108256070/108256070/108257000/108257000/108257000/108257081/108257648/108257795/108257795/108257795/108257795/108258284/108258482/108258735/108260255/108260255/108260255/108260255/108260255/108260255/108260255	35
108272157	LOC108272157	1.55526	5.90235e-09			GO:0005882	intermediate filament	7.93e-06	6.6e-05	108255108/108255234/108256927/108256968/108257047/108257048/108257049/108257052/108257052/108257362/108259506/108259506/108259507/108260326/108260326/108260326/108260326/108262328/108263340/108264757/108264757/108264965/108266441/108266441/108267036/108267036/108267402/108267402/108267403/108267493/108268025/108268312/108268312/108269007/108269007/108270790	36
108271536	LOC108271536	1.29151	0.0191478			GO:0042383	sarcolemma	9.2e-06	7.5e-05	100528224/100528411/108255076/108255076/108255076/108257968/108257968/108257968/108257968/108257968/108258700/108258700/108258700/108258700/108258700/108258700/108258700/108258700/108258700/108260326	20
108271542	LOC108271542	1.55221	4.37803e-39			GO:0014069	postsynaptic density	9.61e-06	7.68e-05	108255351/108255351/108255351/108255351/108255354/108255354/108255371/108256070/108256070/108256070/108256070/108256070/108256070/108256070/108256070/108256070/108257000/108257000/108257000/108257081/108257795/108257795/108257795/108257795/108258284/108258482/108258735/108260255/108260255/108260255/108260255/108260255/108260255/108260255	34
108271913	ephx4	2.00225	0.000325666			GO:0008021	synaptic vesicle	1.68e-05	0.000132006	108254911/108255901/108255901/108255901/108255901/108255901/108255901/108255901/108256059/108257023/108257265/108258004/108258004/108258004/108258004/108258314/108259104/108259104/108259104/108259138/108259324/108259324/108259324/108259324/108259324/108259324/108260394/108260694/108260694/108260804/108261039/108261039/108261039/108261039/108261039/108261039/108261039/108261039/108261301/108262789…	42
108273841	agtr1	3.01188	0.0220977			GO:0016528	sarcoplasm	2.98e-05	0.000229151	100528740/108256170/108256670/108256670/108257643/108257968/108257968/108257968/108257968/108257968/108258342/108260939/108260939/108262771/108262771/108264731/108264731/108264731	18
108271687	barhl2	2.08961	0.000212998			GO:0098839	postsynaptic density membrane	4.85e-05	0.000360054	108255371/108258284/108258482/108261864/108270069/108270069/108272392/108272395/108272395/108272562/108273130/108273492/108274125/108274822/108274869/108274869	16
108271495	sox14	2.86773	2.48117e-05			GO:0099634	postsynaptic specialization membrane	4.85e-05	0.000360054	108255371/108258284/108258482/108261864/108270069/108270069/108272392/108272395/108272395/108272562/108273130/108273492/108274125/108274822/108274869/108274869	16
108271909	hdlbp	-1.23416	7.56743e-47			GO:0008076	voltage-gated potassium channel complex	6.85e-05	0.000483497	100303714/108255764/108256145/108256145/108259107/108259107/108259107/108259107/108259202/108259202/108259202/108259249/108259249/108259249/108259249/108259249/108259249/108259249/108259249/108259249/108259339/108259339/108263500	23
108271829	farp2	-1.01646	4.77745e-14			GO:0030425	dendrite	6.86e-05	0.000483497	100528666/108255351/108255351/108255351/108255351/108255354/108255354/108255881/108255881/108255881/108255881/108255881/108255881/108255901/108255901/108255901/108255901/108255901/108255901/108255901/108256070/108256070/108256070/108256070/108256070/108256070/108256070/108256070/108256070/108257000/108257000/108257000/108257081/108257648/108257656/108257795/108257795/108257795/108257795/108258133…	63
108272278	LOC108272278	4.69218	4.20889e-06			GO:0097447	dendritic tree	6.86e-05	0.000483497	100528666/108255351/108255351/108255351/108255351/108255354/108255354/108255881/108255881/108255881/108255881/108255881/108255881/108255901/108255901/108255901/108255901/108255901/108255901/108255901/108256070/108256070/108256070/108256070/108256070/108256070/108256070/108256070/108256070/108257000/108257000/108257000/108257081/108257648/108257656/108257795/108257795/108257795/108257795/108258133…	63
108272643	LOC108272643	1.69376	1.54272e-05			GO:0031430	M band	0.000137262	0.000951202	108256540/108259694/108259694/108259694/108262180/108263839/108263839/108264806/108264806/108264806/108264806/108264806/108265070/108265070/108266288/108266288/108266288	17
108272159	kif1a	1.53577	9.82711e-15			GO:0032589	neuron projection membrane	0.000313743	0.00213854	108259107/108259107/108259107/108259107/108259249/108259249/108259249/108259249/108259249/108259249/108259249/108259249/108259249/108259767	14
108272107	klhl30	1.54825	7.12876e-05			GO:0005861	troponin complex	0.000433439	0.00290676	100528294/100528589/108259351/108259351/108259351/108269051/108269070/108269073/108269075/108269075/108269075/108269287/108269287/108269287/108272289	15
108272139	sned1	1.02732	0.00137643			GO:0030658	transport vesicle membrane	0.000545823	0.00360234	108254911/108255502/108255502/108256059/108257265/108258004/108258004/108258004/108258004/108258314/108259138/108260694/108260694/108260804/108261039/108261039/108261039/108261039/108261039/108261039/108261039/108261039/108261301/108262949/108263676/108263983/108263983/108264528/108264818/108264818/108265235/108268596	32
108271522	rab6b	3.32721	4.56939e-22			GO:0030672	synaptic vesicle membrane	0.000647656	0.0041429	108254911/108256059/108257265/108258004/108258004/108258004/108258004/108258314/108259138/108260694/108260694/108260804/108261039/108261039/108261039/108261039/108261039/108261039/108261039/108261039	20
108272656	plod2	1.00986	5.35739e-10			GO:0099501	exocytic vesicle membrane	0.000647656	0.0041429	108254911/108256059/108257265/108258004/108258004/108258004/108258004/108258314/108259138/108260694/108260694/108260804/108261039/108261039/108261039/108261039/108261039/108261039/108261039/108261039	20
108271498	LOC108271498	-1.36322	0.000455063			GO:0034706	sodium channel complex	0.000680957	0.00428992	108256230/108256244/108266410/100304602/100304602/100304602/100304602/100304600/100304600/100304600/100304600	11
108271785	faah	2.32315	0.000246309			GO:0012506	vesicle membrane	0.000747724	0.00464023	108254911/108255068/108255344/108255502/108255502/108256059/108256729/108256729/108256808/108257265/108257968/108257968/108257968/108257968/108257968/108258004/108258004/108258004/108258004/108258314/108259138/108260694/108260694/108260804/108261039/108261039/108261039/108261039/108261039/108261039/108261039/108261039/108261301/108262949/108263676/108263983/108263983/108264528/108264731/108264731…	49
108271784	szt2	-1.02656	9.97772e-14			GO:0032590	dendrite membrane	0.00102256	0.00625247	108259107/108259107/108259107/108259107/108259249/108259249/108259249/108259249/108259249/108259249/108259249/108259249	12
108271786	hyi	1.80225	2.761e-05			GO:0005874	microtubule	0.00115531	0.00696183	100528693/100528832/100528965/108256914/108256914/108256914/108256914/108256914/108256914/108256914/108256914/108257000/108257000/108257000/108257393/108257555/108257734/108257735/108258713/108258735/108258863/108259019/108259025/108259025/108259025/100528693/108259301/108259301/108259595/108260224/108262309/108263749/108263749/108265086/108265086/108265086/108265086/108265086/108265086/108265086…	63
108271782	ptprf	-1.10391	1.30024e-12			GO:0005913	cell-cell adherens junction	0.00119804	0.00711616	108255204/108255255/108255255/108255255/108255255/108255255/108256545/108256545/108256708/108257253/108259133/108259567/108259567/108260504/108260504/108260504/108264771/108265133/108266341/108266341/108267312/108272769/108273450/108273450	24
108271783	kdm4a	-1.6478	9.0424e-13			GO:0016342	catenin complex	0.00136352	0.00798502	108255255/108255255/108255255/108255255/108255255/108256545/108256545/108256708/108257253/108259133/108259567/108259567/108264771	13
108271507	rad54l	-1.13722	2.44474e-09			GO:0030659	cytoplasmic vesicle membrane	0.00147287	0.00850563	108254911/108255068/108255502/108255502/108256059/108256729/108256729/108256808/108257265/108257968/108257968/108257968/108257968/108257968/108258004/108258004/108258004/108258004/108258314/108259138/108260694/108260694/108260804/108261039/108261039/108261039/108261039/108261039/108261039/108261039/108261039/108261301/108262949/108263676/108263983/108263983/108264528/108264731/108264731/108264731…	47
108272136	LOC108272136	1.43906	3.278e-07			GO:0005643	nuclear pore	0.00210151	0.0119697	100528271/108255593/108256583/108256583/108256583/108256583/108256904/108257272/108257272/108257839/108257839/108257839/108258620/108260123/108260123/108264547/108264722/108265234/108265234/108265234/108268519	21
108271572	frs3	3.65073	8.93097e-06			GO:0016529	sarcoplasmic reticulum	0.00229141	0.0128247	100528740/108256170/108257643/108257968/108257968/108257968/108257968/108257968/108258342/108260939/108260939/108262771/108262771	13
108271510	LOC108271510	1.88685	1.1784e-25			GO:0033017	sarcoplasmic reticulum membrane	0.00231332	0.0128247	100528740/108256170/108257968/108257968/108257968/108257968/108257968/108262771/108262771	9
108271613	LOC108271613	2.42233	4.86864e-13			GO:0030686	90S preribosome	0.00268976	0.0147154	108255487/108256025/108257439/108258073/108260411/108264269/108266684/108272508/108273186/108273905/108273976/108273976/108273976/108274323	14
108278429	trpc1	2.77677	1.92064e-09			GO:0042734	presynaptic membrane	0.00330728	0.0178588	108257023/108258439/108259314/108259314/108260394/108262789/108262789/108264818/108264818/100304477/108266345/108266345/108266410/108270949/108270949/108270949	16
108272273	kbtbd12	3.71784	1.27888e-10			GO:0031225	anchored component of membrane	0.0035293	0.0188134	108256003/108257413/108257413/108258291/108258291/108258336/108259315/108259315/108259315/108259315/108262894/108263921/108263921/108263921/108268397/108268397/108268397	17
108271866	p4htm	1.17771	0.0127832			GO:1902710	GABA receptor complex	0.00426387	0.0221609	108262858/108263432/108263432/108263432/108263434/108268622/108268623/108269496/108269496/108269496/108271514	11
100304607	LOC100304607	1.23479	2.21441e-06			GO:1902711	GABA-A receptor complex	0.00426387	0.0221609	108262858/108263432/108263432/108263432/108263434/108268622/108268623/108269496/108269496/108269496/108271514	11
108272083	sirt4	1.22953	1.39028e-21			GO:0001518	voltage-gated sodium channel complex	0.00601478	0.0308751	108256230/108256244/100304602/100304602/100304602/100304602/100304600/100304600	8
108271876	LOC108271876	1.30412	0.00740575			GO:0032281	AMPA glutamate receptor complex	0.00693026	0.0351406	108255371/108260487/108260487/108266860/108268435/108268435/108268435/108268859/108268859/108268859/108268859	11
108271727	LOC108271727	-1.37246	4.06312e-06			GO:0016010	dystrophin-associated glycoprotein complex	0.0079998	0.039598	100528224/108255076/108255076/108255076/108258700/108258700/108258700	7
108271732	LOC108271732	4.36434	1.48807e-27			GO:0090665	glycoprotein complex	0.0079998	0.039598	100528224/108255076/108255076/108255076/108258700/108258700/108258700	7
108271591	LOC108271591	-2.37634	0.000276362			Molecular function
108271634	LOC108271634	7.9487	2.74782e-07			GO:0046873	metal ion transmembrane transporter activity	4.09e-26	2.79e-23	100303714/100304514/100528721/100528740/108254724/108254802/108254859/108254859/108254927/108255196/108255196/108255227/108255227/108255227/108255227/108255227/108255227/108255227/108255227/108255227/108255227/108255227/108255227/108255276/108255276/108255276/108255276/108255293/108255294/108255318/108255371/108255560/108255764/108255844/108255844/108255844/108255844/108255844/108255844/108255844…	207
108271493	LOC108271493	2.74285	9.65373e-07			GO:0015267	channel activity	2.46e-24	5.59e-22	100303714/100528740/108254724/108254802/108254927/108255276/108255276/108255276/108255276/108255318/108255371/108255423/108255677/108255764/108255844/108255844/108255844/108255844/108255844/108255844/108255844/108255873/108255876/108255876/108256037/108256037/108256037/108256037/108256037/108256037/108256037/108256105/108256145/108256145/108256154/108256230/108256298/108256298/108256298/108256670…	219
108272085	LOC108272085	2.30823	4.85166e-24			GO:0022803	passive transmembrane transporter activity	2.46e-24	5.59e-22	100303714/100528740/108254724/108254802/108254927/108255276/108255276/108255276/108255276/108255318/108255371/108255423/108255677/108255764/108255844/108255844/108255844/108255844/108255844/108255844/108255844/108255873/108255876/108255876/108256037/108256037/108256037/108256037/108256037/108256037/108256037/108256105/108256145/108256145/108256154/108256230/108256298/108256298/108256298/108256670…	219
108271520	oxtr	3.68283	3.6364e-05			GO:0022838	substrate-specific channel activity	1.11e-23	1.9e-21	100303714/100528740/108254724/108254802/108254927/108255276/108255276/108255276/108255276/108255318/108255371/108255423/108255677/108255764/108255844/108255844/108255844/108255844/108255844/108255844/108255844/108255876/108255876/108256037/108256037/108256037/108256037/108256037/108256037/108256037/108256105/108256145/108256145/108256154/108256230/108256298/108256298/108256298/108256670/108256670…	208
100528411	cav3	1.41735	2.4351e-15			GO:0005261	cation channel activity	2.75e-23	3.75e-21	100303714/100528740/108254724/108254802/108254927/108255276/108255276/108255276/108255276/108255318/108255371/108255423/108255677/108255764/108255844/108255844/108255844/108255844/108255844/108255844/108255844/108255876/108255876/108256037/108256037/108256037/108256037/108256037/108256037/108256037/108256105/108256145/108256145/108256154/108256230/108256670/108256670/108257368/108257567/108257567…	165
108272171	grm2	3.5241	2.55145e-05			GO:0005216	ion channel activity	6.65e-22	7.55e-20	100303714/100528740/108254724/108254802/108254927/108255276/108255276/108255276/108255276/108255318/108255371/108255423/108255677/108255764/108255844/108255844/108255844/108255844/108255844/108255844/108255844/108255876/108255876/108256037/108256037/108256037/108256037/108256037/108256037/108256037/108256105/108256145/108256145/108256154/108256230/108256298/108256298/108256298/108256670/108256670…	200
108271918	fancd2	-1.50058	1.86125e-22			GO:0022839	ion gated channel activity	1.62e-21	1.58e-19	100303714/108254724/108254802/108254927/108255276/108255276/108255276/108255276/108255371/108255423/108255677/108255764/108255844/108255844/108255844/108255844/108255844/108255844/108255844/108255876/108255876/108256037/108256037/108256037/108256037/108256037/108256037/108256037/108256105/108256145/108256145/108256670/108256670/108257368/108257569/108257676/108257676/108257676/108257745/108257745…	165
108271600	LOC108271600	6.5991	0.000101914			GO:0022836	gated channel activity	6.68e-21	5.69e-19	100303714/108254724/108254802/108254927/108255276/108255276/108255276/108255276/108255371/108255423/108255677/108255764/108255844/108255844/108255844/108255844/108255844/108255844/108255844/108255876/108255876/108256037/108256037/108256037/108256037/108256037/108256037/108256037/108256105/108256145/108256145/108256670/108256670/108257368/108257569/108257676/108257676/108257676/108257745/108257745…	168
108271561	LOC108271561	3.13613	3.15408e-07			GO:0005244	voltage-gated ion channel activity	3.48e-14	2.63e-12	100303714/108254724/108254802/108254927/108255371/108255764/108255844/108255844/108255844/108255844/108255844/108255844/108255844/108255876/108255876/108256037/108256037/108256037/108256037/108256037/108256037/108256037/108256145/108256145/108257368/108257569/108257676/108257676/108257676/108257745/108257745/108258161/108258284/108258317/108258482/108258975/108258975/108259107/108259107/108259107…	97
108271721	LOC108271721	5.1013	0.0139281			GO:0022832	voltage-gated channel activity	3.93e-14	2.68e-12	100303714/108254724/108254802/108254927/108255371/108255764/108255844/108255844/108255844/108255844/108255844/108255844/108255844/108255876/108255876/108256037/108256037/108256037/108256037/108256037/108256037/108256037/108256145/108256145/108257368/108257569/108257676/108257676/108257676/108257745/108257745/108257942/108257942/108258161/108258284/108258317/108258482/108258975/108258975/108259107…	98
108271998	LOC108271998	1.51019	0.0375167			GO:0022843	voltage-gated cation channel activity	7.18e-14	4.44e-12	100303714/108254724/108254802/108254927/108255371/108255764/108255844/108255844/108255844/108255844/108255844/108255844/108255844/108255876/108255876/108256037/108256037/108256037/108256037/108256037/108256037/108256037/108256145/108256145/108257368/108257569/108257676/108257676/108257676/108257745/108257745/108258284/108258317/108258482/108259107/108259107/108259107/108259107/108259202/108259202…	84
108271537	LOC108271537	2.99613	4.78625e-08			GO:0015077	monovalent inorganic cation transmembrane transporter activity	1.22e-13	6.9e-12	100303714/100528318/100528740/108254859/108254859/108254970/108255196/108255196/108255251/108255276/108255276/108255276/108255276/108255293/108255294/108255318/108255560/108255708/108255708/108255764/108255867/108255867/108255867/108256037/108256037/108256037/108256037/108256037/108256037/108256037/108256145/108256145/108256170/108256230/108256678/108256678/108256678/108256678/108256678/108256678…	162
108272804	apbb1ip	-2.89335	2.92495e-06			GO:0015081	sodium ion transmembrane transporter activity	6.66e-13	3.49e-11	108254859/108254859/108255196/108255196/108255276/108255276/108255276/108255276/108255293/108255294/108255560/108255867/108255867/108255867/108256230/108257567/108257567/108257567/108257714/108258321/108258410/108258577/108258578/108259063/108259314/108259314/108259312/108259312/108260804/108260896/108261056/108261056/108261056/108261056/108261301/108261542/108263727/108263923/108264114/108264114…	73
108272022	LOC108272022	2.74302	6.61923e-14			GO:0015085	calcium ion transmembrane transporter activity	4.59e-12	2.23e-10	108254724/108254802/108254927/108255227/108255227/108255227/108255227/108255227/108255227/108255227/108255227/108255227/108255227/108255227/108255227/108255371/108255844/108255844/108255844/108255844/108255844/108255844/108255844/108256154/108256170/108256670/108256670/108257368/108257567/108257567/108257567/108257968/108257968/108257968/108257968/108257968/108258317/108258331/108259194/108259194…	68
108271577	LOC108271577	1.47416	0.000257176			GO:0008066	glutamate receptor activity	5.59e-11	2.54e-09	108255876/108255876/108258284/108258482/108260487/108260487/108263977/108263977/108265050/100304477/108266033/108266410/108268435/108268435/108268435/108268859/108268859/108268859/108268859/108270069/108270069/108270146/108271537/108271537/108272171/108272196/108272196/108272392/108273492	29
108272908	gad2	3.2786	4.62131e-23			GO:0015079	potassium ion transmembrane transporter activity	3.31e-10	1.41e-08	100303714/100528740/108255318/108255764/108256037/108256037/108256037/108256037/108256037/108256037/108256037/108256145/108256145/108257567/108257567/108257567/108257569/108257634/108257676/108257676/108257676/108257745/108257745/108258321/108258577/108258578/108259063/108259107/108259107/108259107/108259107/108259202/108259202/108259202/108259249/108259249/108259249/108259249/108259249/108259249…	84
108271538	lhfpl4	2.4959	6.33367e-06			GO:0005262	calcium channel activity	1.8e-09	7.23e-08	108254724/108254802/108254927/108255371/108255844/108255844/108255844/108255844/108255844/108255844/108255844/108256154/108256670/108256670/108257368/108257567/108257567/108257567/108257968/108257968/108257968/108257968/108257968/108258317/108258331/108259194/108259194/108259478/108260041/108260041/108260041/108260041/108260043/108260043/108260043/108260043/108260503/108260503/108260503/108260503…	54
108271959	LOC108271959	-2.28395	2.13807e-36			GO:0022804	active transmembrane transporter activity	2.38e-09	8.59e-08	108254859/108254859/108254970/108255196/108255196/108255227/108255227/108255227/108255227/108255227/108255227/108255227/108255227/108255227/108255227/108255227/108255227/108255251/108255293/108255294/108255560/108255708/108255708/108255867/108255867/108255867/108256170/108256300/108256300/108256300/108256340/108256340/108256340/108256530/108256666/108256678/108256678/108256678/108256678/108256678…	132
108271942	LOC108271942	2.16237	1.51727e-19			GO:0005267	potassium channel activity	2.4e-09	8.59e-08	100303714/100528740/108255318/108255764/108256037/108256037/108256037/108256037/108256037/108256037/108256037/108256145/108256145/108257569/108257634/108257676/108257676/108257676/108257745/108257745/108259107/108259107/108259107/108259107/108259202/108259202/108259202/108259249/108259249/108259249/108259249/108259249/108259249/108259249/108259249/108259249/108259339/108259339/108260165/108261241…	66
108271528	LOC108271528	6.67901	6.6248e-05			GO:0015291	secondary active transmembrane transporter activity	3.7e-09	1.26e-07	108254859/108254859/108255196/108255196/108255251/108255293/108255294/108255560/108255867/108255867/108255867/108256300/108256300/108256300/108257567/108257567/108257567/108257714/108258410/108259138/108259314/108259314/108260365/108260511/108260804/108260845/108260896/108261301/108261542/108263040/108263467/108263467/108263467/108263467/108263467/108263467/108263467/108263467/108263727/108263765…	89
108271529	LOC108271529	1.71885	6.15557e-07			GO:0015276	ligand-gated ion channel activity	7.57e-09	2.34e-07	108255276/108255276/108255276/108255276/108255423/108255876/108255876/108256105/108256670/108256670/108257968/108257968/108257968/108257968/108257968/108258284/108258482/108259312/108259312/108260045/108260045/108260097/108260487/108260487/108260510/108260895/108260895/108260895/108260895/108260895/108260984/108262656/108262787/108262858/108263432/108263432/108263432/108263434/108263931/108264061…	72
108272176	LOC108272176	1.73067	0.0100634			GO:0022834	ligand-gated channel activity	7.57e-09	2.34e-07	108255276/108255276/108255276/108255276/108255423/108255876/108255876/108256105/108256670/108256670/108257968/108257968/108257968/108257968/108257968/108258284/108258482/108259312/108259312/108260045/108260045/108260097/108260487/108260487/108260510/108260895/108260895/108260895/108260895/108260895/108260984/108262656/108262787/108262858/108263432/108263432/108263432/108263434/108263931/108264061…	72
108272179	LOC108272179	4.20034	2.71007e-12			GO:0030276	clathrin binding	2.19e-08	6.48e-07	108255466/108255630/108255630/108255630/108258305/108258432/108258432/108259142/108260694/108260694/108264032/108264032/108267499/108267940/108267940/108267940/108267940/108267940/108268453/108268453/108271440/108271440/108271440/108271775/108271775/108271775/108271775	27
108271548	LOC108271548	1.62569	0.00456729			GO:0005201	extracellular matrix structural constituent	2.81e-08	7.96e-07	108255246/108255759/108255759/108256032/108256950/108256950/108257009/108257009/108257009/108257009/108257249/108257249/108257249/108257249/108257256/108257256/108258146/108259088/108259088/108259088/108259088/108259401/108259401/108259754/108260767/108260767/108260767/108260767/108260767/108260767/108261434/108263226/108263226/108263226/108263226	35
108272191	ppm1j	2.32048	7.16644e-05			GO:0051015	actin filament binding	4.55e-08	1.24e-06	100528584/100528600/108254750/108254796/108254798/108254799/108254993/108256114/108256114/108256540/108257081/108257219/108257378/108257378/108257378/108258690/108259277/108259277/108259277/108259776/108260192/108260192/108260192/108260504/108260504/108260504/108260882/108260882/108260882/108260882/108261106/108261236/108261464/108261465/108261475/108261626/108261842/108262116/108262121/108262180…	80
108271793	LOC108271793	2.7192	0.000266692			GO:0005245	voltage-gated calcium channel activity	5.19e-08	1.27e-06	108254724/108254802/108254927/108255371/108255844/108255844/108255844/108255844/108255844/108255844/108255844/108257368/108258317/108259478/108260503/108260503/108260503/108260503/108260503/108260503/108260503/108262656/108265065/108265094/108265794/108265794/108265794/108266034/108266240/108266240	30
108271835	LOC108271835	1.43347	6.53645e-05			GO:0022824	transmitter-gated ion channel activity	5.21e-08	1.27e-06	108255876/108255876/108256105/108258284/108258482/108260097/108260487/108260487/108260984/108262858/108263434/108265050/108265922/108266033/108266097/108266410/108266900/108267171/108268067/108268435/108268435/108268435/108268622/108268623/108268778/108268859/108268859/108268859/108268859/108269080/108269080/108270146/108270560/108271515/108272392/108273492/108274125	37
108278990	gpr158	2.05803	5.12979e-06			GO:0022835	transmitter-gated channel activity	5.21e-08	1.27e-06	108255876/108255876/108256105/108258284/108258482/108260097/108260487/108260487/108260984/108262858/108263434/108265050/108265922/108266033/108266097/108266410/108266900/108267171/108268067/108268435/108268435/108268435/108268622/108268623/108268778/108268859/108268859/108268859/108268859/108269080/108269080/108270146/108270560/108271515/108272392/108273492/108274125	37
108272109	LOC108272109	-1.01018	2.76684e-05			GO:0005230	extracellular ligand-gated ion channel activity	6.33e-08	1.49e-06	108255423/108255876/108255876/108256105/108258284/108258482/108260045/108260045/108260097/108260487/108260487/108260895/108260895/108260895/108260895/108260895/108260984/108262787/108262858/108263432/108263432/108263432/108263434/108265050/108265922/108266033/108266097/108266410/108266900/108267171/108268067/108268435/108268435/108268435/108268552/108268622/108268623/108268778/108268859/108268859…	48
108272196	LOC108272196	2.10069	4.14355e-08			GO:0003779	actin binding	1.45e-07	3.29e-06	100528584/100528600/100528947/108254750/108254771/108254796/108254798/108254799/108254891/108254891/108254891/108254891/108254891/108254993/108254997/108254997/108254997/108254997/108254997/108255967/108255967/108256114/108256114/108256507/108256507/108256507/108256540/108256729/108256729/108256746/108257081/108257184/108257184/108257219/108257242/108257335/108257378/108257378/108257378/108258102…	137
108272198	LOC108272198	3.35657	2.15427e-100			GO:0008509	anion transmembrane transporter activity	2.64e-07	5.8e-06	100528595/108254729/108254729/108254729/108254729/108254729/108254729/108254859/108254859/108255293/108255294/108255560/108255867/108255867/108255867/108255873/108256300/108256300/108256300/108257714/108258161/108258922/108258975/108258975/108259118/108259118/108259118/108259138/108259298/108259314/108259314/108259325/108259325/108259476/108260365/108260804/108260845/108260895/108260895/108260895…	107
108271616	LOC108271616	2.568	1.77072e-08			GO:0015293	symporter activity	2.95e-07	6.27e-06	108254859/108254859/108255196/108255196/108255251/108255293/108255294/108255560/108255867/108255867/108255867/108257714/108258410/108259138/108259314/108259314/108260804/108260896/108261301/108263765/108263923/108263983/108263983/108264284/108264284/108264284/108264308/108264339/108264339/108264339/108264671/108265072/108265235/108265662/108265671/108265753/108265753/108265848/108265961/108267129…	57
108271617	LOC108271617	6.17216	1.74259e-34			GO:0004970	ionotropic glutamate receptor activity	3.67e-07	7.58e-06	108255876/108255876/108258284/108258482/108260487/108260487/108265050/108266033/108266410/108268435/108268435/108268435/108268859/108268859/108268859/108268859/108270146/108272392/108273492/108274125	20
108271575	LOC108271575	5.72261	0.00245607			GO:0099094	ligand-gated cation channel activity	4.45e-07	8.78e-06	108255276/108255276/108255276/108255276/108255423/108255876/108255876/108256105/108256670/108256670/108257968/108257968/108257968/108257968/108257968/108258284/108258482/108259312/108259312/108260045/108260045/108260097/108260487/108260487/108260510/108260984/108262656/108262787/108263931/108264061/108264114/108264114/108264114/108264114/108264307/108264307/108264307/108264307/108264731/108264731…	52
108271521	LOC108271521	2.14104	3.88958e-31			GO:0044877	protein-containing complex binding	4.51e-07	8.78e-06	100304607/100528071/100528218/100528584/100528600/100528687/100528832/108254730/108254750/108254796/108254798/108254799/108254824/108254824/108254824/108254827/108254993/108255006/108255006/108255125/108255125/108255125/108255554/108256025/108256068/108256068/108256114/108256114/108256128/108256214/108256540/108256927/108257081/108257219/108257264/108257378/108257378/108257378/108257439/108258439…	153
108272148	LOC108272148	4.6416	0.000186932			GO:0015370	solute:sodium symporter activity	1.39e-06	2.63e-05	108254859/108254859/108255196/108255196/108255293/108255294/108255560/108255867/108255867/108255867/108257714/108258410/108259314/108259314/108260804/108260896/108261301/108263923/108264284/108264284/108264284/108264308/108264339/108264339/108264339/108265072/108265662/108265848/108265961/108270036/108270648/108271591/108271591/108271591/108271813/108271813/108274433/108274433/108274802	39
108273034	galnt11	-1.08601	2.03508e-07			GO:0015294	solute:cation symporter activity	3.64e-06	6.7e-05	108254859/108254859/108255196/108255196/108255251/108255293/108255294/108255560/108255867/108255867/108255867/108257714/108258410/108259314/108259314/108260804/108260896/108261301/108263923/108264284/108264284/108264284/108264308/108264339/108264339/108264339/108264671/108265072/108265235/108265662/108265671/108265753/108265753/108265848/108265961/108270036/108270648/108271591/108271591/108271591…	46
108271991	LOC108271991	3.85385	1.32766e-06			GO:0005343	organic acid:sodium symporter activity	5.51e-06	9.88e-05	108254859/108254859/108255293/108255294/108257714/108264308/108264339/108264339/108264339/108265662/108265848/108270648/108271591/108271591/108271591/108274433/108274433/108276326/108277450	19
108272134	LOC108272134	2.27258	1.93088e-15			GO:0005516	calmodulin binding	9.17e-06	0.000160101	108255068/108255331/108255331/108255344/108255499/108255499/108255499/108255499/108255499/108255499/108255499/108255499/108255499/108255499/108255499/108255499/108255499/108255499/108255499/108255499/108255499/108255499/108255499/108255499/108255499/108255499/108255499/108259202/108259202/108259202/108259747/108260541/108260541/108260541/108260760/108260865/108263500/108263500	38
108271794	h6pd	-2.07159	3.6423e-43			GO:0005249	voltage-gated potassium channel activity	9.79e-06	0.000166767	100303714/108255764/108256037/108256037/108256037/108256037/108256037/108256037/108256037/108256145/108256145/108257569/108257676/108257676/108257676/108257745/108257745/108259107/108259107/108259107/108259107/108259202/108259202/108259202/108259249/108259249/108259249/108259249/108259249/108259249/108259249/108259249/108259249/108259339/108259339/108260165/108263500/108263500/108263500/108263500…	46
108271798	LOC108271798	-1.76338	1.13154e-37			GO:0005518	collagen binding	1.13e-05	0.000188123	108254824/108254824/108254824/108254827/108255554/108258671/108258671/108258671/108258671/108258671/108258671/108258671/108258671/108258671/108258671	15
108272993	kmt2c	-1.70995	3.12101e-27			GO:0004857	enzyme inhibitor activity	1.56e-05	0.000253052	100528899/100529015/100862734/108254891/108254891/108254891/108254891/108254891/108254913/108255079/108255254/108255254/108255659/108255810/108256106/108256731/108257254/108257254/108257254/108257426/108257426/108257610/108257610/108257618/108257918/108258028/108258118/108258243/108258283/108258755/108258755/108258755/108258755/108258755/108258852/108258852/108258855/108259206/108259386/108259386…	80
108272046	shmt2	-1.07121	1.55481e-20			GO:0005326	neurotransmitter transporter activity	1.77e-05	0.00028046	100528595/108254859/108254859/108255196/108255196/108255293/108255294/108255560/108258410/108259138/108259314/108259314/108260804/108261301/108262949/108263983/108263983/108264308/108264339/108264339/108264339/108265072/108265235/108265662/108266328/108266328/108269279/108269279/108269279	29
108271592	nxph4	2.39394	0.000104838			GO:0008307	structural constituent of muscle	1.81e-05	0.000280916	108255740/108256540/108260326/108260326/108260326/108260326/108262180/108263839/108263839/108264806/108264806/108264806/108264806/108264806/108266288/108266288/108266288	17
108271596	stac3	-1.16423	0.00867539			GO:0005539	glycosaminoglycan binding	2.39e-05	0.000361869	100528071/108254824/108254824/108254824/108254960/108255125/108255125/108255125/108255962/108255962/108255962/108255962/108256055/108257009/108257009/108257009/108257009/108257172/108257249/108257249/108257932/108257932/108257932/108258496/108258496/108258852/108258852/108259193/108259193/108259204/108259204/108259730/108259737/108259737/108259737/108259737	36
108272031	LOC108272031	2.79256	0.00680069			GO:0005342	organic acid transmembrane transporter activity	3.12e-05	0.00046181	100528595/108254729/108254729/108254729/108254729/108254729/108254729/108254859/108254859/108255293/108255294/108257714/108258922/108259118/108259118/108259118/108259138/108259325/108259325/108259476/108260804/108261301/108262782/108263087/108263087/108263087/108263983/108263983/108264308/108264339/108264339/108264339/108265235/108265598/108265598/108265662/108265848/108266328/108266328/108267691…	56
108271880	ddit3	1.44015	8.49412e-07			GO:0005272	sodium channel activity	3.24e-05	0.000469989	108255276/108255276/108255276/108255276/108256230/108259312/108259312/108264114/108264114/108264114/108264114/108264980/108266410/100304602	14
108271973	mbd6	-1.45317	0.000174478			GO:0046943	carboxylic acid transmembrane transporter activity	4.07e-05	0.000576786	100528595/108254729/108254729/108254729/108254729/108254729/108254729/108255293/108255294/108257714/108258922/108259118/108259118/108259118/108259138/108259325/108259325/108259476/108260804/108261301/108262782/108263087/108263087/108263087/108263983/108263983/108264308/108264339/108264339/108264339/108265235/108265598/108265598/108265662/108265848/108266328/108266328/108267691/108267691/108267793…	55
108272124	kif5a	3.70611	4.11507e-08			GO:0008514	organic anion transmembrane transporter activity	5.54e-05	0.000769642	100528595/108254729/108254729/108254729/108254729/108254729/108254729/108254859/108254859/108255293/108255294/108255867/108255867/108255867/108257714/108258922/108259118/108259118/108259118/108259138/108259325/108259325/108259476/108260804/108260845/108260913/108261301/108262782/108263087/108263087/108263087/108263983/108263983/108264308/108264339/108264339/108264339/108264671/108265235/108265598…	68
108272126	LOC108272126	-2.91653	4.82189e-73			GO:0000981	DNA-binding transcription factor activity, RNA polymerase II-specific	8.22e-05	0.00111911	100305068/100528306/100528991/108254811/108254811/108254811/108254811/108254811/108254811/108255129/108255129/108255161/108255274/108255355/108255422/108255450/108255667/108255667/108255688/108255688/108255688/108255688/108255865/108255865/108255865/108256006/108256176/108256176/108256243/108256243/108256243/108256257/108256284/108256654/108256654/108256696/108256791/108256791/108257142/108257142…	161
108271543	sp7	1.15357	0.00666609			GO:0017056	structural constituent of nuclear pore	9.11e-05	0.00121702	108256583/108256583/108256583/108256583/108257272/108257272/108257839/108257839/108257839/108258620/108260123/108260123/108264722	13
108273048	actr3b	2.05174	1.39291e-06			GO:0005372	water transmembrane transporter activity	0.000108529	0.00142142	108255873/108257544/108257544/108259298/108264859/108267090/108267091/108271384/108272648/108272648/108272648/108274292	12
108271553	kcnq2	3.01738	4.04786e-26			GO:0001786	phosphatidylserine binding	0.000122794	0.0015441	108259142/108264032/108264032/108267681/108267940/108267940/108267940/108267940/108267940/108268453/108268453/108271440/108271440/108271440/108272263	15
108272072	ralgapb	-1.09715	3.31259e-11			GO:0005540	hyaluronic acid binding	0.000122794	0.0015441	108254960/108255962/108255962/108255962/108255962/108256055/108257172/108259193/108259193/108259204/108259204/108259737/108259737/108259737/108259737	15
108272004	tox2	1.38579	0.0029002			GO:0008331	high voltage-gated calcium channel activity	0.000124697	0.0015441	108254927/108259478/108260503/108260503/108260503/108260503/108260503/108260503/108260503/108265065/108265094	11
108271560	LOC108271560	1.82305	3.94372e-10			GO:1901618	organic hydroxy compound transmembrane transporter activity	0.000132701	0.00161387	108255560/108255873/108257714/108259298/108259314/108259314/108259699/108259699/108259699/108261268/108267090/108267091/108272179/108272648/108272648/108272648/108273568/108274245/108275388	19
108272150	LOC108272150	-1.10411	3.42743e-24			GO:0005452	inorganic anion exchanger activity	0.000135678	0.00162113	108255867/108255867/108255867/108256300/108256300/108256300/108263467/108263467/108263467/108263467	10
108271963	znfx1	1.69421	2.23696e-12			GO:0042805	actinin binding	0.000157584	0.00178871	108256540/108262180/108263839/108263839/108264806/108264806/108264806/108264806/108264806/108266288/108266288/108266288/108266290/108266290	14
108271544	cdh22	2.09965	0.00120519			GO:0051371	muscle alpha-actinin binding	0.000157584	0.00178871	108256540/108262180/108263839/108263839/108264806/108264806/108264806/108264806/108264806/108266288/108266288/108266288/108266290/108266290	14
108272018	LOC108272018	2.38503	0.00179289			GO:0051393	alpha-actinin binding	0.000157584	0.00178871	108256540/108262180/108263839/108263839/108264806/108264806/108264806/108264806/108264806/108266288/108266288/108266288/108266290/108266290	14
108271756	LOC108271756	-4.22201	4.98434e-15			GO:0015171	amino acid transmembrane transporter activity	0.000160392	0.00179074	100528595/108254729/108254729/108254729/108254729/108254729/108254729/108255293/108255294/108259118/108259118/108259118/108259138/108259476/108260804/108261301/108262782/108263087/108263087/108263087/108263983/108263983/108264308/108264339/108264339/108264339/108265235/108265598/108265598/108265662/108266328/108266328/108267691	33
108271755	slc12a5	5.60539	1.35758e-19			GO:0050839	cell adhesion molecule binding	0.000174264	0.00191425	100528071/108255006/108255006/108255125/108255125/108255125/108255204/108255255/108255255/108255255/108255255/108255255/108256068/108256068/108256545/108256545/108256708/108257253/108258496/108258496/108259133/108259567/108259567/108259730/108260504/108260504/108260504/108264771/108266072/108266341/108266341/108267071/108267312/108268414/108268421/108269094/108269300/108271744	38
100304843	pltp	-1.60807	1.13356e-07			GO:0042165	neurotransmitter binding	0.000188193	0.00203444	108255293/108255294/108255560/108256105/108258410/108260097/108260895/108260895/108260895/108260895/108260895/108260984/108264339/108264339/108264339/108265922/108266097/108266900/108267171/108268067/108268103/108268778/108269080/108269080	24
100528218	ube2c	-1.07143	1.46547e-14			GO:0005328	neurotransmitter:sodium symporter activity	0.000265263	0.00282279	108254859/108254859/108255196/108255196/108255293/108255294/108255560/108258410/108259314/108259314/108264308/108264339/108264339/108264339/108265072/108265662/108270036/108270648/108271591/108271591	20
108272263	LOC108272263	3.03521	9.53552e-36			GO:0008017	microtubule binding	0.000299852	0.00314177	100304594/100528832/100528929/100528965/108255463/108255910/108256070/108256070/108256070/108256070/108256070/108256070/108256070/108256070/108256070/108257000/108257000/108257000/108257555/108257734/108257735/108257795/108257795/108257795/108257795/108258629/108258630/108258630/108258735/108259019/108259025/108259025/108259025/108259301/108259301/108259595/108260224/108260255/108260255/108260255…	65
108271927	mybph	2.04759	9.68536e-50			GO:0004866	endopeptidase inhibitor activity	0.000309056	0.00318914	108254913/108255659/108256731/108257254/108257254/108257254/108257426/108257426/108257618/108257918/108258028/108258118/108258243/108258755/108258755/108258755/108258755/108258755/108258852/108258852/108259386/108259386/108259856/108260204/108261516/108261759/108261759/108262145/108263371/108263687/108263687/108264951/108265073/108266197/108266463/108266463/108266463/108267477/108268007/108268680…	49
108272289	tnnt2	2.2323	0.0276315			GO:0030414	peptidase inhibitor activity	0.00034728	0.00353009	108254913/108255659/108256731/108257254/108257254/108257254/108257426/108257426/108257618/108257918/108258028/108258118/108258243/108258283/108258755/108258755/108258755/108258755/108258755/108258852/108258852/108259386/108259386/108259856/108260204/108261516/108261759/108261759/108262145/108263371/108263687/108263687/108264951/108265073/108265476/108266197/108266463/108266463/108266463/108267477…	52
108279432	dpp6	1.99975	6.35463e-06			GO:0000149	SNARE binding	0.000399627	0.00400245	108257023/108257745/108257745/108258064/108258147/108258147/108258147/108258147/108258147/108259142/108260004/108260004/108260004/108260004/108260696/108262789/108262789/108263218/108263218/108264002/108264002/108264032/108264032/108264818/108264818/108266345/108266345/108266747/108266747/108266747/108266747/108266747/108266747/108266747/108266747/108266747/108266747	37
108272076	LOC108272076	4.22819	7.46562e-05			GO:0015250	water channel activity	0.000441756	0.00436028	108257544/108257544/108264859/108267090/108267091/108271384/108274292/108274293	8
108271519	snrpc	-1.04912	4.90021e-05			GO:0061135	endopeptidase regulator activity	0.000461248	0.00445913	100862735/108254913/108255659/108256731/108257254/108257254/108257254/108257426/108257426/108257618/108257918/108258028/108258118/108258243/108258755/108258755/108258755/108258755/108258755/108258852/108258852/108259386/108259386/108259856/108260204/108261516/108261759/108261759/108262145/108263371/108263687/108263687/108264951/108265073/108266197/108266463/108266463/108266463/108267477/108268007…	50
108272262	LOC108272262	1.91821	0.000196871			GO:0061134	peptidase regulator activity	0.000464866	0.00445913	100862735/108254913/108255659/108256731/108257254/108257254/108257254/108257426/108257426/108257618/108257918/108258028/108258118/108258243/108258283/108258755/108258755/108258755/108258755/108258755/108258852/108258852/108259386/108259386/108259856/108260204/108261516/108261759/108261759/108262145/108263371/108263687/108263687/108264951/108265073/108265476/108266197/108266463/108266463/108266463…	55
108271898	LOC108271898	-1.02073	4.52152e-06			GO:0030594	neurotransmitter receptor activity	0.000484509	0.00454539	108255876/108255876/108256105/108256790/108256790/108258284/108258482/108259214/108259734/108259734/108259734/108260097/108260487/108260487/108260984/108262849/108262858/108263434/108265050/108265922/108266033/108266097/108266410/108266900/108267171/108268067/108268103/108268435/108268435/108268435/108268622/108268623/108268778/108268785/108268785/108268785/108268785/108268859/108268859/108268859…	54
108271900	LOC108271900	1.28913	2.5977e-14			GO:0051427	hormone receptor binding	0.000487206	0.00454539	100304507/100305005/108255004/108255274/108256456/108256456/108256456/108256545/108256545/108257093/108257093/108257093/108257253/108258149/108258149/108258149/108258149/108258149	18
108271981	LOC108271981	-1.65079	5.6471e-21			GO:0015103	inorganic anion transmembrane transporter activity	0.000512525	0.00469696	108255560/108255867/108255867/108255867/108255873/108256300/108256300/108256300/108258161/108258975/108258975/108259298/108259314/108259314/108260365/108260804/108260895/108260895/108260895/108260895/108260895/108260896/108261301/108262858/108262944/108263434/108263467/108263467/108263467/108263467/108263467/108263467/108263467/108263467/108264284/108264284/108264284/108265753/108265753/108265961…	47
108271986	LOC108271986	1.53216	4.897e-16			GO:0015355	secondary active monocarboxylate transmembrane transporter activity	0.000524143	0.00469696	108255293/108255294/108257714/108264339/108264339/108264339/108265235/108271591/108271591/108271591/108272176/108272428	12
108273150	vav3	-1.18554	5.02121e-06			GO:0050840	extracellular matrix binding	0.000524143	0.00469696	108255076/108255076/108255076/108257932/108257932/108257932/108258671/108258671/108258671/108258671/108258671/108258671	12
108271987	abhd14b	-1.15887	2.38451e-07			GO:0015368	calcium:cation antiporter activity	0.00067302	0.00595275	108257567/108257567/108257567/108261542/108263727/108264287/108264763/108264763/108267603/108267603/108268508	11
108272156	mst1	-1.60671	6.25619e-30			GO:0019905	syntaxin binding	0.000755658	0.00653905	108257745/108257745/108258064/108259142/108260696/108264002/108264002/108264032/108264032/108264818/108264818/108266747/108266747/108266747/108266747/108266747/108266747/108266747/108266747/108266747/108266747/108268453	22
108272268	LOC108272268	2.75356	0.00478858			GO:0035257	nuclear hormone receptor binding	0.000760151	0.00653905	108255004/108255274/108256456/108256456/108256456/108256545/108256545/108257093/108257093/108257093/108257253/108258149/108258149	13
108272269	LOC108272269	1.57696	0.00311467			GO:0045296	cadherin binding	0.000768111	0.00653905	108255255/108255255/108255255/108255255/108255255/108256545/108256545/108256708/108257253/108259133/108259567/108259567/108260504/108260504/108260504/108264771/108267312/108272769	18
108271512	LOC108271512	1.14766	1.21554e-07			GO:0019900	kinase binding	0.000850906	0.00715447	100304978/108254710/108255006/108255006/108255638/108255773/108255773/108255773/108255773/108255773/108255773/108255773/108255773/108255773/108255773/108255773/108255819/108256106/108256540/108257334/108257334/108257593/108258446/108259243/108259243/108259282/108259282/108259282/108259609/108259996/108259996/108261864/108263134/108263134/108263655/108263842/108265557/108265557/108266875/108266963…	50
108272257	LOC108272257	2.78767	8.36236e-09			GO:0015631	tubulin binding	0.000904039	0.00750852	100304594/100528142/100528693/100528832/100528929/100528965/108255463/108255910/108256070/108256070/108256070/108256070/108256070/108256070/108256070/108256070/108256070/108256536/108256536/108256536/108256536/108256758/108257000/108257000/108257000/108257555/108257558/108257558/108257558/108257558/108257734/108257735/108257795/108257795/108257795/108257795/108258629/108258630/108258630/108258735…	73
108272036	LOC108272036	-1.91335	3.72528e-29			GO:0016917	GABA receptor activity	0.000996606	0.00812608	108256790/108256790/108262858/108263432/108263432/108263432/108263434/108268622/108268623/108269496/108269496/108269496/108271514/108271514	14
108271583	LOC108271583	3.17767	2.55163e-10			GO:0031406	carboxylic acid binding	0.00100226	0.00812608	100528755/100528762/108254960/108255962/108255962/108255962/108255962/108256055/108256234/108256234/108256542/108257172/108257660/108257689/108257690/100304998/100304998/108259193/108259193/108259204/108259204/108259504/108259504/108259737/108259737/108259737/108259737/108259737/108259737/108260895/108260895/108260895/108260895/108260895/108261073/108261073/108261073/108261073/108261073/108261073	40
108271961	edem1	-1.04263	6.68583e-11			GO:0098632	cell-cell adhesion mediator activity	0.00105422	0.00844683	108255880/108255880/108255880/108264676/108264676/108265811/108265811/108265811/108271577	9
108272291	glyctk	-1.49497	2.51534e-13			GO:0015144	carbohydrate transmembrane transporter activity	0.00122054	0.00966574	108255251/108255873/108259298/108260977/108267090/108267091/108267905/108272648/108272648/108272648/108275388/108275570/108277177/108277829/108277829	15
108271506	lrrn1	-2.24394	3.08659e-68			GO:0015662	ATPase activity, coupled to transmembrane movement of ions, phosphorylative mechanism	0.00160326	0.0122637	108255227/108255227/108255227/108255227/108255227/108255227/108255227/108255227/108255227/108255227/108255227/108255227/108256170/108258321/108258577/108258578/108259063	17
108271587	mitf	5.14795	0.0121989			GO:0072341	modified amino acid binding	0.00160326	0.0122637	108259142/108259504/108259504/108264032/108264032/108267681/108267940/108267940/108267940/108267940/108267940/108268453/108268453/108271440/108271440/108271440/108272263	17
108271503	LOC108271503	2.2683	4.21663e-08			GO:0098960	postsynaptic neurotransmitter receptor activity	0.00160326	0.0122637	108256105/108260097/108260984/108262858/108263434/108265922/108266097/108267171/108268067/108268622/108268623/108268778/108270069/108270069/108270560/108271515/108278498	17
108271532	LOC108271532	-1.43683	0.0174278			GO:0004867	serine-type endopeptidase inhibitor activity	0.00163502	0.0122637	108256731/108257426/108257426/108257918/108258028/108258118/108258243/108258755/108258755/108258755/108258755/108258755/108258852/108258852/108259856/108261516/108261759/108261759/108262145/108263687/108263687/108264951/108265073/108266197/108266463/108266463/108266463/108268680/108268681	29
108271800	LOC108271800	-1.33436	6.19777e-15			GO:0005544	calcium-dependent phospholipid binding	0.00163864	0.0122637	100528899/100529015/100862734/108255810/108256561/108256561/108256561/108256561/108257447/108257972/108257972/108257972/108257972/108257972/108259142/108264032/108264032/108265068/108267681/108268453/108268453/108268545/108269587/108270284/108271440	25
108271802	rims4	1.72004	0.00903482			GO:0004683	calmodulin-dependent protein kinase activity	0.0019431	0.0143843	108255068/108255499/108255499/108255499/108255499/108255499/108255499/108255499/108255499/108255499/108255499/108255499/108255499/108255499/108255499	15
108266768	col11a1	1.58267	2.22715e-68			GO:0015238	drug transmembrane transporter activity	0.00209064	0.0153101	100528595/108259138/108259314/108259314/108260804/108260845/108261301/108262949/108263266/108263667/108263983/108263983/108265662/108265848/108266328/108266328/108266970/108267090/108267091/108268852/108268852/108268852/108269279/108269279/108269279/108270648/108272843/108272843/108272843/108273095	30
108271770	mmp24	1.69228	4.50013e-07			GO:0098631	cell adhesion mediator activity	0.00229119	0.0166002	108255880/108255880/108255880/108264676/108264676/108265811/108265811/108265811/108271577	9
108271685	gdf5	5.7155	0.000368153			GO:0005416	amino acid:cation symporter activity	0.00245401	0.0175928	108255293/108255294/108264308/108264339/108264339/108264339/108265235/108265662/108270648/108271591/108271591	11
108255128	olfm3	2.84998	8.82564e-05			GO:1901681	sulfur compound binding	0.00261216	0.0185314	100528071/108254824/108254824/108254824/108255125/108255125/108255125/108256514/108256514/108257009/108257009/108257009/108257009/108257249/108257249/108257932/108257932/108257932/108258496/108258496/108258852/108258852/108259730/108263326/108263326/108263326/108263326/108265558/108265558/108265558/108266243	31
108267341	LOC108267341	2.01436	4.02974e-25			GO:0005251	delayed rectifier potassium channel activity	0.0033083	0.0229911	108259107/108259107/108259107/108259107/108259202/108259202/108259202/108259249/108259249/108259249	10
108271978	chl1	1.2244	1.98542e-21			GO:0005283	amino acid:sodium symporter activity	0.0033083	0.0229911	108255293/108255294/108264308/108264339/108264339/108264339/108265662/108270648/108271591/108271591	10
108271629	LOC108271629	1.03136	0.0170278			GO:0004869	cysteine-type endopeptidase inhibitor activity	0.0036355	0.0248753	108257254/108257254/108257254/108260204/108263371/108267477/108268007/108269205/108269205/108269205/108269205/108269205/108269206	13
108272185	LOC108272185	1.39058	4.25031e-06			GO:0015166	polyol transmembrane transporter activity	0.003689	0.0248753	108255873/108259298/108267090/108267091/108272648/108272648/108272648	7
108271680	LOC108271680	2.61786	0.0205319			GO:0015269	calcium-activated potassium channel activity	0.003689	0.0248753	108263740/108263740/108263740/108263740/108263740/108263740/108263740	7
108272324	LOC108272324	-1.40752	3.50902e-06			GO:0043177	organic acid binding	0.00402945	0.0269046	100528755/100528762/108254960/108255962/108255962/108255962/108255962/108256055/108256234/108256234/108256542/108256961/108257172/108257660/108257689/108257690/100304998/100304998/108259193/108259193/108259204/108259204/108259504/108259504/108259737/108259737/108259737/108259737/108259737/108259737/108260895/108260895/108260895/108260895/108260895/108261073/108261073/108261073/108261073/108261073…	41
108272326	LOC108272326	-1.05597	3.44788e-18			GO:0005237	inhibitory extracellular ligand-gated ion channel activity	0.00445051	0.0285946	108260895/108260895/108260895/108260895/108260895/108262858/108263434/108266900/108268622	9
108267667	arhgap21	1.26315	4.65119e-07			GO:0005391	sodium:potassium-exchanging ATPase activity	0.00445051	0.0285946	108258321/108258577/108258578/108259063/108261056/108261056/108261056/108261056/108266346	9
108272731	LOC108272731	2.03588	2.23913e-51			GO:0016888	endodeoxyribonuclease activity, producing 5'-phosphomonoesters	0.00445051	0.0285946	100528612/108254752/108255290/108259387/108263385/108263385/108263385/108263385/108263385	9
108272560	speg	4.92877	0.0206443			GO:0140161	monocarboxylate:sodium symporter activity	0.00445051	0.0285946	108255293/108255294/108257714/108264339/108264339/108264339/108271591/108271591/108271591	9
108273311	LOC108273311	4.50221	5.58363e-46			GO:0015179	L-amino acid transmembrane transporter activity	0.00494364	0.0314273	100528595/108259118/108259118/108259118/108259138/108259476/108260804/108261301/108262782/108263983/108263983/108266328/108266328/108267691/108267691/108267793/108267793	17
108272428	LOC108272428	2.20232	4.65864e-28			GO:0016835	carbon-oxygen lyase activity	0.0050413	0.0314273	108257898/108257898/108257898/108259876/108259930/100304496/100304496/108267613/108267613/108268178/108268921/108268921/108269388/108270580/108271510/108271934/108272134/108272134/108272134/108272134/108272677/108272677/108272677/108272677	24
108273207	fam210b	-1.25246	7.7058e-08			GO:0016836	hydro-lyase activity	0.00512276	0.0314273	108257898/108257898/108257898/108259876/108259930/100304496/100304496/108268178/108268921/108268921/108269388/108270580/108271510/108271934/108272134/108272134/108272134/108272134/108272677/108272677/108272677/108272677/108272677	23
108272651	tubb1	-1.5191	3.12988e-19			GO:0005160	transforming growth factor beta receptor binding	0.00517363	0.0314273	108254821/108254821/108255743/108255986/108257167/108262421/108263702/108263702/108263702/108264167/108266109/108266640/108268908/108269996/108270130/108270436/108270436/108270543/108271385	19
108268379	LOC108268379	1.44715	9.01406e-06			GO:0005507	copper ion binding	0.00517363	0.0314273	100528722/100528886/101154684/108255679/108256549/108256642/108256642/108256808/108259380/108259380/108260880/108260880/108263256/108263822/108264774/108265136/108266418/108269060/100528886	19
108273231	LOC108273231	-2.41339	6.69327e-40			GO:0008201	heparin binding	0.00517363	0.0314273	100528071/108254824/108254824/108254824/108255125/108255125/108255125/108257009/108257009/108257009/108257009/108257249/108257249/108257932/108257932/108257932/108258496/108258496/108258852	19
108272376	LOC108272376	-1.30158	0.0473421			GO:0008028	monocarboxylic acid transmembrane transporter activity	0.00521441	0.0314273	108255293/108255294/108257714/108258922/108259325/108259325/108264339/108264339/108264339/108265235/108271591/108271591/108271591/108272176/108272179/108272428/108273568/108274147/108275272/108275272/108276076	21
108272372	unc80	1.76719	1.53486e-10			GO:0016641	oxidoreductase activity, acting on the CH-NH2 group of donors, oxygen as acceptor	0.00577277	0.0344874	108255679/108256012/108259380/108259380/108263822/108264774/108265136/108266753/108269060/108276610	10
108273095	slc19a2	-1.01278	2.26538e-05			GO:0005388	calcium-transporting ATPase activity	0.0059646	0.0353235	108255227/108255227/108255227/108255227/108255227/108255227/108255227/108255227	8
108272587	gbx2	-1.23964	0.00522644			GO:0005310	dicarboxylic acid transmembrane transporter activity	0.00645578	0.0372604	100528595/108259138/108260804/108261301/108263983/108263983/108265848/108266328/108266328/108269279/108269279/108269279/108274433/108274433/108274505	15
108272966	mlph	4.41304	2.87751e-05			GO:0099529	neurotransmitter receptor activity involved in regulation of postsynaptic membrane potential	0.00645578	0.0372604	108256105/108260097/108260984/108262858/108263434/108265922/108266097/108267171/108268067/108268622/108268623/108268778/108270560/108271515/108278498	15
108273234	LOC108273234	4.07399	0.000185793			GO:1904315	transmitter-gated ion channel activity involved in regulation of postsynaptic membrane potential	0.00645578	0.0372604	108256105/108260097/108260984/108262858/108263434/108265922/108266097/108267171/108268067/108268622/108268623/108268778/108270560/108271515/108278498	15
108272418	LOC108272418	2.17882	4.52011e-05			GO:0016814	hydrolase activity, acting on carbon-nitrogen (but not peptide) bonds, in cyclic amidines	0.00671043	0.0376743	108255774/108255807/108257577/108257577/108257577/108257577/108257577/108257638/108258551/108259494/108259494/108259494/108259494/108259494/108265537/108265537	16
108273053	LOC108273053	-1.57479	3.86308e-18			GO:0004890	GABA-A receptor activity	0.00685939	0.0376743	108262858/108263432/108263432/108263432/108263434/108268622/108268623/108269496/108269496/108269496/108271514	11
108272385	LOC108272385	3.1639	8.15675e-09			GO:0005227	calcium activated cation channel activity	0.00685939	0.0376743	108255677/108259194/108259194/108263740/108263740/108263740/108263740/108263740/108263740/108263740/108263740	11
108273276	tmem198	1.31734	0.0126868			GO:0022840	leak channel activity	0.00685939	0.0376743	108255318/108257634/108257676/108257676/108257676/108261241/108268907/108269658/108270317/108270424/108274302	11
108272557	LOC108272557	3.51525	3.80957e-18			GO:0022841	potassium ion leak channel activity	0.00685939	0.0376743	108255318/108257634/108257676/108257676/108257676/108261241/108268907/108269658/108270317/108270424/108274302	11
108273178	asic4	1.23721	0.00636226			GO:0022842	narrow pore channel activity	0.00685939	0.0376743	108255318/108257634/108257676/108257676/108257676/108261241/108268907/108269658/108270317/108270424/108274302	11
108273224	LOC108273224	2.79576	4.05075e-15
108273279	arl6ip6	-1.1928	0.000325852
108272339	adam23	1.53709	2.09497e-11
108273107	evpl	-1.21416	6.05638e-29
108273109	srp68	-1.76474	7.09922e-39
108273122	nol11	-1.16842	1.61354e-14
108273123	tex2	-2.0715	3.11208e-41
108273124	axin2	-1.31024	1.88055e-09
108273130	LOC108273130	4.16526	0.00160995
108273131	LOC108273131	2.40336	4.79119e-33
108273138	LOC108273138	-1.58333	6.2826e-06
108270051	LOC108270051	-1.41909	1.12932e-08
108273134	micall1	-1.3776	4.2147e-05
108273136	gga1	-1.51161	9.6778e-11
108273142	LOC108273142	1.59001	3.95483e-10
100528752	c12h16orf45	1.18084	2.47167e-06
108273301	LOC108273301	1.49848	8.02669e-12
108273170	keap1	-1.42661	1.22842e-08
108272400	zglp1	-3.232	0.0322079
108272390	LOC108272390	3.67226	0.0113942
108273084	LOC108273084	-1.21894	5.38372e-08
108270606	tmem204	1.51071	0.000219118
108272374	LOC108272374	3.7902	0.00667317
108272402	erp27	2.95248	0.00323959
108273331	LOC108273331	2.42125	9.35672e-23
108273339	LOC108273339	4.93286	0.00481937
108272331	tmprss6	-1.74993	2.43751e-11
108273352	syngr1	2.927	1.75541e-08
108272395	cacng2	3.01619	3.73734e-05
108272445	LOC108272445	3.5135	0.0149404
108272343	LOC108272343	1.64919	0.0063644
108272921	LOC108272921	1.18851	0.0290047
108272922	LOC108272922	2.39644	8.34262e-13
108272918	kynu	4.60315	7.66454e-12
108273067	LOC108273067	-1.67542	1.24823e-06
108269116	LOC108269116	4.38802	1.03413e-16
108272887	LOC108272887	-1.39125	2.269e-13
108272769	LOC108272769	2.24774	0.000403942
108272381	fam171b	2.84248	4.0545e-24
108273239	col5a2	4.49643	3.3612e-36
100304775	atg9a	1.06869	6.31636e-06
108272349	LOC108272349	1.79832	8.38277e-15
108268894	LOC108268894	2.54135	5.65086e-21
108272389	LOC108272389	1.66774	0.00163108
108272356	ccr7	4.60684	0.0424062
108273222	LOC108273222	-3.13472	1.20139e-18
108273243	LOC108273243	1.26731	0.0223249
100304600	LOC100304600	1.42709	3.40253e-10
108273321	LOC108273321	-2.74314	2.1288e-43
108273242	nudt15	1.58406	1.76677e-09
108272695	itm2b	1.05097	7.32702e-18
108273171	cdk15	2.39983	1.71509e-05
108263117	LOC108263117	1.94568	8.54489e-13
108273186	wdr12	-1.27446	3.19298e-18
108272447	LOC108272447	1.49386	4.94767e-13
108273153	LOC108273153	1.24276	0.0025639
108272701	mbd5	-1.54247	3.11118e-09
108272367	LOC108272367	3.95403	0.00405813
108272448	LOC108272448	2.11533	4.04552e-07
108272897	LOC108272897	3.04126	8.2814e-25
108272899	LOC108272899	5.66978	2.52516e-12
108273340	mcm6	-1.70718	9.02356e-50
108268152	LOC108268152	5.19722	0.00182002
108273265	cygb	3.05846	0.000255301
108272380	LOC108272380	2.34855	8.94558e-08
108270924	LOC108270924	2.81566	3.91439e-49
108272407	LOC108272407	3.86164	5.23055e-09
108273356	LOC108273356	3.33365	0.0239392
108272346	LOC108272346	3.10873	0.000699175
108273157	LOC108273157	2.04612	2.19707e-05
108273159	LOC108273159	1.82235	0.00231531
108272627	rptor	-1.11713	2.28364e-10
108272631	ppp1r27	4.1952	2.18849e-14
108272632	LOC108272632	1.09449	6.74007e-06
108272901	LOC108272901	-1.18626	3.53104e-13
108272404	c12h17orf67	5.68484	4.72197e-41
108272375	cbx8	1.35923	0.00173807
108273256	LOC108273256	2.78723	0.00397065
108272928	rhot1	1.89896	0.00225582
108272931	rhbdl3	-1.32354	3.52191e-09
108272636	LOC108272636	1.21653	0.0147603
108272417	cfap52	-2.78152	8.28157e-07
108272525	LOC108272525	-1.04764	9.85314e-06
108272454	LOC108272454	1.61208	0.00190177
108272531	LOC108272531	-1.85047	1.11372e-09
108271844	LOC108271844	-3.99477	2.35275e-05
108272543	LOC108272543	2.34901	4.50943e-09
108272541	LOC108272541	1.79735	1.26985e-13
108272548	fopnl	-1.06972	0.000956625
108272544	myh11	1.61355	2.90849e-20
100528291	acp5	-1.49837	5.42328e-61
108272709	LOC108272709	1.02087	1.65047e-09
108273066	LOC108273066	-1.24087	0.000909598
108272765	LOC108272765	3.92592	2.68874e-286
108272677	LOC108272677	4.30285	1.0264e-35
108273091	chd4	-1.04536	2.89169e-27
108273237	LOC108273237	-1.01111	1.91521e-12
100304501	npy	4.29608	0.00101834
108272723	kat2b	1.36805	3.21687e-06
108272722	LOC108272722	-1.32653	4.04501e-19
108276074	LOC108276074	1.21468	0.00111961
108272420	LOC108272420	1.21514	1.20363e-08
100528886	s10ab	2.28426	4.5044e-17
108273227	LOC108273227	1.11967	1.69296e-05
108263122	LOC108263122	2.68533	5.73759e-06
108272645	LOC108272645	1.27013	3.4533e-07
108272648	LOC108272648	-2.26081	0.0381708
108272347	LOC108272347	2.84826	0.00740444
100528772	s10aa	1.36388	0.00185006
108272350	LOC108272350	3.25054	2.80908e-08
108272681	lrrc71	1.72055	0.0135157
108272711	crabp2	1.07967	6.42931e-10
108272713	rprd2	-1.18556	4.83429e-09
108272661	cers2	-1.06906	1.19639e-09
108272660	LOC108272660	-1.66457	2.4707e-16
108274409	LOC108274409	1.0993	0.00765356
108272411	tekt2	1.74229	0.00504171
108273342	LOC108273342	1.64664	3.4901e-13
108264213	sphk2	-3.41093	3.40602e-69
108272430	LOC108272430	5.42669	0.000920798
108272371	LOC108272371	3.12372	4.62465e-13
108272562	LOC108272562	5.14616	1.17441e-09
108272392	LOC108272392	3.0523	3.47481e-10
108272905	LOC108272905	1.39747	0.0140174
108272955	LOC108272955	2.6941	2.72597e-14
108272956	LOC108272956	-1.03729	4.92857e-08
108272888	LOC108272888	1.22686	0.0161735
108273361	LOC108273361	1.63972	5.39945e-11
108273367	LOC108273367	1.09118	0.0115578
108272370	LOC108272370	5.3074	6.11229e-06
108272563	LOC108272563	1.53823	0.00021437
108273261	LOC108273261	2.24007	0.0179579
108272954	LOC108272954	-1.03771	1.55287e-15
108272997	LOC108272997	4.23008	4.59766e-269
108272458	LOC108272458	-2.56735	2.04128e-21
108272670	LOC108272670	-2.85468	1.22065e-111
108260547	LOC108260547	2.98107	3.98597e-11
108277266	LOC108277266	2.91936	1.45031e-48
108272889	LOC108272889	2.44212	0.00597846
108272914	LOC108272914	2.18895	3.47266e-10
108272369	LOC108272369	2.94126	2.32716e-11
108272357	LOC108272357	3.41242	6.24375e-08
108261301	LOC108261301	5.27538	0.00144861
108273315	LOC108273315	-1.24051	4.39161e-26
108273161	LOC108273161	-1.0757	2.20725e-11
108272358	LOC108272358	3.00278	1.1152e-10
108273293	LOC108273293	-6.05733	2.15936e-36
108272959	LOC108272959	-1.36481	8.8656e-18
108273061	LOC108273061	1.20901	5.24995e-08
108273070	LOC108273070	1.3053	9.72595e-06
108272409	LOC108272409	2.22198	0.000257847
108264228	cnot3	-1.99277	2.96018e-19
108273329	adgrb2	1.1392	0.00516895
108272917	col9a2	3.13331	5.91731e-186
108272426	LOC108272426	1.57784	0.000325786
108272972	LOC108272972	3.18389	1.26976e-06
108272393	necab1	1.92148	0.003841
108273167	tmem64	-1.28003	7.62657e-08
108273262	bag6	-1.8544	3.92615e-15
108272696	abcf1	-1.0841	3.45803e-20
100528468	agr2	-1.25662	3.46824e-18
108273354	LOC108273354	1.46808	7.90132e-08
108272686	kpna6	-1.06131	3.39878e-14
108272687	txlna	-1.15113	1.83134e-11
108272689	LOC108272689	1.16391	3.648e-19
108272379	LOC108272379	6.33466	4.43405e-05
108272398	LOC108272398	-2.09681	1.31757e-14
108273322	LOC108273322	2.12784	6.36161e-48
108272552	irx1	-1.11426	3.56752e-06
108273343	ube2ql1	1.83561	7.37755e-07
108273268	nsun2	-1.06635	8.37576e-11
108280257	LOC108280257	2.28251	0.00522368
108280528	LOC108280528	4.78675	9.50046e-15
108273332	sh3bp5l	2.53033	1.33563e-11
108273306	gabbr1	2.36045	5.25746e-10
108273174	LOC108273174	-1.01972	2.57424e-08
108272788	tmem268	1.28992	0.000272205
108273190	LOC108273190	1.06816	3.90141e-06
108272570	LOC108272570	1.01706	0.00393951
108272569	col28a1	4.22682	4.61156e-15
100528498	tac1	2.64764	9.63557e-06
108272576	LOC108272576	-2.1234	9.95985e-09
108272568	jarid2	-1.09624	4.88986e-12
108272579	LOC108272579	2.14845	0.00770977
108272572	LOC108272572	-2.86698	0.0289006
108272328	LOC108272328	-3.62284	3.42105e-05
108273312	rbm43	1.05798	0.011377
108272654	eepd1	-1.35477	2.29271e-17
108272614	LOC108272614	2.62184	9.69068e-06
108272615	pex11b	-1.68247	2.73029e-08
108272618	LOC108272618	-1.38709	0.0142853
108272624	LOC108272624	-1.20753	0.000288445
108272626	LOC108272626	2.78652	7.83389e-05
100862737	prmt1	-1.25371	1.16061e-28
108273328	LOC108273328	-4.8691	0.0195068
100305005	LOC100305005	4.17958	6.36016e-08
108280311	ap2a1	-1.32943	1.00266e-22
108272465	LOC108272465	2.93413	2.40506e-05
100304598	LOC100304598	1.71087	0.0100024
108272405	myl4	5.04374	3.10414e-07
108272803	LOC108272803	1.44082	6.41721e-10
108272817	cdc27	-1.32675	3.06066e-13
108280354	LOC108280354	1.03597	0.00935759
108272845	LOC108272845	4.67074	0.0398646
108272835	LOC108272835	3.27838	3.62501e-20
108272834	LOC108272834	4.27668	0.0206808
108272812	LOC108272812	1.46212	0.0154913
108272855	LOC108272855	2.21401	3.07114e-13
108272839	LOC108272839	1.12395	0.000181936
108272814	LOC108272814	-1.88801	4.68235e-10
108272824	rangap1	-1.34114	6.15521e-14
108272807	LOC108272807	-1.67499	4.18427e-79
108272832	LOC108272832	7.80601	5.20664e-07
108272819	LOC108272819	-1.08015	6.3721e-21
108273683	LOC108273683	2.47317	4.94491e-24
108272809	LOC108272809	-1.26408	1.43589e-22
108272810	LOC108272810	-1.88899	3.5248e-07
108272843	rtbdn	3.31968	0.0247926
108272856	hn1	1.80295	6.94164e-12
108280579	LOC108280579	4.10085	9.74578e-92
108273011	hlf	2.68674	0.0012279
108272985	LOC108272985	-1.35846	0.000183974
108272988	LOC108272988	2.87737	1.86638e-05
100528500	rcn3	1.15417	1.8716e-19
108273016	LOC108273016	1.82019	0.0239453
108272990	LOC108272990	1.6657	0.030053
108272983	LOC108272983	3.34179	1.06932e-10
108273005	LOC108273005	3.23027	0.0026911
108272473	LOC108272473	4.51377	0.0116535
108272981	LOC108272981	4.10643	7.93245e-16
108272984	LOC108272984	2.10479	1.29999e-07
108272474	LOC108272474	2.55742	0.00151159
108273026	LOC108273026	1.07659	4.85269e-05
108272975	LOC108272975	-1.49834	1.72254e-20
108273050	ddx47	-1.44545	1.17683e-24
108273049	wbp11	-1.43137	4.81774e-15
108273047	LOC108273047	2.78415	3.22089e-20
108272745	LOC108272745	1.53073	1.09979e-06
108280371	fus	1.20629	5.51669e-06
108272399	LOC108272399	4.37629	2.3259e-18
108272488	LOC108272488	-1.48943	0.0239578
108272508	rrp7a	-1.19042	1.35406e-07
108280267	setd1a	-1.77515	2.11517e-08
108272481	LOC108272481	1.93361	0.00462008
108272500	sox10	1.1489	2.09461e-06
108280431	hsd3b7	1.21535	0.000211548
108272503	LOC108272503	3.09034	0.00162794
108272484	LOC108272484	1.15818	0.00214034
108272485	LOC108272485	3.8629	2.20755e-08
108272486	LOC108272486	2.79511	0.00106
108272487	LOC108272487	2.8234	0.000133214
108274225	LOC108274225	6.01775	0.000136121
108273522	adamts14	1.67462	1.69872e-08
108264254	tmc4	-3.06045	9.67024e-11
100528669	ndufb8	1.05433	6.5856e-12
108273857	LOC108273857	2.86734	0.00207406
108273860	LOC108273860	3.51018	0.00319428
108273861	LOC108273861	2.68764	0.00291167
108273859	LOC108273859	5.57621	0.000615483
108273854	LOC108273854	1.4231	9.43179e-08
108273470	fads6	2.15954	9.21705e-07
108274290	LOC108274290	-1.65528	0.00210036
108273800	polr3a	-1.29443	3.80913e-16
108273866	LOC108273866	-1.33386	5.27245e-26
108274367	LOC108274367	7.71057	2.16987e-07
108273619	rgr	5.63582	8.14365e-07
108273604	LOC108273604	2.13356	5.63117e-07
108273528	LOC108273528	1.45852	0.00561371
108273618	ikzf5	-1.57231	0.000880009
108273610	LOC108273610	2.31292	0.0291903
108273609	LOC108273609	5.078	0.0143389
108273600	cpxm2	3.45948	0.00363034
108273603	chst15	3.62633	0.00176976
108273606	hpdl	-1.10414	0.000338632
108274168	mmp21	-1.5152	0.00126552
108274169	uros	-1.51401	8.25742e-16
108274258	LOC108274258	-1.51831	1.08592e-17
108274319	shbg	2.03845	0.0134143
108273729	polr2a	-2.92373	2.55014e-101
108273901	ablim2	-1.61036	1.6171e-21
108274364	LOC108274364	1.26113	0.0141546
108280619	smg1	-1.78119	3.23776e-40
108273505	LOC108273505	2.20391	0.00811353
108273754	neurl4	-1.7859	1.34032e-09
108273759	LOC108273759	-1.28787	0.0246381
108264261	LOC108264261	-2.741	2.2478e-12
108273530	LOC108273530	-1.17427	0.000360584
108273462	ca10	3.67023	1.02508e-11
108273438	LOC108273438	1.34347	0.00709304
108273444	rnf157	1.89512	7.63313e-10
108274206	LOC108274206	1.36759	0.000850211
108274332	LOC108274332	3.36878	1.42462e-07
108273480	cdrt1	-1.774	4.18184e-15
108274242	pmp22	1.16475	1.04241e-14
108274237	slamf7	2.27337	0.00168832
108280654	armc5	-2.04656	1.41792e-06
108274087	ryr2	1.88784	3.4696e-09
108274081	LOC108274081	2.77834	3.06522e-31
108273456	LOC108273456	4.73752	0.00644802
108273566	LOC108273566	7.28173	7.90338e-12
108274093	psd	1.03407	0.00118105
108273822	LOC108273822	-1.47067	5.96468e-08
108280749	LOC108280749	5.97174	3.96914e-26
108273652	foxi2	-1.10181	0.0316836
108274189	ebf3	1.45363	7.85787e-17
108274325	tcerg1l	2.18812	1.20226e-05
100528444	bnip3	1.43614	1.40208e-08
108273475	jakmip3	3.14117	3.51571e-09
108273712	dpysl4	2.74218	2.19738e-54
108273717	LOC108273717	3.15804	0.00111175
108273714	LOC108273714	2.81168	8.83745e-56
108273713	LOC108273713	1.19919	9.62587e-09
108273557	LOC108273557	1.44224	9.43435e-05
108274306	nploc4	-1.53928	3.34838e-08
100528671	pde6g	-2.09	1.9511e-05
108273564	LOC108273564	5.98029	4.11128e-40
108273404	LOC108273404	2.53411	3.9005e-05
108274368	LOC108274368	2.66861	2.20439e-32
108273954	LOC108273954	2.93068	1.68571e-20
108273953	LOC108273953	1.00635	1.13864e-17
108273968	LOC108273968	-2.13251	1.6054e-71
108274197	LOC108274197	-1.41478	7.85381e-15
108274200	rhoq	2.95033	1.19333e-15
108273496	LOC108273496	1.48895	0.0318663
108274166	LOC108274166	2.24792	9.6773e-09
108273916	slc9a3r1	-1.17008	4.30623e-23
108274170	narf	-1.43863	1.02339e-28
108274112	ddit4	1.28546	8.64664e-05
108274097	spock2	2.88974	1.14375e-37
108273562	LOC108273562	1.65774	0.00726309
108273491	LOC108273491	2.41273	2.60161e-18
108273705	LOC108273705	2.48381	0.000562725
108273706	LOC108273706	2.47685	2.1384e-05
108273703	arhgap12	-1.33768	2.64261e-15
108274187	map3k8	1.1041	0.00263298
108274338	LOC108274338	-1.55318	1.53909e-33
108273998	fasn	-1.86584	2.31528e-67
108273414	LOC108273414	1.89562	2.01257e-07
108273449	nog	1.72061	0.000261939
108273987	LOC108273987	1.77758	1.24332e-05
108273986	stxbp4	2.22909	0.0140432
108273492	LOC108273492	4.348	0.000743099
108264271	LOC108264271	-1.66355	0.00313223
108280818	LOC108280818	-1.00116	2.4876e-15
108273870	chad	3.38056	2.60287e-21
108273969	sec24c	-1.87486	1.02414e-48
108273477	LOC108273477	3.23558	1.39093e-74
108273442	LOC108273442	1.64453	0.0302573
108273558	LOC108273558	9.27441	4.67258e-10
108274008	bahcc1	-1.10734	7.55489e-12
108273418	fscn2	2.01167	0.0122644
108273465	LOC108273465	-1.82813	1.67664e-18
108274067	LOC108274067	1.78745	1.44149e-10
108273939	sema4g	-1.76652	7.27342e-05
108274281	LOC108274281	1.92269	1.87626e-18
108274302	kcnk1	1.61168	1.10389e-13
108274254	LOC108274254	1.47634	0.021447
108274253	entpd1	1.14371	2.50386e-08
108273487	LOC108273487	6.38968	5.64143e-09
108274114	tcf7l2	1.52914	1.27646e-08
108273979	vti1a	-2.05012	2.87216e-09
108274216	tectb	5.53747	0.000648377
108280655	med25	-1.22237	9.67138e-06
108273724	habp2	5.74297	1.11229e-17
108273720	nrap	2.04432	3.22412e-47
108273727	casp7	1.53031	2.69964e-07
108273726	LOC108273726	1.72237	0.000761819
108273728	LOC108273728	2.67003	0.0116215
108280667	lrrc4b	2.60089	0.00137301
108273482	tdrd1	-4.25051	0.0167945
108274130	afap1l2	1.10693	4.73763e-05
108280644	mybpc2	1.80325	0.000399216
108273976	bms1	-1.6981	1.92702e-32
108273977	LOC108273977	-2.09184	2.9783e-05
108274318	LOC108274318	2.56366	0.00268002
108273676	phkg2	-1.23123	6.56703e-12
108274956	LOC108274956	3.02913	0.00259325
108273677	LOC108273677	1.55864	6.81923e-05
100528546	prr15l	1.615	0.03059
108273684	osbpl7	3.62633	0.00176976
108273400	tbkbp1	4.66606	4.38601e-06
108274275	LOC108274275	1.3987	1.59657e-14
108273441	LOC108273441	6.70246	6.23304e-05
108274057	cdk5r1	3.77883	2.98227e-43
108274069	cacna1g	1.14387	1.21593e-06
108280673	tbc1d17	-2.68595	4.09602e-24
108274372	dusp3	1.38799	0.000452646
108274144	tmem106a	1.86508	0.000457195
108280826	LOC108280826	-2.52403	2.10734e-06
108273738	LOC108273738	-1.21811	1.12101e-05
108273739	LOC108273739	1.63492	0.0010704
108273743	srcap	-1.43175	1.73904e-32
108273763	LOC108273763	-1.09977	5.37005e-13
108273762	slc16a6	1.04949	0.0027167
108273767	LOC108273767	1.52804	0.000411841
108273539	LOC108273539	2.84349	0.0372348
108273766	LOC108273766	-1.876	1.87456e-10
108273855	ppfia3	2.34799	2.06862e-17
108274361	kctd17	1.32238	2.1198e-07
108273479	csdc2	3.55743	8.17843e-11
108278777	LOC108278777	-1.11917	0.000826381
108273568	slc16a8	-4.07402	1.71442e-10
108273445	LOC108273445	2.40512	9.46129e-22
108274323	rsl1d1	-1.11738	2.18457e-16
108264329	LOC108264329	4.06893	0.00245062
108274240	shisa9	4.06264	1.86154e-09
108278793	LOC108278793	6.02618	0.00013245
108274293	aqp8	4.60684	0.0424062
108274292	LOC108274292	1.18729	0.00766153
108273554	neurl2	2.38708	3.75238e-11
108273686	rnf151	5.53747	0.000648377
108274201	LOC108274201	1.19533	0.000110501
108274013	trrap	-2.24184	1.37388e-53
108273962	bhlha15	-1.31719	0.0126847
108273555	LOC108273555	1.81039	0.00386772
100528766	prv2	4.80868	0.000160521
108273406	LOC108273406	5.28996	2.39427e-10
108273653	dlgap5	-1.67837	2.14579e-27
108273658	cyth3	1.1671	0.00192834
108260353	ifi35	1.2714	3.23428e-06
100304861	acta2	1.20371	0.00383033
108273485	LOC108273485	5.31965	0.00137115
108274236	pcgf5	1.53539	6.19362e-05
108274291	hectd2	1.4489	4.63277e-05
108273448	LOC108273448	2.69209	4.43047e-17
108273402	LOC108273402	3.52952	1.44365e-06
108274262	znf281	-1.55329	3.49879e-16
108273814	LOC108273814	-3.32248	1.10221e-53
108273813	LOC108273813	1.54305	1.082e-08
108273816	acbd4	-1.18131	8.50261e-05
108274329	LOC108274329	3.78829	2.51755e-06
108273488	LOC108273488	1.81151	0.0415273
108273509	LOC108273509	2.58985	0.00878783
108276610	LOC108276610	2.27071	1.79863e-27
108273473	LOC108273473	2.58489	2.38681e-06
108274339	dnah9	-1.84316	3.7829e-13
108274022	LOC108274022	-1.41963	9.70529e-21
108273454	glp2r	4.66935	0.00017955
108273752	dhrs7c	2.14026	1.25142e-16
108273750	LOC108273750	2.58603	6.34557e-15
108274352	LOC108274352	1.5942	1.53173e-07
108274012	LOC108274012	2.83507	0.0131396
108273832	LOC108273832	-1.03063	6.50726e-18
108273399	ado	1.17293	0.00125891
108273459	rhobtb1	-2.436	2.67222e-19
108274147	slc16a9	1.05733	1.59223e-07
108273415	fam13c	4.54936	0.0103564
108273416	phyhipl	1.4963	9.74373e-05
108274001	ube2d1	-1.06602	0.000117789
108273410	LOC108273410	1.10343	0.00202254
108274156	a1cf	-2.03542	7.89668e-51
108276106	LOC108276106	4.61617	6.05584e-06
108274284	LOC108274284	2.64387	0.000993049
108274326	g6pc	-2.30112	2.15116e-48
108274343	LOC108274343	-3.94243	4.5379e-69
108273466	ptges3l	1.54911	3.90969e-10
108274083	itga3	-1.24304	1.20193e-19
108274082	ace	-2.26026	2.69452e-46
108273397	LOC108273397	-4.27161	4.05134e-06
108276117	LOC108276117	-1.52321	0.0027087
108273837	plce1	1.03681	4.4561e-05
108274301	pde6c	2.75501	2.66155e-06
108274245	rbp4	2.28895	9.37035e-90
108273486	LOC108273486	2.73373	6.59933e-14
108273398	sox9	1.58225	2.42332e-18
108274330	LOC108274330	-2.62428	6.33677e-44
108276142	LOC108276142	6.09511	2.30245e-11
108273904	LOC108273904	1.97783	0.001984
108273905	heatr1	-1.08478	3.30634e-21
108273413	LOC108273413	1.6359	2.17646e-14
108274024	LOC108274024	1.47534	1.35095e-09
108276091	LOC108276091	1.2811	1.61752e-06
108273395	gdf10	1.95868	2.60184e-06
108273519	rbp3	6.17715	1.43198e-11
108274141	LOC108274141	3.78306	3.7029e-07
108274180	wnk4	-1.23255	3.79804e-07
108274312	lsm12	-1.01908	5.62946e-06
108273634	LOC108273634	3.00113	0.0010131
108274341	LOC108274341	-1.54782	5.59058e-05
108274342	LOC108274342	-1.98815	6.27015e-11
108273949	LOC108273949	2.7162	2.24075e-25
108273964	plekhm1	-1.25843	6.71939e-17
108273691	LOC108273691	1.81652	0.0198185
108273693	LOC108273693	4.70256	0.0371203
108273546	LOC108273546	1.62506	0.0201382
108273504	LOC108273504	7.81065	1.41165e-07
108274153	LOC108274153	2.89766	1.14515e-10
108274073	LOC108274073	-1.0369	2.95209e-09
108273514	LOC108273514	2.56587	4.53064e-06
108275959	LOC108275959	3.40402	0.000300995
108274107	LOC108274107	2.5247	4.56719e-24
108274042	LOC108274042	3.96242	1.11863e-07
108273420	LOC108273420	-1.51193	8.60349e-05
108273636	LOC108273636	3.26678	0.00294856
100304499	aldoa	2.7757	1.8894e-172
108273640	LOC108273640	2.85255	3.91512e-07
108273637	LOC108273637	-2.20753	2.44411e-19
108275911	LOC108275911	-1.14436	5.56922e-05
100304733	LOC100304733	-1.23121	2.67524e-36
108274210	LOC108274210	1.12846	0.0150256
108273573	LOC108273573	3.16834	9.76508e-09
108273572	LOC108273572	3.20812	2.32577e-108
108273578	LOC108273578	-1.66073	5.28904e-12
108273579	psmc5	-2.38273	9.30575e-43
108273574	LOC108273574	2.17041	5.36109e-05
108273585	LOC108273585	3.6566	9.37841e-06
108273569	mki67	-1.43573	6.63092e-37
108273582	LOC108273582	3.14805	0.000195369
108273577	LOC108273577	3.93306	1.00663e-15
100528318	ndua4	4.65929	1.73347e-19
108273494	LOC108273494	1.67915	2.8365e-10
108273556	LOC108273556	-1.24092	4.33228e-05
108273849	LOC108273849	-1.54718	0.0111296
108274226	LOC108274226	3.26401	5.11809e-215
108274359	LOC108274359	-4.47199	0.00939907
108274005	LOC108274005	2.81676	0.00660419
108274007	LOC108274007	1.33201	0.0207238
108274121	LOC108274121	3.35024	8.68829e-26
108275998	LOC108275998	1.51868	5.86565e-06
108274188	med1	-1.01712	2.94822e-09
108273595	neurod2	5.83971	4.96091e-05
108273453	LOC108273453	1.22208	0.00722507
108274033	top2a	-1.59585	1.03209e-54
100528939	mylpf	3.43782	3.62585e-39
108273876	irf9	2.47833	2.12083e-14
108273474	LOC108273474	-3.88932	4.46488e-06
108273451	LOC108273451	-1.71214	0.0392207
108273450	LOC108273450	-2.62093	3.86338e-12
108273549	drosha	-1.48576	1.38204e-10
108273803	LOC108273803	2.74629	0.00146037
108273804	LOC108273804	-1.04061	2.11796e-10
108273806	ppp1r16a	-1.02982	0.00726744
108273807	LOC108273807	2.61776	0.000644121
108273769	LOC108273769	-1.52048	8.74473e-34
108273772	LOC108273772	2.26971	0.000158877
108273551	LOC108273551	-1.79587	0.00303933
108274276	LOC108274276	1.56099	0.0026864
108273789	c13h10orf88	-1.25972	0.00665288
108274353	grid1	3.64279	8.46329e-16
108273999	ccser2	-1.55893	7.23449e-07
108274835	LOC108274835	1.49396	2.16434e-05
108274785	akap9	-1.30459	1.47109e-11
108274814	gja9	-2.17653	5.66138e-05
108277493	abcc1	-1.22967	1.74002e-06
108274545	LOC108274545	-1.05777	1.83864e-06
108277500	nde1	-1.7044	2.96385e-15
108274802	LOC108274802	2.33242	0.000318086
108274792	tert	-1.3485	1.38615e-08
108274794	LOC108274794	1.05809	0.033185
108274424	LOC108274424	-1.56765	0.0142088
108274871	LOC108274871	3.11379	1.60703e-07
108274837	LOC108274837	1.85329	9.07395e-09
108274862	LOC108274862	2.07502	0.0319322
108274787	LOC108274787	1.12366	2.96948e-08
108274834	LOC108274834	4.48713	5.31602e-11
108274828	LOC108274828	2.22279	0.00103816
108274796	LOC108274796	1.55041	4.53624e-12
108255676	LOC108255676	-1.06184	1.65215e-14
108274789	LOC108274789	-1.23596	4.89367e-11
108274841	LOC108274841	-1.26151	1.86427e-08
108260401	srcin1	1.65473	8.7967e-05
108274880	LOC108274880	-2.68957	6.1042e-72
108274881	LOC108274881	-1.29644	0.00189175
108275257	fam135b	2.2937	3.70454e-06
108274971	LOC108274971	3.03526	0.0204918
108274547	LOC108274547	5.1449	9.37738e-68
108274548	LOC108274548	4.43387	1.44962e-95
108274549	col22a1	3.49908	1.0415e-51
108278868	LOC108278868	-1.59231	0.000396028
108275365	LOC108275365	-1.25603	2.02153e-06
108274550	LOC108274550	3.22675	0.0089654
108274477	sncb	2.61248	5.40132e-34
108274667	LOC108274667	6.59873	9.12945e-05
108274666	ctnna1	-2.21411	2.86568e-83
108274670	LOC108274670	1.34476	0.0423637
108274669	LOC108274669	2.08919	0.00358282
100528697	tsn17	-1.42472	1.53392e-06
108275070	synpo	-1.31639	3.61784e-06
108275371	dctn4	-1.0038	1.54413e-07
108274952	gpx3	1.46908	3.74966e-15
108275396	LOC108275396	1.64203	1.35848e-06
108274652	LOC108274652	-1.04348	5.05512e-05
108274653	rmnd5b	-1.25997	7.84987e-08
108274660	c14h5orf24	1.08776	4.2518e-12
108274487	LOC108274487	5.07738	1.93961e-07
108275193	LOC108275193	2.34449	0.000654748
108275283	LOC108275283	4.06121	0.0310325
108275282	rnf139	-1.43598	7.14569e-10
108275179	mtss1	1.47517	0.000742835
108274502	LOC108274502	3.99988	0.00285827
108275051	LOC108275051	-1.34226	9.67496e-07
108274609	LOC108274609	2.33562	0.0411009
108274614	LOC108274614	2.73301	5.19432e-08
108274509	LOC108274509	4.1972	7.69327e-19
108274552	cntnap1	4.25375	1.81761e-08
108275213	LOC108275213	1.43732	6.28746e-08
108275104	LOC108275104	1.5789	0.000478105
100305117	LOC100305117	1.73891	1.27385e-22
108275255	syt7	4.02524	3.4289e-05
108269801	LOC108269801	2.85237	4.01462e-15
108274703	pgghg	-1.12322	3.18205e-06
108274523	gnb5	2.07686	1.49052e-13
108275443	LOC108275443	-1.83615	2.30544e-07
108275367	LOC108275367	1.56648	0.00207601
108275426	LOC108275426	2.65416	3.20655e-05
108274968	ambra1	-1.10117	2.86321e-06
108274589	LOC108274589	2.59391	7.33482e-08
108275356	nox5	3.59802	0.0123904
108275357	LOC108275357	-1.14374	8.55506e-12
108275358	LOC108275358	2.35215	7.93025e-19
108275231	dhtkd1	-1.01466	6.61287e-09
108275314	kcnc1	3.01338	4.24398e-06
108274698	c1ql1	4.28945	0.0200205
108274454	tph1	2.86244	1.92091e-06
108274987	hps5	-1.21869	8.15841e-11
108260036	meioc	-1.90874	0.0395284
108274519	LOC108274519	3.22593	4.20978e-12
108275097	ppm1h	2.85515	7.5802e-08
108274444	LOC108274444	-1.48798	3.10312e-05
108275317	LOC108275317	2.55274	8.54343e-05
108274441	LOC108274441	-2.48257	1.77858e-24
108275413	fam96a	-1.36346	8.3098e-09
108275308	spg11	-1.19558	1.29183e-16
108274708	LOC108274708	-5.21807	1.4753e-154
108275387	LOC108275387	1.82717	6.46063e-09
108275388	LOC108275388	4.16287	0.0251282
108275252	LOC108275252	1.11719	0.000279892
108275253	LOC108275253	-3.56691	2.0413e-167
108275274	pnpla8	1.09233	1.5366e-05
108275444	LOC108275444	2.07048	2.45614e-29
108274525	pdzrn4	2.11878	7.80783e-16
108275288	adamts20	-1.08235	4.07644e-14
108275143	tmem117	2.16938	0.0210499
108274449	nell2	1.73563	1.21288e-30
108274650	dbx2	-2.21516	2.49179e-05
108274500	mov10l1	-4.07402	1.26276e-05
100528782	kiaa0101	-1.78561	4.09595e-25
108274687	srpk2	1.62105	2.09792e-10
100528313	cd151	1.37418	0.000314825
108275004	thoc5	-1.0445	1.61135e-13
108274532	LOC108274532	2.27168	8.38078e-09
108275416	LOC108275416	-1.6813	2.68797e-07
108274756	LOC108274756	1.97836	0.00128322
108275320	LOC108275320	3.51909	3.41351e-05
108274538	LOC108274538	-8.02225	2.93339e-39
108275375	ticrr	-1.08356	3.18135e-11
108275276	c14h11orf96	4.2863	3.62266e-13
108259392	LOC108259392	-4.15985	3.76778e-07
108259382	LOC108259382	-3.48534	0.0026212
108274497	LOC108274497	3.2224	1.4732e-24
108275437	LOC108275437	3.65681	6.9893e-140
108275327	LOC108275327	2.52821	3.52619e-34
108275332	LOC108275332	-1.49868	1.71881e-19
108275334	LOC108275334	1.36174	0.026109
108259405	LOC108259405	-2.09688	6.46458e-07
108259441	LOC108259441	-3.06728	5.39177e-05
108274433	LOC108274433	6.32713	0.000275213
108274493	iqub	-1.2167	0.0072792
108274522	asb15	3.80537	1.08894e-08
108274420	hyal4	3.60659	3.88574e-06
108259456	LOC108259456	-2.91984	0.00050952
108275236	gpr37	1.96812	1.83059e-06
108274531	grm8	1.06923	0.0204229
108264360	fmnl1	3.44758	0.00478351
108259447	LOC108259447	-4.01102	0.00298951
108275309	lamb1	-1.8318	8.36285e-77
108275016	LOC108275016	3.11618	1.1034e-32
108275021	duoxa1	2.62213	0.0164798
108274984	LOC108274984	-1.28688	4.93582e-10
108274986	slc27a2	-2.09344	3.61594e-90
108275391	cep152	-1.0595	3.14008e-08
108275434	atp8b4	1.67201	0.000188417
100528600	tpm1	3.58299	0
108275340	LOC108275340	1.44552	0.00036931
108275107	rab8b	1.6242	1.89303e-10
108274521	acsbg1	2.58341	0.0158613
108275269	cib2	2.41373	0.0102052
108275268	lrrc61	1.8125	1.75275e-09
108275120	tbc1d2b	-1.12361	1.91976e-09
108275136	LOC108275136	1.54384	1.49116e-06
108275134	ca12	2.04766	0.0114114
108275239	sema7a	2.5367	3.13183e-11
108275408	islr2	3.07256	1.81853e-88
108275409	stra6	2.35869	3.57557e-05
100313513	cyp11a	3.86603	0.00505166
108275343	nr2e3	2.56781	0.00275113
108259249	LOC108259249	2.27914	1.96695e-06
108274478	hexa	1.50141	0.00612091
108275089	LOC108275089	1.07373	1.69704e-19
108275379	sigirr	1.19947	0.00254223
108275023	ano9	1.03572	0.00764531
108274505	slc17a6	4.43561	7.56113e-25
108275271	ano3	1.68115	0.00113131
108275272	slc5a12	3.07231	1.72742e-07
108275273	LOC108275273	1.89724	8.93811e-12
108274534	LOC108274534	3.42495	4.43196e-06
108274738	kif21a	1.50291	3.60403e-17
108274474	LOC108274474	1.85671	0.00960625
108274520	LOC108274520	1.6382	0.0340491
108259421	LOC108259421	-3.74873	0.000112619
108259470	LOC108259470	-2.96764	0.000797049
108275286	LOC108275286	2.9365	5.47544e-22
108275054	gpr22	2.13397	6.31412e-05
108275053	LOC108275053	1.07438	5.19039e-07
108275055	LOC108275055	2.69507	1.64958e-13
108275035	LOC108275035	-1.68301	6.00666e-06
108275373	pamr1	3.51163	1.54562e-06
108274443	slc1a2	3.79045	7.70911e-25
108275064	cd44	2.47531	5.08767e-44
108275415	ehf	3.42459	0.00414675
108275419	lrrc4c	2.93545	5.35222e-09
108275346	rag2	3.17203	0.00124882
100304618	rag1	6.07957	1.16799e-17
108274717	man2a2	-1.84589	1.97224e-43
108274456	gdpgp1	1.58573	0.00031026
108275259	rhcg	1.1059	5.58288e-08
108259325	LOC108259325	-1.02056	1.88288e-05
108274959	LOC108274959	1.74703	3.64631e-21
108275296	LOC108275296	6.85286	7.16565e-28
108275295	LOC108275295	6.83149	9.52079e-15
108275298	LOC108275298	5.15855	4.16264e-10
100528294	tnni2	3.91239	0
108275000	LOC108275000	4.73269	0
108274436	ush1c	1.34638	0.006805
108274972	abcc8	1.96978	1.19458e-12
108274976	LOC108274976	-1.01326	3.04159e-06
108275076	b4galnt4	1.64581	1.03452e-06
108275078	LOC108275078	1.56817	0.000143335
100529018	ldha	1.61162	1.56484e-34
100528230	hras	1.03862	0.00796092
108259609	rac3	1.08512	5.18582e-10
108275029	LOC108275029	-2.00184	5.57581e-84
108275244	LOC108275244	2.10296	2.4221e-15
108259356	gps1	-1.05533	6.14582e-11
108274425	cplx1	3.5157	1.12464e-35
108274939	mfsd7	-1.02539	2.37815e-06
108275201	il17b	3.18369	0.0108612
108275202	LOC108275202	4.00493	7.7093e-16
108274415	adad1	-4.20605	0.000993598
108275152	kcnip1	3.73039	9.40367e-16
108274503	tlx3	4.94706	4.4846e-05
108274464	LOC108274464	1.52405	0.00637073
108274925	diaph1	-1.10879	3.31173e-09
108274935	LOC108274935	1.51895	0.0041089
108275110	LOC108275110	2.13174	3.54522e-60
108275111	LOC108275111	1.23045	0.00185535
108275117	LOC108275117	2.59796	6.48397e-17
108275114	LOC108275114	3.09723	1.07982e-09
108275112	LOC108275112	2.76462	9.25238e-08
108275115	LOC108275115	3.06709	1.32511e-08
108274574	LOC108274574	4.01128	2.97996e-06
108274575	LOC108274575	3.31833	1.20545e-06
108274576	LOC108274576	3.0097	2.11905e-07
108274577	LOC108274577	3.25573	1.21928e-07
108274579	LOC108274579	2.62811	1.70843e-05
108275059	LOC108275059	2.39905	3.64272e-28
108274580	LOC108274580	3.42709	6.15662e-12
108274581	LOC108274581	2.12699	0.000237767
108275060	LOC108275060	4.27752	8.50523e-11
108274507	LOC108274507	3.22684	2.32039e-15
108275377	spock1	1.61357	4.07368e-08
108274694	LOC108274694	3.24991	0.00243864
108274697	pdgfrb	2.72561	3.03044e-29
108274496	LOC108274496	-1.19794	0.000667191
108274483	LOC108274483	3.47343	0.000223172
108274673	LOC108274673	1.18771	1.9426e-06
108274675	med12	-1.35822	6.15491e-22
108259511	LOC108259511	-2.1148	3.25396e-08
108274536	kctd18	4.83264	0.00525051
108275126	kif3a	1.10485	1.43712e-13
108274495	nkx2-5	-1.88456	0.00511234
108275442	LOC108275442	1.45524	0.0331716
108275424	slc34a1	3.58442	3.79471e-06
108275341	LOC108275341	1.07015	0.0100413
108274423	LOC108274423	3.16222	9.02399e-26
108274927	LOC108274927	-1.36357	6.90561e-36
108274524	dnd1	-4.28763	0.014832
108274468	gabrb2	4.12237	6.48596e-18
108275229	LOC108275229	4.02106	3.95644e-09
108274684	tmem173	5.59953	0.000535602
108274683	LOC108274683	3.87358	3.90591e-13
108259431	LOC108259431	-4.51851	0.000258749
108274528	LOC108274528	-2.87453	2.56391e-119
108275325	gstp1	1.17837	4.6738e-32
108274632	LOC108274632	-1.99564	1.91729e-106
108274635	LOC108274635	1.26056	1.66187e-13
108274629	tubgcp6	-1.04379	6.11652e-08
108264380	LOC108264380	1.07846	0.00309151
108274638	parvb	2.53964	1.86453e-41
100528560	tmem258	-1.13379	3.83904e-18
108275438	ap3b2	1.24995	1.31021e-15
108259312	asic2	2.27058	1.7026e-05
108275410	syt12	2.28083	1.78143e-05
108275091	peak1	-1.07686	4.26115e-06
108275234	sin3a	-1.31757	7.82283e-13
108274506	crabp1	6.18313	2.96289e-28
108274960	ireb2	-2.22509	2.49075e-38
108274514	LOC108274514	3.13441	2.94491e-08
100528876	mdh	1.85589	1.8451e-18
108274779	LOC108274779	-1.60179	1.40496e-06
108274624	mpp3	2.33831	7.34051e-13
108274459	LOC108274459	3.35393	0.00034684
108274977	xpot	-1.01925	2.88742e-14
108275047	proser2	-1.37042	7.98895e-05
108274499	fam180a	7.57825	1.45463e-06
108274455	chrm2	2.82321	2.31699e-06
108275279	ptn	2.43882	1.11989e-18
108274723	scaf11	-1.10081	1.81985e-18
108274722	arid2	-1.95853	1.37869e-20
108275142	LOC108275142	-4.06394	4.27102e-102
108274746	nrip2	1.4366	0.025362
108274741	gnptab	-1.07224	3.51876e-13
108274771	chpt1	-1.93066	1.0245e-68
108274770	mybpc1	1.55193	3.7628e-17
108274773	LOC108274773	-4.36892	0.000620767
108274774	LOC108274774	-1.38466	1.04337e-10
108281104	tmem98	-1.4538	0.00033908
108275028	fgl2	3.72804	2.61336e-05
108274428	lrrc17	1.76062	1.9105e-09
108281065	LOC108281065	-1.15717	5.44699e-13
108276233	prosc	1.31749	2.27316e-12
108275658	itga5	-2.31555	3.24992e-52
108257121	LOC108257121	-1.37452	1.58876e-18
108275661	racgap1	-1.18848	1.79388e-17
108276227	g0s2	1.1283	7.80208e-08
108276228	camk1g	1.75816	0.0186759
108276420	nfatc2	1.63112	0.0466419
108276072	atp9a	1.62553	7.30892e-23
108276071	sall4	-3.90101	6.06328e-103
108276159	tshz2	1.41601	1.10246e-07
108276230	bcas1	-2.94144	1.2303e-45
108259894	plcd3	1.70978	3.75778e-05
108275930	plekhg5	-1.67033	2.67581e-21
108276165	LOC108276165	-2.28381	6.62904e-69
108276026	LOC108276026	-1.12328	5.24527e-31
108275924	lrp1	-2.16948	1.04253e-111
108275994	faim2	1.84415	0.018896
108276294	r3hdml	-2.16775	0.000519671
100528306	hnf4a	-2.97323	1.6813e-30
108276709	LOC108276709	5.7864	1.47031e-29
108276387	itih6	8.02999	1.93592e-14
108276388	LOC108276388	1.56164	3.11355e-30
108275744	LOC108275744	-1.44918	9.82183e-23
108275596	hspg2	-1.73109	2.55793e-65
108276043	LOC108276043	-2.29944	9.43762e-33
108276295	syt6	2.08206	0.00563506
108276296	LOC108276296	1.05635	0.000479098
108275940	LOC108275940	1.97185	0.000186087
108275945	LOC108275945	2.46089	4.58791e-20
108276258	gdap1l1	3.29259	2.36323e-13
108275575	LOC108275575	1.22905	0.000343705
108276183	LOC108276183	1.09824	0.00547421
108276738	nudt9	1.12792	1.03604e-07
108276186	hoxc8	1.41181	2.28453e-05
108275653	LOC108275653	-2.6423	4.82492e-09
108275985	LOC108275985	-2.66331	8.3427e-86
108275986	LOC108275986	-1.47669	2.58765e-22
108275984	nfe2	-1.09142	0.0030566
108256206	LOC108256206	-1.3318	5.3605e-23
108275934	igfbp6	2.46233	0.0461902
108256211	LOC108256211	1.33484	1.45015e-11
108275868	LOC108275868	1.27093	0.00690063
108275864	LOC108275864	1.62752	3.23424e-11
108276171	2019-03-09	3.89921	5.40556e-13
108276173	LOC108276173	1.333	3.18063e-09
108259066	LOC108259066	1.05502	0.000376711
108275598	vwa5b1	-2.12799	1.76524e-07
108275638	fam43b	3.28475	4.42049e-05
108275641	LOC108275641	3.57191	0.0138759
108275848	dnajc16	1.35428	0.00106751
108275526	ppp1r14c	1.56947	1.53554e-05
108263562	LOC108263562	1.49067	0.00159587
108275467	LOC108275467	2.35414	0.00869897
108275473	LOC108275473	2.8944	0.00174381
108275533	LOC108275533	2.71246	8.02482e-44
108276018	LOC108276018	-1.4167	3.55645e-08
108276020	LOC108276020	2.52732	1.56936e-09
108276021	LOC108276021	-1.97697	8.52984e-05
108276023	LOC108276023	1.55259	0.0114805
108275918	LOC108275918	-1.07975	0.000142981
108276197	LOC108276197	1.66125	0.0115132
108256170	atp2a1	2.40836	1.78949e-124
108275732	LOC108275732	1.18841	1.54739e-09
108276376	LOC108276376	-1.0964	0.00118061
108276481	fndc7	3.28346	0.000264211
108275557	LOC108275557	2.63562	0.00715339
108275600	LOC108275600	2.54824	0.0355932
108275601	LOC108275601	4.27054	9.53193e-65
100528666	pdyn	4.01386	2.58793e-05
108275979	stk35	1.21341	7.49335e-09
108275981	LOC108275981	1.0992	6.09361e-07
108275980	LOC108275980	7.06037	1.36935e-05
108276254	LOC108276254	1.17359	0.000518131
108276256	LOC108276256	1.38756	0.017856
108276062	LOC108276062	-1.12317	2.4025e-13
108276277	kiaa1755	1.02793	0.000283079
108276141	tgm2	2.69243	3.65463e-08
108276143	rprd1b	-1.12967	9.03414e-09
108276224	vstm2l	2.88099	1.30242e-05
108276150	znf341	-1.10246	1.98868e-06
108276152	LOC108276152	1.01789	0.000447074
108276151	LOC108276151	2.92621	7.59252e-112
108276307	LOC108276307	4.46174	0.00048644
108276308	slc10a7	-1.26205	0.00398106
108275802	otud4	-1.44636	5.82853e-11
108275804	LOC108275804	-1.19067	1.71228e-26
108275808	LOC108275808	2.44953	0.00948077
108275803	LOC108275803	5.14844	0.00209888
108275812	LOC108275812	2.27484	4.30594e-18
108272415	LOC108272415	3.00315	6.56076e-30
108276005	LOC108276005	-1.47654	2.57305e-10
108275750	podn	5.73292	0.00220361
108258527	LOC108258527	-3.43272	8.40999e-06
108275466	LOC108275466	1.36727	0.00837133
108275515	LOC108275515	3.15097	2.41798e-06
108258521	acly	1.6532	2.62946e-11
108275603	LOC108275603	2.36842	0.0371052
108275555	LOC108275555	2.02779	0.000347283
108275720	LOC108275720	-1.67004	1.24966e-08
101154681	ddx58	2.02546	1.22476e-10
108275724	LOC108275724	3.23975	5.90946e-07
108275725	LOC108275725	1.93399	9.69074e-10
100306949	cfi	-1.75935	3.79365e-45
108275606	LOC108275606	-2.00762	4.94463e-11
108275828	cnga1	4.25787	0.0205347
108275831	LOC108275831	3.87495	0.0451993
108276266	ctc1	-1.14817	3.64833e-05
108275503	LOC108275503	-1.59896	1.47516e-28
108276379	LOC108276379	2.64926	1.51477e-22
108276381	LOC108276381	-1.00253	3.24248e-08
108279727	znf385c	3.03582	9.54514e-11
108275614	LOC108275614	3.31147	3.64614e-10
108275689	LOC108275689	1.9158	1.68934e-08
108275685	camta2	-2.059	4.97362e-09
108275703	LOC108275703	-1.39251	4.60604e-05
108275690	LOC108275690	5.27711	0.00844936
108273210	LOC108273210	3.40696	0.00457259
108275701	atp1b2	2.54924	1.01964e-31
108275699	LOC108275699	-2.37677	1.04346e-12
108275700	LOC108275700	1.02393	0.000944331
108276014	znf512b	1.00447	0.016041
108278386	rab5c	-1.39682	5.898e-22
108275499	lmod3	1.59725	6.28365e-12
108275549	LOC108275549	1.08537	0.0159391
108278394	kcnh4	5.55737	0.00387166
108275926	lama5	-2.33531	4.63124e-94
108276076	LOC108276076	2.46487	0.00534204
108275527	LOC108275527	2.70781	3.8505e-30
108276093	LOC108276093	1.88807	5.29641e-58
108275860	LOC108275860	-1.22075	1.38305e-09
108275552	LOC108275552	2.51906	5.90924e-11
108276489	LOC108276489	2.32823	2.5375e-20
108276482	LOC108276482	1.34055	0.00131927
108276101	LOC108276101	2.74745	1.24806e-08
108275545	haus8	-1.11522	3.31539e-08
108275875	sulf2	1.08915	2.60568e-11
108275877	LOC108275877	-1.68731	2.22872e-15
108255740	ptrf	1.05601	7.44106e-06
108276264	cables2	-1.17102	0.00298548
108275565	xkr7	2.29901	0.000412157
108275975	tcea2	1.0179	3.3036e-05
108275588	oprl1	2.60991	3.31911e-07
108276136	pcmtd2	2.10184	1.18125e-11
108275506	plagl2	-1.03474	0.00596476
108275897	gata5	-2.97614	4.50664e-41
108276168	snph	3.50796	1.59877e-08
108276250	ube2t	-1.05691	0.000350823
108276251	LOC108276251	1.04457	6.33407e-06
108256452	LOC108256452	2.15723	6.48286e-24
108276180	LOC108276180	3.03898	2.119e-12
108275634	bhlhe23	3.47356	2.99235e-08
108256446	gys1	2.22192	2.87235e-33
108275530	LOC108275530	2.56359	5.08888e-05
108276480	LOC108276480	1.28998	9.09492e-05
108275620	LOC108275620	1.93498	6.24436e-17
108258964	pold1	-1.16232	2.33405e-17
108275570	mfsd4a	-3.14596	3.91781e-11
108275983	LOC108275983	2.06118	4.21435e-15
108275955	LOC108275955	2.58714	1.86748e-12
108276080	LOC108276080	1.61802	1.3032e-09
108260804	LOC108260804	4.0295	2.37414e-07
108275556	LOC108275556	2.70543	7.20329e-05
108276421	LOC108276421	-1.2529	0.00045801
108275903	bcl2l1	-1.06179	8.13306e-15
108276432	LOC108276432	1.88047	6.57214e-05
108276433	LOC108276433	1.93203	2.01872e-10
108276310	guca1b	2.89959	0.0260823
108276494	LOC108276494	2.27	0.00517123
108275547	LOC108275547	3.20843	7.47913e-10
108276397	LOC108276397	-1.45702	1.36814e-30
108276135	LOC108276135	-1.27298	0.000370917
108276485	ttc34	-4.20287	2.56402e-28
108258307	LOC108258307	-1.33746	0.011879
108276038	uba1	-1.12469	6.46521e-29
108275516	LOC108275516	2.26381	0.0218107
108275935	LOC108275935	-1.52087	8.37833e-16
108275937	slc35c2	-1.89699	4.37648e-34
108276484	LOC108276484	3.44743	1.53283e-285
108275548	LOC108275548	5.24556	0.00341129
108276434	LOC108276434	-2.44991	0.0120389
108274453	LOC108274453	4.56844	0.000278716
108276054	LOC108276054	1.3758	8.90151e-29
108276052	LOC108276052	4.41582	3.41597e-30
108276053	bgn	2.56337	3.94004e-32
108260784	eftud2	-1.32426	1.25181e-28
108276285	LOC108276285	1.61261	0.000113137
108275496	atp2b3	2.80176	9.28708e-38
101154674	LOC101154674	-1.6986	2.78073e-83
108274190	gjc1	2.33072	4.21491e-07
108276490	LOC108276490	4.52591	4.31543e-07
108275912	ubr4	-1.50984	1.33953e-45
108276389	iffo2	-1.30602	7.83527e-15
108275589	LOC108275589	-1.50022	9.38953e-08
108275637	LOC108275637	-2.1627	1.53015e-08
108275587	LOC108275587	-1.00654	4.62978e-09
108275517	LOC108275517	1.72047	2.37584e-08
108275970	vps13d	-1.04775	1.1712e-11
108275963	LOC108275963	4.48501	0.0121296
108275958	eif4g3	-1.58353	4.83909e-29
108260503	cacnb1	1.89059	1.07298e-12
108276125	LOC108276125	-4.06268	1.36153e-12
108276124	ca6	1.12989	1.65482e-05
100304706	eno1	1.2287	5.96282e-34
108275947	rere	-1.23802	1.73891e-09
108275543	perm1	4.97147	1.80251e-21
108276013	agrn	-1.37686	9.27032e-32
108278765	dnaaf3	-1.69729	4.25033e-09
108275577	ano7p1	4.56776	0.000292503
108275839	hspb7	1.49193	6.04962e-10
100528857	tmem82	-1.65191	1.10894e-23
108275582	LOC108275582	4.46021	0.000438615
108276195	LOC108276195	2.06641	3.91552e-18
108275573	LOC108275573	1.22385	3.5947e-07
108275583	LOC108275583	1.58563	0.0185299
108275540	LOC108275540	3.89217	0.0443742
108276122	LOC108276122	1.45544	0.0318419
108276464	LOC108276464	3.94693	5.2979e-29
108275682	LOC108275682	4.90265	0.0220923
101154653	mxra8	3.1056	1.67028e-30
108275855	clstn1	1.13275	2.72457e-22
108275857	rbp7	2.30461	3.18293e-32
108275858	ube4b	-1.01753	4.19059e-13
108275626	LOC108275626	1.79357	0.0163019
108275949	mip	1.79639	7.77821e-17
108276497	fignl2	-2.15265	1.46209e-40
100304804	LOC100304804	2.29994	7.9626e-35
108276103	LOC108276103	3.35332	4.83235e-122
108276207	arf3	3.12647	7.7871e-15
108276209	wnt1	-2.04674	6.57196e-06
108276252	ikzf4	-1.01929	0.0198741
108276253	dnajc22	-1.72892	5.11829e-15
108275490	dhh	2.38787	0.00183132
108275851	LOC108275851	-1.79355	4.82253e-49
108276385	LOC108276385	-1.78234	0.00712107
108276386	LOC108276386	-2.45127	2.9018e-17
108276280	LOC108276280	4.5917	0.000326944
108275580	LOC108275580	-3.2875	0.0276802
108275910	huwe1	-1.97846	1.10409e-72
108255773	mapk8ip3	2.26955	5.57126e-28
108276290	l1cam	2.78005	9.18403e-61
108275646	smc1a	4.44476	2.30046e-05
108276429	cort	1.69416	0.000772945
108276220	masp2	3.60572	1.85006e-05
108279810	hn1l	-1.03572	6.93844e-08
100528933	sh3l3	1.04106	2.5707e-12
100304565	rps12	1.36306	1.44007e-51
108276015	eya4	1.10211	1.18401e-05
108276211	sgk1	-3.01809	1.49219e-77
108276416	aldh8a1	-1.4739	2.2946e-20
108276109	hbs1l	-1.09574	5.79305e-12
108276436	mtfr2	-1.98942	2.23195e-07
108276413	LOC108276413	3.08501	0.00191821
108276276	tpx2	-1.24421	9.50205e-25
108276086	LOC108276086	-1.38543	6.26149e-15
108276383	LOC108276383	1.9249	1.72114e-09
108276235	slc39a5	-2.49465	1.95083e-61
108273983	phospho1	2.66474	4.03402e-07
108275819	acp1	-1.08395	3.461e-10
108275815	fbxo25	1.95548	1.64603e-09
108275818	LOC108275818	-1.08148	1.45092e-07
108275765	LOC108275765	-2.23589	0.0278168
108275628	anks1a	-1.64376	3.73696e-16
108275768	ap4b1	-1.06264	1.66681e-05
100528595	ghc1	1.45044	5.61108e-13
108275485	LOC108275485	2.29281	4.79694e-18
108275495	LOC108275495	2.21616	0.0354536
108260386	phb	-1.22779	6.37291e-24
108275560	LOC108275560	2.90751	4.57429e-06
108276406	LOC108276406	5.4326	0.00546597
108276460	LOC108276460	1.85308	1.11967e-08
108275781	LOC108275781	1.05785	8.67352e-07
108275777	LOC108275777	1.60902	5.90317e-21
108275783	LOC108275783	2.95209	0.0222378
108275789	LOC108275789	5.17721	9.57525e-16
108275788	LOC108275788	1.60524	5.17058e-30
108275794	LOC108275794	1.87129	0.000171852
108261365	LOC108261365	1.2919	0.0159173
108276447	psma7	1.90408	0.0102735
108276445	lsm14b	-3.38867	0.000226649
108276271	LOC108276271	2.97016	2.83329e-11
108275507	LOC108275507	3.95392	0.0386547
108276009	col9a3	3.37081	8.7019e-235
108276078	LOC108276078	-1.37058	5.64246e-21
108258137	itga2b	4.52124	0.00196051
108275889	ncoa6	-2.12547	2.56765e-28
108275890	LOC108275890	-4.50004	4.56405e-10
108275796	plcg1	-1.50168	1.53214e-24
108276273	mafb	-1.09124	6.6859e-06
108276313	nup210	-1.81224	2.22197e-36
108276317	LOC108276317	-3.49265	1.73034e-27
108261039	LOC108261039	-2.11047	2.86019e-35
108276349	LOC108276349	1.65809	0.00738041
108276320	LOC108276320	3.87485	1.96674e-14
108261065	LOC108261065	1.66549	0.0081975
108276346	LOC108276346	-1.10583	0.0216202
108276345	aar2	-1.03641	5.07525e-08
108276335	LOC108276335	-1.18986	0.0233989
108276357	LOC108276357	2.3697	6.05036e-08
108276352	LOC108276352	-1.81142	2.47718e-10
108276336	LOC108276336	2.74594	1.39753e-11
108276361	LOC108276361	-4.1825	0.0203316
108276326	LOC108276326	4.75016	2.68885e-14
108276334	LOC108276334	2.19434	4.89015e-06
108276356	LOC108276356	1.21419	0.00852448
108276632	LOC108276632	4.92877	0.0206443
108276880	LOC108276880	2.28335	2.32992e-11
108276877	tjp2	-1.38848	9.72372e-11
108276879	LOC108276879	2.47175	8.63947e-12
108276761	erbin	-1.23715	1.23088e-11
108276634	ppwd1	-1.28056	6.76878e-14
108276740	adamts6	-1.02297	0.0089745
100528396	plac8	2.64695	0.0271374
108276759	ak3	-1.91965	4.20699e-61
108276824	ambp	-1.10961	2.08965e-35
108276825	lcn2	3.91495	5.03745e-05
108276830	fam163b	2.49286	0.0248048
108276635	sardh	-2.81265	8.13692e-119
108277353	cercam	-2.04655	1.97467e-11
108276739	gpr21	3.33749	0.00592536
108277365	LOC108277365	1.19318	6.75093e-06
100529015	anxa3	1.13387	7.06409e-20
108276592	LOC108276592	-2.75365	7.54245e-10
108276854	itga2	-2.08165	2.14221e-37
108277294	LOC108277294	1.62996	1.39906e-11
108277295	LOC108277295	2.73713	3.47264e-05
108276518	LOC108276518	1.53908	0.0443581
108276585	LOC108276585	2.84182	0.000246676
108277156	LOC108277156	-1.3151	3.2264e-09
108276624	LOC108276624	3.26626	0.00226924
108277094	LOC108277094	1.16139	1.19792e-27
108276555	LOC108276555	3.01024	8.25304e-07
108276554	LOC108276554	3.38404	4.09644e-07
108276522	LOC108276522	2.17403	7.10007e-06
108276528	LOC108276528	-3.23889	4.53798e-24
108277360	prkab1	1.80582	8.07088e-06
108276612	phf24	2.67265	8.4905e-12
108277174	LOC108277174	1.798	1.0907e-07
108277176	rnf208	2.89002	1.08985e-06
108277177	slc5a1	1.90359	0.0496333
108277034	ywhah	1.20381	3.60743e-21
108277250	gnaz	2.67398	1.56937e-09
108277310	sppl3	-1.62484	3.22063e-09
108277147	nt5dc4	1.87651	6.9366e-08
108277148	LOC108277148	1.29361	0.00934991
108276576	LOC108276576	2.48972	0.0225489
100528353	fam136a	1.16159	6.58598e-06
108276729	ggcx	-1.06809	3.09205e-11
108277371	LOC108277371	4.63072	5.18341e-57
100335032	LOC100335032	-1.24103	1.89059e-16
108276942	ubtf	-1.06051	5.48851e-15
108279353	LOC108279353	-1.99798	3.24639e-55
108277199	LOC108277199	-1.42469	1.36747e-27
108277248	csgalnact1	1.80181	7.67646e-13
108277116	LOC108277116	-1.64826	0.00142786
108276600	gfra2	2.6911	3.48514e-05
108276563	LOC108276563	4.87592	0.0242541
108276526	msmb	5.17218	5.27668e-14
108277085	xpo7	-1.43825	7.11367e-33
108276891	LOC108276891	-1.55711	1.07867e-09
108276893	LOC108276893	2.14552	0.000759225
108276771	LOC108276771	4.25723	0.00117529
108277332	LOC108277332	2.58741	0.0338605
108276849	LOC108276849	2.74077	0.000103078
108276848	LOC108276848	-1.47325	5.475e-05
108276850	LOC108276850	2.04601	2.54275e-05
108276587	LOC108276587	3.14442	2.06e-06
108277204	LOC108277204	4.37565	2.68884e-23
108276532	LOC108276532	2.49652	0.000238997
108277037	LOC108277037	-2.12463	0.000555527
108277312	LOC108277312	-2.63532	2.10179e-08
108277000	setd1b	-1.10475	2.19331e-07
100862739	co-prmt	1.73781	1.1036e-15
100304711	pum3	-1.23142	5.50427e-22
108277139	kcnv2	1.72326	0.0442385
108277268	LOC108277268	2.15533	0.0139272
108277153	LOC108277153	1.3751	2.65447e-05
108277154	LOC108277154	-1.16183	0.000496552
108256092	fam117a	1.13698	0.0143407
108277264	galt	-1.06862	9.55378e-09
108277340	cntfr	2.77742	1.74876e-41
108276979	LOC108276979	1.10549	2.90456e-10
108259691	LOC108259691	2.36499	1.19699e-09
108276545	LOC108276545	3.10087	1.02549e-19
108277082	sec31a	-1.74988	5.45563e-49
108277083	scd5	2.60037	9.59486e-05
108276835	tmem150c	2.03821	1.50455e-13
108277200	syk	-1.46469	8.20841e-09
108276597	diras2	1.37344	0.00107273
108277149	chd1	-1.24342	1.47247e-18
100528178	reep5	1.53194	5.41965e-22
108276715	LOC108276715	-1.91625	2.01971e-26
108276934	tln1	-1.53369	1.87626e-58
108277226	LOC108277226	-1.15259	7.66614e-17
108277387	ddx4	-2.93788	2.31113e-13
108277178	nrg1	1.76468	7.96845e-05
108276780	tex15	-1.58517	2.37666e-12
108276783	purg	1.82808	3.31442e-05
108277158	LOC108277158	2.7635	4.19318e-17
108276582	megf10	1.0072	0.00161528
108276669	ctxn3	4.36906	0.000764473
108277256	LOC108277256	1.86089	1.30851e-11
108277389	LOC108277389	1.15755	2.16193e-05
108277201	LOC108277201	-1.50124	2.38639e-42
108277355	chsy3	1.53134	3.0229e-07
108277322	dmpk	2.69247	1.45934e-06
108277324	LOC108277324	5.27749	0.0106167
108276936	smpd1	-1.83811	9.42802e-36
108276939	LOC108276939	5.95974	1.08662e-07
108277281	LOC108277281	2.67986	3.07794e-07
108277282	LOC108277282	1.94417	0.0317069
108277280	LOC108277280	2.5409	2.51266e-12
108277111	LOC108277111	2.58691	0.0323979
108277386	LOC108277386	-1.30473	4.27194e-30
108276543	LOC108276543	3.02704	2.37159e-16
108277327	LOC108277327	1.71027	1.46709e-07
108277144	nle1	-1.08594	7.49662e-09
108276627	LOC108276627	3.18244	1.12272e-06
108277366	LOC108277366	-1.58297	2.55965e-05
108277074	LOC108277074	2.81517	0.0150759
108277077	rnasek	1.01866	1.32472e-07
108277075	LOC108277075	-1.59685	5.03319e-09
108276775	dlg2	1.68447	2.44862e-06
108277261	LOC108277261	1.72175	3.8031e-08
108277172	LOC108277172	1.17769	1.27841e-13
108277188	pwp1	-1.15999	5.11347e-15
108277187	LOC108277187	1.63552	3.33949e-52
108277303	LOC108277303	3.16367	0.0370068
108277314	LOC108277314	2.20781	1.23563e-13
108277316	LOC108277316	2.51522	1.41913e-09
108276591	panx3	4.05992	3.55851e-18
108277269	pknox2	1.36335	1.99132e-08
108277233	fez1	2.68451	4.57223e-46
108276959	LOC108276959	-1.27755	0.0220571
108276676	LOC108276676	4.91025	8.29925e-14
108276857	cblb	-1.35194	7.25041e-10
108279956	sez6l2	3.12033	8.23457e-08
108276953	LOC108276953	-4.6047	0.0360234
108277229	ets2	2.08155	1.00371e-22
108277224	LOC108277224	1.24077	0.00209425
108277239	emsy	-1.32257	1.54201e-05
108276574	LOC108276574	3.29863	0.00415637
108276683	pom121c	-1.48629	5.50445e-15
108276688	nsun5	-1.74925	3.37523e-32
108276686	ripk4	-1.0704	3.06866e-10
108276689	smad9	-1.02299	0.00297842
108276690	ccna1	-3.45152	3.05926e-06
108276687	spg20	3.4782	3.71515e-05
108276561	dclk1	1.38092	0.00107445
108277352	nbea	1.02903	1.05205e-08
108280016	atxn2l	-2.05475	2.27154e-28
108277377	kl	2.02859	0.0446534
108276613	zar1l	-3.12173	0.0139551
108277146	fry	1.14356	1.38931e-12
108276598	hunk	2.91591	2.23502e-18
108257259	LOC108257259	-3.26783	4.19622e-13
108277096	synj1	-1.16775	1.74152e-10
108257251	spns1	-1.23903	2.03087e-17
108276924	LOC108276924	1.78944	1.22759e-10
108276566	LOC108276566	-1.99479	8.31122e-29
108276614	trpc4	2.87196	0.000249411
108277263	postn	2.89327	4.37671e-13
108274729	nfatc2ip	-1.6916	0.000473966
100528722	sod1	1.73055	1.2328e-35
108277107	map3k7cl	2.11848	4.6671e-05
108277301	grm5	4.25959	8.70935e-05
100304491	LOC100304491	1.7628	0.000902866
108261198	nupr1	-1.6958	5.63928e-22
108276837	LOC108276837	2.42584	0.0278741
108277057	LOC108277057	1.84835	0.00245402
108274259	doc2a	2.71129	0.00223946
108276608	crybb1	7.65671	2.75036e-75
100528748	cryba4	7.8031	1.22323e-11
108276812	LOC108276812	1.63773	1.51375e-20
108276519	LOC108276519	2.29149	3.96247e-07
108276580	LOC108276580	3.20928	1.20284e-05
108276965	LOC108276965	1.97703	2.20398e-10
108277313	hic2	-1.65584	9.67811e-32
100528216	slc25a1	-1.3588	7.51239e-30
108276603	rph3a	2.55058	1.79515e-06
108277218	LOC108277218	2.84573	5.08613e-11
108274494	LOC108274494	3.79904	4.62976e-19
108276724	snrnp35	1.04363	0.0357324
108276722	rilpl1	1.62459	1.24611e-05
108276728	LOC108276728	1.2925	3.03455e-07
108276594	dusp26	3.52807	6.90827e-15
108277337	LOC108277337	-1.34573	3.74376e-12
108277079	camk2b	1.6335	4.4225e-10
108277078	ogdh	-2.46666	1.301e-39
108276895	LOC108276895	-1.3117	5.38857e-16
108276897	LOC108276897	2.47604	0.000564902
108276901	tm7sf2	1.49684	0.00107493
108276902	mrpl49	-1.21171	0.000115449
108274693	LOC108274693	3.66233	6.99408e-11
108276658	ehbp1l1	-1.53055	4.38724e-19
108276670	LOC108276670	1.41916	0.00420266
108276802	LOC108276802	1.4978	6.01888e-06
108276808	LOC108276808	5.84794	0.00144401
108276807	htatsf1	-1.42345	1.0784e-07
108276606	LOC108276606	-2.6442	3.342e-07
108276821	tbl2	-1.08268	2.07349e-14
108276823	LOC108276823	1.35274	3.66302e-26
108277257	ppm1e	1.59858	0.00482818
108277220	atg101	1.48359	7.17205e-10
108277221	zbtb21	-1.26921	0.000143809
108277044	mogat2	-1.35834	7.34596e-26
108276748	LOC108276748	-1.39733	9.7992e-39
108277319	LOC108277319	2.95132	3.9416e-37
108277346	LOC108277346	-1.86243	3.04668e-63
108277041	LOC108277041	2.95209	0.0222378
108277331	LOC108277331	1.11386	0.00110306
108277344	LOC108277344	3.85991	2.13513e-08
108277141	LOC108277141	2.46156	5.76252e-29
108277142	LOC108277142	2.15018	1.30029e-05
108276785	LOC108276785	1.31818	6.23486e-20
108259846	LOC108259846	2.63362	0.00375607
108276789	LOC108276789	-2.28768	6.88305e-16
108276794	LOC108276794	1.6852	0.00201313
108276791	LOC108276791	1.07556	0.00228722
108276796	LOC108276796	1.03721	0.00267398
108276799	LOC108276799	1.37057	2.35021e-06
108276792	LOC108276792	1.23534	0.0116266
108277182	LOC108277182	1.52646	1.83578e-19
108276667	LOC108276667	1.61259	0.0140792
108276668	LOC108276668	2.413	0.0341397
108276596	LOC108276596	2.54041	2.80435e-15
108277130	LOC108277130	-4.8691	0.0195068
108273894	LOC108273894	1.99394	0.0262749
108276601	kirrel3	1.79417	0.000857816
108276861	glb1l2	1.96445	0.0170963
108276863	LOC108276863	4.7821	9.64841e-05
108276867	LOC108276867	3.49566	6.79909e-38
108277288	LOC108277288	2.33704	4.90655e-14
108276913	LOC108276913	-2.60163	1.42173e-20
108276914	LOC108276914	-2.27874	1.24433e-11
108276915	LOC108276915	-3.27912	2.21398e-06
100526826	mmp13	-1.50325	2.19468e-26
108277259	LOC108277259	-1.5226	2.38439e-14
108276571	LOC108276571	1.66902	0.00228485
108276557	LOC108276557	-1.1577	2.72067e-10
108274656	LOC108274656	-3.31185	5.38805e-08
108277236	LOC108277236	3.66811	1.50509e-06
108276888	LOC108276888	2.32367	1.79337e-06
108276818	LOC108276818	-1.06931	5.53185e-11
108277061	rab6a	-1.63519	2.79908e-08
108277383	LOC108277383	1.47875	0.000122749
108276844	slc1a3	2.31546	1.89182e-33
108276847	nipbl	-1.18809	3.47701e-23
108276962	nup155	-1.05678	9.57272e-18
108264490	LOC108264490	1.46843	0.00684237
108277016	LOC108277016	-1.39296	2.06843e-13
108276558	LOC108276558	4.57455	8.0984e-06
108277273	LOC108277273	4.73291	0.0330633
108276524	LOC108276524	2.19593	3.5699e-09
108276616	LOC108276616	-2.55996	0.0163463
108276565	LOC108276565	1.79398	8.88621e-08
108276706	aebp1	1.67847	1.10914e-10
108276712	LOC108276712	1.30658	4.33716e-05
108276707	zmiz2	-1.57898	1.05007e-10
108278400	LOC108278400	1.79853	0.000606761
108278343	slc2a2	-1.72471	2.7167e-48
108275712	hoxb13	-1.04368	0.00537096
108278050	LOC108278050	2.99813	0.000158793
108278075	LOC108278075	2.26181	0.00587879
108278081	chd7	-1.84515	3.42815e-46
108278055	ttpa	-1.77872	0.00240926
108278015	LOC108278015	-1.13677	0.0472836
108278056	LOC108278056	2.7336	0.00426609
108278073	LOC108278073	4.67074	0.0398646
108278070	LOC108278070	-1.43679	3.90108e-22
108277534	LOC108277534	-3.23634	0.00174753
108278069	LOC108278069	2.45501	7.37749e-18
108278026	LOC108278026	-1.90258	1.85463e-29
108278021	slc6a20	6.35544	4.16317e-05
108280830	LOC108280830	2.47331	2.61921e-08
108256359	igf2bp1	-1.77663	5.5271e-73
100528263	ggct	4.19423	7.91685e-06
108278033	cdk14	1.69854	7.58303e-07
108278047	LOC108278047	-1.95204	0.000499033
108278042	LOC108278042	-3.94544	0.0336878
108278032	LOC108278032	-1.05129	0.00615208
108258438	nr1d1	2.47557	0.00140996
108278017	ndc1	-1.15851	1.13252e-09
108278064	ca8	2.39489	6.93846e-13
108278048	LOC108278048	-2.40154	0.00815582
108278044	LOC108278044	-3.17463	0.00243185
108278045	LOC108278045	-4.24988	0.0168139
108278043	LOC108278043	-4.80887	0.0040276
108277537	LOC108277537	-1.2031	0.0101452
108278046	LOC108278046	-2.62904	0.0238988
108277553	LOC108277553	1.34077	1.939e-11
108278342	brca2	-1.60962	8.68728e-12
108278264	LOC108278264	-1.9083	1.6869e-21
108277768	LOC108277768	-1.97608	2.67691e-79
108277865	LOC108277865	2.97751	2.93429e-144
108277981	LOC108277981	2.49799	1.02473e-12
108278248	mab21l1	1.1091	1.95815e-10
108277431	LOC108277431	3.24382	0.00229969
108277944	tekt1	-1.4	0.0289448
108277945	xaf1	1.37083	3.90177e-05
108278217	nrip1	1.65693	3.95506e-10
108267311	LOC108267311	-1.05882	7.37885e-06
108277651	hspa13	-1.23646	8.5443e-06
108277648	LOC108277648	-1.48363	8.32682e-13
108273948	LOC108273948	-1.01656	5.61997e-18
108277647	kbtbd3	1.92463	0.00495355
108277442	wscd1	2.76332	9.04789e-14
108278299	nufip2	-1.12676	1.71115e-08
108278375	nos2	7.30728	4.77427e-06
108274602	anks4b	2.77518	3.75662e-05
108277721	robo2	1.16518	3.45522e-07
108278254	LOC108278254	4.19489	0.00147699
108278251	LOC108278251	-1.96169	2.00254e-19
108278138	LOC108278138	-4.12886	0.00170281
108277565	LOC108277565	2.5953	0.000772652
108278123	LOC108278123	1.41906	0.00777803
108278121	LOC108278121	2.67329	8.63326e-08
108278122	LOC108278122	3.34675	1.45648e-05
108274028	LOC108274028	2.39953	1.13644e-06
108278125	LOC108278125	-1.4751	0.0473856
108278127	LOC108278127	-1.05031	0.000100974
108278120	LOC108278120	1.21427	0.0015136
108279882	helz	-2.05891	1.57003e-34
108278106	LOC108278106	3.10887	2.01156e-65
108278110	LOC108278110	-1.09569	0.000588894
108277567	LOC108277567	4.87592	0.0242541
108278116	aplp1	3.35896	6.10502e-100
108278112	LOC108278112	2.95386	3.40074e-11
108278266	LOC108278266	-1.07067	8.91136e-06
108277776	pxylp1	1.16701	2.75754e-09
108277774	LOC108277774	-1.93999	3.59503e-06
100305042	LOC100305042	6.37574	3.08452e-54
108277624	LOC108277624	3.91369	0.0440077
108277514	LOC108277514	6.64988	1.46356e-05
108277520	LOC108277520	4.00454	4.26785e-16
108277997	LOC108277997	1.03488	0.0404011
108279005	LOC108279005	4.98078	2.82219e-09
108277823	blmh	-1.21899	2.70772e-23
108277825	slc6a4	4.16156	2.63447e-18
108277941	ankrd13b	2.85239	8.70928e-13
108277464	LOC108277464	3.7789	2.66626e-13
108278987	LOC108278987	2.75948	0.000168339
108277835	LOC108277835	4.64271	5.10994e-09
108276900	LOC108276900	1.77091	7.92326e-05
108277993	LOC108277993	5.02701	3.2799e-09
108277440	LOC108277440	1.10937	1.18156e-11
100862743	cfb	2.20013	0.0106863
108270321	LOC108270321	-1.63665	1.4014e-06
108275595	LOC108275595	6.6473	7.54737e-05
108277973	fam188b2	2.39463	0.0313872
108277971	maml2	1.20013	0.000298353
108278333	tenm4	-1.1517	8.10184e-17
108277983	prcp	-2.1486	1.52528e-84
108277420	LOC108277420	2.43533	0.000164486
100528718	stoml3	2.99979	0.00305615
108277456	LOC108277456	2.01246	4.28531e-08
108274115	LOC108274115	3.02628	2.63296e-06
108277506	cadm2	4.33102	8.05097e-06
108277678	LOC108277678	-1.41795	4.3985e-25
108274279	rai1	2.81865	1.36212e-12
108278200	sacs	1.21277	9.70874e-15
108278201	sgcg	2.21232	3.8327e-28
108278010	slc37a4	-2.04073	2.40477e-64
108277584	LOC108277584	-3.16483	0.0319346
108278227	LOC108278227	2.45797	7.64762e-47
108277872	arhgap35	-1.21711	3.15255e-22
108277525	npas1	1.26378	0.000308913
[truncated: 4,702 more rows]

## Sheet: 6dpf_vs_5dpf
Differential expressed genes						Enrichment in differential expressed genes list
Gene ID	Gene name	log2FoldChange	pvalue			Biological process
108262683	LOC108262683	1.75912	0.00430239			GO ID	Description	pvalue	qvalue	Feature ID	Count
108269589	LOC108269589	1.71296	1.19735e-05			GO:0001501	skeletal system development	2.92934e-09	7.27709e-06	100528607/108261354/108262733/108264213/108264213/108260954/108255080/108255509/108255509/108255509/108255509/108255509/108255791/108255791/108255952/108256394/108256394/108256394/108256950/108256950/108256990/108257200/108257200/108257200/108257731/108257731/108257731/108258149/108258149/108258149/108258149/108258149/108258149/108258695/108263037/108263037/108263037/108263037/108263037/108263403…	66
108270445	LOC108270445	-1.00898	1.46457e-11			GO:0000904	cell morphogenesis involved in differentiation	3.0882e-08	3.83587e-05	100528607/100305068/108262952/108258671/108258671/108258671/108258671/108258671/108258671/108258671/108258671/108258671/108258671/108258671/108258671/108258671/108258671/108258671/108258671/108258671/108258671/108259249/108259249/108259249/108259249/108259249/108259249/108259249/108259249/108259249/108255344/108255510/108255510/108255510/108255859/108256724/108256950/108256950/108257003/108257003…	73
108269591	map4k3	1.13353	1.3815e-07			GO:0048705	skeletal system morphogenesis	7.47577e-08	6.19046e-05	100528607/108261354/108264213/108264213/108260954/108255080/108255509/108255509/108255509/108255509/108255509/108255791/108255791/108255952/108256950/108256950/108256990/108257200/108257200/108257200/108257731/108257731/108257731/108263037/108263037/108263037/108263037/108263037/108263403/108263403/108263566/108263799/108265022/108265022/108265022/108265022/108265022/108265022/108265022/108265022…	45
108269453	hmgcl	1.6248	6.92716e-08			GO:0098609	cell-cell adhesion	6.85945e-07	0.000329589	100529015/100528354/100862734/108261135/108261135/108261135/108261135/108261135/108262101/108261013/108261013/108261013/108255510/108255510/108255510/108255580/108255937/108256632/108256724/108257186/108257186/108258005/108258005/108258005/108259759/108260639/108260682/108260827/108260827/108260827/108263566/108266581/108266581/108266581/108266581/108266581/108266581/108266581/108266581/108266581…	53
108270249	arhgef10	1.28977	6.72585e-11			GO:1904888	cranial skeletal system development	7.46553e-07	0.000329589	100528607/108264213/108264213/108266574/108266574/108266574/108266574/108266574/108266574/108260954/108255080/108255509/108255509/108255509/108255509/108255509/108255791/108255791/108255952/108256990/108257200/108257200/108257200/108257538/108257538/108257538/108257538/108257815/108257815/108259484/108259484/108259484/108263037/108263037/108263037/108263037/108263037/108263403/108263403/108263566…	41
108270153	srrm1	2.13305	2.61524e-32			GO:0048562	embryonic organ morphogenesis	7.9604e-07	0.000329589	100528607/108264213/108264213/108266398/108266398/108258671/108258671/108258671/108258671/108258671/108258671/108258671/108258671/108258671/108258671/108258671/108258671/108258671/108258671/108258671/108258671/108258671/108258671/108260954/108255080/108255509/108255509/108255509/108255509/108255509/108255674/108255674/108255674/108255791/108255791/108255937/108255952/108256687/108256687/108256687…	66
108269693	aim1	1.91372	2.70941e-57			GO:0061564	axon development	1.3775e-06	0.000427813	100305068/108259249/108259249/108259249/108259249/108259249/108259249/108259249/108259249/108259249/108255344/108255859/108256724/108257003/108257003/108257200/108257200/108257200/108257376/108257376/100305068/108257731/108257731/108257731/108258101/108258101/108258350/108258350/108260051/108260324/108260324/108260324/108260585/108260655/108260959/108260959/108260959/108263103/108263103/108263687…	61
108269700	LOC108269700	2.00559	6.01359e-17			GO:0040007	growth	1.3777e-06	0.000427813	100304696/100528893/100862734/108256712/108255344/108255859/108255963/108255963/108255963/108256950/108256950/108257376/108257376/108257731/108257731/108257731/108259215/108259240/108260324/108260324/108260324/108260585/108260655/108260959/108260959/108260959/108263191/108263799/100304999/108265022/108265022/108265022/108265022/108265022/108265022/108265022/108265022/108265187/108265195/108265284…	66
108269533	LOC108269533	-1.46168	0.0421293			GO:0048589	developmental growth	1.64416e-06	0.000453828	100304696/100528893/100862734/108256712/108255344/108255859/108256950/108256950/108257376/108257376/108257731/108257731/108257731/108259215/108259240/108260324/108260324/108260324/108260585/108260655/108260959/108260959/108260959/108263191/108263799/100304999/108265022/108265022/108265022/108265022/108265022/108265022/108265022/108265022/108265187/108265195/108265284/108265400/108265400/108265400…	59
108269731	LOC108269731	-4.43904	4.92414e-07			GO:0050767	regulation of neurogenesis	2.18368e-06	0.000533808	100304623/108257338/108257338/108257338/108257338/108254746/108255859/108256560/108256560/108257003/108257003/108257574/108257574/108257574/108257574/108257574/108257574/108257731/108257731/108257731/108258347/108258347/108258347/100304623/100304623/100304623/100304623/108259708/108259708/108260324/108260324/108260324/108260585/108260655/108260959/108260959/108260959/108263103/108263103/108265187…	49
108269743	LOC108269743	-1.03996	0.0101781			GO:0048706	embryonic skeletal system development	2.36368e-06	0.000533808	100528607/108262733/108264213/108264213/108260954/108255080/108255509/108255509/108255509/108255509/108255509/108255791/108255791/108255952/108256394/108256394/108256394/108256990/108257200/108257200/108257200/108263037/108263037/108263037/108263037/108263037/108263403/108263403/108263566/108263799/108265022/108265022/108265022/108265022/108265022/108265022/108265022/108265022	38
108269741	fam98a	1.91725	0.000947872			GO:0060284	regulation of cell development	2.6723e-06	0.000553214	100304623/100862738/108257338/108257338/108257338/108257338/108254746/108255859/108256560/108256560/108257003/108257003/108257574/108257574/108257574/108257574/108257574/108257574/108257731/108257731/108257731/108258347/108258347/108258347/100304623/100304623/100304623/100304623/108259708/108259708/108260324/108260324/108260324/108260585/108260655/108260959/108260959/108260959/108263103/108263103…	52
108269749	rasgrp3	1.66241	0.0027279			GO:0048701	embryonic cranial skeleton morphogenesis	3.84203e-06	0.000734186	100528607/108264213/108264213/108260954/108255080/108255509/108255509/108255509/108255509/108255509/108255791/108255791/108255952/108256990/108257200/108257200/108257200/108263037/108263037/108263037/108263037/108263037/108263403/108263403/108263566/108263799/108265022/108265022/108265022/108265022/108265022/108265022/108265022	33
108269599	ltbp1	1.33617	7.8637e-23			GO:0045893	positive regulation of transcription, DNA-templated	4.98117e-06	0.000835163	100528602/100304623/100304607/100304992/100305068/108261354/108262582/108265642/108267545/108267545/108268030/108268030/108268030/108268030/108268030/108268030/108268030/108268030/108268030/108268030/108268030/108256545/108256545/108257093/108257093/108257093/108260202/108260202/108260202/108260604/108255129/108255129/108255509/108255509/108255509/108255509/108255509/108255510/108255510/108255510…	73
108269687	LOC108269687	1.0911	3.49675e-08			GO:1902680	positive regulation of RNA biosynthetic process	5.37902e-06	0.000835163	100528602/100304623/100304607/100304992/100305068/108261354/108262582/108265642/108267545/108267545/108268030/108268030/108268030/108268030/108268030/108268030/108268030/108268030/108268030/108268030/108268030/108256545/108256545/108257093/108257093/108257093/108260202/108260202/108260202/108260604/108255129/108255129/108255509/108255509/108255509/108255509/108255509/108255510/108255510/108255510…	73
108269686	LOC108269686	1.11384	7.80238e-11			GO:1903508	positive regulation of nucleic acid-templated transcription	5.37902e-06	0.000835163	100528602/100304623/100304607/100304992/100305068/108261354/108262582/108265642/108267545/108267545/108268030/108268030/108268030/108268030/108268030/108268030/108268030/108268030/108268030/108268030/108268030/108256545/108256545/108257093/108257093/108257093/108260202/108260202/108260202/108260604/108255129/108255129/108255509/108255509/108255509/108255509/108255509/108255510/108255510/108255510…	73
100304627	LOC100304627	1.51267	0.000702698			GO:0051960	regulation of nervous system development	7.07935e-06	0.00103451	100304623/108257338/108257338/108257338/108257338/108254746/108255859/108256560/108256560/108257003/108257003/108257574/108257574/108257574/108257574/108257574/108257574/108257731/108257731/108257731/108258347/108258347/108258347/100304623/100304623/100304623/100304623/108259708/108259708/108260324/108260324/108260324/108260585/108260655/108260959/108260959/108260959/108263103/108263103/108265039…	50
108269600	birc6	2.38641	1.63358e-106			GO:0048704	embryonic skeletal system morphogenesis	7.66617e-06	0.00104364	100528607/108264213/108264213/108260954/108255080/108255509/108255509/108255509/108255509/108255509/108255791/108255791/108255952/108256990/108257200/108257200/108257200/108263037/108263037/108263037/108263037/108263037/108263403/108263403/108263566/108263799/108265022/108265022/108265022/108265022/108265022/108265022/108265022/108265022	34
108270319	acss1	2.0151	5.81027e-09			GO:0010975	regulation of neuron projection development	7.98204e-06	0.00104364	108255859/108257574/108257574/108257574/108257574/108257574/108257574/108257731/108257731/108257731/108258347/108258347/108258347/108260324/108260324/108260324/108260585/108260655/108260959/108260959/108260959/108263103/108263103/108265187/108265195/108265284/108265307/108265307/108265307/108265307/108267429	31
108270442	kcnh1	3.12542	0.0269736			GO:0045664	regulation of neuron differentiation	9.61174e-06	0.00119388	100304623/108254746/108255859/108257574/108257574/108257574/108257574/108257574/108257574/108257731/108257731/108257731/108258347/108258347/108258347/100304623/100304623/100304623/100304623/108259708/108259708/108260324/108260324/108260324/108260585/108260655/108260959/108260959/108260959/108263103/108263103/108265187/108265195/108265284/108265307/108265307/108265307/108265307	38
108271333	plekha7	1.7225	2.77234e-14			GO:0048667	cell morphogenesis involved in neuron differentiation	1.12099e-05	0.00132608	100305068/108259249/108259249/108259249/108259249/108259249/108259249/108259249/108259249/108259249/108255344/108255859/108256724/108257003/108257003/108257200/108257200/108257200/108257376/108257376/100305068/108257574/108257574/108257574/108257574/108257574/108257574/108258101/108258101/108258347/108258347/108258347/108258350/108258350/108260051/108260324/108260324/108260324/108260585/108260655…	58
108271336	pde3b	1.20736	7.58761e-12			GO:0045595	regulation of cell differentiation	1.56862e-05	0.00177126	100304623/100528354/100862734/100862738/108257338/108257338/108257338/108257338/108254746/108255859/108256560/108256560/108257003/108257003/108257574/108257574/108257574/108257574/108257574/108257574/108257731/108257731/108257731/108258347/108258347/108258347/100304623/100304623/100304623/100304623/108259708/108259708/108260308/108260308/108260308/108260324/108260324/108260324/108260585/108260655…	70
108271335	st5	1.99163	1.93677e-20			GO:0007409	axonogenesis	1.65769e-05	0.00179046	100305068/108259249/108259249/108259249/108259249/108259249/108259249/108259249/108259249/108259249/108255344/108255859/108256724/108257003/108257003/108257200/108257200/108257200/108257376/108257376/100305068/108258101/108258101/108258350/108258350/108260051/108260324/108260324/108260324/108260585/108260655/108260959/108260959/108260959/108263103/108263103/108263687/108263687/108264671/108264861…	54
108271351	alx4	1.02344	0.000109327			GO:0045944	positive regulation of transcription by RNA polymerase II	2.12506e-05	0.00219963	100304623/100304992/100305068/108261354/108265642/108267545/108267545/108268030/108268030/108268030/108268030/108268030/108268030/108268030/108268030/108268030/108268030/108268030/108256545/108256545/108257093/108257093/108257093/108260202/108260202/108260202/108255129/108255129/108255509/108255509/108255509/108255509/108255509/108255510/108255510/108255510/108256278/108256456/108256456/108256456…	55
108271375	herc1	1.81021	1.12109e-65			GO:0048863	stem cell differentiation	2.36299e-05	0.00229836	100305068/108255344/108255509/108255509/108255509/108255509/108255509/108255791/108255791/108255859/108257200/108257200/108257200/100305068/108258349/108258349/108258349/108258349/108258349/108258350/108258350/108258886/108258886/108258886/108258886/108258886/108258886/108263592/108263592/108263592/108263592/108263592/108263592/108263592/108264045/108265022/108265022/108265022/108265022/108265022	40
108271373	fbxo22	-1.18535	1.25472e-07			GO:0048703	embryonic viscerocranium morphogenesis	2.40548e-05	0.00229836	108264213/108264213/108255509/108255509/108255509/108255509/108255509/108255791/108255791/108255952/108256990/108263403/108263403/108263566/108263799/108265022/108265022/108265022/108265022/108265022/108265022/108265022/108265022/108266306	24
108271290	ccdc102a	1.00592	5.22473e-07			GO:0051130	positive regulation of cellular component organization	2.50333e-05	0.00230326	100528726/100862734/108266106/108266106/108266106/108255504/108255504/108255504/108255504/108255674/108255674/108255674/108255835/108255835/108255835/108255835/108255937/108257200/108257200/108257200/108257378/108257378/108257378/108259693/108259693/108259693/108260959/108260959/108260959/108263171/108264899/108265195/108265305/108265307/108265307/108265307/108265307/108266153/108267609/108267609…	42
108271158	LOC108271158	1.45768	0.0253536			GO:0035051	cardiocyte differentiation	2.76799e-05	0.00245581	100528893/108262180/108263593/108263593/108263593/108266398/108266398/108255667/108255667/108255791/108255791/108257200/108257200/108257200/108260308/108260308/108260308/108263839/108263839/108264283/108265905	21
108271160	slc7a6os	1.0457	3.09066e-05			GO:0032535	regulation of cellular component size	3.77903e-05	0.0031312	100528726/108255504/108255504/108255504/108255504/108255835/108255835/108255835/108255835/108255859/108257378/108257378/108257378/108258993/108259409/108259409/108259409/108259409/108259409/108259409/108259409/108259409/108260324/108260324/108260324/108260585/108260655/108260688/108260688/108260688/108260688/108260959/108260959/108260959/108265187/108265195/108265284/108265305	38
108271097	atxn1l	1.64034	4.51035e-06			GO:0048732	gland development	3.80511e-05	0.0031312	100304992/100862734/108261354/108262744/108256545/108256545/108255344/108255791/108255791/108256687/108256687/108256687/108256687/108256687/108256687/108256687/108256687/108256687/108257003/108257003/108257376/108257376/108258414/108259543/100304992/108263191/108264470/108264904/108264904/108265400/108265400/108265400/108265400/108265554/108266202/108266812/108266950/108266950/108267886/108268658…	43
108270696	ap1g1	1.25781	1.77989e-22			GO:0010769	regulation of cell morphogenesis involved in differentiation	3.98426e-05	0.0031312	108255859/108257574/108257574/108257574/108257574/108257574/108257574/108258347/108258347/108258347/108260324/108260324/108260324/108260585/108260655/108260959/108260959/108260959/108263103/108263103/108265187/108265195/108265284/108265307/108265307	25
108270700	usp10	1.38965	7.55764e-26			GO:0000122	negative regulation of transcription by RNA polymerase II	4.15945e-05	0.0031312	100528080/108261354/108266364/108266364/108266364/108266380/108254746/108256238/108256238/108256551/108256551/108256551/108256551/108257372/108257372/108259192/108259192/108259192/108259869/108259869/108259869/108259869/108259869/108259869/108259869/108259869/108259869/108259869/108259869/108259869/108259869/108259869/108259869/108259869/108259869	35
108270698	crispld2	1.2679	0.000496882			GO:0120035	regulation of plasma membrane bounded cell projection organization	4.15945e-05	0.0031312	108255859/108257574/108257574/108257574/108257574/108257574/108257574/108257731/108257731/108257731/108258347/108258347/108258347/108260324/108260324/108260324/108260585/108260655/108260959/108260959/108260959/108263010/108263010/108263010/108263010/108263103/108263103/108264503/108264503/108264503/108265187/108265195/108265284/108265307/108265307	35
108270962	zfhx3	2.29183	6.1931e-92			GO:0032990	cell part morphogenesis	4.56622e-05	0.00333631	100305068/108259249/108259249/108259249/108259249/108259249/108259249/108259249/108259249/108259249/108255344/108255859/108256724/108257003/108257003/108257200/108257200/108257200/108257376/108257376/100305068/108257574/108257574/108257574/108257574/108257574/108257574/108258101/108258101/108258347/108258347/108258347/108258350/108258350/108260051/108260095/108260095/108260095/108260095/108260095…	60
108270990	cpne7	1.79639	0.000287951			GO:0061448	connective tissue development	4.9603e-05	0.00340039	100528607/108255509/108255509/108255509/108255509/108255509/108255791/108255791/108256394/108256394/108256394/108256950/108256950/108257731/108257731/108257731/108258149/108258149/108258149/108258149/108258149/108258149/108258695/108263403/108263403/108263566/108263799/108265554/108266626/108266626/108267602/108267723	32
108271305	LOC108271305	1.21067	0.025784			GO:0031327	negative regulation of cellular biosynthetic process	5.14338e-05	0.00340039	100528080/100528970/100304607/100528511/100305068/108261354/108262582/108264228/108264228/108264228/108265825/108265825/108265825/108265825/108265825/108265825/108265825/108265825/108265825/108265825/108265825/108265825/108266106/108266106/108266106/108266364/108266364/108266364/108266380/108254746/108255509/108255509/108255509/108255509/108255509/108255937/108256238/108256238/108256551/108256551…	65
108270995	sbf2	1.8337	4.13377e-28			GO:0031344	regulation of cell projection organization	5.21212e-05	0.00340039	108255859/108257574/108257574/108257574/108257574/108257574/108257574/108257731/108257731/108257731/108258347/108258347/108258347/108260324/108260324/108260324/108260585/108260655/108260959/108260959/108260959/108263010/108263010/108263010/108263010/108263103/108263103/108264503/108264503/108264503/108265187/108265195/108265284/108265307/108265307	35
108270552	LOC108270552	1.25699	0.0388694			GO:0048812	neuron projection morphogenesis	5.4752e-05	0.00340039	100305068/108259249/108259249/108259249/108259249/108259249/108259249/108259249/108259249/108259249/108255344/108255859/108256724/108257003/108257003/108257200/108257200/108257200/108257376/108257376/100305068/108257574/108257574/108257574/108257574/108257574/108257574/108258101/108258101/108258347/108258347/108258347/108258350/108258350/108260051/108260095/108260095/108260095/108260095/108260095…	59
100528193	nqo1	1.07932	0.0477872			GO:0048858	cell projection morphogenesis	5.4752e-05	0.00340039	100305068/108259249/108259249/108259249/108259249/108259249/108259249/108259249/108259249/108259249/108255344/108255859/108256724/108257003/108257003/108257200/108257200/108257200/108257376/108257376/100305068/108257574/108257574/108257574/108257574/108257574/108257574/108258101/108258101/108258347/108258347/108258347/108258350/108258350/108260051/108260095/108260095/108260095/108260095/108260095…	59
100528629	st2b1	-1.00787	0.0236896			GO:0120039	plasma membrane bounded cell projection morphogenesis	5.4752e-05	0.00340039	100305068/108259249/108259249/108259249/108259249/108259249/108259249/108259249/108259249/108259249/108255344/108255859/108256724/108257003/108257003/108257200/108257200/108257200/108257376/108257376/100305068/108257574/108257574/108257574/108257574/108257574/108257574/108258101/108258101/108258347/108258347/108258347/108258350/108258350/108260051/108260095/108260095/108260095/108260095/108260095…	59
108270908	LOC108270908	2.1834	0.000507433			GO:0031175	neuron projection development	5.90893e-05	0.00358025	100305068/108259249/108259249/108259249/108259249/108259249/108259249/108259249/108259249/108259249/108255344/108255859/108256724/108257003/108257003/108257200/108257200/108257200/108257376/108257376/100305068/108257574/108257574/108257574/108257574/108257574/108257574/108257711/108257711/108257711/108257711/108257711/108257711/108257711/108257711/108257731/108257731/108257731/108258101/108258101…	70
108270875	sos1	2.06584	1.70654e-28			GO:0009890	negative regulation of biosynthetic process	6.3452e-05	0.00375305	100528080/100528970/100304607/100528511/100305068/108261354/108262582/108264228/108264228/108264228/108265825/108265825/108265825/108265825/108265825/108265825/108265825/108265825/108265825/108265825/108265825/108265825/108266106/108266106/108266106/108266364/108266364/108266364/108266380/108254746/108255509/108255509/108255509/108255509/108255509/108255937/108256238/108256238/108256551/108256551…	65
108270902	ankrd13c	1.01663	4.36527e-06			GO:0051216	cartilage development	6.65728e-05	0.00378544	100528607/108255509/108255509/108255509/108255509/108255509/108255791/108255791/108256394/108256394/108256394/108256950/108256950/108257731/108257731/108257731/108258149/108258149/108258149/108258149/108258149/108258149/108258695/108263403/108263403/108263566/108263799/108265554/108266626/108266626/108267602	31
108270927	LOC108270927	1.19321	7.91722e-38			GO:0001755	neural crest cell migration	6.70473e-05	0.00378544	100305068/108255791/108255791/108255859/108257200/108257200/108257200/100305068/108258349/108258349/108258349/108258349/108258349/108258350/108258350/108258886/108258886/108258886/108258886/108258886/108258886	21
108271255	LOC108271255	1.50156	1.34924e-19			GO:0001667	ameboidal-type cell migration	8.77483e-05	0.00484412	100529015/100305068/100862734/108265490/108255791/108255791/108255859/108257200/108257200/108257200/100305068/108258349/108258349/108258349/108258349/108258349/108258350/108258350/108258886/108258886/108258886/108258886/108258886/108258886/108263171/108264045/108265187/108265284/108265437/108265437/108265437/108266449/108266449/108266626/108266626/108266812/108267723/108267723/108267832	39
108270959	myo9a	1.27987	1.87159e-26			GO:0003002	regionalization	9.49203e-05	0.00512613	108261354/108261842/108261888/108266398/108266398/108266574/108266574/108266574/108266574/108266574/108266574/108255024/108255961/108256545/108256545/108254746/108255509/108255509/108255509/108255509/108255509/108256394/108256394/108256394/108256560/108256560/108258149/108258149/108258149/108258149/108258149/108258149/108258550/108258550/108258550/108258550/108258550/108258550/108259869/108259869…	58
108271025	LOC108271025	1.84412	9.61744e-41			GO:0014033	neural crest cell differentiation	0.000102868	0.00543716	100305068/108255509/108255509/108255509/108255509/108255509/108255791/108255791/108255859/108257200/108257200/108257200/100305068/108258349/108258349/108258349/108258349/108258349/108258350/108258350/108258886/108258886/108258886/108258886/108258886/108258886/108264045	27
108271004	LOC108271004	-1.84938	0.0038667			GO:0022603	regulation of anatomical structure morphogenesis	0.000105694	0.00544814	100305068/100862734/108255024/108258671/108258671/108258671/108258671/108258671/108258671/108258671/108258671/108258671/108258671/108258671/108258671/108258671/108258671/108258671/108258671/108258671/108258671/108255674/108255674/108255674/108255791/108255791/108255859/108256394/108256394/108256394/100305068/108257574/108257574/108257574/108257574/108257574/108257574/108258347/108258347/108258347…	57
108270550	clec3a	-1.39057	5.43131e-10			GO:0043062	extracellular structure organization	0.00010945	0.00544814	108257096/108266736/108266743/108266748/108255674/108255674/108255674/108255952/108256394/108256394/108256394/108257249/108257249/108257249/108257249/108258822/108265030/108265720/108265720/108265720/108265720/108265720/108265720/108274578/108274578	25
108271154	LOC108271154	1.76907	3.08776e-17			GO:0048878	chemical homeostasis	0.000111152	0.00544814	100528228/100528254/100305008/100528354/100528766/108257096/108266514/108266736/108266743/108266748/108254884/108254884/108254884/108255813/108255814/108255852/108255852/108255867/108255867/108255867/108257086/108257086/108257086/108257086/108257086/108257086/108257086/108257086/108260403/108260403/108260424/108260880/108260880/108263333/108263566/108264045/100304999/108264731/108264731/108264731…	63
108271014	trappc10	1.62813	6.23779e-23			GO:0050770	regulation of axonogenesis	0.000111848	0.00544814	108255859/108260324/108260324/108260324/108260585/108260655/108260959/108260959/108260959/108263103/108263103/108265187/108265195/108265284/108265307/108265307/108265307/108265307/108267429/108267429/108267429/108268308	22
108271080	LOC108271080	-1.96155	6.48042e-27			GO:0048738	cardiac muscle tissue development	0.000130137	0.00621705	100528893/108262180/108263593/108263593/108263593/108266398/108266398/108255667/108255667/108255674/108255674/108255674/108255791/108255791/108257200/108257200/108257200/108260308/108260308/108260308/108263818/108263839	22
108271079	LOC108271079	-1.14322	0.00101231			GO:0051253	negative regulation of RNA metabolic process	0.000151535	0.00710272	100528080/100304607/100528511/100305068/108261354/108262582/108265825/108265825/108265825/108265825/108265825/108265825/108265825/108265825/108265825/108265825/108265825/108265825/108266106/108266106/108266106/108266364/108266364/108266364/108266380/108254746/108255509/108255509/108255509/108255509/108255509/108255937/108256238/108256238/108256551/108256551/108256551/108256551/100528511/100528511…	55
108271091	LOC108271091	1.05865	4.28203e-10			GO:0010558	negative regulation of macromolecule biosynthetic process	0.000162041	0.00731896	100528080/100528970/100304607/100528511/100305068/108261354/108262582/108264228/108264228/108264228/108265825/108265825/108265825/108265825/108265825/108265825/108265825/108265825/108265825/108265825/108265825/108265825/108266106/108266106/108266106/108266364/108266364/108266364/108266380/108254746/108255509/108255509/108255509/108255509/108255509/108255937/108256238/108256238/108256551/108256551…	62
108270522	LOC108270522	1.26833	0.00136529			GO:2000113	negative regulation of cellular macromolecule biosynthetic process	0.000162041	0.00731896	100528080/100528970/100304607/100528511/100305068/108261354/108262582/108264228/108264228/108264228/108265825/108265825/108265825/108265825/108265825/108265825/108265825/108265825/108265825/108265825/108265825/108265825/108266106/108266106/108266106/108266364/108266364/108266364/108266380/108254746/108255509/108255509/108255509/108255509/108255509/108255937/108256238/108256238/108256551/108256551…	62
108271424	rasl12	1.29443	0.00199353			GO:0007156	homophilic cell adhesion via plasma membrane adhesion molecules	0.000179022	0.00787172	100529015/108261013/108261013/108261013/108256632/108256724/108257186/108257186/108258005/108258005/108258005/108260639/108260682/108260827/108260827/108260827/108268839/108268860/108268860/108272818/108270552/108270552/108270552/108270552/108270552/108273624/108274152/108274571/108274571/108274571	30
108271093	zfand6	-1.4141	4.2377e-10			GO:0061008	hepaticobiliary system development	0.000181451	0.00787172	100862734/108261354/108262744/108256545/108256545/108255344/108257003/108257003/108257376/108257376/108258414/108259409/108259409/108259409/108259409/108259409/108259409/108259409/108259409/108259543/108264470/108264904/108264904/108265400/108265400/108265400/108265400/108265554	28
108270585	LOC108270585	-2.31626	0.000175694			GO:0051248	negative regulation of protein metabolic process	0.000183785	0.00787172	100528970/108261516/108262145/108264228/108264228/108264228/108255024/108256390/108256390/108256390/108256390/108256390/108256390/108257200/108257200/108257200/108257918/108263146/108263146/108263146/108263146/108263146/108263146/108263146/108263146/108263371/108264296/108264296/108264296/108264296/108264296/108264296/108264296/108264505/108265052	35
108270545	tctex1d2	-1.11095	0.0199892			GO:0048762	mesenchymal cell differentiation	0.000191445	0.0079428	100305068/108255961/108255509/108255509/108255509/108255509/108255509/108255791/108255791/108255859/108257200/108257200/108257200/100305068/108258349/108258349/108258349/108258349/108258349/108258350/108258350/108258886/108258886/108258886/108258886/108258886/108258886/108264045/108265187	29
108270517	LOC108270517	-1.18771	2.50536e-06			GO:0045934	negative regulation of nucleobase-containing compound metabolic process	0.000191839	0.0079428	100528080/100304607/100528511/100305068/100528354/108261354/108262582/108265825/108265825/108265825/108265825/108265825/108265825/108265825/108265825/108265825/108265825/108265825/108265825/108266106/108266106/108266106/108266364/108266364/108266364/108266380/108254746/108255509/108255509/108255509/108255509/108255509/108255937/108256238/108256238/108256551/108256551/108256551/108256551/100528511…	58
108271246	LOC108271246	3.55876	5.38826e-06			GO:0010638	positive regulation of organelle organization	0.00021649	0.0088165	100528726/100862734/108266106/108266106/108266106/108255504/108255504/108255504/108255504/108255835/108255835/108255835/108255835/108255937/108257200/108257200/108257200/108257378/108257378/108257378/108259693/108259693/108259693/108263171/108264899/108265305/108266153	27
108271395	sox2	-1.02924	2.89885e-07			GO:0060485	mesenchyme development	0.000224706	0.00900351	100305068/108255961/108255509/108255509/108255509/108255509/108255509/108255674/108255674/108255674/108255791/108255791/108255859/108257003/108257003/108257200/108257200/108257200/100305068/108258349/108258349/108258349/108258349/108258349/108258350/108258350/108258886/108258886/108258886/108258886/108258886/108258886/108264045/108265187/108265284/108265437	36
108271494	LOC108271494	1.18567	3.38319e-21			GO:0048534	hematopoietic or lymphoid organ development	0.000235616	0.0092908	100528483/100305068/100528354/100862734/108262952/108266364/108266364/108266364/108259690/108254794/108255344/108255510/108255510/108255510/108255556/108255638/108255791/108255791/108256323/108256456/108256456/108256456/108256674/108256674/108256674/108256674/108257003/108257003/108257120/108257120/108257120/108257120/108257120/108257120/108257120/100305068/108258149/108258149/108258149/108258149…	65
108277165	LOC108277165	-1.93729	0.00940342			GO:0022604	regulation of cell morphogenesis	0.000240856	0.00932653	100862734/108255859/108257574/108257574/108257574/108257574/108257574/108257574/108258347/108258347/108258347/108260324/108260324/108260324/108260585/108260655/108260959/108260959/108260959/108263103/108263103/108265187/108265195/108265284/108265307/108265307/108265307/108265307/108267429/108267429/108267429/108268308/108268308	33
108270911	rc3h1	1.28817	5.62743e-13			GO:0032269	negative regulation of cellular protein metabolic process	0.000244031	0.00932653	100528970/108261516/108262145/108264228/108264228/108264228/108255024/108256390/108256390/108256390/108256390/108256390/108256390/108257200/108257200/108257200/108257918/108263146/108263146/108263146/108263146/108263146/108263146/108263146/108263146/108263371/108264296/108264296/108264296/108264296/108264296/108264296/108264296/108264505	34
108270508	stil	1.16319	3.87348e-05			GO:0030522	intracellular receptor signaling pathway	0.000269274	0.00996929	100862738/108261354/108263240/108266306/108266306/108266306/108268989/108268989/108268989/108272314/108272781/108272781	12
108270958	mrpl54	-1.09843	5.24506e-10			GO:0050801	ion homeostasis	0.000269472	0.00996929	100528228/100528254/100305008/100528354/100528766/108266514/108254884/108254884/108254884/108255813/108255814/108255867/108255867/108255867/108257086/108257086/108257086/108257086/108257086/108257086/108257086/108257086/108260403/108260403/108260424/108260880/108260880/108263333/108263566/108264045/108264731/108264731/108264731/108264731/108264731/108264731/108264731/108264731/108264731/108264731…	51
108271384	LOC108271384	-1.0473	0.0292655			GO:0001889	liver development	0.00027384	0.00996929	100862734/108261354/108262744/108256545/108256545/108255344/108257003/108257003/108257376/108257376/108258414/108259543/108264470/108264904/108264904/108265400/108265400/108265400/108265400/108265554/108266202/108268658/108272420/108272781/108272781/108272781/108272781	27
108271027	ptprs	1.26868	5.33592e-24			GO:0006470	protein dephosphorylation	0.000276901	0.00996929	100528679/100528170/108255961/108257303/108257303/108257303/108257303/108257303/108257303/108257303/108256157/108256265/108256265/108256265/108256687/108256687/108256687/108256687/108256687/108256687/108256687/108256687/108256687/108257755/108257755/108259414/108260822/108260822/108260822/108260822	30
108271149	fbn3	1.68387	4.13497e-15			GO:0098742	cell-cell adhesion via plasma-membrane adhesion molecules	0.000284215	0.0100864	100529015/108261013/108261013/108261013/108256632/108256724/108257186/108257186/108258005/108258005/108258005/108260639/108260682/108260827/108260827/108260827/108268839/108268860/108268860/108272818/108270552/108270552/108270552/108270552/108270552/108273624/108274152/108274571/108274571/108274571/108274571	31
108264036	agap3	1.01712	2.14089e-10			GO:0060351	cartilage development involved in endochondral bone morphogenesis	0.00029305	0.0102535	108256950/108256950/108257731/108257731/108257731/108263799/108265554/108271531/108271531/108271531	10
108271249	LOC108271249	1.23864	3.68187e-05			GO:0002520	immune system development	0.000300977	0.0103846	100528483/100305068/100528354/100862734/108262952/108266364/108266364/108266364/108259690/108254794/108255344/108255510/108255510/108255510/108255556/108255638/108255791/108255791/108256323/108256456/108256456/108256456/108256674/108256674/108256674/108256674/108257003/108257003/108257120/108257120/108257120/108257120/108257120/108257120/108257120/100305068/108258149/108258149/108258149/108258149…	65
108271054	cherp	1.42034	1.2064e-12			GO:0014031	mesenchymal cell development	0.000323488	0.0104405	100305068/108255791/108255791/108255859/108257200/108257200/108257200/100305068/108258349/108258349/108258349/108258349/108258349/108258350/108258350/108258886/108258886/108258886/108258886/108258886/108258886/108264045/108265187/108265284	24
108270569	pdzk1ip1	-1.52955	0.00281188			GO:0014032	neural crest cell development	0.000323488	0.0104405	100305068/108255791/108255791/108255859/108257200/108257200/108257200/100305068/108258349/108258349/108258349/108258349/108258349/108258350/108258350/108258886/108258886/108258886/108258886/108258886/108258886/108264045/108265187/108265284	24
108271134	nfia	1.67757	7.17903e-12			GO:0048864	stem cell development	0.000323488	0.0104405	100305068/108255791/108255791/108255859/108257200/108257200/108257200/100305068/108258349/108258349/108258349/108258349/108258349/108258350/108258350/108258886/108258886/108258886/108258886/108258886/108258886/108264045/108265187/108265284	24
108271303	LOC108271303	1.08602	2.21376e-11			GO:0003318	cell migration to the midline involved in heart development	0.000329605	0.0104405	108264213/108264213/108255674/108255674/108255674/108260585/108260655/108266812	8
108271620	reck	1.54024	6.70539e-29			GO:0090171	chondrocyte morphogenesis	0.000329605	0.0104405	100528607/108256950/108256950/108257731/108257731/108257731/108271531/108271531	8
108271114	LOC108271114	-1.75877	4.15222e-60			GO:0002009	morphogenesis of an epithelium	0.000332017	0.0104405	108265474/108266398/108266398/108256545/108256545/108256712/108255674/108255674/108255674/108255791/108255791/108256687/108256687/108256687/108256687/108256687/108256687/108256687/108256687/108256687/108258340/108258993/108259215/108259242/108259242/108259242/108260585/108260655/108263171/108263566/108264551/108264551/108264633/108265716/108265716/108266153/108266711/108266711/108266812/108267723…	63
108270593	LOC108270593	-1.06067	0.0415153			GO:0030097	hemopoiesis	0.000332017	0.0104405	100528483/100305068/100528354/100862734/108262952/108266364/108266364/108266364/108259690/108254794/108255344/108255510/108255510/108255510/108255556/108255638/108256323/108256456/108256456/108256456/108256674/108256674/108256674/108256674/108257003/108257003/108257120/108257120/108257120/108257120/108257120/108257120/108257120/100305068/108258149/108258149/108258149/108258149/108258149/108258149…	63
108273060	vopp1	-1.18294	5.49397e-05			GO:0043087	regulation of GTPase activity	0.000344248	0.0106898	100528951/108255027/108255027/108255027/108255027/108255027/108255027/108255027/108255027/108256646/108256646/108257044/108257044/108257044/108257044/108257574/108257574/108257574/108257574/108257574/108257574/108257785/108258582/108258582/108258582/108258582/108259889	27
108270632	LOC108270632	6.23938	0.0129525			GO:0055007	cardiac muscle cell differentiation	0.000395642	0.012134	100528893/108262180/108263593/108263593/108263593/108266398/108266398/108255667/108255667/108255791/108255791/108257200/108257200/108257200/108260308/108260308	16
108270715	ctbs	-1.07605	0.000122232			GO:0045892	negative regulation of transcription, DNA-templated	0.0004116	0.0121726	100528080/100304607/100528511/100305068/108261354/108262582/108265825/108265825/108265825/108265825/108265825/108265825/108265825/108265825/108265825/108265825/108265825/108265825/108266106/108266106/108266106/108266364/108266364/108266364/108266380/108254746/108255509/108255509/108255509/108255509/108255509/108255937/108256238/108256238/108256551/108256551/108256551/108256551/100528511/100528511…	51
108270708	adgrl2	1.01124	1.60085e-10			GO:1902679	negative regulation of RNA biosynthetic process	0.0004116	0.0121726	100528080/100304607/100528511/100305068/108261354/108262582/108265825/108265825/108265825/108265825/108265825/108265825/108265825/108265825/108265825/108265825/108265825/108265825/108266106/108266106/108266106/108266364/108266364/108266364/108266380/108254746/108255509/108255509/108255509/108255509/108255509/108255937/108256238/108256238/108256551/108256551/108256551/108256551/100528511/100528511…	51
100528303	smim7	-1.06774	2.2434e-06			GO:1903507	negative regulation of nucleic acid-templated transcription	0.0004116	0.0121726	100528080/100304607/100528511/100305068/108261354/108262582/108265825/108265825/108265825/108265825/108265825/108265825/108265825/108265825/108265825/108265825/108265825/108265825/108266106/108266106/108266106/108266364/108266364/108266364/108266380/108254746/108255509/108255509/108255509/108255509/108255509/108255937/108256238/108256238/108256551/108256551/108256551/108256551/100528511/100528511…	51
108271200	plvap	-1.42001	1.08899e-20			GO:0007411	axon guidance	0.000431349	0.0126066	100305068/108259249/108259249/108259249/108259249/108259249/108259249/108259249/108259249/108259249/108255859/108256724/108257200/108257200/108257200/100305068/108258350/108258350/108260051/108260324/108260324/108260324/108260585/108260655/108260959/108260959/108260959/108263103/108263103/108265187/108265195/108265284/108265307/108265307	34
108270518	LOC108270518	-1.87364	2.48966e-09			GO:0030198	extracellular matrix organization	0.000455696	0.0131633	108255674/108255674/108255674/108255952/108256394/108256394/108256394/108257249/108257249/108257249/108257249/108258822/108265030/108265720/108265720/108265720/108265720/108265720/108265720/108274578/108274578/108274578	22
108271059	atp13a3	1.0309	4.84968e-09			GO:0097485	neuron projection guidance	0.000472687	0.0134562	100305068/108259249/108259249/108259249/108259249/108259249/108259249/108259249/108259249/108259249/108255859/108256724/108257200/108257200/108257200/100305068/108258350/108258350/108260051/108260324/108260324/108260324/108260585/108260655/108260959/108260959/108260959/108263103/108263103/108265187/108265195/108265284/108265307/108265307	34
108271427	tdo2	3.91482	1.48908e-05			GO:0021602	cranial nerve morphogenesis	0.000476668	0.0134562	108260959/108260959/108260959/108263943/108265400/108265400/108265400/108265400	8
108270537	nkpd1	4.92497	0.0120049			GO:0060560	developmental growth involved in morphogenesis	0.000494226	0.0137951	108255344/108255859/108257376/108257376/108260324/108260324/108260324/108260585/108260655/108260959/108260959/108260959/108265187/108265195/108265284/108267429/108267429/108267429/108268308/108268308/108268308/108268308/108270696/108270696/108270959/108270959/108270959/108270959	28
108270733	LOC108270733	1.14206	1.09393e-18			GO:0061061	muscle structure development	0.000505295	0.0139473	100528893/100862738/108262180/108262499/108262733/108263593/108263593/108263593/108266398/108266398/108268030/108268030/108268030/108268030/108268030/108268030/108268030/108268030/108268030/108268030/108268030/108254750/108255667/108255667/108255674/108255674/108255674/108255791/108255791/108256931/108256931/108257200/108257200/108257200/108259943/108259943/108259943/108259943/108259943/108259943…	51
108270736	LOC108270736	1.12155	2.23065e-26			GO:0035265	organ growth	0.00051799	0.0139869	100528893/108256712/108256950/108256950/108257731/108257731/108257731/108263191/108263799/108265022/108265022/108265022/108265022	13
108270765	LOC108270765	-1.3822	4.12138e-33			GO:0060349	bone morphogenesis	0.00051799	0.0139869	108261354/108256950/108256950/108257731/108257731/108257731/108263799/108265554/108271531/108271531/108271531/108272093/108272093	13
108271840	cdk13	1.78992	1.16989e-18			GO:0071396	cellular response to lipid	0.000556019	0.0147742	100304474/100862734/100862738/108261135/108261135/108261135/108261135/108261135/108261354/108262101/108264213/108264213/108255510/108255510/108255510/108255580	16
108270800	LOC108270800	2.83298	2.416e-14			GO:0021594	rhombomere formation	0.000564988	0.0147742	108257003/108257003/108266153/108266449/108266449/108268308	6
108270781	cdc6	1.04025	0.000660747			GO:0062013	positive regulation of small molecule metabolic process	0.000564988	0.0147742	100862734/108255344/108264505/108267097/108267176/108278375	6
108270789	LOC108270789	-1.10413	0.000251144			GO:0060973	cell migration involved in heart development	0.000605586	0.0156509	108264213/108264213/108255674/108255674/108255674/108260585/108260655/108266812/108272085	9
108270741	LOC108270741	1.25937	4.00957e-05			GO:0090596	sensory organ morphogenesis	0.000611114	0.0156509	108258671/108258671/108258671/108258671/108258671/108258671/108258671/108258671/108258671/108258671/108258671/108258671/108258671/108258671/108258671/108258671/108258671/108258671/108261013/108261013/108261013/108255791/108255791/108255937/108256687/108256687/108256687/108256687/108256687/108256687/108256687/108256687/108256687/108257186/108257186/108257200/108257200/108257200/108259350/108259350…	42
108270746	LOC108270746	2.88025	0.0237113			GO:0060536	cartilage morphogenesis	0.0006722	0.0170397	108255791/108255791/108256950/108256950/108257731/108257731/108257731/108267602/108270698/108271531/108271531/108271531	12
108270639	muc5ac	3.07559	8.13594e-05			GO:0090066	regulation of anatomical structure size	0.000765012	0.0191965	100528726/108255504/108255504/108255504/108255504/108255835/108255835/108255835/108255835/108255859/108257003/108257003/108257378/108257378/108257378/108258993/108259409/108259409/108259409/108259409/108259409/108259409/108259409/108259409/108260324/108260324/108260324/108260585/108260655/108260688/108260688/108260688/108260688/108260959/108260959/108260959/108263259/108265187/108265195/108265284…	42
108271167	LOC108271167	2.89266	0.00750966			GO:0001503	ossification	0.000776172	0.0192817	100528291/100528680/100528680/100528680/108258671/108258671/108258671/108258671/108258671/108258671/108258671/108258671/108258671/108258671/108258671/108258671/108258671	17
108270640	lrp4	1.25637	5.74675e-22			GO:0002063	chondrocyte development	0.000807527	0.0196414	100528607/108256394/108256394/108256394/108256950/108256950/108257731/108257731/108257731	9
108271304	nav2	1.35362	6.51526e-12			GO:0060914	heart formation	0.000807527	0.0196414	108261888/108268030/108268030/108268030/108268030/108268030/108268030/108268030/108268030	9
108270535	LOC108270535	2.46542	1.18593e-63			GO:0003007	heart morphogenesis	0.000820906	0.0196414	108261888/108262180/108264213/108264213/108266398/108266398/108268030/108268030/108268030/108268030/108268030/108268030/108268030/108268030/108268030/108268030/108268030/108255961/108258671/108258671/108258671/108258671/108258671/108258671/108258671/108258671/108258671/108258671/108258671/108258671/108258671/108258671/108258671/108258671/108258671/108258671/108255667	37
108270642	LOC108270642	2.15527	8.61064e-24			GO:0061053	somite development	0.000822276	0.0196414	108261842/108261888/108255961/108254746/108256394/108256394/108256394/108256791/108256791/108257003/108257003/108258550/108258550/108258550/108258550/108258550/108258550/108266449/108266449/108266812/108266950/108266950/108267334/108267886/108268308/108268308/108268308/108268308	28
108270644	LOC108270644	-5.94789	0.000796566			GO:0050808	synapse organization	0.000886631	0.0209769	108261013/108261013/108261013/108254756/108256632/108257186/108257186/108257376/108257376/108259035/108259232/108259759/108264082/108264083/108264818/108264818/108265454/108265454	18
108271229	nek7	1.02589	1.60921e-05			GO:0030099	myeloid cell differentiation	0.000911029	0.0213508	100528354/108262952/108266364/108266364/108266364/108256456/108256456/108256456/108256674/108256674/108256674/108256674/108257120/108257120/108257120/108257120/108257120/108257120/108257120/108259869/108259869/108259869/108259869/108259869/108259869/108259869/108259869/108259869/108259869/108259869	30
108272103	rreb1	1.04856	1.10047e-10			GO:0019725	cellular homeostasis	0.000959904	0.0221783	100528722/100528228/100528254/100528933/100528928/100305008/100304506/100528354/100528766/108266514/108254884/108254884/108254884/108254750/108255813/108255814/108255852/108255852/108255867/108255867/108255867/108258683/108260403/108260403/108263259/108263566/108264045/108264731/108264731/108264731/108264731/108264731/108264731/108264731/108264731/108264731/108264731/108264731/108265437/108265437…	55
108272232	LOC108272232	2.57456	0.000937995			GO:0009952	anterior/posterior pattern specification	0.000987613	0.0221783	108261354/108261842/108261888/108255961/108254746/108255509/108255509/108255509/108255509/108255509/108256394/108256394/108256394/108256560/108256560/108258550/108258550/108258550/108258550/108258550/108258550/108259869/108259869/108259869/108259869/108259869/108259869/108259869/108259869/108259869/108259869/108259869/108259869/108259869/108259869/108259869	36
108272206	LOC108272206	1.1766	0.000264604			GO:0003414	chondrocyte morphogenesis involved in endochondral bone morphogenesis	0.000990974	0.0221783	108256950/108256950/108257731/108257731/108257731/108271531/108271531	7
108272227	LOC108272227	2.64302	0.000139799			GO:0003429	growth plate cartilage chondrocyte morphogenesis	0.000990974	0.0221783	108256950/108256950/108257731/108257731/108257731/108271531/108271531	7
108272228	LOC108272228	2.6936	3.27982e-09			GO:0003433	chondrocyte development involved in endochondral bone morphogenesis	0.000990974	0.0221783	108256950/108256950/108257731/108257731/108257731/108271531/108271531	7
108271748	LOC108271748	1.1158	3.59581e-06			GO:0051336	regulation of hydrolase activity	0.00102307	0.0226922	100528951/100528667/100862734/108261516/108262145/108255027/108255027/108255027/108255027/108255027/108255027/108255027/108255027/108256646/108256646/108257044/108257044/108257044/108257044/108257574/108257574/108257574/108257574/108257574/108257574/108257785/108257918/108258582/108258582/108258582/108258582/108259889/108259889/108259889/108259889/108259889/108259889/108259889/108260704/108260704…	42
108271752	LOC108271752	-1.75943	0.00102272			GO:0030517	negative regulation of axon extension	0.0011003	0.0237686	108255859/108260585/108260655/108265187/108265284/108268308/108268308/108268308/108268308/108271639	10
108271833	LOC108271833	1.12688	5.17756e-07			GO:0048645	animal organ formation	0.0011003	0.0237686	108261888/108268030/108268030/108268030/108268030/108268030/108268030/108268030/108268030/108268030	10
108272065	atp10a	1.88534	1.34198e-20			GO:0050771	negative regulation of axonogenesis	0.0011003	0.0237686	108255859/108260585/108260655/108265187/108265284/108268308/108268308/108268308/108268308/108271639	10
108272173	oca2	1.76924	0.000183163			GO:0060348	bone development	0.00121325	0.0259824	108261354/108256394/108256394/108256394/108256950/108256950/108257731/108257731/108257731/108263799/108265554/108271531/108271531/108271531/108272093	15
108271767	herc2	1.91954	2.80756e-72			GO:0030036	actin cytoskeleton organization	0.00123913	0.0262514	100528726/100528893/100862734/108262180/108262499/108268030/108268030/108268030/108268030/108268030/108268030/108268030/108268030/108268030/108268030/108268030/108261263/108261263/108261263/108261263/108254750/108255027/108255027/108255027/108255027/108255027/108255027/108255027/108255027/108255504/108255504/108255504/108255504/108255835/108255835/108255835/108255835/108256674/108256674/108256674…	61
108271766	nipa1	1.48122	0.0225461			GO:0003416	endochondral bone growth	0.00125751	0.0262514	108256950/108256950/108257731/108257731/108257731/108263799/108271531/108271531	8
108271860	slc9a7	1.76824	1.22567e-10			GO:0003417	growth plate cartilage development	0.00125751	0.0262514	108256950/108256950/108257731/108257731/108257731/108263799/108271531/108271531	8
108271842	LOC108271842	1.0372	0.00370174			GO:0008361	regulation of cell size	0.00127445	0.0263833	108255859/108260324/108260324/108260324/108260585/108260655/108260959/108260959/108260959/108265187/108265195/108265284/108265961/108266339/108266339/108266339/108266339/108266339/108266339	19
108271989	opa1	1.20209	2.65317e-16			GO:0006325	chromatin organization	0.00132206	0.0266479	100528602/100528080/100304607/100862738/108261097/108261379/108261399/108261425/108261690/108261712/108261860/108261861/108261901/108261934/108262179/108262180/108262322/108262396/108262397/108262486/108262582/108262617/108266106/108266106/108266106/108267029/108267029/108267029/108267029/108267029/108267029/108267029/108267029/108267029/108267029/108267029/108255509/108255509/108255509/108255509…	51
108271813	LOC108271813	1.00817	0.0006414			GO:0002062	chondrocyte differentiation	0.00132877	0.0266479	100528607/108256394/108256394/108256394/108256950/108256950/108257731/108257731/108257731/108258149/108258149	11
108272093	col7a1	2.14673	8.6982e-48			GO:0031345	negative regulation of cell projection organization	0.00132877	0.0266479	108255859/108260585/108260655/108265187/108265284/108268308/108268308/108268308/108268308/108271639/108271639	11
108271585	LOC108271585	3.31342	0.000683934			GO:0021545	cranial nerve development	0.00133671	0.0266479	108258671/108258671/108258671/108258671/108258671/108258671/108258671/108258671/108258671/108258671/108258671/108258671/108258671	13
108271655	gorasp2	1.56558	1.59356e-08			GO:0001558	regulation of cell growth	0.0013418	0.0266479	108255859/108255963/108255963/108255963/108260324/108260324/108260324/108260585/108260655/108260959/108260959/108260959/108265187/108265195/108265284/108267429/108267429/108267429/108267723/108267723/108267832/108267832	22
108271639	LOC108271639	1.07836	0.000398472			GO:0032507	maintenance of protein location in cell	0.00137516	0.0266479	108257639/108257835/108257835/108257835/108257835/108257835/108257835/108257835/108257835	9
108271640	LOC108271640	1.0883	3.30337e-11			GO:0010771	negative regulation of cell morphogenesis involved in differentiation	0.00138589	0.0266479	108255859/108260585/108260655/108265187/108265284/108268308/108268308/108268308/108268308/108271639	10
108271669	nbeal1	1.39771	1.27688e-21			GO:0060350	endochondral bone morphogenesis	0.00138589	0.0266479	108256950/108256950/108257731/108257731/108257731/108263799/108265554/108271531/108271531/108271531	10
108272119	rbm26	1.07517	2.9713e-08			GO:0003413	chondrocyte differentiation involved in endochondral bone morphogenesis	0.00140518	0.0266479	108256950/108256950/108257731/108257731/108257731/108271531/108271531	7
108272266	LOC108272266	-1.64673	7.01015e-50			GO:0003418	growth plate cartilage chondrocyte differentiation	0.00140518	0.0266479	108256950/108256950/108257731/108257731/108257731/108271531/108271531	7
108271888	mast2	1.17874	5.22856e-11			GO:0042692	muscle cell differentiation	0.00141305	0.0266479	100528893/100862738/108262180/108262499/108262733/108263593/108263593/108263593/108266398/108266398/108268030/108268030/108268030/108268030/108268030/108268030/108268030/108268030/108268030/108268030/108268030/108254750/108255667/108255667/108255791/108255791/108257200/108257200/108257200/108260055/108260308/108260308/108260308/108260688/108260688/108260688/108260688	37
108272007	ror1	1.03162	1.68473e-05			GO:0050768	negative regulation of neurogenesis	0.00141595	0.0266479	108257338/108257338/108257338/108257338/108254746/108255859/108257003/108257003/108260585/108260655/108265187/108265284/108268308/108268308/108268308	15
108272285	raver2	1.30532	1.31336e-06			GO:0030029	actin filament-based process	0.00145346	0.0271481	100528726/100528893/100862734/108262180/108262499/108268030/108268030/108268030/108268030/108268030/108268030/108268030/108268030/108268030/108268030/108268030/108261263/108261263/108261263/108261263/108254750/108255027/108255027/108255027/108255027/108255027/108255027/108255027/108255027/108255504/108255504/108255504/108255504/108255835/108255835/108255835/108255835/108256674/108256674/108256674…	62
108271816	sgip1	1.17628	0.000160349			GO:0021915	neural tube development	0.00151703	0.0279156	108261354/108259215/108259479/108259479/108259479/108263566/108265410/108266153/108266950/108266950/108270042/108270042/108270042/108270042/108270042/108270042/108270042/108270042	18
108271850	LOC108271850	6.08339	0.000328843			GO:0048565	digestive tract development	0.00151703	0.0279156	100304992/108255791/108255791/108258582/108258582/108258582/108258582/108259069/100304992/108263191/108265039/108265039/108265039/108265039/108266950/108266950/108271154/108272085	18
108271492	meltf	-1.50454	1.1646e-24			GO:0055006	cardiac cell development	0.00158916	0.029028	100528893/108262180/108263593/108263593/108263593/108266398/108266398/108263839/108263839/108264283/108266288/108266288/108266288	13
108271911	tp63	1.37342	1.301e-12			GO:0001525	angiogenesis	0.00162624	0.0294884	100305068/100862734/108261073/108261073/108261073/108261073/108261073/108261073/108258137/108258137/108258671/108258671/108258671/108258671/108258671/108258671/108258671/108258671/108258671/108258671/108258671/108258671/108258671/108258671/108258671/108258671/108258671/108258671/108255027/108255027/108255027/108255027/108255027/108255027/108255027/108255027/108255428/108255428/108255428/108255674…	44
108272495	LOC108272495	1.87603	6.5991e-08			GO:0061387	regulation of extent of cell growth	0.00164629	0.0296358	108255859/108260324/108260324/108260324/108260585/108260655/108260959/108260959/108260959/108265187/108265195/108265284/108267429/108267429/108267429	15
108271983	LOC108271983	1.19228	7.71752e-05			GO:0098868	bone growth	0.00167239	0.029889	108256950/108256950/108257731/108257731/108257731/108263799/108271531/108271531	8
108271984	LOC108271984	1.59505	3.14354e-07			GO:0007610	behavior	0.00172167	0.0304609	108266346/108254750/108256310/108256931/108256931/108258847/108259350/108259350/108259350/108259832/108260258/108260972/108260972/108260972/108260972/108260972/108260972/108260972/108260972/108260972/108260972/108264731/108264731/108264731/108264731/108264731/108264731/108264731/108264731	29
108271536	LOC108271536	-2.26417	0.000113912			GO:0048640	negative regulation of developmental growth	0.00172891	0.0304609	108255859/108260585/108260655/108265187/108265284/108268308/108268308/108268308/108268308/108271639	10
108271915	tgfbr3	1.16919	1.23796e-09			GO:0031102	neuron projection regeneration	0.00176002	0.0307906	108257731/108257731/108257731/108260324/108260324/108260324/108268308/108268308/108268308	9
108272030	agxt	-1.64414	2.44248e-07			GO:0001568	blood vessel development	0.00181301	0.03121	100305068/100862734/108261073/108261073/108261073/108261073/108261073/108261073/108258137/108258137/108258671/108258671/108258671/108258671/108258671/108258671/108258671/108258671/108258671/108258671/108258671/108258671/108258671/108258671/108258671/108258671/108258671/108258671/108255027/108255027/108255027/108255027/108255027/108255027/108255027/108255027/108255428/108255428/108255428/108255674…	58
108271786	hyi	-1.19633	0.00104574			GO:0021654	rhombomere boundary formation	0.00183425	0.03121	108257003/108257003/108266449/108266449/108268308	5
108271782	ptprf	1.25042	2.1337e-19			GO:0048679	regulation of axon regeneration	0.00183425	0.03121	108257731/108257731/108257731/108268308/108268308	5
108271783	kdm4a	2.0662	3.13856e-28			GO:0070570	regulation of neuron projection regeneration	0.00183425	0.03121	108257731/108257731/108257731/108268308/108268308	5
108271572	frs3	-1.08412	0.0343391			GO:0048514	blood vessel morphogenesis	0.00189862	0.0320113	100305068/100862734/108261073/108261073/108261073/108261073/108261073/108261073/108258137/108258137/108258671/108258671/108258671/108258671/108258671/108258671/108258671/108258671/108258671/108258671/108258671/108258671/108258671/108258671/108258671/108258671/108258671/108258671/108255027/108255027/108255027/108255027/108255027/108255027/108255027/108255027/108255428/108255428/108255428/108255674…	52
108271943	LOC108271943	1.78997	1.03703e-20			GO:0021675	nerve development	0.00190711	0.0320113	108258671/108258671/108258671/108258671/108258671/108258671/108258671/108258671/108258671/108258671/108258671/108258671/108258671/108258671/108258671	15
100304607	LOC100304607	-1.26044	2.28255e-07			GO:0009064	glutamine family amino acid metabolic process	0.00213486	0.0353993	108255344/108263259/108264672/108264907/108264907/108264907/108264907/108265742/108266807/108267753/108267753/108267753	12
108271679	LOC108271679	-1.3648	0.0321256			GO:0051651	maintenance of location in cell	0.00213746	0.0353993	108257639/108257835/108257835/108257835/108257835/108257835/108257835/108257835/108257835/108257835	10
108271732	LOC108271732	-1.03964	1.70224e-05			GO:0031103	axon regeneration	0.00218839	0.0360028	108257731/108257731/108257731/108260324/108260324/108260324/108268308/108268308	8
108271582	rsg1	-1.03357	0.00666583			GO:0031099	regeneration	0.00222533	0.0363697	100304696/100862734/108255248/108255248/108257731/108257731/108257731/108259215/108259240/108260324/108260324/108260324/100304999/108265400/108265400/108265400/108265400/108265554/108265751/108268308/108268308/108268308/108268308/108269094/108271091/108271395/108274033/108275796/108275796	29
108272085	LOC108272085	-1.30084	5.33121e-12			GO:0001756	somitogenesis	0.00224282	0.0364159	108261842/108261888/108255961/108254746/108256394/108256394/108256394/108258550/108258550/108258550/108258550/108258550/108258550/108266449/108266449/108266812/108266950/108266950/108267886/108268551/108269706	21
108272804	apbb1ip	2.42604	0.000110283			GO:0016049	cell growth	0.00229873	0.0370813	108255344/108255859/108255963/108255963/108255963/108257376/108257376/108260324/108260324/108260324/108260585/108260655/108260959/108260959/108260959/108265187/108265195/108265284/108267429/108267429/108267429/108267723/108267723/108267832/108267832/108268023/108268308	27
108271959	LOC108271959	1.87862	6.26045e-28			GO:0051146	striated muscle cell differentiation	0.00234784	0.0376293	100528893/100862738/108262180/108262499/108262733/108263593/108263593/108263593/108266398/108266398/108268030/108268030/108268030/108268030/108268030/108268030/108268030/108268030/108268030/108268030/108268030/108254750/108255667/108255667/108255791/108255791/108257200/108257200/108257200/108260055/108260308/108260308/108260308	33
108271947	LOC108271947	-1.15335	4.71282e-09			GO:0007416	synapse assembly	0.00238963	0.0380535	108261013/108261013/108261013/108254756/108257186/108257186/108259035/108259232/108259759/108264082/108264083	11
108271511	fam3d	-1.07915	1.97051e-05			GO:0034330	cell junction organization	0.00253249	0.0399545	108255937/108256823/108256931/108256931/108260326/108260326/108260326/108260326/108265318/108265542/108266581/108266581/108266581/108266581/108266581	15
108272993	kmt2c	2.13399	1.04765e-62			GO:0033993	response to lipid	0.00254117	0.0399545	100304696/100529015/100304474/100862734/100862738/108261135/108261135/108261135/108261135/108261135/108261354/108262101/108264213/108264213/108255344/108255510/108255510/108255510/108255580/100304474/100304998/100304998/108266306/108266306/108266306/108266807	26
108272062	r3hdm2	1.79484	6.61408e-06			GO:0009953	dorsal/ventral pattern formation	0.0025624	0.0400348	108266398/108266398/108266574/108266574/108266574/108266574/108266574/108266574/108256545/108256545/108256394/108256394/108256394/108256560/108256560/108258149/108258149/108258149/108258149/108258149/108258149/108263660/108263743/108265400/108265400	25
108272032	gli1	1.05213	1.46669e-10			GO:0034329	cell junction assembly	0.00259312	0.0402616	108255937/108256823/108256931/108256931/108260326/108260326/108260326/108260326/108265318/108266581/108266581/108266581/108266581	13
108272195	LOC108272195	1.15498	0.015778			GO:0006814	sodium ion transport	0.00261388	0.0403319	108262653/108262683/108266346/108255466/108256310/108257086/108257086/108257086/108257086/108257086/108257086/108257086/108257086/108258347/108258347/108258347/108260287/108260403/108260403	19
108271973	mbd6	1.86364	2.84484e-08			GO:0016570	histone modification	0.00268508	0.0411747	100528080/100862738/108266106/108266106/108266106/108255509/108255509/108255509/108255509/108255509/108255937/108256390/108256390/108256390/108256390/108256390/108256390/108256687/108256687/108256687/108256687/108256687/108256687/108256687/108256687/108256687/108256906/108256906	28
108272072	ralgapb	1.1628	2.45589e-14			GO:0045185	maintenance of protein location	0.002786	0.0424602	108257639/108257835/108257835/108257835/108257835/108257835/108257835/108257835/108257835	9
108272019	rtfdc1	-1.06315	2.66892e-13			Cellular component
108271926	nav1	1.32496	6.32798e-19			GO:0062023	collagen-containing extracellular matrix	2.77679e-06	0.00113702	108254828/108256950/108256950/108257249/108257249/108257249/108257249/108258822/108259754/108264283/108266812/108266887/108267334/108274578/108274578/108274578/108271149/108271149/108272917	19
108272289	tnnt2	1.08863	0.0443274			GO:0000790	nuclear chromatin	8.07274e-06	0.00152738	100528080/100528511/108267029/108267029/108267029/108267029/108267029/108267029/108267029/108267029/108267029/108267029/108267029/108268030/108268030/108268030/108268030/108268030/108268030/108268030/108268030/108268030/108268030/108268030/108255509/108255509/108255509/108255509/108255509/108255915/108256323/100528511	32
108271900	LOC108271900	-1.25427	1.01558e-17			GO:0031012	extracellular matrix	1.11903e-05	0.00152738	108261073/108261073/108261073/108261073/108261073/108261073/108254828/108256950/108256950/108257249/108257249/108257249/108257249/108257360/108257731/108257731/108257731/108258822/108259193/108259193/108259754/108264283/108265720/108265720/108265720/108265720/108265720/108265720/108266812/108266887/108267334/108267723/108267723/108267832/108267832/108268428/108274578/108274578/108274578/108269081	40
108273150	vav3	1.23521	2.59377e-07			GO:0005581	collagen trimer	1.8034e-05	0.00184611	108257249/108257249/108257249/108257249/108258822/108260768/108260768/108260768/108260768/108265030/108270765/108272917/108273947/108273947/108273947/108273947/108274605/108274605	18
108272095	LOC108272095	1.82307	3.44567e-12			GO:0044451	nucleoplasm part	2.74278e-05	0.00224619	100528602/100528080/108262503/108265642/108254892/108254892/108260604/108255129/108255129/108255509/108255509/108255509/108255509/108255509/108255937/108256906/108256906/108256906/108256906/108256907/108257325/108258101/108258101/108258481/108258481/108259192/108259192/108259192/108259383/108259383/108259383/108259869/108259869/108259869/108259869/108259869/108259869/108259869/108259869/108259869…	57
108271823	foxp1	1.35758	2.26478e-10			GO:0000785	chromatin	8.25491e-05	0.00563361	100528080/100304607/100528511/108261097/108261379/108261399/108261425/108261690/108261712/108261860/108261861/108261901/108261934/108262066/108262179/108262180/108262322/108262396/108262397/108262486/108262500/108262582/108262617/108267029/108267029/108267029/108267029/108267029/108267029/108267029/108267029/108267029/108267029/108267029/108268030/108268030/108268030/108268030/108268030/108268030…	43
108271531	matn4	-1.39933	8.04802e-09			GO:0000118	histone deacetylase complex	0.000103748	0.00606888	100528080/108255937/108256906/108256906/108256906/108256906/108256907/108259192/108259192/108259192/108259869/108259869	12
108271800	LOC108271800	-1.27159	5.615e-09			GO:0044420	extracellular matrix component	0.000439218	0.0200199	108257249/108257249/108257249/108257249/108258822/108273947	6
108272016	LOC108272016	-1.06106	7.79904e-13			GO:0016459	myosin complex	0.000440027	0.0200199	108261626/108261842/108262116/108262121/108262499/108262569/108262652/108262690/108262733/108256942/108257356/108259776/108267238/108270535	14
108271988	LOC108271988	1.30484	1.11054e-07			GO:0012506	vesicle membrane	0.000664544	0.0272113	108266771/108266771/108255344/108256059/108264731/108264731/108264731/108264731/108264731/108264731/108264731/108264731/108264731/108264731/108264731/108264818/108264818/108268587/108273060/108270522/108270696/108270696/108271816	23
108272433	LOC108272433	-1.27393	1.04453e-12			GO:0015629	actin cytoskeleton	0.000863816	0.0321555	100528589/100528726/108261626/108261842/108262116/108262121/108262180/108262499/108262569/108262652/108262690/108262733/108256823/108256942/108257356/108257378/108257378/108257378/108258886/108258886/108258886/108258886/108258886/108258886/108259776/108260688/108260688/108260688/108260688/108262983/108263839/108263839/108265305/108266288/108266288/108266288/108266290/108266290/108266542	39
108272968	ctsz	-1.07985	9.29964e-14			GO:0070822	Sin3-type complex	0.0010994	0.0375146	100528080/108259192/108259192/108259192/108259869/108259869	6
108272651	tubb1	-2.20973	2.28964e-22			Molecular function
108273346	LOC108273346	-1.11398	7.06402e-09			GO:0003779	actin binding	6.45374e-09	4.44289e-06	100528726/108261626/108261842/108262116/108262121/108262180/108262499/108262569/108262652/108262690/108262733/108263690/108263690/108263690/108263690/108261263/108261263/108261263/108261263/108254750/108255504/108255504/108255504/108255504/108256823/108256931/108256931/108256942/108257242/108257356/108257378/108257378/108257378/108257639/108257835/108257835/108257835/108257835/108257835/108257835…	68
108272416	LOC108272416	-1.08378	5.42676e-22			GO:0051015	actin filament binding	6.51219e-06	0.00224156	100528726/108261626/108261842/108262116/108262121/108262180/108262499/108262569/108262652/108262690/108262733/108254750/108255504/108255504/108255504/108255504/108256942/108257378/108257378/108257378/108257639/108257835/108257835/108257835/108257835/108257835/108257835/108257835/108257835/108257835/108257835/108259409/108259409/108259409/108259409/108259409	36
108263105	LOC108263105	2.01378	0.000108566			GO:0044877	protein-containing complex binding	3.06919e-05	0.00704298	100304607/100528726/108261626/108261842/108262116/108262121/108262180/108262499/108262569/108262582/108262652/108262690/108262733/108258671/108258671/108258671/108258671/108258671/108258671/108258671/108258671/108258671/108258671/108258671/108258671/108258671/108258671/108258671/108258671/108258671/108258671/108254730/108254750/108255504/108255504/108255504/108255504/108255554/108256942/108257378…	64
108272719	LOC108272719	1.22926	0.0125675			GO:0003712	transcription coregulator activity	5.65086e-05	0.00972544	100862738/108261354/108265825/108265825/108265825/108265825/108265825/108265825/108265825/108265825/108265825/108265825/108265825/108265825/108266380/108256545/108256545/108257093/108257093/108257093/108254746/108255509/108255509/108255509/108255509/108255509/108256238/108256238/108256456/108256456/108256456/108259192/108259192/108259192/108259383/108259383/108259383/108259479/108259479/108259479…	41
108269179	LOC108269179	1.21723	3.35421e-06			GO:0008569	ATP-dependent microtubule motor activity, minus-end-directed	0.000163168	0.0193511	108262832/108263105/108255330/108255330/108260985/108260985	6
108273099	ube2o	1.25874	7.00051e-07			GO:0005201	extracellular matrix structural constituent	0.000170277	0.0193511	108256950/108256950/108257249/108257249/108257249/108257249/108258822/108259754/108264283/108270765/108271149/108271149/108272917/108273239/108273947	15
108263531	LOC108263531	-1.10184	1.45197e-14			GO:0004725	protein tyrosine phosphatase activity	0.000196766	0.0193511	100528679/108255961/108257303/108257303/108257303/108257303/108257303/108257303/108257303/108256157/108256265/108256265/108256265/108256687/108256687/108256687/108256687/108256687/108256687/108256687/108256687/108256687/108257755/108257755	24
108270428	LOC108270428	-1.78078	0.0130373
108273124	axin2	1.42406	9.90562e-13
108273134	micall1	1.16015	0.000117648
108273136	gga1	1.12124	2.71238e-07
108273144	kiaa0430	1.08814	1.44529e-09
108273357	LOC108273357	1.18232	0.0341128
108273170	keap1	1.42731	8.72048e-10
108272923	LOC108272923	-1.22505	7.2539e-05
108272402	erp27	-3.75654	0.000637802
108272934	pde6h	5.2944	0.000719719
108273339	LOC108273339	1.17238	0.0482747
108273067	LOC108273067	3.01577	5.9799e-30
108272887	LOC108272887	1.71763	1.10673e-26
108272768	LOC108272768	1.1623	8.75674e-07
108272381	fam171b	-1.06708	1.57689e-07
108273239	col5a2	1.86558	2.76429e-31
108272725	LOC108272725	1.23734	4.90053e-24
108273058	LOC108273058	1.3408	4.65138e-05
108273222	LOC108273222	2.05428	1.09668e-07
108273214	LOC108273214	1.34381	0.0215495
108272948	LOC108272948	1.11353	5.7312e-11
108273063	LOC108273063	1.6947	7.83743e-58
108272695	itm2b	-1.30993	6.57928e-31
108272701	mbd5	1.67738	1.11609e-12
108272899	LOC108272899	-1.75559	3.83353e-07
108273265	cygb	1.02271	0.0121926
108273157	LOC108273157	-1.13388	0.00347197
108272631	ppp1r27	-1.59658	1.1138e-06
108272404	c12h17orf67	-1.85883	9.09401e-22
100528483	sumo2	-1.24421	1.12236e-13
108272531	LOC108272531	1.31335	1.80758e-05
108271844	LOC108271844	2.76248	0.00998252
108271937	LOC108271937	1.11404	0.0169688
108272544	myh11	1.06123	9.7141e-19
100528291	acp5	-1.61848	2.36065e-74
108272709	LOC108272709	1.20393	1.7166e-25
108273066	LOC108273066	1.69537	1.25275e-07
108272903	LOC108272903	2.03315	6.60196e-32
108272722	LOC108272722	1.5111	6.12878e-31
108272420	LOC108272420	-1.14458	4.59474e-09
108272647	ubap2l	1.38121	2.75226e-19
108272684	LOC108272684	1.7712	1.07453e-46
108272713	rprd2	1.12348	3.93636e-09
108272660	LOC108272660	1.44972	3.64863e-13
108264213	sphk2	2.24908	3.85013e-26
108272669	LOC108272669	-1.21526	1.41117e-31
108276414	LOC108276414	2.02747	0.0257322
108272791	thrb	1.2979	1.27719e-06
108272781	rarb	1.9562	0.000791311
108264228	cnot3	1.54554	2.90278e-12
108273286	runx1t1	1.66434	1.37826e-09
108272917	col9a2	-1.29242	6.85197e-32
108272972	LOC108272972	1.1814	1.10831e-09
108273262	bag6	1.82463	1.59615e-16
108272689	LOC108272689	-1.17236	2.43793e-18
108272332	srd5a1	-1.04199	0.000176574
108273366	LOC108273366	1.14863	0.00221386
108272743	prrc2a	1.10678	8.10027e-25
108274928	LOC108274928	1.4453	0.00525734
108272576	LOC108272576	2.0152	1.10438e-08
108280547	LOC108280547	-1.25097	0.0213913
108272615	pex11b	1.37772	5.44979e-06
108272624	LOC108272624	1.75685	1.54091e-09
108273074	LOC108273074	-1.02387	4.18821e-22
108280311	ap2a1	1.09815	5.13388e-17
100304598	LOC100304598	2.03585	7.48924e-10
108280565	rras	-1.10169	0.000334794
108272846	pmm1	-1.31258	1.23815e-09
108272855	LOC108272855	-1.24974	4.14607e-07
108274934	prr12	2.11381	5.84208e-15
108272814	LOC108272814	1.50352	4.26202e-07
108272807	LOC108272807	1.16716	7.12575e-44
108272832	LOC108272832	-1.0028	0.0374513
108272809	LOC108272809	1.44677	7.76644e-31
108272810	LOC108272810	2.26655	2.41302e-12
108272808	mast1	1.12674	1.32949e-05
108280284	scaf1	1.28508	2.7137e-10
108272815	LOC108272815	-1.04923	1.5213e-09
108272856	hn1	-1.37569	1.36017e-09
108272850	LOC108272850	-1.11792	0.00757472
108272985	LOC108272985	1.27293	0.000190863
108272474	LOC108272474	1.03866	0.0143156
108272976	LOC108272976	1.33548	0.00109324
108272975	LOC108272975	1.8605	3.03833e-42
108272745	LOC108272745	-1.01204	0.000190569
108272490	LOC108272490	2.79288	4.66925e-10
108272488	LOC108272488	2.62049	2.19813e-07
108280267	setd1a	2.85312	3.22515e-34
108272498	kcnj4	1.51292	0.00444785
108272484	LOC108272484	1.29205	4.77649e-08
108272487	LOC108272487	1.05791	0.00826167
108272945	LOC108272945	2.45358	0.0142167
108272943	LOC108272943	-1.06124	0.000621566
108274152	LOC108274152	1.5967	1.30529e-11
108273446	LOC108273446	-1.05311	0.000211737
100528669	ndufb8	-1.00541	7.24432e-11
108273798	LOC108273798	1.35858	0.000749082
108273866	LOC108273866	1.31448	5.89354e-25
108273624	cdhr1	2.42516	1.10494e-05
108273527	lrit1	5.22198	0.00531265
108273618	ikzf5	1.35105	0.00294354
108273600	cpxm2	1.47447	0.00293376
108273599	ctbp2	1.35075	1.73123e-05
108274168	mmp21	1.03347	0.0277154
108280421	syt17	4.70271	0.0241016
108274319	shbg	1.48872	0.000421594
108273931	LOC108273931	1.67906	8.21046e-30
108273729	polr2a	2.71701	5.12761e-103
108273732	LOC108273732	1.79968	0.0433853
108273735	LOC108273735	1.00165	0.00612099
108280619	smg1	2.07349	3.96376e-75
108273754	neurl4	2.31924	1.30796e-20
108273755	LOC108273755	1.20484	3.19516e-08
108273759	LOC108273759	1.58994	0.00169449
108264261	LOC108264261	2.35207	2.4111e-09
108273906	LOC108273906	2.52458	7.95708e-14
108274060	LOC108274060	1.07455	2.09009e-07
108273438	LOC108273438	-1.27146	0.00423394
108274328	LOC108274328	2.17471	4.69087e-18
108274265	rgs7	1.74815	0.00295139
108280654	armc5	2.2431	3.83163e-09
108274087	ryr2	1.22859	3.48673e-13
108273823	LOC108273823	1.19811	5.54339e-06
108273717	LOC108273717	1.0607	0.020927
108273557	LOC108273557	-1.98091	2.26206e-08
108274306	nploc4	1.67031	1.65737e-11
100528671	pde6g	1.33816	0.0122784
100304887	cript	-1.01747	3.23786e-07
108274278	LOC108274278	1.48672	0.00223605
108274369	LOC108274369	2.27773	1.23643e-05
108274112	ddit4	-1.78837	4.7813e-42
108274331	LOC108274331	1.94875	0.0031018
108274015	slc16a3	-1.28466	7.84919e-09
108274198	ankfn1	1.22528	1.03492e-05
108264271	LOC108264271	1.64886	0.00175287
108273969	sec24c	1.53179	1.16252e-34
108280918	shank1	1.38088	0.00137959
108273593	prph2	1.89888	0.00825578
108274008	bahcc1	1.29816	4.54229e-19
108274951	LOC108274951	2.39607	3.56017e-15
108274281	LOC108274281	1.12692	3.55987e-14
108280740	syt3	1.96102	2.71977e-06
108273979	vti1a	1.85121	3.56777e-08
108274215	acsl5	1.17383	0.0335845
108280655	med25	1.71132	5.10002e-13
108273726	LOC108273726	-1.32808	0.0030254
108273728	LOC108273728	-2.05559	0.0216885
108280667	lrrc4b	1.04224	0.0139768
108280644	mybpc2	1.23725	2.29564e-05
108274069	cacna1g	1.49791	6.08494e-23
108280673	tbc1d17	2.5221	1.56427e-22
108273739	LOC108273739	-1.07149	0.0126337
108273743	srcap	1.42625	2.31683e-41
108273766	LOC108273766	2.18949	5.0513e-17
108273944	LOC108273944	1.06859	1.37638e-17
108274336	chadl	-1.72931	5.447e-11
108274118	cby1	-1.01868	0.000391432
108273827	LOC108273827	-1.24053	0.00148417
108273471	LOC108273471	-1.83795	3.28977e-07
108278811	hsd17b14	-1.33925	6.80863e-30
108274013	trrap	2.27569	1.5209e-73
100528766	prv2	1.88845	2.34616e-13
100304861	acta2	1.12863	1.40472e-18
108273814	LOC108273814	-1.56909	2.33363e-05
108273817	LOC108273817	1.08874	5.09855e-06
108273946	LOC108273946	1.05154	1.01263e-11
108274339	dnah9	1.27323	1.1159e-06
108274238	myocd	1.29508	0.000395985
108273921	eef2k	-1.36104	7.76978e-36
108273796	jmjd1c	2.10451	1.0015e-58
108273991	arid5b	1.05027	6.60458e-09
108274147	slc16a9	-1.26288	3.13276e-10
108274172	bicc1	1.87498	1.17978e-22
108274343	LOC108274343	1.28367	4.61833e-05
108273397	LOC108273397	3.88117	3.01396e-05
108273836	tbc1d12	1.25836	8.86089e-13
108273486	LOC108273486	-1.1681	1.57577e-05
108273452	LOC108273452	-2.12628	0.025808
108276142	LOC108276142	-1.34607	5.87382e-05
108274303	nt5m	-1.10998	0.00526436
108274180	wnk4	1.1389	4.47649e-07
108273634	LOC108273634	1.94333	4.18895e-07
108274341	LOC108274341	-1.32714	0.0193015
108273947	LOC108273947	1.27264	5.33111e-08
108273544	LOC108273544	1.29399	0.011401
108273693	LOC108273693	-4.76956	0.0251556
108274073	LOC108274073	1.14641	4.98032e-13
108273897	LOC108273897	1.60449	2.6738e-22
108273898	LOC108273898	1.56047	0.00021046
108274042	LOC108274042	2.39185	1.90174e-20
108273637	LOC108273637	1.26764	7.94764e-07
108275911	LOC108275911	1.34897	2.5852e-07
108275944	znf771	1.26551	0.0111174
108273583	LOC108273583	3.16862	0.00151273
108273581	LOC108273581	4.83259	3.83071e-07
108273573	LOC108273573	1.56041	7.42939e-07
108273584	LOC108273584	-1.3012	5.47891e-08
108273579	psmc5	1.95989	2.35099e-28
108273582	LOC108273582	4.3561	5.92605e-70
108273577	LOC108273577	1.93771	5.448e-26
108273849	LOC108273849	1.72326	0.00167017
108274358	LOC108274358	-1.43443	0.0135606
108275998	LOC108275998	-1.22178	4.30948e-05
108274033	top2a	1.00998	6.84927e-23
108273549	drosha	1.48425	4.08858e-12
108273806	ppp1r16a	1.51921	3.32664e-06
108273769	LOC108273769	1.18884	2.04753e-22
108273779	adam11	1.65565	2.13571e-09
108273789	c13h10orf88	1.38485	0.000656258
108273552	plekha1	1.10002	0.000940825
108273999	ccser2	1.20546	0.00013188
108277488	LOC108277488	2.16825	3.67948e-10
108274785	akap9	1.62243	3.71458e-26
108274795	LOC108274795	-1.25626	4.25442e-07
108277493	abcc1	1.75871	1.14799e-15
108274812	LOC108274812	2.45577	8.44658e-05
108274545	LOC108274545	1.35583	3.75241e-13
108274818	LOC108274818	1.44473	1.38866e-21
108274787	LOC108274787	1.14079	8.91341e-16
108274865	LOC108274865	2.62844	0.0173568
108274808	LOC108274808	-3.42999	0.0151967
108274796	LOC108274796	-1.08997	4.2e-08
108274549	col22a1	1.13271	1.67915e-21
108278868	LOC108278868	1.37462	0.00142606
108275365	LOC108275365	1.10577	9.26897e-06
108274666	ctnna1	1.9945	3.47045e-65
100528697	tsn17	1.59803	1.96242e-09
108275070	synpo	2.81066	6.16453e-41
108274653	rmnd5b	1.31885	4.4286e-09
108274654	LOC108274654	1.61451	1.32695e-20
108275282	rnf139	1.18572	4.47811e-07
108275051	LOC108275051	1.17287	2.17125e-06
108274605	LOC108274605	1.99379	3.39236e-67
108279318	plekhh3	1.28403	1.12335e-09
108274552	cntnap1	1.08436	0.000256864
108275368	LOC108275368	-1.17755	5.24211e-05
100528490	bet1l	-1.02645	0.000297722
108275277	LOC108275277	1.15865	0.00107866
108274968	ambra1	1.47559	8.99556e-13
108275358	LOC108275358	-1.72535	5.34098e-14
108274764	LOC108274764	3.53966	2.85346e-18
108275206	LOC108275206	1.25553	5.0917e-08
108275305	LOC108275305	1.18615	1.10817e-12
108275253	LOC108275253	-2.41805	3.01703e-20
108279946	LOC108279946	1.17826	0.0140153
108275376	zcrb1	-1.01697	4.12962e-05
108275276	c14h11orf96	-1.29564	0.000109817
108275301	LOC108275301	1.35077	1.8912e-09
108275236	gpr37	-1.46971	3.85506e-05
108274539	LOC108274539	-1.53846	0.0281397
108275016	LOC108275016	-1.01341	8.76688e-09
108275014	LOC108275014	-1.0094	3.29282e-09
108274984	LOC108274984	1.47735	7.59604e-16
108274930	nrg4	-1.04787	0.0227211
100305018	anxa2	-1.2613	5.09209e-44
108274561	gcnt3	-2.19129	0.00473948
108275268	lrrc61	-1.05531	2.9059e-05
100313513	cyp11a	-1.93794	0.0380716
108259249	LOC108259249	1.2461	5.27889e-07
108274505	slc17a6	-1.66294	1.15652e-10
108275272	slc5a12	-1.29039	0.00232554
108275273	LOC108275273	-1.11193	2.86301e-06
108274520	LOC108274520	1.07739	0.0203366
108275035	LOC108275035	1.17274	0.0017256
108275373	pamr1	1.3386	2.47784e-05
108275415	ehf	1.05649	0.0494075
108274717	man2a2	1.15811	4.69743e-19
108275154	znf469	1.45578	1.70785e-43
108275001	myod1	1.45697	4.91925e-05
108275003	LOC108275003	-1.07346	1.34461e-05
108274976	LOC108274976	1.17738	1.72267e-09
108274725	LOC108274725	1.60399	6.37381e-05
108274586	LOC108274586	-1.02067	0.00245007
108274473	igsf22	1.61322	0.000190023
100529018	ldha	-1.13591	5.24547e-27
108275030	LOC108275030	-1.08841	6.74031e-14
108275202	LOC108275202	-1.10263	0.00016639
108275152	kcnip1	-1.28739	1.12901e-05
108274925	diaph1	1.07398	3.49294e-10
108274571	LOC108274571	1.2408	0.00732821
108275331	nudt22	-1.13107	0.00220996
108274483	LOC108274483	-1.61121	0.0129725
108274675	med12	1.38632	3.97266e-28
108274677	mars2	1.20297	0.000525872
108275050	LOC108275050	1.18028	2.13483e-11
108259239	LOC108259239	1.14738	8.8953e-05
100528667	bax	-1.48191	8.37938e-18
108274684	tmem173	1.16321	0.0076427
108274528	LOC108274528	-1.78094	9.78876e-19
108274629	tubgcp6	1.01272	3.86806e-09
108275091	peak1	1.60725	1.95542e-17
108275234	sin3a	1.47807	9.64118e-19
108274960	ireb2	1.69469	4.10923e-23
100528876	mdh	-1.00701	1.20013e-08
108275047	proser2	1.39323	4.5596e-06
108275084	LOC108275084	1.34231	6.11538e-10
108274722	arid2	2.04378	4.11963e-28
108279668	LOC108279668	1.83082	6.22423e-05
100528350	btg1	1.30834	1.87534e-09
108274768	LOC108274768	1.37203	8.9393e-06
108274762	ptpn12	1.33978	4.96334e-11
108281065	LOC108281065	1.00241	2.12323e-11
108276233	prosc	-1.17005	2.66548e-11
108275658	itga5	1.52926	2.82949e-22
108276227	g0s2	-1.61241	0.016199
108276130	fam3a	-1.28033	6.4698e-24
108276398	LOC108276398	2.13941	4.24832e-11
108276663	LOC108276663	1.53508	4.12791e-17
108275924	lrp1	2.04157	4.18483e-99
108276709	LOC108276709	1.01527	3.02304e-11
108275596	hspg2	1.93569	3.58543e-74
108275940	LOC108275940	1.0172	0.000382192
108275892	rarg	1.06175	3.91429e-13
108275575	LOC108275575	-1.14144	0.000256905
108276186	hoxc8	-1.10905	0.000147359
108275985	LOC108275985	2.00447	7.88718e-51
108275986	LOC108275986	1.03209	7.34417e-13
108275868	LOC108275868	-1.10296	0.0105199
108259066	LOC108259066	-1.08993	8.99108e-05
108260459	LOC108260459	1.90657	0.0278817
108276018	LOC108276018	1.07435	4.91243e-05
108275918	LOC108275918	1.01117	0.000144903
108276376	LOC108276376	1.62639	9.60219e-09
108275814	LOC108275814	1.29687	7.07591e-40
108276481	fndc7	2.59756	3.57758e-16
108276061	LOC108276061	1.32199	2.68691e-06
108276308	slc10a7	1.24844	0.00259211
108275802	otud4	1.45415	1.81931e-12
108275750	podn	1.36389	0.0369202
108275762	tmem27	-1.73146	1.20255e-12
108275720	LOC108275720	2.26068	4.78848e-20
108275606	LOC108275606	1.94357	5.75788e-12
108275830	LOC108275830	3.88843	0.0300154
108276003	LOC108276003	-1.13321	0.02044
108275685	camta2	2.79089	1.34064e-22
108275703	LOC108275703	-1.002	0.0361483
108278386	rab5c	1.19765	1.82175e-18
108275926	lama5	1.54801	9.5771e-50
108275859	tns2	2.03368	1.6888e-29
108275877	LOC108275877	1.52203	5.5813e-15
108255740	ptrf	1.00746	1.67259e-09
108276264	cables2	1.06345	0.00380758
108276251	LOC108276251	-1.29547	9.72412e-12
108276394	nucks1	-1.03159	1.70947e-08
108275576	LOC108275576	-1.63508	0.0082411
108275982	fam120c	1.15919	2.29197e-13
108276135	LOC108276135	1.05075	0.00146256
108276053	bgn	-1.07487	1.13914e-10
108276260	LOC108276260	-1.56312	2.63704e-06
108275912	ubr4	1.20518	2.1403e-40
108275676	LOC108275676	-1.91613	7.00191e-07
108275970	vps13d	1.29768	6.1571e-22
108275958	eif4g3	1.64059	3.83472e-37
108275947	rere	2.28741	3.12255e-40
108275543	perm1	-2.32524	3.68857e-15
108276013	agrn	1.34679	1.27697e-31
108276249	pgd	-1.09186	3.59043e-16
108275841	casz1	1.81181	1.9886e-25
108275626	LOC108275626	1.23808	0.00381275
108276252	ikzf4	1.12419	0.00322308
108275851	LOC108275851	1.77858	1.0799e-64
108276089	LOC108276089	-1.08484	1.77372e-26
108275910	huwe1	2.06957	1.19852e-111
108276400	hmgn3	-1.23805	3.38197e-23
100528933	sh3l3	-1.22005	2.59804e-18
100304565	rps12	-1.55067	5.18146e-12
108276436	mtfr2	1.13309	0.00663056
100528951	trappc6b	-1.11294	5.88061e-12
108276086	LOC108276086	-1.30059	2.0328e-08
108276407	ankrd52	1.18842	4.37419e-17
108275628	anks1a	1.44185	3.84762e-14
108260386	phb	1.00038	7.19075e-19
108276370	lgr6	1.23665	6.71745e-05
108275783	LOC108275783	2.4149	1.36782e-06
108275790	LOC108275790	1.91042	0.00381229
108276447	psma7	1.61982	2.5864e-05
108276271	LOC108276271	1.12925	8.58453e-07
108275631	LOC108275631	-1.10831	1.48083e-09
108276009	col9a3	-1.3808	6.2123e-39
108258137	itga2b	-1.20202	0.00561182
108275889	ncoa6	2.02538	4.83448e-32
108275796	plcg1	1.46461	5.38103e-25
108276313	nup210	1.57325	1.8202e-31
108276317	LOC108276317	2.34073	9.04886e-11
108276346	LOC108276346	1.4493	0.00058006
108276350	LOC108276350	-1.24842	8.73035e-15
108276352	LOC108276352	-1.12598	0.00882866
108276327	LOC108276327	2.59911	0.039999
108276315	LOC108276315	1.71633	6.0719e-25
108276877	tjp2	1.4349	4.54312e-13
108276761	erbin	1.47706	5.50762e-19
108276740	adamts6	1.50528	8.49018e-06
108277019	ptbp3	1.17467	8.41975e-08
108276759	ak3	-1.09523	1.65983e-13
108276829	dbh	1.53345	0.0262417
108277353	cercam	1.60747	2.61927e-07
108279890	vat1	1.42765	5.44901e-27
108276737	strbp	1.1439	2.40401e-08
108276736	LOC108276736	1.09333	5.94105e-08
108276993	mrrf	1.04908	0.0291784
100529015	anxa3	-1.10725	1.61645e-19
108276592	LOC108276592	1.50263	0.00341426
108276855	LOC108276855	1.27798	1.42989e-07
108276854	itga2	1.07041	8.80851e-10
108276554	LOC108276554	-1.60464	0.000750299
108276522	LOC108276522	-2.50805	3.55811e-07
108276525	LOC108276525	-2.58443	0.00157137
108276528	LOC108276528	-1.42375	0.0265179
108277118	LOC108277118	2.01133	4.40654e-09
108277310	sppl3	1.72378	7.31654e-12
108277147	nt5dc4	-2.8216	6.73171e-72
108277148	LOC108277148	-1.22622	0.00879234
100528353	fam136a	-1.71634	1.85835e-09
108279353	LOC108279353	-1.61254	2.40398e-44
108277199	LOC108277199	1.02261	8.11276e-16
108260737	ngfr	1.78311	9.03215e-11
108274517	nxph3	2.12141	0.000235371
108276890	LOC108276890	1.02953	1.20486e-08
108276771	LOC108276771	1.22937	0.0124999
108276849	LOC108276849	1.42115	3.64549e-05
108276848	LOC108276848	2.13074	1.88853e-12
108276587	LOC108276587	-1.04828	0.0199821
108277037	LOC108277037	2.35629	2.66966e-05
108276639	LOC108276639	1.53445	0.00230404
108277000	setd1b	1.45523	1.69272e-14
108277340	cntfr	-1.37777	5.48378e-15
108276545	LOC108276545	-1.30408	4.70806e-08
108277082	sec31a	1.40101	5.83984e-35
108277342	ror2	1.05647	1.1789e-06
100528178	reep5	-1.32234	6.46412e-20
108276715	LOC108276715	-1.11256	1.45203e-05
108276934	tln1	1.18475	2.58718e-34
108277254	map3k1	1.04203	2.05646e-14
108276947	LOC108276947	1.67611	1.11948e-26
108276582	megf10	1.05859	6.78623e-07
108276678	kiaa1024l	4.54391	0.0298956
108276939	LOC108276939	-1.2592	0.00325706
108276644	LOC108276644	1.17375	0.00058781
108277111	LOC108277111	2.41419	7.86324e-07
108277075	LOC108277075	-1.05429	0.00934969
108277187	LOC108277187	-1.00666	1.20774e-26
108276857	cblb	1.18283	1.95461e-08
108277229	ets2	-1.12302	2.44509e-11
108277239	emsy	1.62045	1.26581e-09
108276650	LOC108276650	-2.06255	0.00192735
108276683	pom121c	1.2561	1.78253e-11
108280016	atxn2l	2.04506	1.51115e-30
108277096	synj1	1.53968	5.59006e-22
100528722	sod1	-1.77813	1.08116e-47
108261198	nupr1	-1.10412	7.14644e-06
108277003	LOC108277003	1.96728	5.39631e-06
100304696	il1b	-1.67993	0.0177878
108276977	LOC108276977	1.40711	0.0451085
108277190	ttc28	1.97642	5.17439e-40
108276724	snrnp35	-1.62349	0.00137987
108276670	LOC108276670	2.54382	1.00644e-06
108276807	htatsf1	1.28707	4.59455e-07
108276801	LOC108276801	1.28012	8.67974e-20
108277221	zbtb21	1.3878	8.83001e-06
108276748	LOC108276748	1.18361	2.01071e-33
108277041	LOC108277041	1.30463	0.0304779
108276538	LOC108276538	1.86767	2.02296e-12
108276559	LOC108276559	1.13179	0.00197252
108277370	LOC108277370	-1.06845	0.0138787
108276914	LOC108276914	-1.46914	0.0131783
100526826	mmp13	-1.46334	7.67503e-14
108277088	usp25	1.11131	1.5612e-13
108276681	bhlha9	-1.71032	0.0049284
108276969	LOC108276969	1.41891	6.65353e-25
108276885	LOC108276885	1.01115	2.50296e-15
108277061	rab6a	1.72929	4.21752e-11
108276847	nipbl	1.19647	1.51093e-29
108277016	LOC108277016	1.27995	4.57884e-12
108277026	LOC108277026	1.08485	3.33343e-11
108278515	hoxb9	-1.3452	6.44291e-08
108276707	zmiz2	1.64127	1.64633e-13
108278050	LOC108278050	1.32272	0.000498351
108278081	chd7	1.00762	8.24409e-16
108278026	LOC108278026	1.34236	1.23876e-15
108278029	LOC108278029	1.91017	0.0148619
108277770	LOC108277770	1.92537	9.46258e-34
108278342	brca2	1.33081	3.35629e-09
108278281	LOC108278281	1.64458	7.85938e-37
108277768	LOC108277768	1.27492	2.13387e-33
108279263	LOC108279263	1.36268	1.86585e-10
108278299	nufip2	1.43849	3.24314e-16
108278375	nos2	1.34857	0.000615865
108277721	robo2	1.28231	7.42505e-19
108277724	LOC108277724	1.13688	1.53731e-14
108278254	LOC108278254	1.3405	0.00517465
108278122	LOC108278122	1.52809	2.58939e-06
108279882	helz	2.17026	9.46047e-50
108278110	LOC108278110	1.39995	1.75162e-07
108279005	LOC108279005	1.30345	2.44803e-38
108277939	LOC108277939	1.10943	6.20307e-07
108277993	LOC108277993	-1.33104	0.00122411
100862743	cfb	1.64557	0.000136487
108270321	LOC108270321	1.71789	2.10415e-08
108278333	tenm4	1.13109	3.23837e-19
108277527	fam181b	-1.43123	1.25454e-06
108278228	LOC108278228	-1.49643	3.06504e-14
108277870	ap2s1	-1.06585	9.11574e-14
108277525	npas1	-1.34659	4.45534e-05
108278008	LOC108278008	-1.21705	1.1497e-08
108278183	foxn1	1.65187	0.0471766
108277959	LOC108277959	2.11443	1.93106e-37
108277411	ispd	1.03431	0.00315772
108277469	etv1	-1.47764	0.000369238
108264560	wdr90	1.02031	1.62304e-06
108277878	LOC108277878	-1.46284	0.00451374
108277671	LOC108277671	1.4881	0.00837874
108277672	kmt2b	1.43502	2.86466e-37
108277616	LOC108277616	1.38386	0.000564477
108278316	LOC108278316	2.13478	0.00173521
108277693	LOC108277693	1.15493	0.000814169
108277508	LOC108277508	1.19278	1.53033e-09
108277755	pdgfd	1.86849	0.00922727
108278238	LOC108278238	1.0689	0.00872276
108278235	gucy1a2	1.66507	0.00239587
108278230	numa1	1.49263	1.25761e-37
108277956	LOC108277956	1.22741	0.0158293
108277473	LOC108277473	-3.98695	0.000188027
108277895	LOC108277895	1.08705	8.32895e-07
108261013	LOC108261013	1.88206	4.8168e-11
108277815	nf1	1.01529	1.25256e-19
108277818	LOC108277818	1.69511	0.000227555
108277817	evi2b	1.31041	0.00119954
108277739	bcas3	1.0709	1.91534e-07
108277920	hic1	2.52638	3.85296e-22
108277676	cluh	1.50344	8.25947e-37
108277476	plekhg2	1.49525	2.2701e-27
108277661	kmt2a	1.28859	2.59952e-25
108278315	c1qtnf5	-1.46558	3.29423e-07
108277804	cbl	1.0838	1.35697e-08
100304864	gcat	-1.22452	5.15989e-18
108278324	hmox1	-1.45612	0.0108732
108278311	igsf9b	1.19841	5.86517e-05
108278329	hmgxb4	-1.31998	5.18146e-07
108278168	auts2	1.3187	0.000177845
108277917	med13	1.01273	5.89465e-14
108278210	itgae	-1.27885	9.26651e-05
108277446	LOC108277446	1.54455	5.52515e-05
100528679	dusp14	-1.27259	4.41746e-05
108278350	LOC108278350	-2.09447	1.97113e-58
108278286	LOC108278286	-1.13399	0.0028367
108278348	LOC108278348	1.13753	0.000491739
108277684	LOC108277684	1.00909	0.00111093
108277687	eif4g1	1.79066	9.73629e-45
108278215	fat3	1.06228	1.58823e-24
108277606	cep164	1.70704	4.9015e-08
108277752	sik3	2.12206	2.16721e-27
108278199	LOC108278199	1.4038	0.000135375
108277609	LOC108277609	1.52699	0.012775
108278755	col5a1	1.05979	1.17334e-28
108278690	shroom3	1.65313	2.57986e-16
108278785	sec16a	3.15426	1.13207e-58
108279101	LOC108279101	1.27889	9.46732e-19
108279276	LOC108279276	1.27008	1.05356e-17
108279142	ptpra	1.0211	1.49444e-11
108275780	LOC108275780	-1.55221	6.2805e-05
108279159	setx	1.68186	1.38386e-25
108279160	LOC108279160	1.5479	0.0226219
108279180	dnlz	-1.44327	0.000231715
108279166	nat10	1.76597	1.20084e-16
108279170	dolk	4.26619	1.23456e-06
108279181	nup188	1.40842	1.2367e-26
108279267	mamdc4	2.74082	0.0047643
108278652	LOC108278652	1.82328	3.15422e-30
108278654	LOC108278654	1.33784	4.45107e-16
108278655	LOC108278655	1.79409	0.00601771
108278662	ubap2	1.31241	5.25465e-21
108278968	rfesd	-2.72455	1.3836e-12
108278850	LOC108278850	1.18523	1.04922e-30
108278779	brd3	1.2082	3.89186e-13
108279025	rxra	1.1168	5.77137e-07
108279345	LOC108279345	1.16219	0.000416116
108279063	jmy	1.43245	4.14158e-12
108278936	sema4d	1.23325	6.97683e-09
108278702	add1	1.03745	1.56358e-15
108278562	wdr7	1.96197	2.69995e-28
108279015	LOC108279015	2.31008	0.00158618
108278752	ptpn13	1.40121	1.02452e-25
108278971	LOC108278971	1.15364	0.0272923
108278564	LOC108278564	1.22792	5.24049e-16
108276282	LOC108276282	1.91244	0.00185312
108276255	nfix	1.68705	1.3074e-26
108278804	LOC108278804	3.4885	0.00950816
108278972	zer1	1.28617	8.9388e-10
108278483	stard4	1.18382	0.00448087
108278875	nedd4l	1.05195	6.56877e-09
108274017	tspan16	-1.18164	0.0246067
108259690	epor	-1.10862	3.10122e-08
108279347	LOC108279347	-1.41173	6.5119e-34
108278934	abhd15	1.89942	0.00288838
108278612	LOC108278612	1.12483	6.52687e-10
108278628	LOC108278628	-1.37642	0.000202292
108278622	mapk9	1.2053	6.78832e-12
108279247	tenm2	1.5078	2.93463e-16
108278435	LOC108278435	-1.68733	0.000103353
108278891	LOC108278891	2.47486	2.47199e-68
108278882	LOC108278882	1.033	9.27647e-18
108278748	LOC108278748	2.01102	1.69941e-12
108278595	LOC108278595	1.36101	0.0134682
108279075	LOC108279075	-1.97086	2.02955e-21
108279110	LOC108279110	1.36264	2.15688e-17
108278918	ecscr	-1.34709	0.00107476
108279211	LOC108279211	-3.91195	0.0347841
108279132	LOC108279132	1.09235	5.64358e-08
108256185	LOC108256185	1.06606	5.66583e-12
108279215	LOC108279215	-1.36309	0.000377779
108279107	LOC108279107	-1.06739	0.00166319
108278915	nfrkb	1.38416	5.77148e-11
108278502	sycn	-2.32606	0.00394477
108279233	LOC108279233	1.45669	2.38498e-07
108279852	LOC108279852	2.52881	2.31304e-89
108278927	LOC108278927	1.18154	3.13323e-15
100528430	anapc13	-1.0283	4.96033e-07
108279124	LOC108279124	1.27828	0.0161605
108279060	trpc6	-1.23308	0.00271999
108279317	LOC108279317	-1.17971	4.58443e-07
108278436	LOC108278436	-1.07555	0.00226014
108278574	LOC108278574	1.62634	6.35034e-06
108279390	LOC108279390	-1.3872	1.84523e-11
108279360	ddx46	1.11547	1.42178e-16
108279361	LOC108279361	1.13927	1.18425e-05
108279393	OAZ2	-1.60241	1.66369e-51
108278791	med15	1.19968	7.13413e-08
108279243	LOC108279243	2.40751	9.30491e-21
100528893	myl5	1.19274	7.14078e-05
108279140	nnt	1.00994	1.44901e-23
108279024	LOC108279024	1.79342	5.39572e-33
108279218	LOC108279218	-1.15853	6.45002e-10
100528770	purp	1.26727	8.93183e-10
108279216	LOC108279216	1.51637	0.003905
108278642	LOC108278642	5.47514	0.00253948
108279322	ftsj1	-2.06978	3.81937e-17
108279084	LOC108279084	1.08432	5.05544e-05
108279013	LOC108279013	1.30033	2.00718e-10
108278710	wwc1	1.1191	1.0137e-12
108278843	siah2	1.08543	0.00011306
108278743	LOC108278743	1.07234	5.48001e-14
108278745	pgk1	-1.0571	1.8979e-22
108278920	LOC108278920	2.31859	1.16201e-07
108278923	LOC108278923	2.03479	0.000116942
108279173	alyref	-1.18265	5.92891e-22
108279002	nup98	1.71667	3.29305e-37
100528170	ublcp1	1.87395	9.48093e-14
108278460	LOC108278460	1.09814	0.0317794
108279134	fundc2	-1.60549	2.61953e-21
108278816	tmem164	1.86373	1.06533e-07
108278815	ammecr1	1.75719	9.07716e-09
100528354	ndfip1	1.88626	2.2698e-19
108278437	zcchc10	-1.33877	0.000411824
108279078	aff4	1.4673	2.43392e-13
108279581	LOC108279581	1.13372	0.000643916
108279858	LOC108279858	1.46843	1.5932e-05
108279950	LOC108279950	-1.31895	0.0371407
108275843	LOC108275843	2.94124	0.0438165
108277022	LOC108277022	-1.02527	1.99969e-10
108280063	myrfl	1.16539	0.0398696
108280060	ptprb	1.1631	4.19469e-15
108280087	LOC108280087	-1.22643	0.00982276
108280086	LOC108280086	-1.02561	0.00055693
108280071	LOC108280071	2.0048	0.0412951
108279441	LOC108279441	1.40839	7.01832e-06
108279617	LOC108279617	-1.18222	0.000716601
108255868	LOC108255868	1.23058	4.2534e-15
108279867	mansc1	1.20363	0.0285888
108279868	lrp6	2.07718	5.08967e-49
108279916	dusp16	1.05387	3.29022e-05
108279917	crebl2	1.59465	0.0123204
108279665	ptpro	1.46314	1.24794e-15
108280005	LOC108280005	-1.07476	6.73493e-11
108260626	otop2	1.98553	0.0115322
108279839	LOC108279839	1.11959	8.13174e-25
108280150	LOC108280150	-1.12396	0.0288861
108279853	LOC108279853	1.06782	7.31906e-10
100528802	tvp23b	-1.23803	8.9424e-11
108279973	muc19	2.76833	1.40141e-11
108280145	LOC108280145	-1.13684	0.0262982
108279891	celsr1	1.06927	1.54555e-19
108279982	gramd4	1.65221	4.12799e-06
108279763	LOC108279763	-1.04811	5.64238e-11
108279913	ckap4	-1.00237	2.91226e-20
108280009	LOC108280009	-1.17293	3.83733e-25
108279958	foxp2	1.4034	3.73112e-09
108279895	LOC108279895	4.37484	0.00978296
108279903	LOC108279903	1.10503	3.86789e-06
108279745	podxl	1.70781	3.77726e-08
108279598	LOC108279598	-1.11858	0.00146344
108279881	LOC108279881	1.19662	5.58009e-32
108279679	sbf1	1.32347	1.6484e-26
100528690	meig1	-1.01692	0.0142755
108280132	samm50	-1.08773	3.62903e-14
108279878	LOC108279878	1.01855	0.000748631
108279753	LOC108279753	2.05028	2.40512e-24
108279823	wnk1	1.86477	9.38557e-29
108280027	LOC108280027	-1.2681	3.26903e-35
108279747	dcn	1.98212	1.31569e-39
108279837	LOC108279837	1.12419	0.000870143
108279629	LOC108279629	1.46866	0.0177907
108279630	gys2	1.21957	2.31214e-06
108279645	LOC108279645	-3.01178	0.0139795
108279641	kmt2e	2.20835	1.01234e-25
108279831	sema3c	1.32529	5.52609e-08
108279726	LOC108279726	1.38239	9.50038e-05
108279729	slc35e3	2.17012	7.48435e-06
108279475	ppp1r12a	1.68317	1.21718e-21
108279504	LOC108279504	2.98485	2.80229e-08
108279606	nav3	1.6217	3.56561e-14
108279478	LOC108279478	1.25346	4.3279e-05
108279482	LOC108279482	1.30317	4.96135e-14
108279502	LOC108279502	1.6204	0.00346422
108279487	cpsf6	1.51985	1.24062e-08
108279484	kcnc2	2.96767	0.000441735
108279496	LOC108279496	1.25628	3.62324e-10
108279607	LOC108279607	-4.22141	0.0180566
108280369	dopey1	1.05173	4.96047e-09
108280370	LOC108280370	1.19426	0.000982136
108280374	prss35	1.98249	3.32582e-10
108280269	LOC108280269	1.81686	6.82868e-26
108280270	amotl1	1.0608	0.00101129
108280498	LOC108280498	1.08679	4.42841e-07
108280836	LOC108280836	-1.47202	2.17612e-18
108280519	LOC108280519	1.47261	1.10856e-23
100528361	cahz	-1.43718	1.17424e-46
108280858	LOC108280858	1.67706	2.76898e-28
108280641	LOC108280641	1.08361	0.000651732
108280439	rnf31	1.00255	2.2037e-09
108280446	zswim5	1.52021	5.6184e-26
108280935	cdh7	1.59206	6.39494e-10
100528747	pam16	-2.26114	6.05893e-22
108280571	LOC108280571	2.28849	8.50601e-11
108280572	prdm1	1.61135	1.46727e-05
108280385	LOC108280385	-1.03019	1.61153e-11
108280387	bbs9	1.18402	5.40182e-06
108279275	LOC108279275	1.67809	1.47769e-31
108280738	pnisr	1.28423	5.64768e-18
108280829	znf236	1.29789	1.25246e-06
100304698	LOC100304698	-1.01909	0.00353881
108260202	gtf2f1	1.15878	5.40136e-07
108280690	LOC108280690	-1.02077	0.00288135
108280662	atm	1.18177	4.45434e-19
108280221	LOC108280221	-5.77701	0.00136421
108280906	fitm1	-1.17175	3.99452e-07
108280459	LOC108280459	1.13071	4.62466e-06
108280213	c20h2orf82	-2.33194	7.02598e-15
108280282	LOC108280282	-1.31798	0.017838
108280406	pih1d3	-1.5966	0.00861706
108280169	LOC108280169	-1.3051	0.00271652
108280885	rab12	2.30288	2.6251e-11
100304589	LOC100304589	-1.71059	0.000278488
108280783	slc25a42	1.44581	1.40893e-06
108280177	tm6sf2	-1.03298	5.402e-07
108280536	sbno2	1.04857	2.51966e-13
108259106	LOC108259106	1.32646	1.59351e-07
108280712	LOC108280712	1.53029	2.13331e-09
108280649	LOC108280649	-1.5223	2.12772e-52
108280916	LOC108280916	-1.33448	0.00029772
108260954	xylt1	1.12702	2.21079e-08
108280739	LOC108280739	1.52849	2.57413e-05
108280606	zcchc2	1.28826	7.77712e-06
108280575	egfr	1.18801	1.13608e-16
108280538	npc1	1.18021	4.26542e-16
108280540	cables1	1.80942	3.04781e-08
108280889	gata6	1.57754	8.43352e-11
108280494	mib1	1.05539	6.38626e-13
108280816	mkx	1.42192	5.20495e-05
108280487	tnk2	1.74551	2.65793e-08
108280564	LOC108280564	1.28825	7.5777e-17
108280828	LOC108280828	-1.10847	1.10165e-36
108276814	clec16a	1.00743	5.16114e-07
108280744	LOC108280744	1.11857	0.000727252
108280708	LOC108280708	1.45725	2.24211e-06
108280711	LOC108280711	-1.02477	0.0456538
108280483	LOC108280483	1.11982	0.0224437
108280833	LOC108280833	-1.02095	8.43596e-05
108280478	LOC108280478	1.39204	1.07809e-34
108276881	emp2	-1.00299	1.5896e-11
108280304	LOC108280304	2.51063	6.53575e-141
108280294	xrn1	1.50692	4.02041e-28
108280312	grk7	2.38003	0.00759449
108274125	grin2a	1.49778	9.24431e-06
108280318	LOC108280318	-1.79776	2.23465e-10
108280306	LOC108280306	2.22667	7.76114e-82
108280303	abca4	2.40893	1.29204e-05
108280299	LOC108280299	-1.9365	0.000739204
108280296	LOC108280296	1.72901	3.67021e-29
108278830	usp7	1.16314	1.80002e-24
108262744	LOC108262744	-1.3021	1.29607e-08
108281074	LOC108281074	3.4779	5.05579e-16
108281075	irf6	1.06285	0.00889549
108281078	LOC108281078	-1.72522	1.48876e-19
108281085	LOC108281085	1.4129	9.12498e-10
108281093	nbl1	2.13688	5.0384e-05
108281092	capzb	2.11886	6.26018e-41
108254879	LOC108254879	1.20178	9.96174e-05
108254874	fbxo42	1.85808	4.90399e-08
108255169	carhsp1	-1.10878	2.721e-08
108254703	fndc10	1.28382	0.0172528
108254705	LOC108254705	1.41103	1.50457e-34
108254707	LOC108254707	-1.28015	0.000164753
108254950	acy1	-1.053	1.28092e-13
108254767	rad54l2	1.07506	1.47858e-09
108254756	LOC108254756	2.79698	3.03169e-24
108254757	erc2	1.48923	0.000115499
108254759	LOC108254759	1.16681	5.24189e-05
108280977	wnk2	1.09742	0.00646194
108254730	gnai2	2.02567	8.23302e-16
108255095	mon1a	1.05182	0.000640034
108255094	mst1r	1.62639	0.000144432
108254919	itpr1	1.37743	6.19455e-13
108255192	LOC108255192	-1.66605	1.19791e-15
108254946	LOC108254946	-1.35762	0.0403688
100528640	psma5	1.06193	1.4649e-15
108281045	suclg2	1.45884	7.92007e-08
108254871	magi1	1.20307	1.05428e-10
108255248	adamts9	1.29151	1.23001e-07
108254977	LOC108254977	1.0244	4.07959e-09
108254886	tmem110	-1.09642	0.000207024
108255098	fhit	-1.06287	0.0168416
108255129	taf4	1.27654	4.3264e-08
108254842	LOC108254842	2.57669	1.03962e-07
108274665	LOC108274665	-1.2141	0.00038833
108254861	LOC108254861	1.4107	1.76747e-19
108277145	LOC108277145	1.08423	1.15846e-08
108277208	LOC108277208	-1.44622	2.74142e-06
108277163	nfkb1	1.67344	2.53207e-14
108254794	LOC108254794	1.26668	0.000532702
108254866	LOC108254866	1.84332	0.00712477
108281054	LOC108281054	1.09816	9.75763e-27
108255131	LOC108255131	1.69181	1.62567e-17
108280993	LOC108280993	-1.09549	0.0307012
108254990	LOC108254990	-1.03131	1.23558e-25
108256545	LOC108256545	1.01119	9.05854e-23
108255195	agtrap	-1.26523	2.004e-06
108255220	LOC108255220	1.37785	0.0178601
108254746	LOC108254746	-1.25999	0.0429061
108254740	LOC108254740	-1.24392	0.000402467
108254738	LOC108254738	-1.23784	4.81102e-06
108254742	LOC108254742	-1.14153	0.000695387
108254739	LOC108254739	-1.47636	4.03082e-08
108281062	LOC108281062	-1.76627	3.95427e-05
108254737	LOC108254737	-2.95125	5.80856e-05
108254750	flnb	1.64115	1.47586e-77
108254890	slmap	1.85871	1.48628e-49
108255038	ip6k1	1.024	6.7495e-06
108255081	LOC108255081	2.2697	5.71062e-11
108255080	rbck1	1.18855	4.3236e-06
108254828	omd	2.07006	0.000364048
108255263	pmel	1.17497	1.7835e-12
108254956	LOC108254956	2.55274	1.34684e-51
108255027	iqsec1	1.7876	6.03355e-19
108254857	LOC108254857	-1.17717	6.57596e-35
108254773	olfml3	-1.4777	8.45699e-14
100304472	LOC100304472	1.40597	3.89662e-05
108280982	LOC108280982	1.42841	0.000650578
108255475	LOC108255475	2.05168	1.00554e-05
108255474	fbrsl1	1.92681	1.68657e-14
108255959	galnt9	1.08082	0.0400032
108255466	ap1b1	2.67326	9.47149e-57
108255463	gas2l1	2.90941	3.21769e-12
108255742	arhgap25	1.66211	0.0480853
108255937	LOC108255937	1.28589	0.000528957
108255712	tia1	1.51644	1.06466e-32
108255330	dnah10	1.54949	0.000808101
108255839	nefl	1.07053	0.000190636
108255840	mxd1	1.41584	0.000446485
108255852	LOC108255852	2.1112	7.39006e-12
108255510	tet3	1.89047	4.01228e-43
108255509	kat6a	1.79584	7.83424e-39
108255859	LOC108255859	1.25514	8.63541e-09
108255791	tbx1	1.04501	0.00124084
108255315	LOC108255315	-1.22501	0.00951322
108255849	LOC108255849	-2.35753	0.00810084
100528104	nips1	-1.20754	9.1151e-08
108255344	nos1	1.67598	1.55846e-23
108255343	LOC108255343	-1.38033	0.0489601
108255845	LOC108255845	3.33876	0.0043712
108255734	abca2	1.51348	4.56982e-13
108255504	LOC108255504	-1.14555	0.0235321
108255980	LOC108255980	1.26651	5.04847e-07
108255796	wdfy3	1.17302	4.77069e-22
108255952	fras1	1.13958	9.26368e-27
108255350	LOC108255350	-1.77644	0.00048842
108255851	LOC108255851	1.05084	0.0291896
108255835	LOC108255835	1.0349	7.13134e-09
108256059	sv2c	-1.06741	0.000857505
108255345	LOC108255345	-1.33433	0.00531393
108255915	polr3g	-1.47658	0.0148883
108255954	LOC108255954	-1.25182	7.48015e-13
108256074	fam47e	-1.06007	0.0422341
108255656	atxn2	1.04873	2.78217e-07
100304967	LOC100304967	-1.07503	3.84264e-12
108255951	ppil3	-1.38861	1.17131e-05
108255667	nr2f1	1.4587	8.3318e-23
108255490	mctp1	1.03035	0.00389651
100528695	ckmt2	1.29464	2.99168e-09
100528837	eif2b1	-1.14882	1.96363e-08
108255892	mlxip	1.36766	2.90453e-09
108255786	LOC108255786	-1.12559	3.65307e-11
108255706	hectd4	1.74342	3.60522e-51
108255813	LOC108255813	-1.00705	0.0431708
108255814	LOC108255814	-3.40835	0.015689
100862734	anxa1	-1.04874	1.34905e-24
108255674	tmem2	1.22641	1.06912e-15
108255755	LOC108255755	-2.20933	0.00314674
108255963	htra4	1.66859	3.38665e-06
108255680	LOC108255680	-1.15713	0.00144293
108255867	LOC108255867	1.94412	0.00212821
108255533	LOC108255533	1.45235	7.32187e-05
108255538	LOC108255538	1.2161	0.000157065
108262832	dnah5	1.38137	1.07154e-08
108255540	naaladl1	2.32541	0.0228216
108255537	LOC108255537	1.02777	1.78001e-05
108255576	LOC108255576	1.35196	1.04942e-05
108255565	tchp	1.42644	0.0349506
108255556	LOC108255556	1.1121	0.00485751
108255554	LOC108255554	1.63234	3.8698e-20
108255414	golga3	1.0362	8.20304e-11
108255580	LOC108255580	-1.3708	0.00266502
108255548	LOC108255548	1.74169	0.00320539
108255549	LOC108255549	1.01952	5.68296e-08
108255632	LOC108255632	1.14104	2.90607e-13
108255638	sh2b3	1.9689	8.87901e-05
108255630	gak	1.52468	2.91012e-21
108255642	LOC108255642	-1.08909	0.00402181
108255428	LOC108255428	2.9217	9.3333e-31
108255442	acacb	1.10485	3.76205e-11
108256646	LOC108256646	1.63699	1.16821e-11
108256560	gli3	1.21964	7.44438e-11
108256745	LOC108256745	-1.18272	4.82411e-11
108256552	rttn	1.43468	5.21812e-16
108256456	ncoa2	1.17196	4.412e-11
108256687	eya1	1.41326	3.62002e-11
108256432	usf3	1.67676	1.22336e-10
100305039	LOC100305039	-1.53252	0.017832
108256704	urad	1.30834	0.00524927
100528707	ccdc58	-1.31714	8.23507e-09
108256408	LOC108256408	-1.38235	1.74313e-40
108256406	LOC108256406	-1.35274	2.79242e-45
108256129	LOC108256129	3.12985	5.80493e-19
108256335	oxsr1	1.34803	1.59921e-17
108256394	sulf1	1.14291	3.94507e-16
108256660	ythdf3	1.10968	1.149e-05
108256417	mtfr1	1.57569	5.28293e-05
108256416	pde7a	1.6246	3.09877e-08
108256493	tcf24	-1.74988	0.019486
108256551	zfhx4	2.84349	3.49889e-125
108256628	dap	2.49948	5.34095e-14
108278886	sec24b	2.0894	5.36167e-33
108256567	adgrg2	2.12957	2.12975e-11
108256591	cnksr2	1.47138	0.00731215
108256315	map3k15	1.32455	3.42144e-09
108256635	otos	-5.03807	1.89628e-21
108256438	phc3	1.92785	5.63671e-07
108256563	fndc3b	2.31191	9.18075e-42
108256157	LOC108256157	2.38173	0.0189244
108256558	LOC108256558	1.37356	0.0433279
108256556	kiaa1429	1.13644	4.64238e-16
108256674	LOC108256674	-1.68793	9.28739e-32
108273900	LOC108273900	1.86446	0.0104044
108256717	LOC108256717	1.38259	0.00114892
108256528	LOC108256528	1.70637	6.71462e-11
108256333	LOC108256333	-1.07525	0.000571391
108256587	LOC108256587	-1.14858	9.70907e-06
108256632	LOC108256632	-1.57156	6.55929e-08
108255024	spry1	1.222	6.3777e-09
108256390	ubr5	1.78216	3.96053e-73
108256527	man1c1	1.03089	1.05841e-05
108256470	fat4	1.0234	1.29406e-24
108256724	LOC108256724	1.33784	0.0255165
108256658	iglon5	1.30636	8.14738e-06
108256553	satb1	1.50052	3.9322e-05
108256451	LOC108256451	-1.37989	1.22649e-13
108256167	LOC108256167	1.05842	0.00353684
108256183	LOC108256183	2.98872	8.36867e-07
108256181	LOC108256181	-1.17565	2.4579e-10
108256193	bola1	2.26704	4.11221e-07
108256584	ntrk1	1.89876	2.94085e-05
108256585	paqr6	2.17678	1.06998e-06
108256310	atp4a	1.14181	0.0103392
108256307	LOC108256307	1.83839	5.29395e-14
108256278	scap	1.64395	2.34061e-10
108256265	ptpn23	1.81461	7.8835e-22
108256292	LOC108256292	2.22226	1.20919e-15
108256231	LOC108256231	2.28991	1.46812e-16
108256238	nr0b2	3.18248	0.0235943
108256247	LOC108256247	1.20729	1.29589e-11
108256323	smarcc1	2.55639	5.73191e-42
100529002	hba	-1.16999	1.54456e-38
108257104	LOC108257104	-1.34825	1.02806e-05
108257012	LOC108257012	1.88291	0.00494914
108257436	LOC108257436	1.32651	8.32998e-07
108257435	hivep1	1.83953	6.02597e-19
100528511	cbx3	-1.78258	4.56138e-39
108256811	LOC108256811	-1.08364	0.00365614
108257442	raver1	1.29569	3.52633e-07
108275785	LOC108275785	1.46478	6.01428e-14
108256957	LOC108256957	1.38077	1.188e-14
108256960	LOC108256960	-3.04754	1.33694e-157
108256962	LOC108256962	-2.15668	0.000387084
108257235	trps1	1.6377	1.69104e-22
108257272	nup153	1.60707	1.08759e-18
108265642	taf2	1.11487	1.46599e-11
108257122	extl1	1.05099	4.54833e-10
108257356	myo15a	1.21828	0.0217228
108257025	tnrc18	2.16068	1.20538e-43
108257217	rnf216	1.83969	1.56176e-12
108256942	LOC108256942	2.93337	7.38906e-25
108256947	foxk1	1.27732	7.61498e-08
108257387	LOC108257387	-1.20097	2.24605e-09
108257186	sdk1	1.70017	4.96829e-24
108257246	nudt1	-1.11698	2.42385e-05
108257149	mafk	2.18393	0.00882867
108257161	ints1	1.35009	4.3709e-28
108257193	ubfd1	-1.0243	2.81836e-08
108270624	enpp2	1.39986	2.50684e-15
108257360	LOC108257360	-1.15532	8.58828e-10
100528374	lypla2	-1.08544	1.01665e-14
108257166	pithd1	-1.56608	7.52999e-16
108257031	ppt1	-1.13288	7.59616e-13
108257242	wasf2	2.08532	3.04922e-19
108274255	LOC108274255	2.452	0.00103251
108256950	matn1	-3.16152	3.73251e-19
108256952	LOC108256952	-1.35932	6.13313e-08
108256822	arpp21	1.51414	2.80778e-06
108257172	susd5	-1.03185	2.0586e-11
108257174	crtap	-1.11251	1.87124e-14
108257499	LOC108257499	-1.37252	0.0174883
108257428	kcnq4	1.23581	0.00240914
108256990	tinagl1	-1.12083	1.33865e-16
108256791	LOC108256791	1.39573	3.12254e-05
108257406	kiaa1522	1.18939	3.33954e-05
108256823	macf1	1.16137	7.50618e-43
108257201	LOC108257201	-1.58077	3.88293e-61
108257376	LOC108257376	-1.0193	0.0172292
108257427	LOC108257427	1.66993	1.45726e-07
108256763	LOC108256763	-1.01757	3.17263e-14
108278609	tnrc6c	1.12264	2.26033e-17
108256931	LOC108256931	1.7929	0.00291677
108257496	nfatc1	1.79073	2.044e-10
108257382	LOC108257382	1.52705	1.14426e-09
108256920	ggct	-1.09716	0.000544294
108256921	mturn	1.10102	0.000339297
100862738	carm1	1.4081	9.78243e-20
108256760	cdca7l	-1.0158	9.51778e-14
108258494	clpp	-1.24714	2.05967e-12
108257332	LOC108257332	-1.13672	0.000583938
108257249	col5a3	1.35351	7.08871e-08
108257003	LOC108257003	1.5559	2.91611e-43
108257118	stxbp2	1.22049	5.96407e-10
108278714	LOC108278714	1.3214	1.03607e-08
108257119	pet100	-1.01451	0.000512894
108257120	LOC108257120	2.9442	7.29079e-41
108257200	pbx4	1.35253	4.16264e-15
108256874	LOC108256874	1.08081	0.0260458
108256889	LOC108256889	1.98801	0.000211104
108257372	LOC108257372	1.13763	1.36984e-05
108257370	LOC108257370	1.59527	9.94695e-08
108256905	adgrl1	1.29621	0.000839826
108256896	znf750	1.69646	2.55152e-05
108256907	LOC108256907	1.78224	0.00124106
108256906	hdac5	1.83069	8.00292e-12
108257032	tanc2	1.9249	1.09176e-23
108257086	LOC108257086	1.96857	3.4041e-16
108257044	arhgap27	1.58558	9.99409e-16
108257299	ldlrad4	2.16192	0.000974305
108257280	rnf19a	2.39242	4.61643e-19
108257295	spag1	1.16978	2.28417e-08
108257324	LOC108257324	-1.83424	0.0219036
108257325	cdk12	2.52347	8.32593e-37
108257328	sf3b4	3.00728	1.90431e-27
108257017	LOC108257017	1.77348	0.000185677
108257023	stx1b	-1.08899	1.04771e-11
108257051	LOC108257051	1.43815	0.00252069
108256992	LOC108256992	2.04569	7.07551e-121
108256995	LOC108256995	-1.05916	5.27881e-09
108257378	LOC108257378	1.77124	0.00303091
108256839	LOC108256839	1.78906	0.0253464
108258232	LOC108258232	-1.78306	7.40505e-05
108278761	rbbp6	1.11086	3.53059e-16
108257690	LOC108257690	-1.39752	2.53924e-09
108257664	ylpm1	1.61945	2.85613e-33
108257830	LOC108257830	1.26172	0.0305047
108257832	LOC108257832	-2.12927	3.81204e-10
108257828	LOC108257828	-1.32612	9.43318e-14
108257833	LOC108257833	2.45006	8.02863e-16
108257575	ino80	1.15514	2.37793e-12
108257574	sipa1l1	1.67992	5.1259e-15
108257590	susd6	1.52713	3.62917e-06
108257605	zbtb2	1.15399	0.000349748
100304474	esr1	2.09357	0.0065513
108257639	LOC108257639	1.21375	2.12917e-29
108258239	LOC108258239	1.1361	1.1361e-05
108257993	LOC108257993	1.92096	0.00119831
108257753	LOC108257753	1.71971	0.00712253
108257755	LOC108257755	1.28913	0.0244649
108257749	afdn	1.41316	4.35887e-30
100304998	igf2r	1.0794	6.59361e-23
108263642	LOC108263642	-1.08131	4.95552e-07
108257861	LOC108257861	4.65985	0.0262413
108257878	mcm9	1.0754	5.10979e-06
100528581	cx32	-1.30038	0.000119431
108257964	serinc1	-1.00863	1.71711e-20
108258177	smpdl3a	-1.067	9.84082e-06
108258175	LOC108258175	1.32681	2.75717e-08
108258024	LOC108258024	1.58028	6.28872e-25
108257644	arid1b	1.63307	4.50468e-31
108257731	LOC108257731	1.43061	7.25782e-48
108258101	elp3	1.63113	2.70092e-14
108257538	LOC108257538	1.04917	2.61665e-08
108257708	palld	1.40874	7.78326e-21
108257713	slain2	1.019	0.000624855
108257714	slc10a4	1.30925	0.0432504
108257711	fryl	1.27381	2.22992e-27
108274163	LOC108274163	-1.07158	0.000538201
108258000	lnx1	1.6108	5.82807e-13
108260604	ccnk	1.55373	2.27608e-09
108258107	LOC108258107	-1.07299	0.0350761
108258182	echdc2	-1.07662	5.14397e-08
108257798	ralgps2	1.19983	2.45466e-11
108257803	LOC108257803	1.31552	0.0176541
108257790	prrc2c	2.41154	9.55026e-109
108258113	suco	1.96338	4.7833e-21
108257815	usp24	1.68971	1.01824e-46
108258005	LOC108258005	1.45048	6.04243e-12
100305068	LOC100305068	1.03228	2.74896e-18
108257850	ppp1r13b	1.24444	2.41846e-09
108257835	LOC108257835	1.42404	7.56779e-49
108258149	LOC108258149	1.83988	4.89316e-09
108258042	lamp5	-1.07077	0.00766967
108258089	LOC108258089	-1.08288	0.0172829
108258111	LOC108258111	1.02459	1.25644e-06
100304839	nbas	1.71481	2.48918e-36
108257857	lpgat1	1.36321	3.39446e-06
108258074	slc30a1	1.25696	6.10177e-13
108258135	fndc1	1.28132	4.8591e-17
100304675	sod2	-1.04181	3.50525e-19
108257778	nhsl1	1.54194	5.47415e-13
108257785	LOC108257785	1.4523	2.30397e-16
108257928	klf11	1.16277	1.92466e-06
108257933	LOC108257933	-2.8786	6.18016e-07
108257934	LOC108257934	-2.02004	0.0123895
108257918	LOC108257918	-1.06604	8.96269e-10
108258060	cd2ap	1.29277	9.48037e-12
108257701	LOC108257701	-1.17767	1.87178e-16
108257839	LOC108257839	1.01714	2.29321e-22
100528607	pmm2	-1.36713	7.42263e-13
108258681	c26h7orf26	1.58519	6.41953e-06
108258683	LOC108258683	-3.45782	5.14944e-06
108258847	LOC108258847	1.86451	1.6489e-10
108258660	palb2	2.20525	1.49784e-09
108258661	LOC108258661	1.92205	6.28786e-06
100528754	mle3	1.6159	7.13548e-49
100304594	mx1	1.08046	3.1409e-05
108258550	fn1	1.63521	2.35374e-82
108258561	LOC108258561	1.15092	0.00633408
108260328	LOC108260328	5.29964	0.00441254
108258369	LOC108258369	3.56832	1.7594e-08
108258349	radil	1.7707	0.00412876
108258350	nrp2	1.13559	6.45838e-11
108258347	LOC108258347	1.05986	3.35834e-09
108258366	IFI44L	7.18931	5.64713e-06
108258367	IFI44L	6.90426	1.60468e-05
108258363	LOC108258363	1.86548	0.00130285
108274101	LOC108274101	3.65707	0.000916012
108258671	adgrg6	1.07105	1.93295e-13
108279493	txlnb	1.36689	2.72938e-13
108259089	LOC108259089	1.17556	8.15641e-06
108258843	arhgap6	1.03087	7.1405e-07
108258695	lect1	-1.82964	1.3668e-60
108258973	LOC108258973	-1.02223	0.000464554
108259036	LOC108259036	1.1214	0.0040014
108257093	ncoa1	2.12488	9.33182e-19
108258319	sik1	-4.25892	0.000784785
108259018	gemin8	-1.42841	8.01939e-06
108258993	tmsb4x	-1.17333	5.09486e-45
108258972	LOC108258972	-1.55815	3.82838e-07
108258886	sh3pxd2a	1.31865	1.12872e-24
108258944	LOC108258944	-1.06531	6.1919e-14
108258609	LOC108258609	-1.1093	0.000171033
108259019	tubgcp3	1.30201	5.0958e-10
108258483	LOC108258483	2.5424	4.44126e-23
108258509	spp2	3.81375	5.0251e-05
108258481	zc3h13	1.53207	2.14428e-21
108258340	LOC108258340	-1.55256	0.0321198
108258985	LOC108258985	5.60776	0.000261162
108261263	wasf1	1.22423	1.87803e-07
108259069	LOC108259069	1.77649	2.24679e-07
108258966	LOC108258966	-1.61979	0.019138
108259035	asna1	1.10925	1.72323e-08
108258919	fdft1	-1.18472	4.36037e-08
108258878	LOC108258878	2.55543	1.33673e-14
108258899	LOC108258899	-1.17275	0.0258847
108258900	LOC108258900	3.58845	1.83523e-13
108258530	LOC108258530	2.7941	7.26362e-21
108258533	meis1	1.75555	2.64472e-18
108258535	spred2	1.20329	3.66501e-08
108258540	atg4d	1.86191	3.55774e-13
108258544	LOC108258544	3.12777	0.00764348
108258678	LOC108258678	1.69782	1.66294e-07
108258677	usp34	1.90476	6.80956e-52
108258949	LOC108258949	-1.99741	0.00966355
108258624	LOC108258624	-2.6313	0.0223571
108258620	nup133	1.2531	5.11994e-15
108258997	srd5a2	1.12506	0.00539233
108258584	slc9a3r2	2.21643	4.07865e-06
108258582	tsc2	1.0741	2.41329e-10
108258414	pkd1	2.29412	9.18663e-85
108258581	LOC108258581	1.27465	4.19819e-18
108258989	LOC108258989	1.24908	0.00578916
108258451	LOC108258451	2.31711	6.61174e-12
108258458	LOC108258458	6.2935	0.000187385
108258439	pi4k2a	1.63977	2.0264e-05
108258436	khsrp	1.55869	2.2051e-28
108258432	aftph	1.34804	7.4321e-08
108258434	LOC108258434	-1.027	0.000484682
108273972	pycrl	-2.10479	1.34236e-09
108258457	LOC108258457	-1.77329	0.00245049
108258415	LOC108258415	-1.35215	3.83061e-31
108258709	LOC108258709	1.28965	0.0465111
108258729	LOC108258729	1.21356	6.13571e-09
108258794	LOC108258794	4.76202	7.12587e-07
108258808	LOC108258808	2.18892	4.96887e-05
108258797	LOC108258797	1.20659	0.00536731
108258822	LOC108258822	1.15587	3.66958e-19
108258756	LOC108258756	1.26452	0.00152613
108258428	eri2	2.69573	0.000192661
108258771	thumpd1	1.04159	0.000278637
108258788	LOC108258788	1.51046	0.048234
108258727	LOC108258727	1.52548	7.18705e-19
108259284	LOC108259284	-1.10955	0.000336757
100528641	ysmu	-1.15772	0.0188774
108275471	LOC108275471	1.10167	0.00796499
108259354	LOC108259354	1.01534	0.0255939
108274608	LOC108274608	1.59369	0.00011996
108259634	LOC108259634	2.09075	0.000216068
108259588	vps35	1.26583	4.47568e-28
108259590	LOC108259590	1.63372	0.0357293
108259474	cln6	-1.48809	7.25575e-07
108259232	tjp1	2.55231	3.93393e-54
108259262	nfatc3	2.30393	1.76872e-11
108259130	LOC108259130	-2.5276	0.0293008
108259596	mettl15	1.17811	0.0274507
108259338	arl14ep	-1.09487	4.65378e-10
108259192	LOC108259192	1.01769	4.42406e-11
108259193	LOC108259193	-1.74835	1.64411e-46
108259329	LOC108259329	2.82644	0.000371885
108280233	hmcn1	2.23732	1.11601e-74
108259365	mfap1	-1.5628	8.92058e-28
100304623	tcf12	1.48726	8.19694e-16
108259242	rnf111	1.55996	1.36565e-12
108259110	LOC108259110	3.47858	0.00971332
108259624	cbfa2t3	1.75761	1.91047e-07
108259573	LOC108259573	-1.50353	0.0414452
108259574	LOC108259574	-3.49012	0.000546039
108259606	LOC108259606	-1.26053	0.00854273
108256816	LOC108256816	3.87403	2.07416e-05
108259215	mdk	-1.09129	1.07281e-22
108259676	creb3l1	1.73129	8.61155e-07
108259538	LOC108259538	-1.02885	1.23564e-06
108259503	LOC108259503	-1.18212	1.00981e-08
108259537	LOC108259537	-1.1316	2.15444e-13
108259488	elfn2	1.19597	0.0150703
108259543	LOC108259543	-1.79863	4.18282e-07
108256712	lats1	1.10203	0.000199526
108259525	LOC108259525	-1.59792	1.02976e-34
108259542	LOC108259542	-2.44101	8.85698e-08
108259484	LOC108259484	1.10072	1.48849e-16
108259504	ftcd	-1.0853	2.05472e-08
108259479	bcor	1.05042	1.87816e-10
108259612	LOC108259612	-1.18262	0.000209988
108259398	LOC108259398	1.34838	1.22344e-16
108259391	LOC108259391	1.04711	0.00120179
100528254	prv7	1.72983	0.0035409
108259414	shoc2	2.21164	1.03583e-29
108259409	add3	1.4337	4.9917e-23
108259383	LOC108259383	2.41926	1.18555e-43
108259388	adcy9	1.5592	2.38254e-21
108259427	LOC108259427	1.99693	0.0028122
108259437	wdr83	1.16959	1.12236e-06
108259420	LOC108259420	1.94304	1.42162e-06
108256661	mdn1	1.56906	6.41725e-55
108259264	LOC108259264	1.65184	1.06694e-15
108259240	mgat5	1.41817	2.71786e-11
108259152	rs1	1.34057	0.0212389
108256754	bach2	1.02488	5.13995e-05
108259115	il1rapl1	1.28709	0.00769881
108259350	LOC108259350	1.04058	0.000293825
108256718	epha7	1.23727	8.25115e-15
108260443	LOC108260443	3.13031	8.90693e-07
108259759	LOC108259759	1.79488	0.00358745
108260051	efnb1	1.41552	1.24076e-09
108260054	LOC108260054	1.10112	0.00337649
108259832	ar	2.06888	2.19694e-16
108259834	stard8	1.03956	1.4318e-06
108259837	zc3h12b	1.15228	0.0237157
108260038	LOC108260038	-1.4962	5.849e-06
108255961	ptpn14	2.67657	4.01006e-39
108259855	LOC108259855	1.194	1.03697e-15
108259866	LOC108259866	2.2005	2.09526e-05
108260287	LOC108260287	-1.3661	4.87422e-06
108260107	klhl13	2.24266	3.0149e-13
108260339	LOC108260339	-2.48603	2.52107e-09
108259844	ltbp3	1.1425	1.22833e-14
108259843	LOC108259843	1.15569	1.01604e-34
108259769	LOC108259769	1.55502	0.00504184
108260095	mink1	1.10967	2.47966e-12
108260403	LOC108260403	1.36801	7.31917e-08
108259934	LOC108259934	1.74779	0.00132564
108259993	acaca	1.50018	1.11773e-28
108259967	mia	-1.22949	0.00954368
100304587	LOC100304587	-1.29343	3.63288e-20
108260355	pou2f3	1.2569	0.000836648
108260301	LOC108260301	1.14165	6.53459e-08
108260388	ncf1	-1.22266	8.08797e-06
108260420	LOC108260420	-1.1389	0.0112332
108259889	LOC108259889	1.35948	1.0176e-12
108260279	hexb	-1.28827	1.32098e-27
108259943	arhgef28	1.21221	1.4606e-13
108259776	LOC108259776	1.66619	2.73153e-54
108260308	LOC108260308	-1.00829	2.51837e-08
108254884	scara5	1.5828	5.44259e-06
108254877	LOC108254877	2.43115	0.00144293
108275278	tab2	3.26007	7.56468e-11
108260421	LOC108260421	-1.26432	1.09422e-26
108254892	LOC108254892	1.17605	0.00265933
108259754	tecta	1.21647	6.41242e-05
108259924	zzef1	2.17995	1.25407e-75
108257738	LOC108257738	2.69068	0.0171742
108260261	rnf43	1.27594	9.10449e-05
100528602	supt4h1	-1.82887	1.39229e-20
108259870	ubb	1.1398	8.33741e-36
108259869	ncor1	2.23811	3.8842e-73
108260326	LOC108260326	1.15326	0.000106459
108260055	LOC108260055	1.05831	4.49373e-06
108275284	gpatch2	1.15009	8.98904e-06
108259693	cdca5	-1.11016	0.00197262
108260424	LOC108260424	1.6465	0.0016941
108260432	tbx3	1.0068	2.50589e-07
108260070	med13l	1.25386	2.72429e-14
108260047	tprn	1.51188	0.00102203
108260113	mast4	1.57124	6.95539e-23
108260017	LOC108260017	1.53242	0.00272329
108260224	hook3	1.21019	3.54692e-10
108260324	dcc	1.05057	1.43546e-05
108260366	LOC108260366	2.7991	5.01483e-09
108260255	dnm1	1.20649	2.94803e-08
108257580	LOC108257580	1.3879	0.0329754
108260258	pappa	1.07394	2.21296e-07
108259708	brinp1	1.41081	9.36485e-07
108260123	nup214	2.55162	1.78126e-46
108260122	prrc2b	2.42748	1.75333e-84
108260193	LOC108260193	1.35367	1.82434e-12
108260140	zbtb20	1.92332	1.66066e-05
108260199	LOC108260199	-2.51317	9.08709e-07
108257492	prep	2.00546	1.68047e-28
108260200	LOC108260200	-1.16078	1.24186e-15
108260150	LOC108260150	1.49826	2.16123e-05
108260181	LOC108260181	1.22295	0.00123596
108260692	LOC108260692	-1.09863	0.000424706
108260682	LOC108260682	1.00456	7.44655e-09
108260688	tmod1	1.49884	1.56876e-06
108260850	LOC108260850	-1.09788	0.000660482
108260827	fat1	2.2841	3.38484e-138
108260707	LOC108260707	1.10791	5.25084e-06
108257873	LOC108257873	-1.13012	0.00065498
108260714	LOC108260714	1.07517	0.0145948
108260704	tbc1d1	1.27497	1.62998e-11
108260807	rnf38	2.66295	2.88067e-06
108260985	dnah6	1.27184	0.000592203
108260891	ncapd3	1.09461	1.6693e-14
108260752	zbtb5	1.68204	8.12754e-05
108260842	ugt8	1.6725	1.75242e-08
108260802	LOC108260802	1.03792	1.25462e-11
108260833	LOC108260833	-3.66861	1.50767e-43
108260904	LOC108260904	1.73291	2.90065e-15
108257338	med23	1.61558	4.26515e-20
108260911	phf3	1.5389	1.0789e-18
108260768	LOC108260768	-1.0903	1.18798e-33
108257357	epb41l2	1.18283	9.71509e-16
108260790	LOC108260790	-1.19905	8.79631e-05
108260880	cutc	-1.45145	7.65029e-08
108260959	slit1	1.001	6.82743e-17
108260924	LOC108260924	-1.03412	0.0195061
108260946	LOC108260946	5.01982	0.00960681
108260964	tox4	1.2151	1.63554e-07
108260972	adgrl3	1.69801	9.31589e-15
108260967	LOC108260967	1.2175	8.07245e-06
108260579	LOC108260579	1.02446	2.07534e-12
108275333	lama2	1.24581	2.74197e-26
108260663	LOC108260663	1.78514	7.75294e-23
108260582	LOC108260582	1.38811	2.33098e-19
108260583	LOC108260583	2.80768	2.06983e-50
108260821	LOC108260821	1.00217	8.55154e-13
108260822	ptprd	1.38117	6.57324e-33
108257303	ptprk	1.09478	2.49257e-12
108260759	LOC108260759	1.86157	0.00010578
108260761	LOC108260761	2.14498	0.01683
108260837	LOC108260837	1.23825	2.56495e-07
108263593	LOC108263593	1.62828	1.03484e-06
108260639	dchs2	2.17295	5.70852e-06
108260647	lrba	1.66819	7.65149e-46
108260655	slit2	1.80646	6.33695e-06
108260585	LOC108260585	1.06853	4.85328e-06
108260648	lcorl	1.79293	1.06301e-20
108260976	LOC108260976	1.49866	0.00131073
108260836	heatr5b	1.80233	3.72514e-28
108260865	LOC108260865	1.64546	4.90776e-15
108260491	nrxn1	1.01981	9.25522e-07
108260513	tacr3	2.4724	0.0131296
108260525	LOC108260525	2.53003	0.0102149
108260526	LOC108260526	4.49247	0.00726351
108260598	LOC108260598	2.51548	7.1234e-72
108261057	mpz	2.25072	1.18821e-11
108261073	LOC108261073	-1.65668	7.86799e-16
108261098	LOC108261098	-1.45257	0.0204889
108261097	LOC108261097	-5.43536	1.62232e-94
108261135	LOC108261135	-1.51253	5.47897e-06
108261199	LOC108261199	-1.43332	1.08467e-53
108261237	LOC108261237	1.98021	0.0307058
108261259	IFI44L	3.87325	4.97938e-05
108261261	LOC108261261	3.3226	0.000710113
108261285	LOC108261285	-1.75662	0.0234848
108261310	LOC108261310	-1.98616	0.00741256
108261344	LOC108261344	-2.06303	0.00993928
108261354	LOC108261354	1.37251	0.000860075
108261362	LOC108261362	4.38078	0.0433773
108261379	LOC108261379	-1.32182	6.12672e-14
108261382	LOC108261382	1.00771	1.67029e-11
108261393	LOC108261393	-1.31377	0.0292411
108261399	LOC108261399	-2.47549	0.0175146
108261406	LOC108261406	1.31241	0.0113232
108261415	LOC108261415	-2.65733	1.15808e-150
108261425	LOC108261425	-3.74425	4.54388e-08
108261431	LOC108261431	-1.53854	0.00036999
108255188	LOC108255188	2.08043	1.33409e-14
108261436	LOC108261436	-1.02217	0.000505118
108261486	LOC108261486	1.10784	0.000102532
108261485	LOC108261485	1.61284	2.24551e-20
108261516	LOC108261516	-1.33491	0.00375714
108261527	LOC108261527	-1.71105	1.1312e-07
108261542	LOC108261542	1.2821	5.1019e-05
108255425	LOC108255425	1.36241	1.60308e-20
108261605	LOC108261605	-2.81304	0.0315062
108261626	LOC108261626	1.3162	3.27223e-41
108255437	LOC108255437	1.1555	3.3562e-07
108261642	LOC108261642	-2.14039	0.0231999
108261647	LOC108261647	2.01031	0.00751194
108261650	LOC108261650	-1.33657	1.11627e-51
108255517	slc16a10	-1.01926	8.03215e-08
108255416	rev3l	1.0545	1.24479e-18
108261677	LOC108261677	-1.22879	0.0367344
108261678	LOC108261678	2.76576	0.000236874
108261689	LOC108261689	-1.1074	1.628e-33
108261690	LOC108261690	-1.03622	4.65909e-19
108261704	LOC108261704	1.29702	0.027636
108261710	LOC108261710	-1.60573	0.0322542
108261712	LOC108261712	-2.19196	1.06544e-28
108255495	LOC108255495	1.91679	1.90203e-29
108261828	LOC108261828	6.77163	2.41581e-05
108261842	LOC108261842	1.34815	6.97387e-31
100304638	LOC100304638	-1.03587	3.58474e-07
108261851	LOC108261851	6.26537	0.000166884
108261860	LOC108261860	1.1653	4.06756e-07
108261861	LOC108261861	1.46875	2.78952e-05
108261865	LOC108261865	-1.84605	0.00142837
108261888	LOC108261888	3.98939	0.000120149
108261896	LOC108261896	4.66617	0.0240878
108261901	LOC108261901	-2.10041	0.00127653
108261934	LOC108261934	-1.25742	5.24783e-05
108261946	LOC108261946	-1.93411	1.28923e-05
108263799	foxe1	1.06812	0.0481791
108261970	LOC108261970	1.68863	0.0152216
108263805	hemgn	-1.29659	2.70886e-08
108262004	LOC108262004	-1.46981	5.57775e-05
108262008	LOC108262008	1.73163	0.000466858
108263782	coro2a	1.11848	0.00216469
108262018	LOC108262018	1.13476	0.000136837
108262050	LOC108262050	4.91474	0.0125031
108262052	IFI44L	7.99983	1.55409e-07
108262063	LOC108262063	1.56155	0.0200179
108262066	LOC108262066	-1.23852	0.00016473
108262085	LOC108262085	2.14158	0.0413062
108263801	cxxc4	1.00452	0.0394492
108262101	LOC108262101	-2.22156	0.0418164
108262114	TCK1	-4.03314	0.00185588
108262116	LOC108262116	1.21997	3.40057e-08
108262121	LOC108262121	1.49593	2.24335e-29
108263806	mxd4	1.17812	1.00899e-06
108262145	LOC108262145	-6.86815	2.19794e-05
108262149	LOC108262149	-1.00679	2.36896e-18
108262159	LOC108262159	-2.77472	7.81043e-06
108263771	LOC108263771	1.52379	1.80378e-19
108262179	LOC108262179	1.54134	3.26103e-19
108262180	LOC108262180	-5.89734	0.000877106
108262193	LOC108262193	-1.74897	4.42696e-12
108263775	bnc2	2.39025	1.59526e-32
108262248	LOC108262248	1.47382	1.52626e-06
108263807	LOC108263807	3.03233	1.41121e-10
108263784	LOC108263784	1.60873	9.34772e-05
108262322	LOC108262322	-1.71419	0.00409669
108263804	LOC108263804	1.55523	0.000817451
108263808	LOC108263808	1.81381	0.00578928
108262345	LOC108262345	3.09442	0.0381232
108262359	LOC108262359	-1.92818	8.26158e-13
108262360	LOC108262360	-1.08797	2.9922e-19
108262369	LOC108262369	1.23333	0.000324444
108263783	LOC108263783	-1.15685	2.32204e-20
108262396	LOC108262396	-1.77325	4.42149e-07
108262397	LOC108262397	-1.71329	1.63955e-17
108262451	LOC108262451	5.49983	4.07846e-12
108262486	LOC108262486	-1.46232	0.000481028
108262499	LOC108262499	4.45649	0.000217374
108262500	LOC108262500	-1.3489	4.73247e-14
108262503	LOC108262503	1.70119	0.0292242
108262569	LOC108262569	1.30846	1.36442e-45
108262582	LOC108262582	1.82523	9.94982e-10
108262602	LOC108262602	-1.8427	0.0189271
108262617	LOC108262617	-1.1107	0.000843006
108263307	tenm3	1.83563	9.62592e-64
108262646	LOC108262646	1.1875	2.30137e-05
108262652	LOC108262652	1.15774	2.62276e-09
108262653	LOC108262653	3.85393	0.0305351
108262656	LOC108262656	1.42471	0.0188176
108262669	LOC108262669	-1.16907	2.81386e-07
108262690	LOC108262690	1.42472	2.54107e-09
108262692	LOC108262692	-1.40221	0.0300168
108262733	LOC108262733	1.20912	3.69903e-24
804880	ND1	1.65596	0.000344944
804883	ND2	1.10282	0.0410395
804876	ATP8	4.65506	0.00484761
804877	ATP6	3.08744	3.5766e-05
804878	ND3	1.92621	8.50737e-05
804881	ND4L	2.91245	0.0197041
804882	ND4	2.76027	3.87132e-07
804879	ND5	1.28766	0.000140572
804887	CYTB	1.65245	7.20143e-08
108263010	gpm6a	1.47422	2.6576e-15
108263008	fbxo8	1.12972	0.000329278
108269094	LOC108269094	-2.55474	1.32629e-10
108263649	fam193a	1.33236	7.18854e-11
108263552	znf827	2.31909	1.24471e-21
108263743	smad1	2.33943	3.75381e-11
108263115	rnf150	1.26477	5.02799e-06
108263069	LOC108263069	1.75958	0.00266686
100528694	hadh	-1.42171	2.90966e-30
108263505	LOC108263505	-1.11	0.0274254
108263566	htt	1.09399	4.88799e-17
108262788	LOC108262788	1.35758	0.000238521
108262777	LOC108262777	1.66152	3.22494e-09
108262784	slc43a3	-1.54302	5.71504e-10
108263407	LOC108263407	2.09256	9.0807e-05
108265257	LOC108265257	-4.66026	0.0062799
108263406	LOC108263406	2.23488	0.00406788
108263557	usp54	1.53748	2.92248e-06
108263818	synpo2l	1.11261	2.42971e-06
108263103	zswim8	1.19769	1.12643e-23
108269102	LOC108269102	-1.71319	7.65066e-05
108263165	abhd12	-1.14264	1.27369e-09
100528928	prdx3	-1.62117	1.0171e-38
108263146	cpeb3	1.15014	8.23778e-07
108263736	adgra1	1.03025	2.25503e-08
108262946	LOC108262946	3.41047	0.0141992
108263281	atp5s	-1.16544	3.96454e-05
108263738	fuom	-1.24061	5.43634e-05
108263391	kat6b	1.06296	5.14938e-16
100304743	pcbd1	-1.23783	2.14664e-09
108263567	bcl11a	1.26125	3.02575e-11
108262741	LOC108262741	1.47258	0.00254327
108271509	LOC108271509	-1.13023	4.31184e-10
100304654	hif1an	-1.19565	1.25721e-11
108263660	LOC108263660	-4.29124	9.55825e-49
108263847	tysnd1	-1.05087	2.44452e-05
108263477	zmiz1	1.42294	3.85315e-14
108262820	cnnm1	1.03952	0.00508308
108263301	LOC108263301	-4.22357	4.74208e-05
108263240	mavs	1.36499	3.3178e-06
108265474	LOC108265474	-1.04807	2.89543e-39
108263592	LOC108263592	1.26966	8.60818e-17
108263267	kiaa1109	1.57129	3.60839e-41
108265490	apoc1	-1.27234	3.68069e-57
108257096	LOC108257096	3.43508	7.54623e-66
108263292	ppm1b	1.71675	1.82655e-19
100304992	epas1	1.31659	3.432e-09
108280559	LOC108280559	3.21792	3.51806e-40
108263297	LOC108263297	1.61246	0.000616692
108266743	LOC108266743	3.00102	6.84801e-43
108263148	plekhh2	1.19052	2.37185e-08
108266736	LOC108266736	1.38269	2.80283e-22
108263481	eml4	1.22995	1.76568e-18
108266748	LOC108266748	1.71827	0.00280752
108263690	LOC108263690	1.32444	2.72919e-08
108263259	gclc	1.03079	3.30648e-12
108263587	mlip	1.20089	0.0267662
108262759	LOC108262759	-1.22222	8.70926e-36
108263224	ppp3r1	-1.03514	3.14758e-11
108263132	tmem14a	-1.13525	1.32882e-09
108265537	adar	1.28714	3.17942e-23
108263839	myom2	1.07735	2.49114e-24
108263032	pde10a	1.00405	0.000449451
108263037	nolc1	1.0536	5.03209e-12
108263589	anapc1	1.53758	1.40531e-22
108265573	LOC108265573	-1.49983	3.64876e-11
[truncated: 580 more rows]

## Sheet: 7dpf_vs_6dpf
Differential expressed genes						Enrichment in differential expressed genes list
[truncated: 1,147 more rows]

[truncated: 3 more sheets: 8dpf_vs_7dpf, 9dpf_vs_8dpf, 10dpf_vs_9dpf]
