# Supplementary material for: Deep Transcriptomic Analysis Reveals the Dynamic Developmental Progression during Early Development of Channel Catfish (Ictalurus punctatus)
Source: Int J Mol Sci. 2020 Aug 2;21(15):5535. doi: 10.3390/ijms21155535 (PMC7432863; doi:10.3390/ijms21155535)
Supplement: Supplementary file 1 [file ijms-21-05535-s001.zip › Table S4.xlsx]

## Sheet: turquoise_module
Supplementary Table 4. A list of genes in eight selected modules and Gene Ontology encichment analysis.
Genes list of turquoise module						Gene ontology enrichment of the coexpressed genes in turquoise module
Gene_id	ModuleColors	Gene name				Biological process
108269883	turquoise	wdr43				GO ID	Description	pvalue	qvalue	gene NCBI ID	Count
108269662	turquoise	LOC108269662				GO:0000003	reproduction	8.71065e-09	1.32083e-05	100528605/108258275/108258275/108258275/108263138/108263475/108263475/108270783/108270783/108271745/108271745/108255074/108255074/108255074/108258632/108259382/108259382/108259392/108259392/108259392/108259392/108259405/108259405/108259405/108259421/108259431/108259441/108259447/108259456/108259470/108263583/108263756/108263756/108264603/108264906/108265824/108266235/108266884/108266884/108266884…	54
108269742	turquoise	LOC108269742				GO:0022414	reproductive process	1.35012e-08	1.32083e-05	100528605/108258275/108258275/108258275/108263138/108263475/108263475/108270783/108270783/108271745/108271745/108255074/108255074/108255074/108258632/108259382/108259382/108259392/108259392/108259392/108259392/108259405/108259405/108259405/108259421/108259431/108259441/108259447/108259456/108259470/108263583/108263756/108263756/108264603/108264906/108265824/108266235/108266884/108266884/108266884…	53
108269812	turquoise	LOC108269812				GO:0042254	ribosome biogenesis	1.5917e-08	1.32083e-05	108263520/108270142/108270862/108271352/108272508/108273049/108273049/108273049/108273122/108273186/108273948/108258073/108263191/108263725/108263725/108263725/108264163/108264269/108266844/108268413/108269883/108273905/108273976/108273976/108273976/108274323/108275804/108276026/108276688/108277144/108277144/108277913/108277918/108278488/108278762/108278762/108279120/108279166/108279268/108279782…	44
108271361	turquoise	LOC108271361				GO:0006364	rRNA processing	2.79806e-08	1.74142e-05	108270142/108270862/108271352/108272508/108273049/108273049/108273049/108273122/108273186/108273948/108258073/108263191/108264163/108264269/108266844/108268413/108273905/108273976/108273976/108273976/108274323/108276688/108277913/108277918/108278488/108278762/108278762/108279166/108280399/108280399/108280399/108280399/108280399	33
108271339	turquoise	copb1				GO:0010564	regulation of cell cycle process	3.90411e-08	1.94383e-05	100528612/100528612/100528612/108263475/108263475/108270508/108270511/108270511/108270781/108270781/108271119/108271330/108271330/108271330/108271330/108271330/108271330/108271330/108271330/108271330/108271330/108271330/108271330/108271884/108271884/108271884/108271884/108271884/108271884/108271884/108280826/108280826/108255074/108255074/108255074/108256302/108256302/108256302	38
108271353	turquoise	LOC108271353				GO:0006260	DNA replication	9.86105e-08	4.09147e-05	100528341/100528612/100528612/100528612/108264004/108264004/108264004/100528341/100528341/108270511/108270511/108270781/108270781/108270798/108270798/108270798/108270798/108270892/108270892/108270892/108271884/108271884/108271884/108271884/108271884/108271884/108271884/108273340/108278306/108256626/108256626/108258964	32
108271338	turquoise	scube2				GO:0006261	DNA-dependent DNA replication	1.83344e-07	6.52043e-05	100528341/100528612/100528612/100528612/108264004/108264004/108264004/100528341/100528341/108270511/108270511/108270781/108270781/108271884/108271884/108271884/108271884/108271884/108271884/108271884/108273340/108278306/108256626/108256626	24
108271354	turquoise	tspan18				GO:0016072	rRNA metabolic process	2.72961e-07	8.49412e-05	108270142/108270862/108271352/108272508/108273049/108273049/108273049/108273122/108273186/108273948/108258073/108263191/108264163/108264269/108266844/108268413/108273905/108273976/108273976/108273976/108274323/108276688/108277913/108277918/108278488/108278762/108278762/108279166/108280399/108280399/108280399/108280399/108280399	33
108271343	turquoise	caprin1				GO:0051321	meiotic cell cycle	3.6319e-07	9.78814e-05	108263475/108263475/108271745/108271745/108255074/108255074/108255074/108258632/108263583/108263756/108263756/108264603/108266884/108266884/108266884/108266884/108268450/108268450/108268450/108268486/108268486/108269409/108269409/108270306/108261820/108262173/108262269	27
108271352	turquoise	exosc6				GO:0022402	cell cycle process	3.93181e-07	9.78814e-05	100528612/100528612/100528612/108263475/108263475/108268791/108270508/108270511/108270511/108270781/108270781/108271062/108271062/108271119/108271230/108271230/108271330/108271330/108271330/108271330/108271330/108271330/108271330/108271330/108271330/108271330/108271330/108271330/108271745/108271745/108271884/108271884/108271884/108271884/108271884/108271884/108271884/108280826/108280826/108255074…	73
108271372	turquoise	LOC108271372				GO:0000280	nuclear division	5.11785e-07	0.000115825	108263475/108263475/108265481/108271119/108271745/108271745/108280826/108280826/108255074/108255074/108255074/108257156/108258632/108263756/108263756/108264603/108264899/108268411/108268411/108268411/108268411/108268450/108268450/108268450/108268486/108268486/108269154/108270288/108270288/108261820/108262173/108262312/108274033/108275580/108275580/108276690/108276690	37
108270942	turquoise	LOC108270942				GO:0000278	mitotic cell cycle	6.24668e-07	0.000121704	108278890/108268791/108270508/108270511/108270511/108270781/108270781/108271119/108271230/108271230/108271884/108271884/108271884/108271884/108271884/108271884/108271884/108272651/108272651/108278306/108280826/108280826/108255074/108255074/108255074/108257156/108258632/108262309/108263583/108263756/108263756/108263943/108264564/108264603/108264899/108265824/108265838/108265972/108266200/108266568…	76
108271209	turquoise	ppp4r1				GO:0046942	carboxylic acid transport	6.35535e-07	0.000121704	108270648/108271159/108271159/108272179/108263087/108263087/108263087/108263461/108263461/108265598/108265598/108265848/108266328/108266328/108267691/108267691/108267793/108267793/108267793/108267955/108268852/108268852/108268852/108269279/108269279/108269279/100528216/108261478/108273568/108274532	30
108270939	turquoise	cenpt				GO:0046112	nucleobase biosynthetic process	7.94846e-07	0.000141339	108273315/108273315/108256234/108256234/108266445/108266807/108269612/100528219/108278204/108257638	10
108271159	turquoise	LOC108271159				GO:0015849	organic acid transport	9.09163e-07	0.000147707	108270648/108271159/108271159/108272179/108263087/108263087/108263087/108263461/108263461/108265598/108265598/108265848/108266328/108266328/108267691/108267691/108267793/108267793/108267793/108267955/108268852/108268852/108268852/108269279/108269279/108269279/100528216/108261478/108273568/108274532	30
108271394	turquoise	LOC108271394				GO:0046148	pigment biosynthetic process	9.49323e-07	0.000147707	108274169/108274169/108274169/108274169/108274169/108274169/108274169/108264287/108265742/108266888/108269612/100528219/108278204/108278907/108279312	15
108270985	turquoise	LOC108270985				GO:1903047	mitotic cell cycle process	1.1558e-06	0.000169254	108268791/108270508/108270781/108270781/108271119/108271884/108271884/108271884/108271884/108271884/108271884/108271884/108280826/108280826/108255074/108255074/108255074/108257156/108258632/108263583/108263756/108263756/108264564/108264603/108264899/108265824/108268411/108268411/108268411/108268411/108268450/108268450/108268450/108268906/108269154/108270288/108270288/108261820/108262173/108262312…	52
108271058	turquoise	LOC108271058				GO:0140014	mitotic nuclear division	1.44055e-06	0.000199234	108271119/108280826/108280826/108255074/108255074/108255074/108257156/108258632/108263756/108263756/108264899/108268411/108268411/108268411/108268411/108268450/108268450/108268450/108269154/108270288/108270288/108261820/108262173/108262312/108275580/108275580/108276690/108276690/108278443	29
108270613	turquoise	eif4g2				GO:0006270	DNA replication initiation	4.33738e-06	0.000565618	108264004/108264004/108264004/108270781/108270781/108271884/108271884/108271884/108271884/108271884/108271884	11
108270885	turquoise	ctr9				GO:0051783	regulation of nuclear division	4.70609e-06	0.000565618	108263475/108263475/108271119/108280826/108280826/108255074/108255074/108255074/108263756/108263756/108264603/108264899/108268411/108268411/108268411/108268411/108268450/108268450/108268450	19
108271426	turquoise	adm				GO:1903046	meiotic cell cycle process	4.77128e-06	0.000565618	108263475/108263475/108271745/108271745/108255074/108255074/108255074/108258632/108263583/108263756/108263756/108264603/108268450/108268450/108268450/108268486/108268486/108270306/108261820/108262173	20
100528629	turquoise	st2b1				GO:2000241	regulation of reproductive process	5.65451e-06	0.000639852	108258275/108258275/108258275/108263475/108263475/108259382/108259382/108259392/108259392/108259392/108259392/108259405/108259405/108259405	14
100528341	turquoise	rfc4				GO:0042440	pigment metabolic process	6.28844e-06	0.000680648	100528810/108274169/108274169/108274169/108274169/108274169/108274169/108274169/108264287/108265742/108266888/108269612/100528219/108278204/108278907/108279312	16
108270576	turquoise	LOC108270576				GO:0022613	ribonucleoprotein complex biogenesis	7.89696e-06	0.000819136	100528458/108263520/108270142/108270862/108271352/108271519/108272209/108272209/108272508/108273049/108273049/108273049/108273122/108273186/108273948/108258073/108263191/108263725/108263725/108263725/108264163/108264269/108266844/108268413/108268583/108269883/100304733/108273905/108273976/108273976/108273976/108274323/108275804/108276026/108276345/108276688/108277144/108277144/108277702/108277913…	51
108270660	turquoise	LOC108270660				GO:0048285	organelle fission	8.5271e-06	0.000849119	108263475/108263475/108265481/108271119/108271745/108271745/108280826/108280826/108255074/108255074/108255074/108257156/108258632/108263756/108263756/108264603/108264899/108268411/108268411/108268411/108268411/108268450/108268450/108268450/108268486/108268486/108269154/108270288/108270288/108261820/108262173/108262312/108274033/108275580/108275580/108276436/108276436/108276436	38
108272667	turquoise	lama1				GO:0034470	ncRNA processing	9.78928e-06	0.000937314	100528168/108270142/108270862/108271352/108272508/108273049/108273049/108273049/108273122/108273186/108273268/108273293/108273948/108258073/108263191/108264163/108264269/108264445/108264445/108264445/108265936/108266844/108268413/100528162/108273905/108273976/108273976/108273976/108274323/108276688/108277913/108277918/108278488/108278762/108278762/108279166/108280399/108280399/108280399/108280399…	44
108270560	turquoise	LOC108270560				GO:0060395	SMAD protein signal transduction	1.1626e-05	0.00107195	108266640/108269996/108270543/108262421/108263702/108263702/108263702/108266109/108270130/108270436/108270436/108280196/108280256	13
108271119	turquoise	ccnd1				GO:0010862	positive regulation of pathway-restricted SMAD protein phosphorylation	1.62148e-05	0.00144166	108266640/108269996/108270543/108262421/108263702/108263702/108263702/108266109/108270130/108270436/108270436/108280196/108280256	13
108271576	turquoise	rheb				GO:0015711	organic anion transport	1.84467e-05	0.00158354	108265499/108270648/108271159/108271159/108272179/108272458/108272670/108272670/108272670/108279353/108279353/108263087/108263087/108263087/108263461/108263461/108265598/108265598/108265848/108266328/108266328/108267691/108267691/108267793/108267793/108267793/108267955/108268852/108268852/108268852/108269279/108269279/108269279/100528216/108261478/108273568/108274532	37
108271005	turquoise	tmem41b				GO:0060393	regulation of pathway-restricted SMAD protein phosphorylation	2.23184e-05	0.00185204	108266640/108269996/108270543/108262421/108263702/108263702/108263702/108266109/108270130/108270436/108270436/108280196/108280256	13
100528743	turquoise	LOC108270543				GO:0051726	regulation of cell cycle	2.51396e-05	0.00201885	100528612/100528612/100528612/108275414/108263475/108263475/108273110/108270508/108270511/108270511/108270781/108270781/108271119/108271330/108271330/108271330/108271330/108271330/108271330/108271330/108271330/108271330/108271330/108271330/108271330/108271884/108271884/108271884/108271884/108271884/108271884/108271884/108272398/108280826/108280826/108255074/108255074/108255074/108256302/108256302…	64
108270543	turquoise	LOC108270543				GO:0060389	pathway-restricted SMAD protein phosphorylation	3.03418e-05	0.00236047	108266640/108269996/108270543/108262421/108263702/108263702/108263702/108266109/108270130/108270436/108270436/108280196/108280256	13
108271030	turquoise	afmid				GO:0009611	response to wounding	4.81308e-05	0.00363092	100528984/108266640/108274489/108270798/108270798/108270798/108270798/108270913/108271793/108271793/108273091/108273091/108273107/108274338/108273912/108276709/108278850/108278850/108278850/108278850/108279904/108258137/108258137/108263191/108263719/108264719/108267493/108267808/108267979/108268646/108268788/108269388/100528301/108262328/108273949/108277224/108277802/108277802/108277802/108277802…	42
108271327	turquoise	orc2				GO:0051445	regulation of meiotic cell cycle	5.15688e-05	0.00373819	108263475/108263475/108263583/108263756/108263756/108264603/108270306	7
108270579	turquoise	map1lc3c				GO:0032259	methylation	5.2556e-05	0.00373819	100528888/100862737/100862738/108270142/108270862/108270885/108271035/108271035/108271917/108271917/108272046/108273268/100862737/100862738/108255968/108255968/108255968/108255968/108255968/108263739/108263739/108263739/108263739/108263739/108265069/108265069/108265069/108265311/108265311/108265311/108265311/108265311/108265819/108265819/108265819	35
108270720	turquoise	nid1				GO:0007276	gamete generation	5.78982e-05	0.00400378	100528605/108258275/108258275/108258275/108263138/108270783/108270783/108259382/108259382/108259392/108259392/108259392/108259392/108259405/108259405/108259405/108259421/108259431/108259441/108259447/108259456/108259470/108264906/108266235/108268486/108268486/108268984	27
108270726	turquoise	ero1b				GO:0008283	cell proliferation	6.11992e-05	0.00411767	100528182/108274911/108274911/108258275/108258275/108258275/108268025/108268791/108269996/108270750/108272581/108271119/108273186/108273293/108278850/108278850/108278850/108278850/108280826/108280826/108255968/108255968/108255968/108255968/108255968/108258137/108258137/108263076/108264719/108266003/108266888/108268124/108268124/108268124/108269055/108269055/108269055/108269055/108269092/108269154…	56
108271385	turquoise	acvr2b				GO:0044703	multi-organism reproductive process	8.33419e-05	0.00545926	100528605/108258275/108258275/108258275/108263138/108270783/108270783/108259382/108259382/108259392/108259392/108259392/108259392/108259405/108259405/108259405/108259421/108259431/108259441/108259447/108259456/108259470/108264906/108265824/108266235/108268486/108268486/108268984/108268984/108268984	30
108271125	turquoise	LOC108271125				GO:0048609	multicellular organismal reproductive process	8.62259e-05	0.00545926	100528605/108258275/108258275/108258275/108263138/108270783/108270783/108259382/108259382/108259392/108259392/108259392/108259392/108259405/108259405/108259405/108259421/108259431/108259441/108259447/108259456/108259470/108264906/108266235/108268486/108268486/108268984	27
108271109	turquoise	LOC108271109				GO:0043414	macromolecule methylation	8.96873e-05	0.00545926	100862737/100862738/108270142/108270862/108270885/108271035/108271035/108271917/108271917/108273268/100862737/100862738/108255968/108255968/108255968/108255968/108255968/108263739/108263739/108263739/108263739/108263739/108265069/108265069/108265069/108265819	26
108270703	turquoise	LOC108270703				GO:0000819	sister chromatid segregation	9.14461e-05	0.00545926	100528612/100528612/100528612/108255074/108255074/108255074/108257156/108258632/108263128/108263128/108264899/108268411/108268411/108268411/108268411/108268450/108268450/108268450/108261820/108262173	20
108270705	turquoise	LOC108270705				GO:0007088	regulation of mitotic nuclear division	9.21034e-05	0.00545926	108271119/108280826/108280826/108255074/108255074/108255074/108263756/108263756/108264899/108268411/108268411/108268411/108268411/108268450/108268450/108268450	16
100528421	turquoise	mthfs				GO:0009112	nucleobase metabolic process	9.54075e-05	0.00552359	108273315/108273315/108256234/108256234/108266445/108266807/108269612/100528219/108274538/108278204/108257638	11
108270987	turquoise	cemip				GO:0032504	multicellular organism reproduction	9.81185e-05	0.00555144	100528605/108258275/108258275/108258275/108263138/108270783/108270783/108259382/108259382/108259392/108259392/108259392/108259392/108259405/108259405/108259405/108259421/108259431/108259441/108259447/108259456/108259470/108264906/108266235/108268486/108268486/108268984	27
108271189	turquoise	il16				GO:0051146	striated muscle cell differentiation	0.000113149	0.00625959	100528411/100528584/100862738/100528584/108276803/108272656/108272656/108271338/108271338/108271338/108271338/108271338/108271338/108271338/108271338/108271504/108273456/108274081/100862738/108280528/108263655/108264432/108264432/108264432/108264432/108264432/108264432/108266003/108266097/108266536/108266536/108266539/108266539/108266539/108266539/108266539/108266539	37
108271383	turquoise	kng1				GO:0055001	muscle cell development	0.000135726	0.00719357	100528411/100528584/100862738/100528584/108276803/108272656/108272656/108271338/108271338/108271338/108271338/108271338/108271338/108271338/108271338/108271504/108271596/108271596/108271596/108271596/108273456/108274081/100862738/108280528/108261065/108263655/108264432/108264432/108264432/108264432/108264432/108264432/108265245/108265245/108266097	35
100528482	turquoise	cers1				GO:0042493	response to drug	0.000135811	0.00719357	108263838/108270560/108270648/108273095/108273095/108273998/108273998/108256234/108256234/108265848/108266097/108266328/108266328/108267171/108267799/108267799/108268537/108268852/108268852/108268852/108269279/108269279/108269279/108269555/108269631/100528216/100529002/100335049/108261478/108261667/108261667/108274326/108276005/108277450/108277450/108277450/108277450/108277977/108277977/108277977	40
108271045	turquoise	ncln				GO:0005975	carbohydrate metabolic process	0.000143147	0.00742416	108262744/108263838/108272764/108271794/108271981/108274467/108274608/108260916/108260916/108260916/108263284/108263366/108263464/108263548/108264322/108264568/108264983/108265849/108266016/108266016/108266598/108267457/108267638/108267638/108267638/108268634/108269036/108269072/108269072/108269785/108269966/108269966/108269966/108270046/108270149/108270149/108270149/108273676/108273676/108273676…	49
108270883	turquoise	use1				GO:0042692	muscle cell differentiation	0.000148678	0.00755367	100528411/100528584/100862738/100528584/108276803/108272656/108272656/108271338/108271338/108271338/108271338/108271338/108271338/108271338/108271338/108271504/108271596/108271596/108271596/108271596/108273456/108274081/100862738/108280528/108261065/108263655/108264432/108264432/108264432/108264432/108264432/108264432/108265245/108265245/108266003/108266097/108266536/108266536/108266539/108266539	40
108270869	turquoise	tmprss9				GO:0019953	sexual reproduction	0.000159946	0.00796361	100528605/108258275/108258275/108258275/108263138/108270783/108270783/108259382/108259382/108259392/108259392/108259392/108259392/108259405/108259405/108259405/108259421/108259431/108259441/108259447/108259456/108259470/108264906/108265824/108266235/108268486/108268486/108268984/108268984	29
108270913	turquoise	serpinc1				GO:0009113	purine nucleobase biosynthetic process	0.00016852	0.00822598	108269612/100528219/108278204/108257638/108257763/108257763	6
108270508	turquoise	stil				GO:0034660	ncRNA metabolic process	0.000180409	0.00852191	100528168/108266329/108268791/108270142/108270862/108271352/108272508/108273049/108273049/108273049/108273122/108273186/108273268/108273293/108273948/108258073/108263191/108264163/108264269/108264445/108264445/108264445/108265936/108266844/108268413/100528162/108262269/108273905/108273976/108273976/108273976/108274323/108276688/108277913/108277918/108278488/108278528/108278762/108278762/108278975…	49
108271322	turquoise	LOC108271322				GO:0045787	positive regulation of cell cycle	0.000181428	0.00852191	100528612/100528612/100528612/108270511/108270511/108271119/108280826/108280826/108256302/108256302/108256302/108256302/108263583/108264899/108269154	15
108271442	turquoise	hsh2d				GO:1901987	regulation of cell cycle phase transition	0.00019518	0.00899809	108270781/108270781/108271119/108271884/108271884/108271884/108271884/108271884/108271884/108271884/108280826/108280826/108255074/108255074/108255074/108263583/108264899/108268411	18
108271254	turquoise	gpc1				GO:0015893	drug transport	0.000204283	0.0092465	108270648/108273095/108273095/108265848/108266328/108266328/108268852/108268852/108268852/108269279/108269279/108269279/108269555/108269631/100528216/100529002/108261478/108277450/108277450/108277450	20
108270862	turquoise	ftsj3				GO:0061061	muscle structure development	0.000216459	0.00961697	100528411/100528584/100862738/100528584/108276803/108271929/108272656/108272656/108271338/108271338/108271338/108271338/108271338/108271338/108271338/108271338/108271504/108271596/108271596/108271596/108271596/108273456/108274081/100862738/108273912/108275439/108280528/108261065/108263655/108264432/108264432/108264432/108264432/108264432/108264432/108265245/108265245/108265355/108266003/108266097…	52
108270866	turquoise	LOC108270866				GO:1901990	regulation of mitotic cell cycle phase transition	0.000220194	0.00961697	108270781/108270781/108271119/108271884/108271884/108271884/108271884/108271884/108271884/108271884/108280826/108280826/108255074/108255074/108255074/108263583/108264899	17
108271035	turquoise	uhrf1				GO:0045930	negative regulation of mitotic cell cycle	0.000322094	0.0136843	108270781/108270781/108271119/108271884/108271884/108271884/108271884/108271884/108271884/108271884/108255074/108255074/108255074/108263756/108263756/108264564/108264603/108268007/108268411	19
108270690	turquoise	LOC108270690				GO:0055002	striated muscle cell development	0.000324315	0.0136843	100528411/100528584/100862738/100528584/108276803/108272656/108272656/108271338/108271338/108271338/108271338/108271338/108271338/108271338/108271338/108271504/108273456/108274081/100862738/108280528/108263655/108264432/108264432/108264432/108264432/108264432/108264432/108266097/108266539/108266539/108266539/108266539	32
108278890	turquoise	LOC108278890				GO:0016052	carbohydrate catabolic process	0.00035174	0.0143755	108262744/108272764/108263284/108263366/108263548/108264322/108267457/108269036/108269072/108269072/108270149/108270149/108270149/108274703/108274703/108275231	16
108271147	turquoise	LOC108271147				GO:0042127	regulation of cell proliferation	0.000352246	0.0143755	100528182/108274911/108274911/108258275/108258275/108258275/108268025/108268791/108269996/108270750/108272581/108271119/108280826/108280826/108255968/108255968/108255968/108255968/108255968/108266888/108268124/108268124/108268124/108269055/108269055/108269055/108269055/108269092/108269154/108270130/108273813/108273813/108274835/108274835/108274835/108274835/108274835/108275744/108276690/108276690	40
108271278	turquoise	LOC108271278				GO:0000079	regulation of cyclin-dependent protein serine/threonine kinase activity	0.000388656	0.0153579	108271119/108280826/108280826/108269154/108274779/108274779/108276690/108276690/108279704/108281084/108281084	11
108270892	turquoise	chaf1a				GO:1904029	regulation of cyclin-dependent protein kinase activity	0.000388656	0.0153579	108271119/108280826/108280826/108269154/108274779/108274779/108276690/108276690/108279704/108281084/108281084	11
108263350	turquoise	gbx1				GO:1901992	positive regulation of mitotic cell cycle phase transition	0.000422265	0.0162981	108271119/108280826/108280826/108263583/108264899/108279704/108281084	7
108271704	turquoise	tgfbr1				GO:0098813	nuclear chromosome segregation	0.000425541	0.0162981	100528612/100528612/100528612/108271745/108271745/108255074/108255074/108255074/108257156/108258632/108263128/108263128/108264899/108268411/108268411/108268411/108268411/108268450/108268450/108268450/108268486/108268486/108261820	23
101154684	turquoise	cp				GO:0022412	cellular process involved in reproduction in multicellular organism	0.000500818	0.0188905	100528605/108263138/108270783/108270783/108259382/108259382/108259392/108259392/108259392/108259392/108259405/108259405/108259405/108259421/108259431/108259441/108259447/108259456/108259470	19
108270510	turquoise	LOC108270510				GO:0042060	wound healing	0.000519196	0.0192914	108266640/108274489/108270798/108270798/108270798/108270798/108270913/108271793/108271793/108273091/108273091/108273107/108274338/108273912/108276709/108278850/108278850/108278850/108278850/108279904/108258137/108258137/108263719/108264719/108267493/108267979/108268788/100528301/108262328/108273949/108277224/108277983/108277983	33
108270998	turquoise	LOC108270998				GO:0051156	glucose 6-phosphate metabolic process	0.00053377	0.0193257	108271794/108263464/108264322/108274326/108274343/108276043	6
108271330	turquoise	ect2				GO:0044770	cell cycle phase transition	0.000535646	0.0193257	108268791/108270781/108270781/108271119/108271884/108271884/108271884/108271884/108271884/108271884/108271884/108280826/108280826/108255074/108255074/108255074/108263583/108264899/108268411/108268411/108268411	21
108271231	turquoise	nr2f6				GO:0044772	mitotic cell cycle phase transition	0.000558642	0.0196574	108268791/108270781/108270781/108271119/108271884/108271884/108271884/108271884/108271884/108271884/108271884/108280826/108280826/108255074/108255074/108255074/108263583/108264899/108268411/108268411	20
108271276	turquoise	LOC108271276				GO:0060973	cell migration involved in heart development	0.000560631	0.0196574	108264213/108264213/108273912/108278850/108278850/108278850/108278850/108266235/108267240	9
108271379	turquoise	slc39a3				GO:0019362	pyridine nucleotide metabolic process	0.000584101	0.0199192	108262744/108271030/108271030/108271794/108263366/108263464/108264322/108264983/108269036/108269072/108269072/108275231/108276043/108276043/100304706/100304706	16
108271188	turquoise	kif14				GO:0046496	nicotinamide nucleotide metabolic process	0.000584101	0.0199192	108262744/108271030/108271030/108271794/108263366/108263464/108264322/108264983/108269036/108269072/108269072/108275231/108276043/108276043/100304706/100304706	16
108271039	turquoise	LOC108271039				GO:0090068	positive regulation of cell cycle process	0.000618604	0.0208108	100528612/100528612/100528612/108270511/108270511/108271119/108280826/108280826/108256302/108256302	10
108270781	turquoise	cdc6				GO:0010948	negative regulation of cell cycle process	0.000631386	0.020874	108263475/108263475/108270511/108270511/108270781/108270781/108271119/108271884/108271884/108271884/108271884/108271884/108271884/108271884	14
108270801	turquoise	LOC108270801				GO:1901989	positive regulation of cell cycle phase transition	0.000637252	0.020874	108271119/108280826/108280826/108263583/108264899/108279704/108281084	7
108270798	turquoise	rbbp7				GO:0045786	negative regulation of cell cycle	0.000739463	0.0239074	108263475/108263475/108270511/108270511/108270781/108270781/108271119/108271884/108271884/108271884/108271884/108271884/108271884/108271884/108255074/108255074/108255074/108263756/108263756/108264564/108264603/108266200/108268007/108268124/108268124	25
108270829	turquoise	LOC108270829				GO:0030099	myeloid cell differentiation	0.000769379	0.0245558	108271885/108272157/108273912/108279353/108279353/108263064/108263231/108263231/108263231/108263231/108263231/108263624/108263624/108264719/108265069/108265069/108265069/108265398/108266605/108267392/108267793/108267793/108267793/108267842/108270244/108270244/108274792/108274792/108274792/108275897	30
108270804	turquoise	ptbp1				GO:0006733	oxidoreduction coenzyme metabolic process	0.000901911	0.0284213	108262744/108271030/108271030/108271794/108254825/108254825/108258527/108263366/108263464/108264322/108264983/108269036/108269072/108269072/108275231/108276043/108276043/100304706	18
108272009	turquoise	fam69c				GO:0006541	glutamine metabolic process	0.000930652	0.028792	108273315/108273315/108256234/108256234/108264672/108265957/108266807	7
108270783	turquoise	amh				GO:0072524	pyridine-containing compound metabolic process	0.000936805	0.028792	108262744/108271030/108271030/108271794/108263366/108263464/108264322/108264983/108269036/108269072/108269072/108275231/108276043/108276043/100304706/100304706	16
108270771	turquoise	LOC108270771				GO:0006259	DNA metabolic process	0.00101473	0.0294963	100528341/100528612/100528612/100528612/108264004/108264004/108264004/100528341/100528341/108270511/108270511/108270781/108270781/108270798/108270798/108270798/108270798/108270892/108270892/108270892/108271035/108271035/108271884/108271884/108271884/108271884/108271884/108271884/108271884/108271918/108271918/108272132/108272654/108273340/108278306/108256626/108256626/108258964/108263128/108263128…	61
108272074	turquoise	ppp1r3g				GO:1903825	organic acid transmembrane transport	0.00101495	0.0294963	108270648/108271159/108271159/108263087/108263087/108263087/108265598/108265598/108266328/108266328/108267691/108267691/108267793	13
108271062	turquoise	ckap5				GO:1905039	carboxylic acid transmembrane transport	0.00101495	0.0294963	108270648/108271159/108271159/108263087/108263087/108263087/108265598/108265598/108266328/108266328/108267691/108267691/108267793	13
108270648	turquoise	slc6a5				GO:0000272	polysaccharide catabolic process	0.00103081	0.0294963	108272764/108263284/108263548/108267457/108279331	5
108270511	turquoise	e2f8				GO:0044247	cellular polysaccharide catabolic process	0.00103081	0.0294963	108272764/108263284/108263548/108267457/108279331	5
108270546	turquoise	lhx9				GO:1900087	positive regulation of G1/S transition of mitotic cell cycle	0.00103081	0.0294963	108271119/108280826/108280826/108279704/108281084	5
108271230	turquoise	aspm				GO:0048732	gland development	0.00104751	0.0296336	108262744/108263838/108270511/108270511/108271035/108271035/108271254/108271394/108273968/108273968/108273912/108258073/108262821/108263191/108264904/108264904/108267240/108267392/108268944/108268944/108268944/108269288/108269288/108269288/108270135/108270135/108270135/100528306/108273962/108273962/108273976/108273976/108273976/100305117/100528306/108275897/108275897/108275897	38
108271737	turquoise	endou				GO:0090092	regulation of transmembrane receptor protein serine/threonine kinase signaling pathway	0.00108231	0.030274	108266640/108269996/108270543/108271045/108271045/108271338/108271338/108271338/108271338/108271338/108271338/108271338/108271338/108274338/108262421/108263702/108263702/108263702/108263842/108263863/108264671/108266109/108267442	23
108272232	turquoise	LOC108272232				GO:0000082	G1/S transition of mitotic cell cycle	0.00127648	0.0349796	108268791/108271119/108280826/108280826/108279123/108279704/108281084/108281084/108281084	9
108272209	turquoise	LOC108272209				GO:0000154	rRNA modification	0.00132079	0.0349796	108270142/108270862/108268413/108276688/108278762/108278762/108279166	7
108271745	turquoise	espl1				GO:0006305	DNA alkylation	0.00132079	0.0349796	108271035/108271035/108265819/108265819/108265819/108265819/108265819	7
108266640	turquoise	LOC108266640				GO:0006306	DNA methylation	0.00132079	0.0349796	108271035/108271035/108265819/108265819/108265819/108265819/108265819	7
108272132	turquoise	chd1l				GO:2000045	regulation of G1/S transition of mitotic cell cycle	0.00132079	0.0349796	108271119/108280826/108280826/108279123/108279704/108281084/108281084	7
108271807	turquoise	LOC108271807				GO:0048534	hematopoietic or lymphoid organ development	0.00140339	0.0367759	108270798/108270798/108270798/108270798/108271885/108271917/108271917/108272157/108273912/108279353/108279353/108258073/108259690/108262821/108263064/108263231/108263231/108263231/108263231/108263231/108263624/108263624/108263756/108263756/108263971/108263971/108264633/108264719/108265069/108265069/108265069/108265398/108265972/108266605/108267240/108267392/108267793/108267793/108267793/108267842…	61
108271934	turquoise	uroc1				GO:0090100	positive regulation of transmembrane receptor protein serine/threonine kinase signaling pathway	0.00144464	0.0370763	108266640/108269996/108270543/108262421/108263702/108263702/108263702/108266109/108270130/108270436/108270436/108280196/108280256	13
108271920	turquoise	LOC108271920				GO:0140013	meiotic nuclear division	0.00144464	0.0370763	108263475/108263475/108271745/108271745/108255074/108255074/108255074/108258632/108263756/108263756/108264603/108268450/108268450	13
108271637	turquoise	LOC108271637				GO:0007219	Notch signaling pathway	0.00146156	0.0371277	108273034/108256234/108256234/108262821/108265058/108268286/108268286/108270306/108262021/108275587/108275589/108275637/108277144/108277144/108277835/108277835/108278026/108279276/108280378/108280379/108280379/108255167	22
108271635	turquoise	LOC108271635				GO:0034404	nucleobase-containing small molecule biosynthetic process	0.00153244	0.0385351	100529050/100528605/108262744/108273315/108273315/108256234/108256234/108263366/108264322/108264672/108264787/108264787/108265904/108265904/108265904/108266445/108269036/108269072	18
108271905	turquoise	LOC108271905				GO:0006855	drug transmembrane transport	0.00156278	0.0389049	108270648/108266328/108266328/108268852/108268852/108268852/108269279/108269279	8
108271889	turquoise	hsd17b7				GO:0007178	transmembrane receptor protein serine/threonine kinase signaling pathway	0.00163144	0.0399092	108266640/108269319/108269319/108269319/108269996/108271385/108271385/108271704/108270543/108271045/108271045/108271338/108271338/108271338/108271338/108271338/108271338/108271338/108271338/108274338/108262421/108263702/108263702/108263702/108263842/108263863/108264671/108266109	28
108271892	turquoise	LOC108271892				GO:0044843	cell cycle G1/S phase transition	0.00163518	0.0399092	108268791/108271119/108280826/108280826/108279123/108279704/108281084/108281084/108281084	9
108271504	turquoise	LOC108271504				GO:0002520	immune system development	0.00173065	0.0409948	108270798/108270798/108270798/108270798/108271885/108271917/108271917/108272157/108273912/108279353/108279353/108258073/108259690/108262821/108263064/108263231/108263231/108263231/108263231/108263231/108263624/108263624/108263756/108263756/108263971/108263971/108264633/108264719/108265069/108265069/108265069/108265398/108265972/108266605/108267240/108267392/108267793/108267793/108267793/108267842…	61
108271610	turquoise	c11h1orf210				GO:0016074	snoRNA metabolic process	0.00174939	0.0409948	108271352/108268413/108278762/108278762/108256250	5
108271885	turquoise	mpl				GO:1902808	positive regulation of cell cycle G1/S phase transition	0.00174939	0.0409948	108271119/108280826/108280826/108279704/108281084	5
108271884	turquoise	orc1				GO:0044283	small molecule biosynthetic process	0.00179226	0.0409948	100529050/100528421/100528125/100528605/100528606/108262744/108263838/108265499/108272656/108272656/108271889/108272046/108272458/108272670/108272670/108272670/108273315/108273315/108274169/108274169/108274169/108274169/108274169/108274169/108274169/108254825/108254825/108256234/108256234/108256808/108258527/108263366/108264322/108264445/108264445/108264445/108264672/108264787/108264787/100528125…	49
108271599	turquoise	LOC108271599				GO:0000470	maturation of LSU-rRNA	0.00182787	0.0409948	108270862/108273186/108273948/108274323/108280399/108280399/108280399	7
108272141	turquoise	kank4				GO:0003318	cell migration to the midline involved in heart development	0.00182787	0.0409948	108264213/108264213/108273912/108267240/108275897/108275897/108275897	7
108272054	turquoise	LOC108272054				GO:0006783	heme biosynthetic process	0.00182787	0.0409948	108274169/108274169/108274169/108274169/108274169/108274169/108274169	7
108271917	turquoise	LOC108271917				GO:1902806	regulation of cell cycle G1/S phase transition	0.00182787	0.0409948	108271119/108280826/108280826/108279123/108279704/108281084/108281084	7
108272157	turquoise	LOC108272157				GO:2000243	positive regulation of reproductive process	0.00182787	0.0409948	108259382/108259382/108259392/108259392/108259392/108259392/108259405	7
108273841	turquoise	agtr1				GO:0030097	hemopoiesis	0.0019517	0.0426573	108270798/108270798/108270798/108270798/108271885/108271917/108271917/108272157/108273912/108279353/108279353/108258073/108259690/108262821/108263064/108263231/108263231/108263231/108263231/108263231/108263624/108263624/108263756/108263756/108263971/108263971/108264633/108264719/108265069/108265069/108265069/108265398/108265972/108266605/108267240/108267392/108267793/108267793/108267793/108267842…	59
108271909	turquoise	hdlbp				GO:0006865	amino acid transport	0.0019534	0.0426573	108270648/108271159/108271159/108263087/108263087/108263087/108265598/108265598/108266328/108266328/108267691/108267691	12
108272107	turquoise	klhl30				GO:0009064	glutamine family amino acid metabolic process	0.0019534	0.0426573	108273315/108273315/108256234/108256234/108263501/108263501/108263501/108263501/108263501/108264672/108264906/108265742	12
108272656	turquoise	plod2				GO:0007596	blood coagulation	0.00201537	0.0435497	108274489/108270913/108274338/108276709/108279904/108258137/108258137/108263719/108267979/108277224/108255687/108257413/108257413	13
108271498	turquoise	LOC108271498				GO:0007059	chromosome segregation	0.00203515	0.0435497	100528612/100528612/100528612/108271745/108271745/108255074/108255074/108255074/108257156/108258632/108263128/108263128/108264899/108266568/108266568/108266568/108268411/108268411/108268411/108268411/108268450/108268450/108268450/108268486	24
108271785	turquoise	faah				GO:0003009	skeletal muscle contraction	0.00204675	0.0435497	108271596/108271596/108271596/108271596/108280528/108256170/108265245/108265245	8
108271507	turquoise	rad54l				Cellular component
108272136	turquoise	LOC108272136				GO:0005730	nucleolus	1.46574e-09	3.85071e-07	100528612/100529049/100528612/100528612/108270142/108270862/108271352/108272508/108273122/108273186/108273293/108273948/108258073/108259066/108259066/108263037/108263037/108263037/108263037/108263037/108263191/108263707/108263725/108263725/108263725/108264163/108264269/100529049/108266684/108266844/108268413/108268967/108273905/108273976/108273976/108273976/108276026/108276688/108277144/108277144…	48
108271613	turquoise	LOC108271613				GO:0042555	MCM complex	1.95103e-09	3.85071e-07	108264004/108264004/108264004/108273340/108278306/108256626/108256626/108263128/108263128/108269942	10
108271679	turquoise	LOC108271679				GO:0030686	90S preribosome	1.46557e-08	1.92839e-06	108272508/108273186/108258073/108264269/108266684/108273905/108273976/108273976/108273976/108274323/108279268/108279689/108255487/108256025	14
108271591	turquoise	LOC108271591				GO:0030684	preribosome	3.04407e-08	3.00402e-06	108270862/108272508/108273186/108273948/108258073/108263191/108264269/108266684/108273905/108273976/108273976/108273976/108274323/108277918/108278663/108278663/108278663/108279268/108279689/108255487/108256025/108256250/108257202	23
100528411	turquoise	cav3				GO:0044452	nucleolar part	4.52735e-07	3.57422e-05	108272508/108273186/108273948/108258073/108263707/108264269/108266684/108268413/108268967/108273905/108278663/108278663/108278663/108278762/108278762/108255487/108256025	17
108271918	turquoise	fancd2				GO:0032040	small-subunit processome	1.87602e-06	0.000123422	108273948/108258073/108263191/108264269/108266684/108273905/108278663/108278663/108278663/108279268/108279689/108255487/108256250/108258643	14
108271721	turquoise	LOC108271721				GO:0099512	supramolecular fiber	2.72452e-05	0.00128646	100528584/100528584/108278890/108268025/108270801/108271062/108271062/108271188/108272651/108272651/108273107/108274170/108274170/108280528/108256170/108260882/108260882/108260882/108260882/108261065/108262309/108263943/108264757/108264757/108264965/108265355/108265365/108265838/108266441/108266441/108266539/108266539/108266539/108266539/108266539/108266539/108266539/108266568/108266568/108266568…	64
108272179	turquoise	LOC108272179				GO:0099080	supramolecular complex	2.93312e-05	0.00128646	100528584/100528584/108278890/108268025/108270801/108271062/108271062/108271188/108272651/108272651/108273107/108274170/108274170/108280528/108256170/108260882/108260882/108260882/108260882/108261065/108262309/108263943/108264757/108264757/108264965/108265355/108265365/108265838/108266441/108266441/108266539/108266539/108266539/108266539/108266539/108266539/108266539/108266568/108266568/108266568…	64
108271548	turquoise	LOC108271548				GO:0099081	supramolecular polymer	2.93312e-05	0.00128646	100528584/100528584/108278890/108268025/108270801/108271062/108271062/108271188/108272651/108272651/108273107/108274170/108274170/108280528/108256170/108260882/108260882/108260882/108260882/108261065/108262309/108263943/108264757/108264757/108264965/108265355/108265365/108265838/108266441/108266441/108266539/108266539/108266539/108266539/108266539/108266539/108266539/108266568/108266568/108266568…	64
108271793	turquoise	LOC108271793				GO:0000779	condensed chromosome, centromeric region	6.77474e-05	0.00267424	108255074/108255074/108255074/108257156/108264564/108266568/108266568/108266568/108268411/108268411/108268411	11
108272109	turquoise	LOC108272109				GO:0005643	nuclear pore	0.000149795	0.00537541	108256904/108264547/108264722/108265234/108265234/108265234/108268519/108274977/108276962/108276962/108277085/108277085/108278017	13
108273034	turquoise	h6pd				GO:0000775	chromosome, centromeric region	0.000548703	0.0178703	108270939/108271062/108271062/108255074/108255074/108255074/108257156/108258632/108264564/108266568/108266568/108266568/108268411/108268411/108268411	15
108271794	turquoise	h6pd				GO:0099513	polymeric cytoskeletal fiber	0.000588528	0.0178703	108278890/108268025/108270801/108271062/108271062/108271188/108272651/108272651/108273107/108274170/108274170/108260882/108260882/108260882/108260882/108262309/108263943/108264757/108264757/108264965/108265365/108265838/108266441/108266441/108266568/108266568/108266568/108267403/108267493/108267807/108267807/108267807/108267807/108268307/108268307/108268620/108268620/108268620/108268620/108269374…	44
108271798	turquoise	LOC108271798				GO:0005882	intermediate filament	0.000668846	0.0188585	108268025/108270801/108273107/108274170/108274170/108264757/108264757/108264965/108266441/108266441/108267403/108267493/108262328/108276389/108276389/108276389	16
108272046	turquoise	shmt2				GO:0045111	intermediate filament cytoskeleton	0.000783039	0.0206063	108268025/108270801/108273107/108274170/108274170/108264757/108264757/108264965/108266441/108266441/108267403/108267493/108262328/108276389/108276389/108276389	16
108271596	turquoise	stac3				GO:0043186	P granule	0.000917421	0.0224599	108268984/108268984/108268984/108268984/108268984/108268984/108268984	7
108272031	turquoise	LOC108272031				GO:0000307	cyclin-dependent protein kinase holoenzyme complex	0.000967274	0.0224599	108271119/108280826/108280826/108269154/108276690/108276690/108279704/108281084/108281084	9
108272126	turquoise	LOC108272126				GO:0000793	condensed chromosome	0.00106474	0.0233495	108271918/108271918/108255074/108255074/108255074/108257156/108264564/108266568/108266568/108266568/108268411/108268411/108268411/108268411/108269409	15
108273048	turquoise	actr3b				GO:0060293	germ plasm	0.00130227	0.0270554	108268984/108268984/108268984/108268984/108268984/108268984/108268984	7
108272150	turquoise	LOC108272150				GO:0042383	sarcolemma	0.00160803	0.0317374	100528411/108271929/108271596/108271596/108271596/108271596/108265245/108265245/108266536	9
108271963	turquoise	znfx1				GO:0045495	pole plasm	0.00180258	0.033883	108268984/108268984/108268984/108268984/108268984/108268984/108268984	7
108271756	turquoise	LOC108271756				GO:0000777	condensed chromosome kinetochore	0.00260172	0.0466816	108255074/108255074/108255074/108257156/108264564/108266568/108266568/108266568	8
100528218	turquoise	ube2c				Molecular function
108271519	turquoise	snrpc				GO:0046943	carboxylic acid transmembrane transporter activity	6.61503e-06	0.00304126	108270648/108271159/108271159/108271591/108271591/108271591/108272179/108279893/108279893/108263087/108263087/108263087/108263983/108263983/108264339/108264339/108264339/108265598/108265598/108265848/108266328/108266328/108267691/108267691/108267793/108267793/108267793/108268852/108268852	29
108271981	turquoise	LOC108271981				GO:0005342	organic acid transmembrane transporter activity	8.97266e-06	0.00304126	108270648/108271159/108271159/108271591/108271591/108271591/108272179/108279893/108279893/108263087/108263087/108263087/108263983/108263983/108264339/108264339/108264339/108265598/108265598/108265848/108266328/108266328/108267691/108267691/108267793/108267793/108267793/108268852/108268852	29
108271987	turquoise	abhd14b				GO:0005160	transforming growth factor beta receptor binding	1.37009e-05	0.00309593	108266640/108269996/108271385/108271385/108270543/108262421/108263702/108263702/108263702/108266109/108270130/108270436/108270436/108280196	14
108272156	turquoise	mst1				GO:0005343	organic acid:sodium symporter activity	2.2551e-05	0.00382181	108270648/108271591/108271591/108271591/108264339/108264339/108264339/108265848/108277450/108277450/108277450	11
108272268	turquoise	LOC108272268				GO:0008514	organic anion transmembrane transporter activity	9.11831e-05	0.0103086	108270648/108271159/108271159/108271591/108271591/108271591/108272179/108279893/108279893/108263087/108263087/108263087/108263983/108263983/108264339/108264339/108264339/108264671/108265598/108265598/108265848/108266328/108266328/108267691/108267691/108267793/108267793/108267793/108268852/108268852/108268852/108269279	32
108272269	turquoise	LOC108272269				GO:0005212	structural constituent of eye lens	9.12409e-05	0.0103086	100528743/108270866/108270866/108270866/108270866/108270866/100528748	7
108272095	turquoise	LOC108272095				GO:0015926	glucosidase activity	0.000162582	0.0157448	108272764/108274467/108264568/108274703/108274703/108259469	6
108272036	turquoise	LOC108272036				GO:0030515	snoRNA binding	0.000197091	0.0167009	108258073/108263191/108266684/108268413/108273905/108273976/108273976/108273976	8
108271961	turquoise	edem1				GO:0016879	ligase activity, forming carbon-nitrogen bonds	0.000597545	0.0433958	100528421/108273315/108273315/108256234/108256234/108263536/108264672/108266807/108269612/108280762/108257638	11
108272291	turquoise	glyctk				GO:0015171	amino acid transmembrane transporter activity	0.000640156	0.0433958	108270648/108271159/108271159/108271591/108271591/108271591/108279893/108279893/108263087/108263087/108263087/108263983/108263983/108264339/108264339/108264339	16
108271506	turquoise	lrrn1
108271587	turquoise	mitf
108271531	turquoise	matn4
108271532	turquoise	LOC108271532
108271800	turquoise	LOC108271800
108272324	turquoise	LOC108272324
108272326	turquoise	LOC108272326
108273207	turquoise	fam210b
108272651	turquoise	tubb1
108268379	turquoise	LOC108268379
108273231	turquoise	LOC108273231
108272376	turquoise	LOC108272376
108273095	turquoise	slc19a2
108272587	turquoise	gbx2
108272966	turquoise	mlph
108272418	turquoise	LOC108272418
108273279	turquoise	arl6ip6
108273107	turquoise	evpl
108270428	turquoise	srp68
108273109	turquoise	srp68
108273122	turquoise	nol11
108273123	turquoise	tex2
108273125	turquoise	apoh
108273131	turquoise	LOC108273131
108273138	turquoise	LOC108273138
108270051	turquoise	LOC108270051
108272390	turquoise	LOC108272390
108273084	turquoise	LOC108273084
108270606	turquoise	tmem204
108273339	turquoise	LOC108273339
108273212	turquoise	il2rb
108272331	turquoise	tmprss6
108268894	turquoise	LOC108268894
108272389	turquoise	LOC108272389
108273321	turquoise	LOC108273321
108263117	turquoise	LOC108263117
108273186	turquoise	wdr12
108273340	turquoise	mcm6
108272380	turquoise	LOC108272380
108270924	turquoise	LOC108270924
108273159	turquoise	LOC108273159
108272901	turquoise	LOC108272901
108272931	turquoise	rhbdl3
108272417	turquoise	cfap52
108272541	turquoise	LOC108272541
100528291	turquoise	acp5
108273091	turquoise	chd4
108273237	turquoise	LOC108273237
108273227	turquoise	LOC108273227
108272645	turquoise	LOC108272645
108272681	turquoise	lrrc71
108272661	turquoise	cers2
108274409	turquoise	LOC108274409
108264213	turquoise	sphk2
108272371	turquoise	LOC108272371
108273367	turquoise	LOC108273367
108272458	turquoise	LOC108272458
108272670	turquoise	LOC108272670
108272357	turquoise	LOC108272357
108273315	turquoise	LOC108273315
108273161	turquoise	LOC108273161
108272358	turquoise	LOC108272358
108273293	turquoise	LOC108273293
108272959	turquoise	LOC108272959
108272409	turquoise	LOC108272409
108273167	turquoise	tmem64
108272696	turquoise	abcf1
108273354	turquoise	LOC108273354
108272686	turquoise	kpna6
108272687	turquoise	txlna
108272398	turquoise	LOC108272398
108272552	turquoise	irx1
108273268	turquoise	nsun2
108280528	turquoise	LOC108280528
108272788	turquoise	tmem268
108273190	turquoise	LOC108273190
108272570	turquoise	LOC108272570
100528498	turquoise	tac1
108272572	turquoise	LOC108272572
108272328	turquoise	LOC108272328
108272654	turquoise	eepd1
108272618	turquoise	LOC108272618
100862737	turquoise	prmt1
108272845	turquoise	LOC108272845
108272834	turquoise	LOC108272834
108272824	turquoise	rangap1
108272807	turquoise	LOC108272807
108272990	turquoise	LOC108272990
108272474	turquoise	LOC108272474
108273026	turquoise	LOC108273026
108273050	turquoise	ddx47
108273049	turquoise	wbp11
108272508	turquoise	rrp7a
108272500	turquoise	sox10
108272484	turquoise	LOC108272484
108272485	turquoise	LOC108272485
108272486	turquoise	LOC108272486
108272487	turquoise	LOC108272487
108264254	turquoise	tmc4
108273857	turquoise	LOC108273857
108273861	turquoise	LOC108273861
108273859	turquoise	LOC108273859
108273470	turquoise	fads6
108274290	turquoise	LOC108274290
108273800	turquoise	polr3a
108273606	turquoise	hpdl
108274169	turquoise	uros
108274258	turquoise	LOC108274258
108273530	turquoise	LOC108273530
108274206	turquoise	LOC108274206
108273480	turquoise	cdrt1
108274242	turquoise	pmp22
108274081	turquoise	LOC108274081
108273456	turquoise	LOC108273456
108273566	turquoise	LOC108273566
108273822	turquoise	LOC108273822
108273652	turquoise	foxi2
108274325	turquoise	tcerg1l
100528444	turquoise	bnip3
100305007	turquoise	itln2
108273968	turquoise	LOC108273968
108274200	turquoise	rhoq
108273916	turquoise	slc9a3r1
108274170	turquoise	narf
108273562	turquoise	LOC108273562
108274187	turquoise	map3k8
108274338	turquoise	LOC108274338
108273998	turquoise	fasn
108273449	turquoise	nog
108273987	turquoise	LOC108273987
108273986	turquoise	stxbp4
108280818	turquoise	LOC108280818
108273442	turquoise	LOC108273442
108273558	turquoise	LOC108273558
108273418	turquoise	fscn2
108273465	turquoise	LOC108273465
108274302	turquoise	kcnk1
108273720	turquoise	nrap
108274130	turquoise	afap1l2
108273976	turquoise	bms1
108273977	turquoise	LOC108273977
108273676	turquoise	phkg2
108280826	turquoise	LOC108280826
108273738	turquoise	LOC108273738
108273763	turquoise	LOC108273763
108278777	turquoise	LOC108278777
108273568	turquoise	slc16a8
108274323	turquoise	rsl1d1
108273962	turquoise	bhlha15
108273653	turquoise	dlgap5
108260353	turquoise	ifi35
108274236	turquoise	pcgf5
108274262	turquoise	znf281
108273814	turquoise	LOC108273814
108273813	turquoise	LOC108273813
108273816	turquoise	acbd4
108273488	turquoise	LOC108273488
108276610	turquoise	LOC108276610
108274022	turquoise	LOC108274022
108273752	turquoise	dhrs7c
108274352	turquoise	LOC108274352
108274012	turquoise	LOC108274012
108273459	turquoise	rhobtb1
108274001	turquoise	ube2d1
108274156	turquoise	a1cf
108274326	turquoise	g6pc
108274343	turquoise	LOC108274343
108274083	turquoise	itga3
108274330	turquoise	LOC108274330
108273905	turquoise	heatr1
108273413	turquoise	LOC108273413
108274312	turquoise	lsm12
108273949	turquoise	LOC108273949
108273964	turquoise	plekhm1
108273544	turquoise	LOC108273544
108273691	turquoise	LOC108273691
108273504	turquoise	LOC108273504
108273420	turquoise	LOC108273420
108273636	turquoise	LOC108273636
100304733	turquoise	LOC100304733
108274210	turquoise	LOC108274210
108273572	turquoise	LOC108273572
108273578	turquoise	LOC108273578
108273585	turquoise	LOC108273585
108273569	turquoise	mki67
108273577	turquoise	LOC108273577
108273556	turquoise	LOC108273556
108274226	turquoise	LOC108274226
108274359	turquoise	LOC108274359
108274033	turquoise	top2a
108273876	turquoise	irf9
108273474	turquoise	LOC108273474
108273451	turquoise	LOC108273451
108273450	turquoise	LOC108273450
108273807	turquoise	LOC108273807
108273551	turquoise	LOC108273551
108274276	turquoise	LOC108274276
108274835	turquoise	LOC108274835
108274814	turquoise	gja9
108274824	turquoise	LOC108274824
108274792	turquoise	tert
108274818	turquoise	LOC108274818
108274789	turquoise	LOC108274789
108274841	turquoise	LOC108274841
108274880	turquoise	LOC108274880
108274669	turquoise	LOC108274669
108274652	turquoise	LOC108274652
108275283	turquoise	LOC108275283
100305117	turquoise	LOC100305117
108274703	turquoise	pgghg
108275443	turquoise	LOC108275443
108275357	turquoise	LOC108275357
108275231	turquoise	dhtkd1
108274454	turquoise	tph1
108274444	turquoise	LOC108274444
108274441	turquoise	LOC108274441
108275413	turquoise	fam96a
108275308	turquoise	spg11
108274708	turquoise	LOC108274708
108275387	turquoise	LOC108275387
108275253	turquoise	LOC108275253
108274650	turquoise	dbx2
108274500	turquoise	mov10l1
100528782	turquoise	kiaa0101
108275004	turquoise	thoc5
108274532	turquoise	LOC108274532
108275416	turquoise	LOC108275416
108274538	turquoise	LOC108274538
108275375	turquoise	ticrr
108275276	turquoise	c14h11orf96
108259392	turquoise	LOC108259392
108259382	turquoise	LOC108259382
108275332	turquoise	LOC108275332
108259405	turquoise	LOC108259405
108259441	turquoise	LOC108259441
108274493	turquoise	iqub
108259456	turquoise	LOC108259456
108259447	turquoise	LOC108259447
108275021	turquoise	duoxa1
108274986	turquoise	slc27a2
108275391	turquoise	cep152
100528600	turquoise	tpm1
108275107	turquoise	rab8b
108275379	turquoise	sigirr
108275023	turquoise	ano9
108275272	turquoise	slc5a12
108259421	turquoise	LOC108259421
108259470	turquoise	LOC108259470
108275053	turquoise	LOC108275053
108274456	turquoise	gdpgp1
100528294	turquoise	tnni2
108275000	turquoise	LOC108275000
100528230	turquoise	hras
108275029	turquoise	LOC108275029
108274425	turquoise	cplx1
108274939	turquoise	mfsd7
108275201	turquoise	il17b
108274415	turquoise	adad1
108275152	turquoise	kcnip1
108274935	turquoise	LOC108274935
108275112	turquoise	LOC108275112
108275115	turquoise	LOC108275115
108274575	turquoise	LOC108274575
108274577	turquoise	LOC108274577
108275060	turquoise	LOC108275060
108274496	turquoise	LOC108274496
108259511	turquoise	LOC108259511
108275341	turquoise	LOC108275341
108274927	turquoise	LOC108274927
108274524	turquoise	dnd1
108274684	turquoise	tmem173
108259431	turquoise	LOC108259431
108274528	turquoise	LOC108274528
108274632	turquoise	LOC108274632
108274638	turquoise	parvb
100528560	turquoise	tmem258
108274506	turquoise	crabp1
108274779	turquoise	LOC108274779
108274977	turquoise	xpot
108274499	turquoise	fam180a
108275279	turquoise	ptn
108274723	turquoise	scaf11
108275142	turquoise	LOC108275142
108274771	turquoise	chpt1
108274773	turquoise	LOC108274773
108274774	turquoise	LOC108274774
108257121	turquoise	LOC108257121
108275661	turquoise	racgap1
108276417	turquoise	LOC108276417
108276071	turquoise	sall4
108275930	turquoise	plekhg5
108276165	turquoise	LOC108276165
108276026	turquoise	LOC108276026
108276294	turquoise	r3hdml
100528306	turquoise	hnf4a
108276709	turquoise	LOC108276709
108275744	turquoise	LOC108275744
108276043	turquoise	LOC108276043
108275940	turquoise	LOC108275940
108276738	turquoise	nudt9
108275653	turquoise	LOC108275653
108275985	turquoise	LOC108275985
108275986	turquoise	LOC108275986
108275984	turquoise	nfe2
108259066	turquoise	LOC108259066
108275598	turquoise	vwa5b1
108275638	turquoise	fam43b
108275641	turquoise	LOC108275641
108276021	turquoise	LOC108276021
108276023	turquoise	LOC108276023
108256170	turquoise	atp2a1
108275980	turquoise	LOC108275980
108276256	turquoise	LOC108276256
108276143	turquoise	rprd1b
108275804	turquoise	LOC108275804
108276005	turquoise	LOC108276005
108258527	turquoise	LOC108258527
108275762	turquoise	tmem27
100306949	turquoise	cfi
108275503	turquoise	LOC108275503
108276381	turquoise	LOC108276381
108279727	turquoise	znf385c
108275703	turquoise	LOC108275703
108275690	turquoise	LOC108275690
108275699	turquoise	LOC108275699
108275926	turquoise	lama5
108275552	turquoise	LOC108275552
108276101	turquoise	LOC108276101
108275545	turquoise	haus8
108255740	turquoise	ptrf
108275506	turquoise	plagl2
108275897	turquoise	gata5
108276250	turquoise	ube2t
108275530	turquoise	LOC108275530
108258964	turquoise	pold1
108275570	turquoise	mfsd4a
108275983	turquoise	LOC108275983
108276421	turquoise	LOC108276421
108275903	turquoise	bcl2l1
108276432	turquoise	LOC108276432
108276397	turquoise	LOC108276397
108276485	turquoise	ttc34
108276038	turquoise	uba1
108275937	turquoise	slc35c2
108276484	turquoise	LOC108276484
108276434	turquoise	LOC108276434
108260784	turquoise	eftud2
101154674	turquoise	LOC101154674
108276389	turquoise	iffo2
108275589	turquoise	LOC108275589
108275637	turquoise	LOC108275637
108275587	turquoise	LOC108275587
108276125	turquoise	LOC108276125
100304706	turquoise	eno1
108278765	turquoise	dnaaf3
100528857	turquoise	tmem82
108276195	turquoise	LOC108276195
108275540	turquoise	LOC108275540
108275682	turquoise	LOC108275682
108276497	turquoise	fignl2
108276207	turquoise	arf3
108276209	turquoise	wnt1
108276253	turquoise	dnajc22
108275490	turquoise	dhh
108276385	turquoise	LOC108276385
108276386	turquoise	LOC108276386
108275580	turquoise	LOC108275580
108279810	turquoise	hn1l
108276015	turquoise	eya4
108276211	turquoise	sgk1
108276416	turquoise	aldh8a1
108276109	turquoise	hbs1l
108276436	turquoise	mtfr2
108276276	turquoise	tpx2
108276086	turquoise	LOC108276086
108276235	turquoise	slc39a5
108275819	turquoise	acp1
108275815	turquoise	fbxo25
108275818	turquoise	LOC108275818
108275765	turquoise	LOC108275765
108275485	turquoise	LOC108275485
108260386	turquoise	phb
108276406	turquoise	LOC108276406
108275789	turquoise	LOC108275789
108275794	turquoise	LOC108275794
108276447	turquoise	psma7
108276445	turquoise	lsm14b
108276078	turquoise	LOC108276078
108258137	turquoise	itga2b
108275890	turquoise	LOC108275890
108276317	turquoise	LOC108276317
108261039	turquoise	LOC108261039
108276349	turquoise	LOC108276349
108261065	turquoise	LOC108261065
108276345	turquoise	aar2
108276350	turquoise	LOC108276350
108276357	turquoise	LOC108276357
108276352	turquoise	LOC108276352
108276632	turquoise	LOC108276632
108276634	turquoise	ppwd1
108276759	turquoise	ak3
108276824	turquoise	ambp
108276825	turquoise	lcn2
108276635	turquoise	sardh
108277365	turquoise	LOC108277365
108276592	turquoise	LOC108276592
108276518	turquoise	LOC108276518
108276528	turquoise	LOC108276528
108277174	turquoise	LOC108277174
108276729	turquoise	ggcx
108279353	turquoise	LOC108279353
108277199	turquoise	LOC108277199
108277116	turquoise	LOC108277116
108276563	turquoise	LOC108276563
108277085	turquoise	xpo7
108276891	turquoise	LOC108276891
108276587	turquoise	LOC108276587
100304711	turquoise	pum3
108277264	turquoise	galt
108276835	turquoise	tmem150c
108277200	turquoise	syk
108276715	turquoise	LOC108276715
108277387	turquoise	ddx4
108277389	turquoise	LOC108277389
108277201	turquoise	LOC108277201
108277355	turquoise	chsy3
108276936	turquoise	smpd1
108277386	turquoise	LOC108277386
108277144	turquoise	nle1
108277366	turquoise	LOC108277366
108277075	turquoise	LOC108277075
108277261	turquoise	LOC108277261
108277188	turquoise	pwp1
108277269	turquoise	pknox2
108276959	turquoise	LOC108276959
108277229	turquoise	ets2
108277224	turquoise	LOC108277224
108276688	turquoise	nsun5
108276686	turquoise	ripk4
108276690	turquoise	ccna1
108276687	turquoise	spg20
108276613	turquoise	zar1l
108257259	turquoise	LOC108257259
108257251	turquoise	spns1
108276566	turquoise	LOC108276566
108274729	turquoise	nfatc2ip
108277107	turquoise	map3k7cl
108276608	turquoise	crybb1
100528748	turquoise	cryba4
108276965	turquoise	LOC108276965
108277313	turquoise	hic2
100528216	turquoise	slc25a1
108277337	turquoise	LOC108277337
108277078	turquoise	ogdh
108276895	turquoise	LOC108276895
108276606	turquoise	LOC108276606
108276821	turquoise	tbl2
108277044	turquoise	mogat2
108277346	turquoise	LOC108277346
108277331	turquoise	LOC108277331
108277142	turquoise	LOC108277142
108276789	turquoise	LOC108276789
108276796	turquoise	LOC108276796
108276799	turquoise	LOC108276799
108276667	turquoise	LOC108276667
108277130	turquoise	LOC108277130
108276867	turquoise	LOC108276867
108276914	turquoise	LOC108276914
100526826	turquoise	mmp13
108277259	turquoise	LOC108277259
108274656	turquoise	LOC108274656
108276818	turquoise	LOC108276818
108276962	turquoise	nup155
108276616	turquoise	LOC108276616
108278343	turquoise	slc2a2
108278050	turquoise	LOC108278050
108278056	turquoise	LOC108278056
108278070	turquoise	LOC108278070
108277534	turquoise	LOC108277534
108278026	turquoise	LOC108278026
108256359	turquoise	igf2bp1
100528263	turquoise	ggct
108278042	turquoise	LOC108278042
108278017	turquoise	ndc1
108278064	turquoise	ca8
108278048	turquoise	LOC108278048
108278044	turquoise	LOC108278044
108278045	turquoise	LOC108278045
108278043	turquoise	LOC108278043
108278046	turquoise	LOC108278046
108278264	turquoise	LOC108278264
108277768	turquoise	LOC108277768
108277945	turquoise	xaf1
108277651	turquoise	hspa13
108277648	turquoise	LOC108277648
108273948	turquoise	LOC108273948
108278251	turquoise	LOC108278251
108278138	turquoise	LOC108278138
108278123	turquoise	LOC108278123
108278121	turquoise	LOC108278121
108278122	turquoise	LOC108278122
108274028	turquoise	LOC108274028
108278125	turquoise	LOC108278125
108278127	turquoise	LOC108278127
108278266	turquoise	LOC108278266
108277776	turquoise	pxylp1
108277823	turquoise	blmh
108277825	turquoise	slc6a4
108277835	turquoise	LOC108277835
108277973	turquoise	fam188b2
108277971	turquoise	maml2
108277983	turquoise	prcp
108277420	turquoise	LOC108277420
100528718	turquoise	stoml3
108277678	turquoise	LOC108277678
108278010	turquoise	slc37a4
108277584	turquoise	LOC108277584
108277702	turquoise	prpf8
108277706	turquoise	rilp
108277428	turquoise	meox2
108258073	turquoise	tbl3
108277667	turquoise	LOC108277667
108277671	turquoise	LOC108277671
108277463	turquoise	LOC108277463
108260882	turquoise	LOC108260882
108278165	turquoise	LOC108278165
108277763	turquoise	LOC108277763
108277762	turquoise	LOC108277762
108278230	turquoise	numa1
108277954	turquoise	folh1b
108278259	turquoise	ctsc
108277895	turquoise	LOC108277895
108278245	turquoise	LOC108278245
108278344	turquoise	brip1
108277450	turquoise	slc13a5
108277903	turquoise	wdr81
108277918	turquoise	tsr1
108278318	turquoise	LOC108278318
108277429	turquoise	LOC108277429
108278383	turquoise	LOC108278383
108277781	turquoise	LOC108277781
100329226	turquoise	ckm
108277499	turquoise	LOC108277499
108277821	turquoise	LOC108277821
108277820	turquoise	LOC108277820
108277802	turquoise	mcam
108277451	turquoise	tmem136
108278353	turquoise	drd2
108278306	turquoise	mcm5
108277619	turquoise	tmprss5
108278332	turquoise	LOC108278332
108277412	turquoise	jam3
108277938	turquoise	LOC108277938
108277512	turquoise	LOC108277512
108277708	turquoise	tubd1
108277707	turquoise	cltc
108278341	turquoise	LOC108278341
108278358	turquoise	LOC108278358
108278211	turquoise	LOC108278211
108277441	turquoise	mos
108277990	turquoise	gdpd1
108277991	turquoise	LOC108277991
108277977	turquoise	LOC108277977
108277913	turquoise	mrm3
108278204	turquoise	LOC108278204
108277419	turquoise	LOC108277419
108278242	turquoise	LOC108278242
108278393	turquoise	LOC108278393
108277829	turquoise	slc5a2
108278385	turquoise	LOC108278385
108277689	turquoise	LOC108277689
108278557	turquoise	LOC108278557
108278902	turquoise	ap3b1
108278983	turquoise	stbd1
108279276	turquoise	LOC108279276
108275528	turquoise	LOC108275528
108275780	turquoise	LOC108275780
108279166	turquoise	nat10
108279176	turquoise	phyhd1
108279181	turquoise	nup188
108278692	turquoise	LOC108278692
108278734	turquoise	mlana
108260916	turquoise	gaa
108279325	turquoise	LOC108279325
108279283	turquoise	LOC108279283
108279268	turquoise	noc4l
108278481	turquoise	mmp17
108278657	turquoise	LOC108278657
108278652	turquoise	LOC108278652
108278653	turquoise	LOC108278653
108278654	turquoise	LOC108278654
108278663	turquoise	nop56
108278968	turquoise	rfesd
108279304	turquoise	LOC108279304
108278850	turquoise	LOC108278850
108279311	turquoise	gfi1b
108279027	turquoise	dmgdh
108279028	turquoise	LOC108279028
108278706	turquoise	LOC108278706
108279285	turquoise	onecut2
108279312	turquoise	fech
108279120	turquoise	brix1
108278751	turquoise	LOC108278751
108278970	turquoise	LOC108278970
108279223	turquoise	lman1
108278447	turquoise	LOC108278447
108278781	turquoise	jak2
108278443	turquoise	LOC108278443
108278514	turquoise	LOC108278514
108278482	turquoise	LOC108278482
108259690	turquoise	epor
108279001	turquoise	larp1
108279048	turquoise	faxdc2
108278935	turquoise	coro6
108278471	turquoise	LOC108278471
108258030	turquoise	LOC108258030
108279092	turquoise	cystm1
108278513	turquoise	LOC108278513
108278747	turquoise	bad
108278748	turquoise	LOC108278748
108279286	turquoise	slc23a1
108279211	turquoise	LOC108279211
108278907	turquoise	LOC108278907
108278524	turquoise	LOC108278524
100528651	turquoise	cld4
108279107	turquoise	LOC108279107
108278544	turquoise	LOC108278544
108279320	turquoise	LOC108279320
108261381	turquoise	LOC108261381
100528129	turquoise	sc5d
108279032	turquoise	zbtb16
108278598	turquoise	htr3b
108279123	turquoise	rb1
108278526	turquoise	LOC108278526
108279316	turquoise	LOC108279316
108278574	turquoise	LOC108278574
108278491	turquoise	chek1
108279378	turquoise	skp2
108279363	turquoise	kif20a
108279389	turquoise	tmem38b
108279388	turquoise	LOC108279388
108279222	turquoise	smpd4
108278528	turquoise	exd1
108279140	turquoise	nnt
108279331	turquoise	ppp1r3b
108279219	turquoise	LOC108279219
108278539	turquoise	LOC108278539
108279069	turquoise	c7
108278966	turquoise	LOC108278966
108278587	turquoise	rtn2
108278488	turquoise	LOC108278488
100528224	turquoise	sgcd
108255704	turquoise	cdr2l
100528298	turquoise	crba1
108278880	turquoise	LOC108278880
108279296	turquoise	slc47a1
108279295	turquoise	LOC108279295
108278762	turquoise	dkc1
108278975	turquoise	lars
108278996	turquoise	LOC108278996
108278548	turquoise	LOC108278548
108279532	turquoise	snd1
108279579	turquoise	LOC108279579
108261105	turquoise	LOC108261105
108264653	turquoise	decr2
108280065	turquoise	LOC108280065
108279574	turquoise	LOC108279574
108280075	turquoise	LOC108280075
108280070	turquoise	slc13a4
108280066	turquoise	LOC108280066
100528984	turquoise	socs3
108280002	turquoise	vegfa
108279704	turquoise	LOC108279704
108279674	turquoise	timp3
108279677	turquoise	fam19a2
108279513	turquoise	LOC108279513
108279796	turquoise	apex1
108279797	turquoise	LOC108279797
108279966	turquoise	LOC108279966
108280018	turquoise	abcc9
108280043	turquoise	nuak1
108280137	turquoise	LOC108280137
108279464	turquoise	depdc4
108279847	turquoise	pfkfb3
108279850	turquoise	LOC108279850
108279855	turquoise	prkcq
108279854	turquoise	sfmbt2
108272764	turquoise	LOC108272764
108279953	turquoise	cpm
108279954	turquoise	LOC108279954
108279522	turquoise	LOC108279522
108279995	turquoise	LOC108279995
108280133	turquoise	pim3
108279763	turquoise	LOC108279763
108279911	turquoise	arhgap8
108280123	turquoise	LOC108280123
108280126	turquoise	LOC108280126
108279716	turquoise	LOC108279716
108275746	turquoise	ddc
108279689	turquoise	utp20
108279690	turquoise	cald1
108279875	turquoise	cand1
108279431	turquoise	arhgef39
108280140	turquoise	rergl
108277080	turquoise	stk31
108279597	turquoise	LOC108279597
108279598	turquoise	LOC108279598
108279932	turquoise	stab2
108279840	turquoise	cped1
108279782	turquoise	naf1
108277067	turquoise	rnf213
108279931	turquoise	LOC108279931
108279961	turquoise	scube1
108280048	turquoise	ttll12
108279970	turquoise	LOC108279970
108279879	turquoise	LOC108279879
108279806	turquoise	LOC108279806
108279808	turquoise	mest
108280028	turquoise	LOC108280028
108279746	turquoise	LOC108279746
108279638	turquoise	psmc2
108279474	turquoise	myf6
108276781	turquoise	abca3
108280378	turquoise	LOC108280378
108280379	turquoise	LOC108280379
108280629	turquoise	mre11a
108280328	turquoise	LOC108280328
108280931	turquoise	rnf152
108280222	turquoise	LOC108280222
108280444	turquoise	urod
108280874	turquoise	LOC108280874
108276516	turquoise	LOC108276516
108280577	turquoise	LOC108280577
108280196	turquoise	inhba
108280763	turquoise	LOC108280763
108280764	turquoise	LOC108280764
108280678	turquoise	LOC108280678
100529037	turquoise	nt5c3a
108280394	turquoise	LOC108280394
108280851	turquoise	LOC108280851
108280932	turquoise	mms22l
108280532	turquoise	smc4
108280924	turquoise	mlf1
108280675	turquoise	mmp28
108280737	turquoise	ppp5c
108280590	turquoise	LOC108280590
100528096	turquoise	gbas
108280229	turquoise	meis3
108280172	turquoise	LOC108280172
108280724	turquoise	ncapd2
108280205	turquoise	LOC108280205
100528480	turquoise	murc
108280399	turquoise	urb1
108280406	turquoise	pih1d3
108280917	turquoise	LOC108280917
108280347	turquoise	LOC108280347
108280338	turquoise	LOC108280338
108280256	turquoise	LOC108280256
108258632	turquoise	LOC108258632
108280716	turquoise	plpp2
108280162	turquoise	LOC108280162
108280457	turquoise	LOC108280457
108280250	turquoise	LOC108280250
108280177	turquoise	tm6sf2
108280567	turquoise	LOC108280567
108280548	turquoise	pgpep1
108280549	turquoise	LOC108280549
108280694	turquoise	LOC108280694
108280697	turquoise	LOC108280697
108280930	turquoise	LOC108280930
108278951	turquoise	pigq
108280889	turquoise	gata6
108280488	turquoise	LOC108280488
108280510	turquoise	LOC108280510
100305027	turquoise	sst2
108280472	turquoise	cdc7
108280470	turquoise	glmn
108280834	turquoise	LOC108280834
108280762	turquoise	LOC108280762
108280310	turquoise	LOC108280310
100335020	turquoise	LOC100335020
108255134	turquoise	LOC108255134
108262744	turquoise	LOC108262744
108254927	turquoise	LOC108254927
108281082	turquoise	tmcc2
108281081	turquoise	usp49
108281084	turquoise	ccnd3
108281094	turquoise	LOC108281094
108254876	turquoise	slc25a34
108259941	turquoise	rbfox1
108255095	turquoise	mon1a
108281023	turquoise	LOC108281023
100528640	turquoise	psma5
108254934	turquoise	chchd4
108281012	turquoise	fam19a4
108281046	turquoise	LOC108281046
108255237	turquoise	kbtbd8
108255025	turquoise	LOC108255025
100528301	turquoise	mustn1
108255124	turquoise	gnl3
108254844	turquoise	cse1l
108254981	turquoise	LOC108254981
108255127	turquoise	LOC108255127
108254842	turquoise	LOC108254842
108255004	turquoise	LOC108255004
108254853	turquoise	LOC108254853
108255196	turquoise	slc6a14
108255218	turquoise	mdfi
108255123	turquoise	tfeb
108281101	turquoise	optc
108280990	turquoise	LOC108280990
108277197	turquoise	slc39a8
100304514	turquoise	LOC100304514
108254793	turquoise	LOC108254793
108254794	turquoise	LOC108254794
100528162	turquoise	mettl1
108254864	turquoise	poc1a
108255167	turquoise	LOC108255167
108277232	turquoise	LOC108277232
108255072	turquoise	LOC108255072
108255296	turquoise	LOC108255296
108255274	turquoise	LOC108255274
108255200	turquoise	mrto4
108281056	turquoise	LOC108281056
108254938	turquoise	LOC108254938
108254897	turquoise	mybl2
100304639	turquoise	LOC100304639
108255254	turquoise	LOC108255254
108254745	turquoise	LOC108254745
108274239	turquoise	LOC108274239
108254740	turquoise	LOC108254740
108254738	turquoise	LOC108254738
108254742	turquoise	LOC108254742
108254741	turquoise	LOC108254741
108254750	turquoise	flnb
108255076	turquoise	dag1
108255156	turquoise	cand2
108255242	turquoise	mcm2
108255290	turquoise	LOC108255290
108255108	turquoise	LOC108255108
108255083	turquoise	gpd1
108255189	turquoise	LOC108255189
108281000	turquoise	rdh5
108255213	turquoise	nol8
108254913	turquoise	timp4
108254821	turquoise	LOC108254821
108255236	turquoise	mmp19
108255064	turquoise	suox
108255202	turquoise	alpl
108280968	turquoise	cass4
108254917	turquoise	LOC108254917
108280982	turquoise	LOC108280982
108255743	turquoise	LOC108255743
108255712	turquoise	tia1
108255710	turquoise	trmt2a
108255994	turquoise	figla
108256066	turquoise	cdca2
108255972	turquoise	LOC108255972
108255850	turquoise	LOC108255850
108255721	turquoise	pole
108256025	turquoise	pes1
108255327	turquoise	LOC108255327
108256006	turquoise	LOC108256006
108255382	turquoise	LOC108255382
108255935	turquoise	tnc
108255980	turquoise	LOC108255980
108255986	turquoise	bmp3
100305013	turquoise	ctsl
108255851	turquoise	LOC108255851
108255687	turquoise	f2r
108255962	turquoise	vcan
100304764	turquoise	mfsd10
108255347	turquoise	LOC108255347
108256032	turquoise	LOC108256032
108255880	turquoise	emb
108255979	turquoise	LOC108255979
108255801	turquoise	LOC108255801
108255946	turquoise	LOC108255946
108255487	turquoise	nol6
108255332	turquoise	thbs4
108255978	turquoise	erap2
108255422	turquoise	LOC108255422
108256031	turquoise	LOC108256031
108255707	turquoise	LOC108255707
108255973	turquoise	LOC108255973
108255810	turquoise	LOC108255810
108255754	turquoise	usp30
108255963	turquoise	htra4
108255678	turquoise	LOC108255678
108255713	turquoise	LOC108255713
108255984	turquoise	LOC108255984
108255537	turquoise	LOC108255537
108255568	turquoise	fam222a
108255593	turquoise	ranbp1
108255417	turquoise	LOC108255417
108255553	turquoise	LOC108255553
108255551	turquoise	LOC108255551
108255643	turquoise	LOC108255643
108255419	turquoise	me2
108256507	turquoise	myrip
108256498	turquoise	ackr4
108256539	turquoise	dnajc13
108256154	turquoise	pkd1l1
108256746	turquoise	msrb2
108256730	turquoise	sema5a
108256120	turquoise	neto1
108256428	turquoise	thtpa
108256144	turquoise	msc
108256304	turquoise	LOC108256304
108256114	turquoise	tagln3
108256710	turquoise	atp8a2
108256135	turquoise	LOC108256135
108256744	turquoise	LOC108256744
100305041	turquoise	myd88
108256642	turquoise	LOC108256642
108256570	turquoise	c23h11orf65
108256469	turquoise	LOC108256469
108259113	turquoise	srp72
108256436	turquoise	pkia
108256628	turquoise	dap
108256609	turquoise	LOC108256609
108256583	turquoise	nup58
108256472	turquoise	kiaa1524
108256593	turquoise	smpx
108256105	turquoise	chrnd
108279893	turquoise	LOC108279893
108279904	turquoise	LOC108279904
108256214	turquoise	gnal
108256656	turquoise	pop1
108256088	turquoise	LOC108256088
108256708	turquoise	LOC108256708
108274467	turquoise	klb
108256683	turquoise	LOC108256683
108256666	turquoise	sec61b
108256333	turquoise	LOC108256333
108256380	turquoise	LOC108256380
108256514	turquoise	LOC108256514
108256513	turquoise	rpp38
108256632	turquoise	LOC108256632
108256625	turquoise	LOC108256625
108256540	turquoise	myom3
108256083	turquoise	LOC108256083
108256364	turquoise	LOC108256364
108258618	turquoise	LOC108258618
108256463	turquoise	lim2
108256343	turquoise	LOC108256343
108256183	turquoise	LOC108256183
108256173	turquoise	LOC108256173
108256176	turquoise	LOC108256176
108256298	turquoise	LOC108256298
108256242	turquoise	LOC108256242
108256243	turquoise	LOC108256243
108256250	turquoise	fbl
108256248	turquoise	alkbh8
108256253	turquoise	LOC108256253
100529002	turquoise	hba
108257439	turquoise	bop1
108257471	turquoise	scx
108257451	turquoise	hgh1
108257443	turquoise	LOC108257443
108257442	turquoise	raver1
108275785	turquoise	LOC108275785
108256958	turquoise	LOC108256958
108256961	turquoise	LOC108256961
108256960	turquoise	LOC108256960
108256962	turquoise	LOC108256962
108256626	turquoise	mcm7
108257184	turquoise	cap2
108256818	turquoise	LOC108256818
108257334	turquoise	angpt1
108258773	turquoise	stk32b
108257264	turquoise	znf598
108257380	turquoise	chst12
108256866	turquoise	grifin
108257411	turquoise	lfng
108257360	turquoise	LOC108257360
108275479	turquoise	LOC108275479
108256968	turquoise	fam83h
108257055	turquoise	LOC108257055
100528200	turquoise	snrnp40
100304962	turquoise	pdcd6ip
108257078	turquoise	LOC108257078
108256990	turquoise	tinagl1
108256859	turquoise	LOC108256859
108257375	turquoise	bzw2
108257362	turquoise	sync
108257381	turquoise	anln
100528071	turquoise	wisp1
108257417	turquoise	LOC108257417
108257424	turquoise	calcr
108257158	turquoise	dlx6
108257154	turquoise	ago2
108256974	turquoise	pag1
108257413	turquoise	LOC108257413
108256937	turquoise	LOC108256937
108256939	turquoise	LOC108256939
108256927	turquoise	LOC108256927
108256914	turquoise	LOC108256914
100862738	turquoise	carm1
108257401	turquoise	LOC108257401
108256760	turquoise	cdca7l
108257498	turquoise	recql4
108257273	turquoise	dnmt1
108257202	turquoise	ppan
108256779	turquoise	angptl6
108257408	turquoise	rdh8
108257353	turquoise	atp13a1
108260394	turquoise	rogdi
108256782	turquoise	LOC108256782
108257286	turquoise	LOC108257286
108257283	turquoise	ankle1
108257289	turquoise	LOC108257289
108257326	turquoise	LOC108257326
108257328	turquoise	sf3b4
108257271	turquoise	mllt11
108257270	turquoise	psmd3
108257108	turquoise	LOC108257108
108257490	turquoise	ube2m
108257020	turquoise	LOC108257020
108257051	turquoise	LOC108257051
108258275	turquoise	LOC108258275
108258222	turquoise	LOC108258222
108258028	turquoise	LOC108258028
108258031	turquoise	c25h14orf132
108257668	turquoise	LOC108257668
108257689	turquoise	LOC108257689
108257676	turquoise	LOC108257676
108257673	turquoise	LOC108257673
108257911	turquoise	LOC108257911
108257581	turquoise	vrtn
108257576	turquoise	vps18
108257593	turquoise	rhov
108257599	turquoise	LOC108257599
108257638	turquoise	mthfd1l
108257604	turquoise	akap12
108254825	turquoise	adck3
108258166	turquoise	slc35f6
108258033	turquoise	parp1
108257757	turquoise	LOC108257757
108261311	turquoise	stum
100304998	turquoise	igf2r
100528612	turquoise	fen1
108257860	turquoise	LOC108257860
108257881	turquoise	LOC108257881
108257868	turquoise	man1a1
108257942	turquoise	LOC108257942
108257660	turquoise	LOC108257660
108257643	turquoise	trdn
108257989	turquoise	slc35d3
108257990	turquoise	esco2
108258153	turquoise	LOC108258153
108258053	turquoise	cebpz
108257557	turquoise	FOXA2
108257945	turquoise	LOC108257945
108257511	turquoise	LOC108257511
108258185	turquoise	mcm3
108257522	turquoise	znf395
108257656	turquoise	pnoc
108257715	turquoise	lrg1
108257714	turquoise	slc10a4
108257542	turquoise	ociad2
108258017	turquoise	rasl11b
108257999	turquoise	LOC108257999
108257907	turquoise	chst14
108256234	turquoise	cad
108257763	turquoise	ppat
108257759	turquoise	LOC108257759
108257761	turquoise	LOC108257761
108257765	turquoise	LOC108257765
108258107	turquoise	LOC108258107
108258109	turquoise	zyg11b
108257967	turquoise	LOC108257967
108258151	turquoise	LOC108258151
108279064	turquoise	sesn1
108258154	turquoise	LOC108258154
108258005	turquoise	LOC108258005
108257953	turquoise	cdc42bpb
108258093	turquoise	LOC108258093
108258133	turquoise	LOC108258133
108258162	turquoise	fkbp1b
108258089	turquoise	LOC108258089
108257855	turquoise	dtl
108258074	turquoise	slc30a1
108258116	turquoise	saysd1
108257532	turquoise	LOC108257532
108260986	turquoise	mycn
108258189	turquoise	LOC108258189
108257525	turquoise	LOC108257525
108255764	turquoise	LOC108255764
100304904	turquoise	cpsf3
108258095	turquoise	LOC108258095
108256302	turquoise	LOC108256302
108257898	turquoise	gmds
108258038	turquoise	tdrd6
108258039	turquoise	pla2g7
108257972	turquoise	LOC108257972
108257844	turquoise	LOC108257844
108258181	turquoise	LOC108258181
108258662	turquoise	chtf18
108258666	turquoise	plk1
108258854	turquoise	LOC108258854
108258550	turquoise	fn1
108258561	turquoise	LOC108258561
108258551	turquoise	atic
108258557	turquoise	LOC108258557
108258552	turquoise	LOC108258552
108258554	turquoise	LOC108258554
108258556	turquoise	LOC108258556
108258352	turquoise	LOC108258352
108257156	turquoise	nsl1
108258353	turquoise	fastkd2
108258901	turquoise	gart
108258906	turquoise	donson
108258807	turquoise	LOC108258807
108258329	turquoise	cyyr1
108259006	turquoise	jam2
108258707	turquoise	mettl21c
108259000	turquoise	LOC108259000
108259012	turquoise	pros1
108259025	turquoise	cenpe
108258591	turquoise	LOC108258591
108258592	turquoise	LOC108258592
108258318	turquoise	LOC108258318
108258324	turquoise	LOC108258324
108258863	turquoise	LOC108258863
108258983	turquoise	cep97
108259067	turquoise	eed
108258936	turquoise	LOC108258936
108259003	turquoise	LOC108259003
108258640	turquoise	LOC108258640
108258643	turquoise	pdcd11
108258944	turquoise	LOC108258944
108259038	turquoise	ebpl
108259019	turquoise	tubgcp3
108258965	turquoise	eif5b
108258510	turquoise	LOC108258510
108258504	turquoise	LOC108258504
108260979	turquoise	slc22a16
108258490	turquoise	tm9sf2
108279681	turquoise	mettl24
108258696	turquoise	tmem41a
108259061	turquoise	LOC108259061
108258995	turquoise	bora
108258994	turquoise	dis3
108258655	turquoise	LOC108258655
108258340	turquoise	LOC108258340
108258961	turquoise	LOC108258961
108258517	turquoise	LOC108258517
108258283	turquoise	anos1
108258917	turquoise	gyg2
108258891	turquoise	LOC108258891
108273912	turquoise	gata4
108258879	turquoise	LOC108258879
100305012	turquoise	ctsh
100528692	turquoise	rnaseh2a
108258528	turquoise	fbxo48
108258532	turquoise	etaa1
108258541	turquoise	actr2
108258411	turquoise	LOC108258411
108258649	turquoise	LOC108258649
108258338	turquoise	LOC108258338
108258620	turquoise	nup133
108258434	turquoise	LOC108258434
108258462	turquoise	nanos3
108258457	turquoise	LOC108258457
108258709	turquoise	LOC108258709
108258418	turquoise	mycbpap
108258761	turquoise	LOC108258761
108258735	turquoise	LOC108258735
108258737	turquoise	LOC108258737
108258771	turquoise	thumpd1
108258755	turquoise	LOC108258755
108258782	turquoise	LOC108258782
108259279	turquoise	shcbp1
108259284	turquoise	LOC108259284
100528641	turquoise	ysmu
108259282	turquoise	ccne1
108259158	turquoise	LOC108259158
108259567	turquoise	cdh11
108259354	turquoise	LOC108259354
108274608	turquoise	LOC108274608
108259636	turquoise	LOC108259636
108259634	turquoise	LOC108259634
108259614	turquoise	LOC108259614
108259592	turquoise	orc6
108259476	turquoise	LOC108259476
108259131	turquoise	igdcc3
108259657	turquoise	cebpa
108259642	turquoise	lpcat2
108259314	turquoise	slc6a2
108259361	turquoise	kctd19
108259595	turquoise	kif18a
108259128	turquoise	LOC108259128
108259136	turquoise	LOC108259136
108259469	turquoise	LOC108259469
108264981	turquoise	otud1
108259587	turquoise	nr1h3
108259121	turquoise	cpeb1
108259207	turquoise	LOC108259207
108259206	turquoise	LOC108259206
108259204	turquoise	LOC108259204
108259199	turquoise	LOC108259199
108259673	turquoise	LOC108259673
108259298	turquoise	aqp9
108259243	turquoise	ccnb2
108259682	turquoise	slc22a31
100528219	turquoise	aprt
108259230	turquoise	LOC108259230
108256816	turquoise	LOC108256816
108259270	turquoise	LOC108259270
108259503	turquoise	LOC108259503
108259497	turquoise	LOC108259497
108256904	turquoise	nup43
108259525	turquoise	LOC108259525
108259527	turquoise	HCEA
108259504	turquoise	ftcd
100528548	turquoise	cnot9
100304621	turquoise	LOC100304621
108259612	turquoise	LOC108259612
108256691	turquoise	LOC108256691
108259168	turquoise	LOC108259168
108259169	turquoise	LOC108259169
108256679	turquoise	LOC108256679
108259432	turquoise	dusp5
100528590	turquoise	mcrip2
108259436	turquoise	LOC108259436
108259386	turquoise	LOC108259386
108259437	turquoise	wdr83
108259428	turquoise	LOC108259428
108259415	turquoise	LOC108259415
108259174	turquoise	rrbp1
108259578	turquoise	LOC108259578
108259176	turquoise	LOC108259176
108259561	turquoise	LOC108259561
108259603	turquoise	hoga1
108259819	turquoise	fam76b
108256808	turquoise	moxd1
108261320	turquoise	LOC108261320
108260005	turquoise	LOC108260005
108260008	turquoise	LOC108260008
108260251	turquoise	LOC108260251
108259854	turquoise	crx
108255968	turquoise	smyd2
100528947	turquoise	tagl
108259861	turquoise	LOC108259861
108260337	turquoise	LOC108260337
108259845	turquoise	LOC108259845
108260391	turquoise	LOC108260391
108259768	turquoise	LOC108259768
108260434	turquoise	LOC108260434
108254747	turquoise	LOC108254747
108260097	turquoise	LOC108260097
108260402	turquoise	LOC108260402
108259935	turquoise	LOC108259935
108259994	turquoise	aatf
108259748	turquoise	fkbp6
108259722	turquoise	hspb2
108259721	turquoise	LOC108259721
108254760	turquoise	fam89a
108259750	turquoise	btg4
108260300	turquoise	LOC108260300
108259773	turquoise	lrwd1
108259898	turquoise	sympk
108259899	turquoise	rsph6a
108260419	turquoise	spata22
108259887	turquoise	zswim7
108260296	turquoise	garnl3
108259787	turquoise	LOC108259787
108260268	turquoise	c9
108260313	turquoise	fkbp15
108259730	turquoise	LOC108259730
108259702	turquoise	LOC108259702
108260319	turquoise	LOC108260319
108260104	turquoise	hmbs
108260317	turquoise	LOC108260317
108260416	turquoise	LOC108260416
108260074	turquoise	LOC108260074
108260438	turquoise	LOC108260438
108259922	turquoise	ankfy1
108260280	turquoise	LOC108260280
108260343	turquoise	slc25a25
108259876	turquoise	LOC108259876
108260068	turquoise	LOC108260068
100528366	turquoise	143g1
108260422	turquoise	hspb1
108260100	turquoise	LOC108260100
108260417	turquoise	dhrs11
108260093	turquoise	LOC108260093
108260045	turquoise	LOC108260045
108257623	turquoise	LOC108257623
108260055	turquoise	LOC108260055
108260056	turquoise	LOC108260056
108259779	turquoise	LOC108259779
108259694	turquoise	smyd1
108276803	turquoise	LOC108276803
108259741	turquoise	LOC108259741
108260454	turquoise	sapcd2
108259925	turquoise	LOC108259925
108259930	turquoise	alad
108259996	turquoise	ccnb1
108260411	turquoise	wdr36
108259975	turquoise	LOC108259975
108259980	turquoise	LOC108259980
108259976	turquoise	LOC108259976
108259979	turquoise	LOC108259979
108259978	turquoise	LOC108259978
108260390	turquoise	lrrc19
108259744	turquoise	LOC108259744
108257800	turquoise	LOC108257800
108259752	turquoise	LOC108259752
108260195	turquoise	ak1
108260193	turquoise	LOC108260193
108260138	turquoise	LOC108260138
108260188	turquoise	LOC108260188
108260133	turquoise	LOC108260133
100304496	turquoise	eno3
108257659	turquoise	efhc1
108260171	turquoise	LOC108260171
108260128	turquoise	ephb4
108260142	turquoise	LOC108260142
108260129	turquoise	LOC108260129
108257492	turquoise	prep
108260177	turquoise	LOC108260177
108260150	turquoise	LOC108260150
108260170	turquoise	slc25a35
108260693	turquoise	LOC108260693
108260694	turquoise	clta
108260559	turquoise	LOC108260559
108260851	turquoise	mttp
108260845	turquoise	slc25a4
108260808	turquoise	melk
108260891	turquoise	ncapd3
108260977	turquoise	LOC108260977
108260755	turquoise	LOC108260755
108257613	turquoise	LOC108257613
108260944	turquoise	prss12
108260799	turquoise	cpe
108260909	turquoise	apela
108260965	turquoise	rfc1
108275310	turquoise	LOC108275310
108260887	turquoise	gsg2
108260888	turquoise	tarbp1
108260570	turquoise	sult6b1
108260884	turquoise	vit
108260983	turquoise	xpo5
108260922	turquoise	LOC108260922
108260940	turquoise	LOC108260940
108260939	turquoise	LOC108260939
108260542	turquoise	LOC108260542
108261008	turquoise	hgfac
100528340	turquoise	crgm2
108260664	turquoise	LOC108260664
108260584	turquoise	LOC108260584
108260764	turquoise	LOC108260764
108260760	turquoise	alpk1
108260838	turquoise	LOC108260838
108260658	turquoise	dctpp1
108260650	turquoise	ncapg
108260955	turquoise	pnpt1
108260493	turquoise	LOC108260493
108260502	turquoise	adra1d
108260514	turquoise	LOC108260514
108260589	turquoise	LOC108260589
108260594	turquoise	LOC108260594
108260595	turquoise	LOC108260595
108260615	turquoise	LOC108260615
108260601	turquoise	glb1
108260612	turquoise	LOC108260612
108260819	turquoise	fgg
108260472	turquoise	gucy1b3
108261084	turquoise	LOC108261084
108261094	turquoise	LOC108261094
108275439	turquoise	lama4
108261204	turquoise	LOC108261204
108261236	turquoise	LOC108261236
108255145	turquoise	LOC108255145
100862731	turquoise	LOC100862731
108255074	turquoise	bub1
100379167	turquoise	LOC100379167
108261278	turquoise	LOC108261278
108261292	turquoise	LOC108261292
108261361	turquoise	LOC108261361
108261380	turquoise	LOC108261380
108261378	turquoise	LOC108261378
108261406	turquoise	LOC108261406
108261429	turquoise	LOC108261429
108261431	turquoise	LOC108261431
108261464	turquoise	LOC108261464
108261478	turquoise	LOC108261478
108261481	turquoise	LOC108261481
108261486	turquoise	LOC108261486
108261485	turquoise	LOC108261485
108261532	turquoise	LOC108261532
108261553	turquoise	LOC108261553
108261584	turquoise	LOC108261584
108261592	turquoise	LOC108261592
108275461	turquoise	LOC108275461
108261647	turquoise	LOC108261647
108261667	turquoise	LOC108261667
108261678	turquoise	LOC108261678
108261695	turquoise	LOC108261695
108261715	turquoise	LOC108261715
100335049	turquoise	LOC100335049
108261820	turquoise	LOC108261820
108261826	turquoise	LOC108261826
108255539	turquoise	gpr63
108261850	turquoise	LOC108261850
108261860	turquoise	LOC108261860
108261861	turquoise	LOC108261861
108261888	turquoise	LOC108261888
108261894	turquoise	LOC108261894
108261893	turquoise	LOC108261893
108261910	turquoise	LOC108261910
108261928	turquoise	LOC108261928
108261964	turquoise	LOC108261964
108261983	turquoise	LOC108261983
108261988	turquoise	LOC108261988
108263805	turquoise	hemgn
108262018	turquoise	LOC108262018
108262021	turquoise	LOC108262021
108262067	turquoise	LOC108262067
108262085	turquoise	LOC108262085
100529050	turquoise	mtap
108262123	turquoise	LOC108262123
108262130	turquoise	LOC108262130
108262139	turquoise	LOC108262139
108262149	turquoise	LOC108262149
108262158	turquoise	LOC108262158
108262173	turquoise	LOC108262173
108262179	turquoise	LOC108262179
108262181	turquoise	LOC108262181
108262191	turquoise	LOC108262191
108262220	turquoise	LOC108262220
108262233	turquoise	LOC108262233
108262241	turquoise	LOC108262241
108262269	turquoise	LOC108262269
108262281	turquoise	LOC108262281
108262308	turquoise	LOC108262308
108262312	turquoise	LOC108262312
108262325	turquoise	LOC108262325
108262328	turquoise	LOC108262328
108262376	turquoise	LOC108262376
108262380	turquoise	LOC108262380
108262386	turquoise	LOC108262386
108262395	turquoise	LOC108262395
108262453	turquoise	LOC108262453
108262461	turquoise	LOC108262461
108262497	turquoise	LOC108262497
108262503	turquoise	LOC108262503
108262519	turquoise	LOC108262519
108262536	turquoise	LOC108262536
108262582	turquoise	LOC108262582
108262591	turquoise	LOC108262591
108262596	turquoise	LOC108262596
108262616	turquoise	LOC108262616
108262621	turquoise	LOC108262621
108262627	turquoise	LOC108262627
108262656	turquoise	LOC108262656
108262673	turquoise	LOC108262673
108269094	turquoise	LOC108269094
108263855	turquoise	tnip2
108263684	turquoise	smarca5
108263069	turquoise	LOC108263069
108263609	turquoise	LOC108263609
108263610	turquoise	LOC108263610
108262750	turquoise	LOC108262750
108263851	turquoise	LOC108263851
108263655	turquoise	dok7
108262802	turquoise	LOC108262802
108262798	turquoise	LOC108262798
108262789	turquoise	LOC108262789
108262794	turquoise	tmem187
108262779	turquoise	LOC108262779
108262797	turquoise	LOC108262797
108263846	turquoise	LOC108263846
108263366	turquoise	hkdc1
108263112	turquoise	sncg
108262309	turquoise	LOC108262309
108263106	turquoise	LOC108263106
108262895	turquoise	LOC108262895
108263385	turquoise	dna2
108263707	turquoise	polr1b
108263414	turquoise	nkx6-2
108263759	turquoise	tmem254
108263284	turquoise	pygl
108263725	turquoise	urb2
108263624	turquoise	abcb10
108263765	turquoise	slc1a4
108272316	turquoise	LOC108272316
100303713	turquoise	adam8
108262662	turquoise	LOC108262662
108262675	turquoise	LOC108262675
108263184	turquoise	LOC108263184
108263128	turquoise	mcmbp
108262741	turquoise	LOC108262741
108263501	turquoise	asrgl1
108263715	turquoise	ogfrl1
108262855	turquoise	tlx1
108262900	turquoise	chat
108262941	turquoise	LOC108262941
108263676	turquoise	sar1a
108263461	turquoise	LOC108263461
108263516	turquoise	zcchc24
108263770	turquoise	paox
108263636	turquoise	c3h10orf10
108262862	turquoise	drgx
108263861	turquoise	c3h10orf71
108263377	turquoise	LOC108263377
108263375	turquoise	wdfy4
108262421	turquoise	GDF10
108262871	turquoise	znf488
108263269	turquoise	rrp12
108263561	turquoise	col13a1
108263218	turquoise	LOC108263218
108263722	turquoise	mocos
100528673	turquoise	yipf7
108262907	turquoise	LOC108262907
108263583	turquoise	cdc25b
108262763	turquoise	gfra4
108263464	turquoise	rpia
108265481	turquoise	LOC108265481
108263739	turquoise	whsc1
108263682	turquoise	scgn
108263758	turquoise	LOC108263758
108263826	turquoise	LOC108263826
108263548	turquoise	manba
108263536	turquoise	adss
108265499	turquoise	LOC108265499
108262810	turquoise	LOC108262810
108263231	turquoise	ncoa4
108262821	turquoise	dll1
108263751	turquoise	klhl31
108262846	turquoise	hcrtr2
108263702	turquoise	bmp5
108262943	turquoise	olig3
108262273	turquoise	bfsp1
108263133	turquoise	mcph1
108263037	turquoise	nolc1
108263172	turquoise	psap
108263176	turquoise	LOC108263176
108263177	turquoise	LOC108263177
108263175	turquoise	LOC108263175
108263756	turquoise	fbxo5
100528880	turquoise	glyat
108263372	turquoise	ephx1
108274911	turquoise	LOC108274911
108263842	turquoise	dact2
108263265	turquoise	c3h10orf54
108263437	turquoise	LOC108263437
108263215	turquoise	LOC108263215
108263719	turquoise	LOC108263719
108262920	turquoise	LOC108262920
108263064	turquoise	brf1
108263640	turquoise	fbln5
108263863	turquoise	osr1
108263191	turquoise	diexf
108263193	turquoise	sertad4
108263087	turquoise	slc38a6
108263076	turquoise	tacc3
108263079	turquoise	LOC108263079
108264154	turquoise	LOC108264154
108264173	turquoise	LOC108264173
108264163	turquoise	utp15
108264635	turquoise	tspan4
108264606	turquoise	LOC108264606
108264808	turquoise	maf
108264585	turquoise	LOC108264585
108263898	turquoise	LOC108263898
108264191	turquoise	LOC108264191
108264845	turquoise	LOC108264845
108264860	turquoise	LOC108264860
108265956	turquoise	LOC108265956
108264393	turquoise	LOC108264393
108264716	turquoise	LOC108264716
108263906	turquoise	myo7a
108264403	turquoise	LOC108264403
108264722	turquoise	nup205
108264853	turquoise	LOC108264853
108264793	turquoise	LOC108264793
108264740	turquoise	ttc38
108264269	turquoise	utp4
108264805	turquoise	vps9d1
108264825	turquoise	LOC108264825
108264033	turquoise	mlc1
100528606	turquoise	dyr
108263959	turquoise	rfx4
108263983	turquoise	slc17a8
108264787	turquoise	nudt4
108263917	turquoise	rassf9
108264219	turquoise	nts
108263971	turquoise	LOC108263971
108264633	turquoise	zfpm1
108264386	turquoise	foxl1
100304830	turquoise	sf3b3
108264564	turquoise	zwilch
108264568	turquoise	lctl
108264603	turquoise	wee2
108264602	turquoise	LOC108264602
108264757	turquoise	synm
108264719	turquoise	lmo2
108266329	turquoise	vars
108275414	turquoise	e2f3
108274489	turquoise	LOC108274489
100528458	turquoise	snrpd2
108264303	turquoise	pld3
108264652	turquoise	sertad3
108264654	turquoise	blvrb
108264547	turquoise	nutf2
108264432	turquoise	mef2a
108264850	turquoise	LOC108264850
108264859	turquoise	aqp11
108264227	turquoise	LOC108264227
108264445	turquoise	sephs1
108264447	turquoise	chkb
108264750	turquoise	LOC108264750
108264336	turquoise	LOC108264336
108264339	turquoise	LOC108264339
108264322	turquoise	gpi
108264330	turquoise	LOC108264330
108264671	turquoise	slc33a1
108264672	turquoise	gmps
108264141	turquoise	pepd
108263943	turquoise	LOC108263943
108264388	turquoise	prtg
108264436	turquoise	ccpg1
108264479	turquoise	LOC108264479
108264481	turquoise	bnc1
108264482	turquoise	fsd2
108266630	turquoise	lpcat3
108264486	turquoise	LOC108264486
108264531	turquoise	LOC108264531
108264530	turquoise	tnfaip8l3
108264287	turquoise	slc24a5
108264931	turquoise	LOC108264931
108264905	turquoise	LOC108264905
108264920	turquoise	LOC108264920
108264932	turquoise	LOC108264932
108264936	turquoise	LOC108264936
108266683	turquoise	clec4c
108264899	turquoise	anapc5
108264906	turquoise	LOC108264906
108264922	turquoise	mlec
108264904	turquoise	hnf1a
100528526	turquoise	clc4f
108264917	turquoise	msi1
108265324	turquoise	LOC108265324
100528320	turquoise	star
108265428	turquoise	fam101a
100528194	turquoise	nat14
108265017	turquoise	LOC108265017
108265863	turquoise	nr6a1
108265345	turquoise	LOC108265345
100528204	turquoise	rab7a
108266003	turquoise	nkx2-6
108265398	turquoise	slc25a37
108263520	turquoise	malsu1
108266013	turquoise	LOC108266013
100528168	turquoise	c5h9orf64
108266843	turquoise	LOC108266843
108265337	turquoise	LOC108265337
108265533	turquoise	LOC108265533
108265476	turquoise	renbp
108265557	turquoise	gcn1
108265910	turquoise	LOC108265910
108265029	turquoise	LOC108265029
108265032	turquoise	LOC108265032
108265050	turquoise	LOC108265050
108265058	turquoise	LOC108265058
108265946	turquoise	susd3
108266913	turquoise	leng9
108265839	turquoise	actr8
108265089	turquoise	LOC108265089
100528125	turquoise	upb1
108265936	turquoise	ctu1
108265234	turquoise	aaas
108266935	turquoise	grwd1
108265245	turquoise	LOC108265245
108265001	turquoise	cldn5
100528755	turquoise	fabp1
108265781	turquoise	LOC108265781
108265962	turquoise	LOC108265962
108265069	turquoise	prdm6
108265819	turquoise	LOC108265819
108272314	turquoise	LOC108272314
108265496	turquoise	LOC108265496
108277915	turquoise	LOC108277915
108265800	turquoise	dnttip2
108264954	turquoise	depdc1
108267100	turquoise	mtbp
108265957	turquoise	gls2
108265598	turquoise	LOC108265598
108265979	turquoise	LOC108265979
108265838	turquoise	LOC108265838
108265848	turquoise	slc13a3
108265904	turquoise	impdh2
108267207	turquoise	LOC108267207
108265275	turquoise	smim1
108265258	turquoise	LOC108265258
108265365	turquoise	LOC108265365
108265716	turquoise	LOC108265716
100529049	turquoise	bcas2
108265972	turquoise	LOC108265972
108265311	turquoise	comt
108265824	turquoise	LOC108265824
108265822	turquoise	irak1
108266041	turquoise	LOC108266041
108262958	turquoise	LOC108262958
108264965	turquoise	LOC108264965
108264983	turquoise	LOC108264983
108261619	turquoise	LOC108261619
108265974	turquoise	LOC108265974
108265394	turquoise	LOC108265394
108265600	turquoise	LOC108265600
108265742	turquoise	cpox
108265939	turquoise	LOC108265939
108265849	turquoise	LOC108265849
108266016	turquoise	LOC108266016
108265355	turquoise	tnni3k
108266448	turquoise	LOC108266448
108266445	turquoise	umps
108266687	turquoise	LOC108266687
108266688	turquoise	LOC108266688
108266370	turquoise	ptgfrn
108266494	turquoise	LOC108266494
108266497	turquoise	trim45
108266684	turquoise	wdr3
108266125	turquoise	tbx15
108266534	turquoise	hao2
100304475	turquoise	LOC100304475
108266536	turquoise	popdc2
108266568	turquoise	ska3
100528888	turquoise	eef1akmt1
108266603	turquoise	tmem182
108266723	turquoise	LOC108266723
108266539	turquoise	obsl1
108266506	turquoise	igfbp5
108266831	turquoise	LOC108266831
108266938	turquoise	LOC108266938
108266937	turquoise	LOC108266937
108266197	turquoise	LOC108266197
108266658	turquoise	fastkd1
108266660	turquoise	klhl23
108266732	turquoise	slc23a3
108266852	turquoise	LOC108266852
108267518	turquoise	LOC108267518
108266521	turquoise	gpr39
108266605	turquoise	ddx18
108266632	turquoise	steap3
108266583	turquoise	cobll1
108266795	turquoise	ttc21b
108262988	turquoise	LOC108262988
108266097	turquoise	LOC108266097
108266328	turquoise	slc25a12
108266544	turquoise	prpf40a
108266200	turquoise	rprm
108266436	turquoise	rif1
108266629	turquoise	LOC108266629
108269319	turquoise	hfe2
108266728	turquoise	serp2
108266595	turquoise	epsti1
108266345	turquoise	stx19
108266418	turquoise	f5
108266586	turquoise	c6hxorf36
108266151	turquoise	ndp
108266753	turquoise	LOC108266753
108269355	turquoise	LOC108269355
108266453	turquoise	LOC108266453
108266737	turquoise	LOC108266737
108266390	turquoise	armc8
108266092	turquoise	LOC108266092
108266130	turquoise	LOC108266130
108266423	turquoise	plbd2
108266244	turquoise	LOC108266244
108266235	turquoise	LOC108266235
108266433	turquoise	LOC108266433
108266963	turquoise	LOC108266963
108266413	turquoise	LOC108266413
108266787	turquoise	c6h21orf62
108272581	turquoise	ndrg1
108266598	turquoise	LOC108266598
108266204	turquoise	itga4
108267770	turquoise	LOC108267770
108267032	turquoise	LOC108267032
108266807	turquoise	cps1
108266810	turquoise	c6h2orf88
108266109	turquoise	mstn
108266844	turquoise	wdr75
100528894	turquoise	cryba2
108266441	turquoise	LOC108266441
108266691	turquoise	cmss1
108273221	turquoise	adamts16
108266620	turquoise	gja8
108266382	turquoise	LOC108266382
108268012	turquoise	pear1
108268025	turquoise	nes
108266975	turquoise	LOC108266975
108266899	turquoise	LOC108266899
108266884	turquoise	LOC108266884
108266888	turquoise	dct
108266883	turquoise	LOC108266883
108266906	turquoise	LOC108266906
108266918	turquoise	nms
108267212	turquoise	LOC108267212
108268307	turquoise	kif2c
108267392	turquoise	LOC108267392
108267403	turquoise	bfsp2
108268170	turquoise	LOC108268170
108267409	turquoise	LOC108267409
108268109	turquoise	lrrcc1
108267441	turquoise	rnf182
100528584	turquoise	tmod4
108263475	turquoise	fbxo43
108268151	turquoise	LOC108268151
108268155	turquoise	dph2
108267233	turquoise	tmem236
108263335	turquoise	LOC108263335
108268252	turquoise	LOC108268252
108267198	turquoise	LOC108267198
100528810	turquoise	blvra
108267139	turquoise	LOC108267139
108267842	turquoise	LOC108267842
108267891	turquoise	LOC108267891
108267691	turquoise	LOC108267691
108267692	turquoise	LOC108267692
108267662	turquoise	rec8
108267664	turquoise	LOC108267664
108267615	turquoise	LOC108267615
108268007	turquoise	LOC108268007
108270142	turquoise	nop2
108267467	turquoise	LOC108267467
108267644	turquoise	LOC108267644
108267645	turquoise	LOC108267645
108267485	turquoise	LOC108267485
108267442	turquoise	LOC108267442
108267454	turquoise	copa
108268405	turquoise	LOC108268405
108267567	turquoise	LOC108267567
100528182	turquoise	ing5
108267240	turquoise	LOC108267240
108267808	turquoise	LOC108267808
108267807	turquoise	LOC108267807
108263431	turquoise	LOC108263431
108267574	turquoise	sdcbp
108267195	turquoise	LOC108267195
108268299	turquoise	LOC108268299
[truncated: 230 more rows]

## Sheet: green_module
Genes list of green specific module						Gene ontology enrichment of the coexpressed genes in green module
Gene_id	ModuleColors	Gene name				Biological process
108269763	green	LOC108269763				GO ID	Description	pvalue	qvalue	gene NCBI ID	Count
100528565	green	gale				GO:0006096	glycolytic process	3.19006e-06	0.00246597	108276103/100304499/108278745/108279244/108266791/108265751/100528108/100528929/108275437	9
108270438	green	LOC108270438				GO:0006757	ATP generation from ADP	3.19006e-06	0.00246597	108276103/100304499/108278745/108279244/108266791/108265751/100528108/100528929/108275437	9
108269700	green	LOC108269700				GO:0042866	pyruvate biosynthetic process	4.08463e-06	0.00246597	108276103/100304499/108278745/108279244/108266791/108265751/100528108/100528929/108275437	9
108269533	green	LOC108269533				GO:0046031	ADP metabolic process	8.16842e-06	0.00246597	108276103/100304499/108278745/108279244/108266791/108265751/100528108/100528929/108275437	9
108269731	green	LOC108269731				GO:0006754	ATP biosynthetic process	9.49342e-06	0.00246597	108276103/100304499/108278745/108279244/108266791/108266773/108266773/108266773/108265751/108276903/100528108	11
100304627	green	LOC100304627				GO:0009135	purine nucleoside diphosphate metabolic process	1.01415e-05	0.00246597	108276103/100304499/108278745/108279244/108266791/108265751/100528108/100528929/108275437	9
108270615	green	pkd1l2				GO:0009179	purine ribonucleoside diphosphate metabolic process	1.01415e-05	0.00246597	108276103/100304499/108278745/108279244/108266791/108265751/100528108/100528929/108275437	9
108271004	green	LOC108271004				GO:0009185	ribonucleoside diphosphate metabolic process	1.01415e-05	0.00246597	108276103/100304499/108278745/108279244/108266791/108265751/100528108/100528929/108275437	9
108270550	green	clec3a				GO:0009127	purine nucleoside monophosphate biosynthetic process	1.37699e-05	0.00267862	108276103/100304499/108278745/108279244/108266791/108266773/108266773/108266773/108265751/108276903/100528108/100528929/108269458	13
108271050	green	mical2				GO:0009168	purine ribonucleoside monophosphate biosynthetic process	1.37699e-05	0.00267862	108276103/100304499/108278745/108279244/108266791/108266773/108266773/108266773/108265751/108276903/100528108/100528929/108269458	13
108270653	green	LOC108270653				GO:0009166	nucleotide catabolic process	1.62892e-05	0.00288062	108276103/100304499/108278745/108279244/108266791/108265751/100528108/100528929/108273242/108273242	10
108271093	green	zfand6				GO:0006165	nucleoside diphosphate phosphorylation	2.26193e-05	0.00353407	108276103/100304499/108278745/108279244/108266791/108265751/100528108/100528929/108275437	9
108270585	green	LOC108270585				GO:1901292	nucleoside phosphate catabolic process	2.67284e-05	0.00353407	108276103/100304499/108278745/108279244/108266791/108265751/100528108/100528929/108273242/108273242	10
108270545	green	tctex1d2				GO:0016052	carbohydrate catabolic process	2.72467e-05	0.00353407	108276103/100304499/108278745/108279009/108279244/108266791/108265751/108264172/108264172/100528108/100528929	11
108270517	green	LOC108270517				GO:0046939	nucleotide phosphorylation	2.72513e-05	0.00353407	108276103/100304499/108278745/108279244/108266791/108265751/100528108/100528929/108275437	9
108271487	green	LOC108271487				GO:0006090	pyruvate metabolic process	3.26632e-05	0.00397116	108276103/100304499/108278745/108279244/108266791/108265751/100528108/100528929/108275437	9
108270874	green	timm13				GO:0009145	purine nucleoside triphosphate biosynthetic process	4.68008e-05	0.00505777	108276103/100304499/108278745/108279244/108266791/108266773/108266773/108266773/108265751/108276903/100528108	11
108270958	green	mrpl54				GO:0009206	purine ribonucleoside triphosphate biosynthetic process	4.68008e-05	0.00505777	108276103/100304499/108278745/108279244/108266791/108266773/108266773/108266773/108265751/108276903/100528108	11
108270947	green	patj				GO:0009156	ribonucleoside monophosphate biosynthetic process	6.02822e-05	0.00595498	108276103/100304499/108278745/108279244/108266791/108266773/108266773/108266773/108265751/108276903/100528108/100528929/108269458	13
108270948	green	tm2d1				GO:0005975	carbohydrate metabolic process	6.12254e-05	0.00595498	108256446/108257830/108259485/108276522/108276522/108276554/108262159/108255669/108276103/100304499/100528607/108269280/108269280/108269280/108269280/108269280/108269280/108269280/108278745/108279009/108279244/108266791/108265751/108264172/108264172/100528565	26
108271114	green	LOC108271114				GO:0046394	carboxylic acid biosynthetic process	6.73332e-05	0.00623718	108273972/108273972/108274257/108276103/100862734/100304499/108264907/108264907/108264907/108264907/108278745/108279244/108265030/108266791/108266357/108266357/108268608/108268608/108265751	19
108271265	green	LOC108271265				GO:0009132	nucleoside diphosphate metabolic process	7.5382e-05	0.00653081	108276103/100304499/108278745/108279244/108266791/108265751/100528108/100528929/108275437	9
100528303	green	smim7				GO:0016053	organic acid biosynthetic process	7.72176e-05	0.00653081	108273972/108273972/108274257/108276103/100862734/100304499/108264907/108264907/108264907/108264907/108278745/108279244/108265030/108266791/108266357/108266357/108268608/108268608/108265751	19
108271407	green	LOC108271407				GO:0019359	nicotinamide nucleotide biosynthetic process	8.79987e-05	0.00660884	108276103/100304499/108278745/108279244/108266791/108265751/100528108/100528929/108275437	9
108271210	green	LOC108271210				GO:0019363	pyridine nucleotide biosynthetic process	8.79987e-05	0.00660884	108276103/100304499/108278745/108279244/108266791/108265751/100528108/100528929/108275437	9
108270790	green	LOC108270790				GO:0009124	nucleoside monophosphate biosynthetic process	9.0195e-05	0.00660884	108276103/100304499/108278745/108279244/108266791/108266773/108266773/108266773/108265751/108276903/100528108/100528929/108269458	13
108270747	green	LOC108270747				GO:0019752	carboxylic acid metabolic process	9.17299e-05	0.00660884	108258182/108273972/108273972/108274257/100304864/108257174/108257174/108276103/100304832/100862734/108274586/100304499/100528694/108257591/108270580/108279772/108279772/108264907/108264907/108264907/108264907/108278745/108279244/108265030/108266791/108266357/108266357/108266474/108268608/108268608/108265751/108263847/108263847/108255705/100528108	35
108270644	green	LOC108270644				GO:0072525	pyridine-containing compound biosynthetic process	0.000136943	0.0092779	108276103/100304499/108278745/108279244/108266791/108265751/100528108/100528929/108275437	9
100303449	green	ptprc				GO:0009201	ribonucleoside triphosphate biosynthetic process	0.000138315	0.0092779	108276103/100304499/108278745/108279244/108266791/108266773/108266773/108266773/108265751/108276903/100528108	11
108271604	green	tsfm				GO:0000302	response to reactive oxygen species	0.000146755	0.00951588	100862734/100304675/100528722/108267507/108269341/108269341	6
108272138	green	snx16				GO:0006941	striated muscle contraction	0.00018236	0.0114432	108267017/108267017/108267017/108276054/108267036/108267036/108272731/108272731	8
108271516	green	LOC108271516				GO:0001501	skeletal system development	0.000190873	0.0116031	108273398/108265136/108274959/108275658/108272093/108272093/108272093/108272093/108256950/108256950/100528607/108265655/108265655/108257995/108263380/108272765/108272765/108272765/108272765/108255125/108255125/108255125/108267411/108256149/108280213/108263380	26
108272093	green	col7a1				GO:0019318	hexose metabolic process	0.000259889	0.0149512	108259485/108255669/108276103/100528607/108269280/108269280/108269280/108269280/108269280/108269280	10
108271639	green	LOC108271639				GO:0009142	nucleoside triphosphate biosynthetic process	0.000261323	0.0149512	108276103/100304499/108278745/108279244/108266791/108266773/108266773/108266773/108265751/108276903/100528108	11
108272060	green	LOC108272060				GO:0046434	organophosphate catabolic process	0.000288869	0.0159375	108276103/100304499/108278745/108279244/108266791/108265751/108269587/100528108/100528929/108273242/108273242	11
108271536	green	LOC108271536				GO:0003009	skeletal muscle contraction	0.000294947	0.0159375	108267017/108267017/108267017/108276054/108259818/108279691	6
108271542	green	LOC108271542				GO:0044283	small molecule biosynthetic process	0.00035782	0.0188123	108273972/108273972/108274257/108255669/108276103/100862734/100304499/100304743/108269280/108269280/108269280/108269280/108269280/108269280/108269280/108264907/108264907/108264907/108264907/108278745/108279244/108265030/108266791/108266357/108266357/108268608	26
108272083	green	sirt4				GO:0097435	supramolecular fiber organization	0.000383416	0.0196275	108274578/108274578/108274578/108255504/108255504/108255504/108255504/108265070/108262199/108267036/108267036/108265030/108272016/108265655/108265655/100528726/108272765/108272765/108272765/108272765/108278714/108271050/108271050/108271050/108271050/108271050/108277962/108277962/108271050	29
108271732	green	LOC108271732				GO:0042407	cristae formation	0.000414791	0.0205041	108280132/108276903/108275319/108260191	4
108272085	green	LOC108272085				GO:1901701	cellular response to oxygen-containing compound	0.00042162	0.0205041	100862734/100304675/100528722/108255195/108255195/108274834/108261110/108276400/100313513/108267507/108273505/108255580/108262101/108269341/108269341/108276117	16
108271561	green	LOC108271561				GO:0007007	inner mitochondrial membrane organization	0.000535642	0.0244641	108280132/108270874/108276903/108275319/108260191	5
108272804	green	apbb1ip				GO:0050879	multicellular organismal movement	0.000540778	0.0244641	108267017/108267017/108267017/108276054/108259818/108279691	6
108272022	green	LOC108272022				GO:0050881	musculoskeletal movement	0.000540778	0.0244641	108267017/108267017/108267017/108276054/108259818/108279691	6
108271521	green	LOC108271521				GO:0030198	extracellular matrix organization	0.000589523	0.0255391	108274578/108274578/108274578/108257716/108275658/108272917/108276009/108265030/108270840/108265655/108265655/108272765	12
108271511	green	fam3d				GO:0005996	monosaccharide metabolic process	0.000601673	0.0255391	108259485/108255669/108276103/100528607/108269280/108269280/108269280/108269280/108269280/108269280	10
108272019	green	rtfdc1				GO:0030522	intracellular receptor signaling pathway	0.000603928	0.0255391	108272711/108263240/108272791/108276117/108276117/108276117/108276117	7
100304843	green	pltp				GO:0032787	monocarboxylic acid metabolic process	0.000631466	0.0258928	108258182/108274257/108276103/100862734/100304499/100528694/108257591/108270580/108278745/108279244/108266791/108265751/108263847/108263847/100528108/100528929/108273446/108273446	18
108271900	green	LOC108271900				GO:0072330	monocarboxylic acid biosynthetic process	0.000638914	0.0258928	108274257/108276103/100862734/100304499/108278745/108279244/108266791/108265751/100528108/100528929/108273446/108273446	12
108271685	green	gdf5				GO:0090171	chondrocyte morphogenesis	0.000682795	0.0264439	108272093/108272093/108272093/108272093/108256950	5
108272016	green	LOC108272016				GO:0006936	muscle contraction	0.000691727	0.0264439	108267017/108267017/108267017/108269075/108269075/108269075/108276054/100528589/108267036/108267036/108272731/108272731	12
108272731	green	LOC108272731				GO:0006091	generation of precursor metabolites and energy	0.000693293	0.0264439	108256446/108276522/108276522/108276554/108262159/108276103/100304499/108278745/108279009/108279244/108266791/100528669/108265751/108276903/100528108/100528929	16
108273311	green	LOC108273311				GO:0009615	response to virus	0.00082214	0.0285365	108269452/100304594/108266073/108266073/108266073/108263240/108256863/108274284	8
108272774	green	LOC108272774				GO:0032946	positive regulation of mononuclear cell proliferation	0.000849466	0.0285365	100862734/108274834/108261110/108273505	4
108264190	green	ndufa3				GO:0034614	cellular response to reactive oxygen species	0.000849466	0.0285365	100862734/100304675/100528722/108267507	4
108273124	green	axin2				GO:0042102	positive regulation of T cell proliferation	0.000849466	0.0285365	100862734/108274834/108261110/108273505	4
108273331	green	LOC108273331				GO:0050671	positive regulation of lymphocyte proliferation	0.000849466	0.0285365	100862734/108274834/108261110/108273505	4
108272921	green	LOC108272921				GO:0070665	positive regulation of leukocyte proliferation	0.000849466	0.0285365	100862734/108274834/108261110/108273505	4
108273242	green	nudt15				GO:0030199	collagen fibril organization	0.000858206	0.0285365	108274578/108274578/108274578/108265030/108265655	5
108272695	green	itm2b				GO:0009152	purine ribonucleotide biosynthetic process	0.000865515	0.0285365	108276103/100304499/108278745/108279244/108266791/108266773/108266773/108266773/108265751/108276903/108263243/100528108/100528929/108269458	14
108272346	green	LOC108272346				GO:0019362	pyridine nucleotide metabolic process	0.000933698	0.0297752	108276103/100304499/108278745/108279244/108266791/108265751/100528108/100528929/108275437	9
108273157	green	LOC108273157				GO:0046496	nicotinamide nucleotide metabolic process	0.000933698	0.0297752	108276103/100304499/108278745/108279244/108266791/108265751/100528108/100528929/108275437	9
108272631	green	ppp1r27				GO:0009126	purine nucleoside monophosphate metabolic process	0.00111917	0.033492	108276103/100304499/108278745/108279244/108266791/100528669/108266773/108266773/108266773/108265751/108276903/100528108/100528929/108269458	14
108272404	green	c12h17orf67				GO:0009167	purine ribonucleoside monophosphate metabolic process	0.00111917	0.033492	108276103/100304499/108278745/108279244/108266791/100528669/108266773/108266773/108266773/108265751/108276903/100528108/100528929/108269458	14
108273256	green	LOC108273256				GO:0006733	oxidoreduction coenzyme metabolic process	0.00114808	0.033492	108276103/100304499/108278745/108279244/108266791/108265751/100528108/100528929/108275437/108270043	10
100528483	green	sumo2				GO:0022409	positive regulation of cell-cell adhesion	0.00115627	0.033492	100862734/108274834/108261110/108273505	4
108271844	green	LOC108271844				GO:0050870	positive regulation of T cell activation	0.00115627	0.033492	100862734/108274834/108261110/108273505	4
108272765	green	LOC108272765				GO:1903039	positive regulation of leukocyte cell-cell adhesion	0.00115627	0.033492	100862734/108274834/108261110/108273505	4
108276074	green	LOC108276074				GO:0003012	muscle system process	0.00117352	0.033492	108267017/108267017/108267017/108269075/108269075/108269075/108276054/100528589/108267036/108267036/108272731/108272731	12
108272420	green	LOC108272420				GO:0044262	cellular carbohydrate metabolic process	0.00118799	0.033492	108256446/108257830/108276522/108276522/108276554/108262159/108255669/108269280/108269280/108269280/108269280	11
108272711	green	crabp2				GO:0072524	pyridine-containing compound metabolic process	0.00125508	0.034878	108276103/100304499/108278745/108279244/108266791/108265751/100528108/100528929/108275437	9
108272791	green	thrb				GO:0006094	gluconeogenesis	0.00130676	0.0353053	108255669/108269280/108269280/108269280/108269280	5
108272917	green	col9a2				GO:0019319	hexose biosynthetic process	0.00130676	0.0353053	108255669/108269280/108269280/108269280/108269280	5
108272321	green	mrpl36				GO:0006164	purine nucleotide biosynthetic process	0.001348	0.0355815	108276103/100304499/108278745/108279244/108266791/108266773/108266773/108266773/108265751/108276903/108263243/100528108/100528929/108269458	14
108272569	green	col28a1				GO:0043062	extracellular structure organization	0.00135356	0.0355815	108274578/108274578/108274578/108257716/108275658/108272917/108276009/108265030/108270840/108265655/108265655/108272765	12
108272835	green	LOC108272835				GO:0007005	mitochondrion organization	0.00144944	0.0375938	100528667/108280132/108270874/100304594/108254699/108276903/108268580/108266073/108266073/108266073/108275319/108257119/108269044/100528747/100528747/108260191	16
108280565	green	rras				GO:0097237	cellular response to toxic substance	0.00153305	0.0390678	100862734/100304675/100528722/108267507	4
108272815	green	LOC108272815				GO:0046364	monosaccharide biosynthetic process	0.0015866	0.0390678	108255669/108269280/108269280/108269280/108269280	5
108272856	green	hn1				GO:0050868	negative regulation of T cell activation	0.0015866	0.0390678	100862734/108274834/108261110/108273505/108255580	5
108272983	green	LOC108272983				GO:1903038	negative regulation of leukocyte cell-cell adhesion	0.0015866	0.0390678	100862734/108274834/108261110/108273505/108255580	5
108272981	green	LOC108272981				GO:0034404	nucleobase-containing small molecule biosynthetic process	0.00160932	0.0391318	108276103/100304499/108278745/108279244/108266791/108265751/100528108/100528929/108273242/108273242	10
108272984	green	LOC108272984				GO:0046034	ATP metabolic process	0.00166596	0.040009	108276103/100304499/108278745/108279244/108266791/100528669/108266773/108266773/108266773/108265751/108276903/100528108	12
108273047	green	LOC108273047				GO:0009108	coenzyme biosynthetic process	0.00178241	0.0422836	108276103/100304499/100304743/108278745/108279244/108266791/108265751/108263243/100528108/100528929/108275437/108270043	12
108272488	green	LOC108272488				GO:0009144	purine nucleoside triphosphate metabolic process	0.00188185	0.0441047	108276103/100304499/108278745/108279244/108266791/100528669/108266773/108266773/108266773/108265751/108276903/100528108/100528929	13
108272481	green	LOC108272481				GO:0051216	cartilage development	0.00192391	0.0442763	108273398/108265136/108272093/108272093/108272093/108272093/108256950/108256950/100528607/108257995/108263380/108272765/108272765/108272765	14
108274225	green	LOC108274225				GO:0006006	glucose metabolic process	0.00197194	0.0442763	108255669/108276103/108269280/108269280/108269280/108269280/108269280	7
108273446	green	LOC108273446				GO:0060349	bone morphogenesis	0.00197194	0.0442763	108272093/108272093/108272093/108272093/108256950/108256950/108257995	7
100528669	green	ndufb8				GO:0051607	defense response to virus	0.00198022	0.0442763	108269452/108263240/108256863/108274284/108274284/108273256	6
108274367	green	LOC108274367				Cellular component
108274257	green	LOC108274257				GO:0031012	extracellular matrix	7.13991e-07	0.000218707	108259193/108259193/108257932/108257932/108257932/108274578/108274578/108274578/108264351/108272093/108272093/108272093/108272093/108272917/108256950/108256950/108276009/108276913/108268097/108270840/108265655/108265655/108257995/108263380/108272765	25
108273931	green	LOC108273931				GO:0005581	collagen trimer	0.000183981	0.0233729	108272917/108272765/108276009/108265030/108265655/108265655/108272765/108272765/108272765/108272765	10
108273505	green	LOC108273505				GO:0030017	sarcomere	0.00032959	0.0233729	108256616/108267017/108267017/108267017/108269075/108269075/108269075/108276054/100528589/108265070/108267036/108267036/108269051	13
108264261	green	LOC108264261				GO:0044449	contractile fiber part	0.000358359	0.0233729	108256616/108267017/108267017/108267017/108269075/108269075/108269075/108276054/100528589/108265070/108267036/108267036/108269051	13
108273557	green	LOC108273557				GO:0030016	myofibril	0.000389238	0.0233729	108256616/108267017/108267017/108267017/108269075/108269075/108269075/108276054/100528589/108265070/108267036/108267036/108269051	13
108274112	green	ddit4				GO:0043292	contractile fiber	0.000457819	0.0233729	108256616/108267017/108267017/108267017/108269075/108269075/108269075/108276054/100528589/108265070/108267036/108267036/108269051	13
108274016	green	CK1				Molecular function
108264271	green	LOC108264271				GO:0005201	extracellular matrix structural constituent	5.20216e-05	0.0290226	108272917/108272765/108256950/108256950/108276009/108270840/108265655/108265655/108272765/108272765	10
108273870	green	chad
108273939	green	sema4g
108273726	green	LOC108273726
108273728	green	LOC108273728
108273675	green	cdk5rap3
108280673	green	tbc1d17
108273739	green	LOC108273739
108280797	green	LOC108280797
108274336	green	chadl
108273554	green	neurl2
108273555	green	LOC108273555
108274339	green	dnah9
108273921	green	eef2k
108274147	green	slc16a9
108274284	green	LOC108274284
108273466	green	ptges3l
108276117	green	LOC108273486
108273486	green	LOC108273486
108273398	green	sox9
108276142	green	LOC108276142
108274303	green	nt5m
108274342	green	LOC108274342
108274107	green	LOC108274107
100304518	green	LOC100304518
100304499	green	aldoa
108273637	green	LOC108273637
108273584	green	LOC108273584
108273850	green	LOC108273850
108275998	green	LOC108275998
108274795	green	LOC108274795
108274845	green	LOC108274845
108274424	green	LOC108274424
108274834	green	LOC108274834
108274547	green	LOC108274547
108274548	green	LOC108274548
100528697	green	tsn17
108275396	green	LOC108275396
108274653	green	rmnd5b
108275051	green	LOC108275051
108275368	green	LOC108275368
108275358	green	LOC108275358
108274765	green	LOC108274765
108274987	green	hps5
108260036	green	meioc
108275319	green	LOC108275319
108275376	green	zcrb1
108275437	green	LOC108275437
108275014	green	LOC108275014
108274930	green	nrg4
108275120	green	tbc1d2b
100313513	green	cyp11a
108274478	green	hexa
108275089	green	LOC108275089
108275273	green	LOC108275273
108274959	green	LOC108274959
108274586	green	LOC108274586
100529018	green	ldha
108275030	green	LOC108275030
108275202	green	LOC108275202
108275331	green	nudt22
100528667	green	bax
100528876	green	mdh
108281104	green	tmem98
108276233	green	prosc
108275658	green	itga5
108276227	green	g0s2
108276230	green	bcas1
108275924	green	lrp1
108275596	green	hspg2
108275585	green	LOC108275585
108275575	green	LOC108275575
108276183	green	LOC108276183
108276186	green	hoxc8
108256211	green	LOC108256211
108275600	green	LOC108275600
108275601	green	LOC108275601
108275979	green	stk35
108275981	green	LOC108275981
108276152	green	LOC108276152
108276151	green	LOC108276151
108259095	green	LOC108259095
108275720	green	LOC108275720
101154681	green	ddx58
108275728	green	LOC108275728
108275689	green	LOC108275689
108275499	green	lmod3
108275527	green	LOC108275527
108276264	green	cables2
108275975	green	tcea2
108276251	green	LOC108276251
108256446	green	gys1
108275620	green	LOC108275620
108276394	green	nucks1
108275955	green	LOC108275955
108276433	green	LOC108276433
108258307	green	LOC108258307
108276054	green	LOC108276054
108276053	green	bgn
108276260	green	LOC108276260
108275517	green	LOC108275517
108276124	green	ca6
108275543	green	perm1
108275573	green	LOC108275573
108275857	green	rbp7
108276103	green	LOC108276103
108276089	green	LOC108276089
108276400	green	hmgn3
100528933	green	sh3l3
100304565	green	rps12
100528951	green	trappc6b
108276383	green	LOC108276383
108275781	green	LOC108275781
108275783	green	LOC108275783
108275788	green	LOC108275788
108276009	green	col9a3
108276340	green	hm13
108276361	green	LOC108276361
108276356	green	LOC108276356
108276880	green	LOC108276880
108276763	green	nln
108277353	green	cercam
100529015	green	anxa3
108276554	green	LOC108276554
108276522	green	LOC108276522
108277310	green	sppl3
108277147	green	nt5dc4
108277148	green	LOC108277148
100528353	green	fam136a
100335032	green	LOC100335032
108276639	green	LOC108276639
108277312	green	LOC108277312
100862739	green	co-prmt
108277340	green	cntfr
108277342	green	ror2
100528178	green	reep5
108276934	green	tln1
108277226	green	LOC108277226
108276780	green	tex15
108277256	green	LOC108277256
108276676	green	LOC108276676
108276953	green	LOC108276953
100528722	green	sod1
108261198	green	nupr1
108276724	green	snrnp35
108276719	green	LOC108276719
108276547	green	LOC108276547
108276903	green	LOC108276903
108276823	green	LOC108276823
108277220	green	atg101
108277141	green	LOC108277141
108277370	green	LOC108277370
108276913	green	LOC108276913
108277061	green	rab6a
108277383	green	LOC108277383
108278055	green	ttpa
108278047	green	LOC108278047
108278032	green	LOC108278032
108277944	green	tekt1
108278120	green	LOC108278120
108277774	green	LOC108277774
108278227	green	LOC108278227
108277870	green	ap2s1
108278006	green	LOC108278006
108278312	green	LOC108278312
108277755	green	pdgfd
108277479	green	LOC108277479
108277474	green	LOC108277474
100304864	green	gcat
108277699	green	LOC108277699
108277641	green	LOC108277641
108278329	green	hmgxb4
108278378	green	LOC108278378
108277962	green	hip1
108277751	green	sidt2
108277798	green	LOC108277798
108278199	green	LOC108278199
108277609	green	LOC108277609
108278271	green	LOC108278271
108278857	green	LOC108278857
108279081	green	dck
108279169	green	lrrc8a
108259926	green	tbc1d16
108278733	green	ermp1
100528919	green	clic4
108276247	green	LOC108276247
108279281	green	agxt2
108278446	green	pitx1
108279347	green	LOC108279347
108278622	green	mapk9
108278948	green	hnrnpab
108279248	green	ppp1r14b
108279453	green	LOC108279453
108279009	green	LOC108279009
108279225	green	LOC108279225
108279192	green	LOC108279192
108279214	green	LOC108279214
108279215	green	LOC108279215
100528311	green	cldy
108278916	green	LOC108278916
100528430	green	anapc13
108279380	green	LOC108279380
108279393	green	OAZ2
108279244	green	LOC108279244
108278991	green	hpse
108278508	green	LOC108278508
108278473	green	LOC108278473
108279221	green	LOC108279221
108279290	green	LOC108279290
108279322	green	ftsj1
108279084	green	LOC108279084
108278745	green	pgk1
108279173	green	alyref
108279187	green	LOC108279187
108279134	green	fundc2
100528354	green	ndfip1
108278437	green	zcchc10
108279528	green	LOC108279528
108275579	green	LOC108275579
108280077	green	c19h12orf56
108280083	green	LOC108280083
108280064	green	lgr5
108279942	green	LOC108279942
108279772	green	itih5
108279982	green	gramd4
108279913	green	ckap4
108279616	green	LOC108279616
100528768	green	lyrm5
108279691	green	LOC108279691
108279769	green	wif1
108280041	green	adm2
108279969	green	cdnf
108280132	green	samm50
108280027	green	LOC108280027
108279645	green	LOC108279645
108280836	green	LOC108280836
100528835	green	cnpy1
100528747	green	pam16
108261333	green	LOC108261333
108280690	green	LOC108280690
108280904	green	LOC108280904
108280817	green	ech1
108280526	green	LOC108280526
108280462	green	LOC108280462
108280465	green	LOC108280465
108280461	green	LOC108280461
108280193	green	itm2c
108280213	green	c20h2orf82
108280523	green	LOC108280523
108280695	green	LOC108280695
108280798	green	LOC108280798
108280649	green	LOC108280649
108280666	green	LOC108280666
108280744	green	LOC108280744
108280512	green	LOC108280512
108280475	green	ssbp3
108276881	green	emp2
108280314	green	ubxn7
108280318	green	LOC108280318
108258975	green	clcn7
108281075	green	irf6
108281079	green	LOC108281079
108281078	green	LOC108281078
108281092	green	capzb
108254699	green	atad3a
108254707	green	LOC108254707
108254796	green	LOC108254796
108254950	green	acy1
108254730	green	gnai2
108254886	green	tmem110
108280998	green	LOC108280998
108274665	green	LOC108274665
108281029	green	fmod
108277163	green	nfkb1
108277202	green	abhd18
108255209	green	LOC108255209
108255279	green	LOC108255279
108281097	green	hoxc12
108255251	green	slc2a10
108280993	green	LOC108280993
108255195	green	agtrap
108255220	green	LOC108255220
108281062	green	LOC108281062
108254737	green	LOC108254737
108254857	green	LOC108254857
108255373	green	lrrc74b
108255504	green	LOC108255504
108255924	green	hspb3
108256057	green	dmrt3
108255669	green	LOC108255669
108255350	green	LOC108255350
100304832	green	mccc2
108255345	green	LOC108255345
108255915	green	polr3g
108255659	green	c5
100304967	green	LOC100304967
108255951	green	ppil3
108255763	green	LOC108255763
108255424	green	LOC108255424
100528837	green	eif2b1
108255916	green	psat1
108255807	green	mthfd2
108256002	green	c22h12orf65
108255705	green	sds
100862734	green	anxa1
108255682	green	LOC108255682
108255867	green	LOC108255867
108255541	green	LOC108255541
108255572	green	LOC108255572
108255576	green	LOC108255576
108255580	green	LOC108255580
108255642	green	LOC108255642
108255450	green	LOC108255450
108255428	green	LOC108255428
108256300	green	LOC108256300
108256550	green	LOC108256550
100305039	green	LOC100305039
100528707	green	ccdc58
108256616	green	LOC108256616
108256090	green	trim55
108256493	green	tcf24
108256733	green	hnf4g
108256149	green	LOC108256149
108256587	green	LOC108256587
108256451	green	LOC108256451
108256193	green	bola1
108256296	green	hpn
108256082	green	cmtm7
108256288	green	LOC108256288
108257104	green	LOC108257104
100528511	green	cbx3
108256811	green	LOC108256811
108257446	green	prkcsh
108256800	green	LOC108256800
108257246	green	nudt1
108257149	green	mafk
108257193	green	ubfd1
100528374	green	lypla2
108257166	green	pithd1
108256977	green	LOC108256977
108274255	green	LOC108274255
108256950	green	matn1
108257172	green	susd5
108257174	green	crtap
108257499	green	LOC108257499
108257373	green	LOC108257373
108257374	green	LOC108257374
108257406	green	kiaa1522
108257201	green	LOC108257201
108257426	green	tfpi2
108256763	green	LOC108256763
108257274	green	pkhd1l1
108256920	green	ggct
108274053	green	LOC108274053
108257065	green	dgat1
108258494	green	clpp
108262843	green	LOC108262843
108257249	green	col5a3
108278714	green	LOC108278714
108257119	green	pet100
108256901	green	LOC108256901
108256898	green	LOC108256898
108256863	green	LOC108256863
108257310	green	LOC108257310
108257324	green	LOC108257324
108257052	green	LOC108257052
108256839	green	LOC108256839
108258243	green	LOC108258243
108257830	green	LOC108257830
108257832	green	LOC108257832
108257828	green	LOC108257828
108257591	green	LOC108257591
108257553	green	LOC108257553
108257995	green	LOC108257995
108279227	green	dusp10
108257661	green	mettl11b
108257716	green	zar1
108258182	green	echdc2
108257801	green	fam20b
108258144	green	LOC108258144
100305068	green	LOC100305068
108258015	green	LOC108258015
108257813	green	LOC108257813
100304675	green	sod2
108257932	green	thbs1
108257918	green	LOC108257918
108273844	green	hlx
108257701	green	LOC108257701
100528607	green	pmm2
108258686	green	LOC108258686
108258855	green	LOC108258855
100304594	green	mx1
108258578	green	LOC108258578
108258577	green	LOC108258577
108258589	green	LOC108258589
108258590	green	LOC108258590
108258695	green	lect1
108258330	green	LOC108258330
108258319	green	sik1
108259018	green	gemin8
108258993	green	tmsb4x
100528691	green	rn122
108258942	green	LOC108258942
108258492	green	cpb2
108264948	green	LOC108264948
108258581	green	LOC108258581
108258466	green	LOC108258466
108273972	green	pycrl
108258415	green	mRNA
108258417	green	LOC108258417
108258719	green	LOC108258719
108256501	green	pm20d2
108258759	green	LOC108258759
108258423	green	LOC108258423
108258786	green	LOC108258786
108258424	green	LOC108258424
108259286	green	LOC108259286
108275471	green	LOC108275471
108259474	green	cln6
100528693	green	tppp3
108259338	green	arl14ep
108259472	green	muc15
108259193	green	LOC108259193
108259365	green	mfap1
108259615	green	adamtsl5
108259299	green	lipc
108259215	green	mdk
108259485	green	man2b1
108259537	green	LOC108259537
108259507	green	LOC108259507
100528783	green	m1i1b
108259449	green	LOC108259449
108259451	green	LOC108259451
108259374	green	LOC108259374
108259818	green	LOC108259818
108260298	green	mtmr8
108259987	green	LOC108259987
108259967	green	mia
108259973	green	LOC108259973
108260365	green	slc37a2
108259772	green	LOC108259772
108260266	green	ptcd2
100528602	green	supt4h1
108259870	green	ubb
108275284	green	gpatch2
108259693	green	cdca5
108260378	green	mtfp1
108260377	green	lman2l
108260282	green	LOC108260282
108259977	green	LOC108259977
108260284	green	LOC108260284
108260156	green	lhx3
108260207	green	LOC108260207
108260191	green	LOC108260191
108260204	green	LOC108260204
108260199	green	LOC108260199
108260200	green	LOC108260200
108260558	green	hgsnat
108260850	green	LOC108260850
108260827	green	fat1
108257873	green	LOC108257873
108260833	green	LOC108260833
108260768	green	LOC108260768
108260864	green	degs1
108260790	green	LOC108260790
108260880	green	cutc
108260959	green	slit1
108260924	green	LOC108260924
108260805	green	LOC108260805
108260585	green	LOC108260585
108260730	green	rtn4
108260512	green	LOC108260512
108260627	green	LOC108260627
108260618	green	LOC108260618
108260997	green	myoz2
108261073	green	LOC108261073
108261097	green	LOC108261097
108261106	green	LOC108261106
108261110	green	LOC108261110
108261164	green	LOC108261164
108261175	green	LOC108261175
108261199	green	LOC108261199
108261211	green	arap1
108255125	green	wisp3
108261251	green	LOC108261251
108255093	green	LOC108255093
108261285	green	LOC108261285
108261316	green	LOC108261316
108261393	green	LOC108261393
108261415	green	LOC108261415
108261425	green	LOC108261425
108261436	green	LOC108261436
108261465	green	LOC108261465
108261484	green	LOC108261484
108261516	green	LOC108261516
108261527	green	LOC108261527
108261526	green	LOC108261526
108261545	green	LOC108261545
108261557	green	LOC108261557
108261612	green	LOC108261612
108261653	green	LOC108261653
108261668	green	LOC108261668
108261691	green	LOC108261691
108261697	green	LOC108261697
108261757	green	LOC108261757
108261879	green	trim69
108263782	green	coro2a
108262028	green	LOC108262028
108262101	green	LOC108262101
108262145	green	LOC108262145
108262159	green	LOC108262159
108262306	green	LOC108262306
108263798	green	LOC108263798
108262360	green	LOC108262360
108262534	green	LOC108262534
108262602	green	LOC108262602
108262633	green	LOC108262633
108262646	green	LOC108262646
108262669	green	LOC108262669
108262692	green	LOC108262692
108263447	green	LOC108263447
108263071	green	LOC108263071
108262885	green	LOC108262885
100528694	green	hadh
108263505	green	LOC108263505
108263506	green	LOC108263506
108262383	green	LOC108262383
108262785	green	LOC108262785
108263388	green	LOC108263388
108262199	green	cdc42ep3
100528928	green	prdx3
108263166	green	fam45a
108263281	green	atp5s
108262898	green	atoh7
108257509	green	spaca6
100304743	green	pcbd1
108263205	green	wbp1l
108262760	green	LOC108262760
100304654	green	hif1an
108263847	green	tysnd1
108263458	green	LOC108263458
108262822	green	LOC108262822
108263741	green	LOC108263741
108263055	green	pitx3
108263156	green	ikzf1
108263543	green	LOC108263543
108263243	green	pank2
108263240	green	mavs
108263654	green	eif2ak3
108263592	green	LOC108263592
108263667	green	abcg8
108262759	green	LOC108262759
108263639	green	mertk
100305037	green	LOC100305037
108265573	green	LOC108265573
108265578	green	LOC108265578
108262746	green	LOC108262746
108263248	green	LOC108263248
108263246	green	wdr89
108263380	green	LOC108263380
108263091	green	LOC108263091
108263085	green	LOC108263085
108262993	green	LOC108262993
108263234	green	LOC108263234
108264172	green	miox
100528589	green	tnni1
108265809	green	LOC108265809
108264681	green	LOC108264681
108263904	green	LOC108263904
108264741	green	zdhhc7
108266011	green	LOC108266011
108264351	green	LOC108264351
108264402	green	LOC108264402
108264201	green	LOC108264201
100528331	green	ube2n
108266136	green	trim39
108264307	green	itpr2
108264832	green	LOC108264832
108263978	green	LOC108263978
108264377	green	kiaa1147
108266323	green	LOC108266323
108263931	green	LOC108263931
108264344	green	LOC108264344
108264857	green	actrt3
108263933	green	LOC108263933
108263895	green	fzd9
108263944	green	LOC108263944
108264861	green	rbm7
108264453	green	LOC108264453
100304978	green	LOC100304978
108264390	green	dyx1c1
108264505	green	LOC108264505
108264507	green	fam103a1
108264503	green	usp8
100528108	green	cdc42se2
108264508	green	cdc42se2
108264532	green	LOC108264532
108264533	green	LOC108264533
108265585	green	LOC108265585
108266696	green	LOC108266696
108264907	green	LOC108264907
108265492	green	LOC108265492
108265671	green	slc15a4
108269526	green	rasip1
108265751	green	gck
108265346	green	fahd2b
108265280	green	LOC108265280
108265259	green	LOC108265259
108264892	green	LOC108264892
108265030	green	plod1
108265057	green	LOC108265057
108265056	green	angptl7
108265455	green	tkt
108265070	green	LOC108265070
108265984	green	LOC108265984
108265223	green	LOC108265223
108270456	green	LOC108270456
108266039	green	ppic
108265136	green	lox
108265437	green	dmxl1
108265929	green	LOC108265929
108265417	green	dock8
108265633	green	nt5dc2
108266027	green	cfp
108265655	green	LOC108265655
108265881	green	LOC108265881
108265745	green	LOC108265745
108265687	green	LOC108265687
108265747	green	LOC108265747
108265187	green	mRNA
108274578	green	LOC108274578
100305071	green	nras
108265312	green	abt1
108265314	green	tsr2
108265526	green	LOC108265526
108264991	green	acer1
108265287	green	stap2
100528749	green	hbb
108265811	green	nexn
100528786	green	hbae
108265723	green	LOC108265723
108265203	green	qsox1
108267405	green	plekha8
108266446	green	zc3h15
108266535	green	pla1a
108266571	green	sap18
108266773	green	LOC108266773
108263152	green	hoxa11
108266791	green	LOC108266791
108266397	green	tns1
108266729	green	LOC108266729
108267036	green	LOC108267036
108266177	green	LOC108266177
108266964	green	hoxd3
108267039	green	kiaa1715
108271746	green	polr3gl
108266224	green	pou1f1
108266861	green	LOC108266861
108267008	green	scel
108266420	green	gpr161
108266958	green	shox
100528086	green	dcnl2
108266674	green	slc40a1
108266311	green	LOC108266311
108266474	green	dars
100528726	green	arpc2
108266357	green	otc
108267017	green	LOC108267017
108266073	green	LOC108266073
108266284	green	LOC108266284
108266762	green	klf12
108266902	green	edar
108266890	green	LOC108266890
100304647	green	LOC100304647
108268097	green	tnn
108267832	green	LOC108267832
108267411	green	LOC108267411
108267875	green	LOC108267875
108267710	green	LOC108267710
108267123	green	LOC108267123
108267138	green	LOC108267138
108267888	green	LOC108267888
108267892	green	LOC108267892
108268058	green	LOC108268058
108267234	green	LOC108267234
108268339	green	st6galnac3
100528929	green	gapdh
108268104	green	insig1
108268357	green	LOC108268357
108267648	green	imp3
108268279	green	ebna1bp2
108267449	green	LOC108267449
108267447	green	LOC108267447
108267150	green	LOC108267150
108267806	green	LOC108267806
108267573	green	LOC108267573
108267068	green	LOC108267068
108267905	green	slc2a4
108268608	green	dpyd
108268068	green	LOC108268068
108268067	green	LOC108268067
108267429	green	LOC108267429
108267426	green	cnpy4
108267886	green	rbpj
108267901	green	smim20
108267729	green	sh3tc1
108267266	green	LOC108267266
108268122	green	LOC108268122
108267556	green	LOC108267556
100528534	green	arl2
108267932	green	LOC108267932
108267931	green	LOC108267931
108267939	green	LOC108267939
108267929	green	LOC108267929
108267978	green	LOC108267978
108268978	green	LOC108268978
108267507	green	ccs
108267286	green	LOC108267286
108267312	green	LOC108267312
108268226	green	c8b
108268250	green	LOC108268250
108268323	green	LOC108268323
108268303	green	LOC108268303
108271129	green	ppp1r17
108267106	green	LOC108267106
108267073	green	LOC108267073
108267096	green	LOC108267096
108267115	green	LOC108267115
108267261	green	tmie
108267723	green	LOC108267723
108269227	green	LOC108269227
108269086	green	LOC108269086
100528091	green	ap3s2
108269044	green	map1lc3b
108263015	green	LOC108263015
108268580	green	sqstm1
108268578	green	tcirg1
108269389	green	LOC108269389
108269407	green	LOC108269407
108269384	green	LOC108269384
108268882	green	tmsb15b
108268429	green	LOC108268429
108269408	green	glod5
108268678	green	dusp1
108271938	green	stx12
108269123	green	LOC108269123
108269291	green	LOC108269291
108269007	green	LOC108269007
108269260	green	apln
108268889	green	gdpd2
108269062	green	LOC108269062
108268957	green	LOC108268957
108269341	green	LOC108269341
100529032	green	fhl1
108268836	green	trpt1
108268896	green	ubxn1
108268785	green	LOC108268785
108268822	green	LOC108268822
108269070	green	LOC108269070
108269075	green	LOC108269075
108269051	green	LOC108269051
108269280	green	LOC108269280
108268395	green	LOC108268395
108268997	green	polr2c
108268454	green	LOC108268454
108269314	green	LOC108269314
108269403	green	LOC108269403
108269183	green	LOC108269183
108269228	green	LOC108269228
108269107	green	hnrnph1
108268716	green	LOC108268716
108268778	green	LOC108268778
108269405	green	spata4
108268711	green	LOC108268711
108268712	green	LOC108268712
108269356	green	ctso
108268929	green	LOC108268929
108269507	green	pacrg
108270366	green	nid2
108269910	green	gpr137c
108270040	green	LOC108270040
108269711	green	LOC108269711
108270296	green	kiaa1143
100528080	green	brms1l
108270235	green	LOC108270235
108270381	green	sccpdh
108269458	green	adssl1
108270114	green	LOC108270114
108269815	green	id2
108269452	green	rsad2
108270257	green	pax9
108270580	green	echdc1
108270246	green	LOC108270246
108270013	green	egln3
108270081	green	foxa1
108269434	green	lgals3
108270369	green	LOC108270369
108270043	green	LOC108270043
108269676	green	LOC108269676
100304479	green	cga
108264029	green	ube2v2
108270316	green	rhob
108270173	green	pxdn
108270840	green	LOC108270840
108269854	green	LOC108269854
108270335	green	pgrmc2
108269896	green	LOC108269896
108269587	green	LOC108269587
108269903	green	LOC108269903
108269784	green	LOC108269784
100304530	green	rpl13a
108269833	green	LOC108269833
108269831	green	LOC108269831
108270226	green	LOC108270226

## Sheet: purple_module
Genes list of purple specific module						Gene ontology enrichment of the coexpressed genes in purple module
Gene_id	ModuleColors	Gene name				Biological process
108266514	purple	LOC108266514				GO ID	Description	pvalue	qvalue	gene NCBI ID	Count
100528946	purple	pl8l1				GO:0002682	regulation of immune system process	2.23975e-05	0.00693145	100304980/100304980/108267084/108267084/108267084/108267084/108275191	7
108280773	purple	LOC108280773				GO:0043207	response to external biotic stimulus	8.57794e-05	0.00706585	108266514/100304980/100304980/108267084/108267084/108267084	6
108276032	purple	LOC108276032				GO:0051707	response to other organism	8.57794e-05	0.00706585	108266514/100304980/100304980/108267084/108267084/108267084	6
108273983	purple	phospho1				GO:0009607	response to biotic stimulus	9.13273e-05	0.00706585	108266514/100304980/100304980/108267084/108267084/108267084	6
108278324	purple	hmox1				GO:0009617	response to bacterium	0.00017949	0.00822328	108266514/100304980/100304980/108267084/108267084	5
108263784	purple	LOC108263784				GO:0007204	positive regulation of cytosolic calcium ion concentration	0.000180622	0.00822328	108266514/108279124/108279124/108279124	4
108263124	purple	LOC108263124				GO:0051704	multi-organism process	0.00020322	0.00822328	108266514/100304980/100304980/108267084/108267084/108267084/108267084	7
108263301	purple	LOC108263301				GO:0002684	positive regulation of immune system process	0.000212575	0.00822328	100304980/100304980/108267084/108267084/108267084	5
108262904	purple	LOC108262904				GO:0007200	phospholipase C-activating G protein-coupled receptor signaling pathway	0.000487509	0.0149397	108279124/108279124/108279124	3
108263462	purple	LOC108263462				GO:0002761	regulation of myeloid leukocyte differentiation	0.000497588	0.0149397	108275191/108275191	2
108263374	purple	LOC108263374				GO:0051480	regulation of cytosolic calcium ion concentration	0.000531019	0.0149397	108266514/108279124/108279124/108279124	4
108264657	purple	LOC108264657				GO:0055065	metal ion homeostasis	0.00107848	0.0278134	108266514/108278324/108279124/108279124/108279124	5
108264833	purple	pllp				GO:0006874	cellular calcium ion homeostasis	0.00134742	0.0320762	108266514/108279124/108279124/108279124	4
108265444	purple	LOC108265444				GO:0055074	calcium ion homeostasis	0.00165832	0.0330053	108266514/108279124/108279124/108279124	4
100304980	purple	mmp9				GO:0072503	cellular divalent inorganic cation homeostasis	0.00169193	0.0330053	108266514/108279124/108279124/108279124	4
100304487	purple	LOC100304487				GO:0055080	cation homeostasis	0.00183963	0.0330053	108266514/108278324/108279124/108279124/108279124	5
108266667	purple	lcp1				GO:0045637	regulation of myeloid cell differentiation	0.00187035	0.0330053	108275191/108275191	2
108267350	purple	LOC108267350				GO:0006955	immune response	0.00206326	0.0330053	108266514/108267084/108267084/108267084/108267084/108279317	6
108268341	purple	LOC108268341				GO:0098771	inorganic ion homeostasis	0.00207956	0.0330053	108266514/108278324/108279124/108279124/108279124	5
108267137	purple	LOC108267137				GO:0072507	divalent inorganic cation homeostasis	0.00213299	0.0330053	108266514/108279124/108279124/108279124	4
108267273	purple	LOC108267273				GO:0050801	ion homeostasis	0.00249733	0.0368028	108266514/108278324/108279124/108279124/108279124	5
108267789	purple	LOC108267789				GO:0006952	defense response	0.00272775	0.0372667	108266514/100304980/100304980/108279129/108255316	5
108267084	purple	LOC108267084				GO:0045785	positive regulation of cell adhesion	0.00276965	0.0372667	108267084/108267084	2
108269248	purple	sh3gl3				Cellular component
108268810	purple	LOC108268810				GO:0098552	side of membrane	2.39557e-05	0.00036358	108266514/108267084/108267084/108267084/108267084/108270078	6
108270078	purple	clec14a				GO:0005882	intermediate filament	3.92826e-05	0.00036358	108272215/108272215/108276093/108257048	4
108272215	purple	LOC108272215				GO:0045111	intermediate filament cytoskeleton	4.14481e-05	0.00036358	108272215/108272215/108276093/108257048	4
108271752	purple	LOC108271752				GO:0009986	cell surface	0.000411866	0.00270374	108266514/100304487/108267084/108267084/108267084	5
108272402	purple	erp27				GO:0009897	external side of plasma membrane	0.000513711	0.00270374	108266514/108267084/108267084/108267084	4
108273355	purple	LOC108273355				GO:0099513	polymeric cytoskeletal fiber	0.000992746	0.00435415	108266667/108272215/108272215/108276093/108257048	5
108273609	purple	LOC108273609				GO:0008305	integrin complex	0.00336852	0.0109544	100304487/108260137	2
108274293	purple	aqp8				GO:0098636	protein complex involved in cell adhesion	0.00336852	0.0109544	100304487/108260137	2
108274793	purple	ppp1r18				GO:0099512	supramolecular fiber	0.00481817	0.0109544	108266667/108272215/108272215/108276093/108257048	5
108275191	purple	LOC108275191				GO:0099080	supramolecular complex	0.00486625	0.0109544	108266667/108272215/108272215/108276093/108257048	5
108276093	purple	LOC108276093				GO:0099081	supramolecular polymer	0.00486625	0.0109544	108266667/108272215/108272215/108276093/108257048	5
108277324	purple	LOC108277324				GO:0005834	heterotrimeric G-protein complex	0.00541146	0.0109544	108278503/108258670	2
100528812	purple	aqp7				GO:1905360	GTPase complex	0.00541146	0.0109544	108278503/108258670	2
108279266	purple	LOC108279266				GO:0031234	extrinsic component of cytoplasmic side of plasma membrane	0.0144906	0.027238	108278503/108258670	2
108278503	purple	LOC108278503				GO:0009898	cytoplasmic side of plasma membrane	0.0165138	0.0289716	108278503/108258670	2
108279124	purple	LOC108279124				Molecular function
108279317	purple	LOC108279317				GO:0015204	urea transmembrane transporter activity	0.000443178	0.0310822	108274293/100528812	2
108279384	purple	TGFB1				GO:0005372	water transmembrane transporter activity	0.00108377	0.0310822	108274293/100528812	2
108279129	purple	LOC108279129				GO:0016493	C-C chemokine receptor activity	0.00199393	0.0310822	108266514/108255813	2
108279643	purple	LOC108279643				GO:0019957	C-C chemokine binding	0.00199393	0.0310822	108266514/108255813	2
108280395	purple	LOC108280395				GO:0019956	chemokine binding	0.00217118	0.0310822	108266514/108255813	2
108280189	purple	LOC108280189				GO:0001637	G protein-coupled chemoattractant receptor activity	0.00316453	0.0323591	108266514/108255813	2
100304589	purple	LOC100304589				GO:0004950	chemokine receptor activity	0.00316453	0.0323591	108266514/108255813	2
108280616	purple	LOC108280616
108280611	purple	LOC108280611
108255849	purple	LOC108255849
108255927	purple	naaa
108255316	purple	LOC108255316
108255813	purple	LOC108255813
100528723	purple	sh21b
108256695	purple	cldn11
108256311	purple	LOC108256311
108257048	purple	KRT1
108257049	purple	LOC108257049
108257047	purple	KRT1
108258125	purple	clu
108258670	purple	LOC108258670
108259002	purple	LOC108259002
108258967	purple	LOC108258967
108258966	purple	LOC108258966
108258899	purple	LOC108258899
100528991	purple	spi1
108259572	purple	LOC108259572
108259606	purple	LOC108259606
108260388	purple	ncf1
108260137	purple	LOC108260137
108261344	purple	LOC108261344
108261346	purple	LOC108261346
108261677	purple	LOC108261677
108261698	purple	LOC108261698
108261805	purple	LOC108261805
108261856	purple	LOC108261856
108261918	purple	LOC108261918
108261946	purple	LOC108261946
108262008	purple	LOC108262008
108262114	purple	TCK1
108262548	purple	LOC108262548

## Sheet: grey_module
Genes list of grey specific module						Gene ontology enrichment of the coexpressed genes in grey module
Gene_id	ModuleColors	Gene name				Biological process
108262879	grey	DAN4				GO ID	Description	pvalue	qvalue	gene NCBI ID	Count
108264165	grey	ZIP10				GO:0000266	mitochondrial fission	9.51532e-05	0.00510823	108269592/100304652	2
108266339	grey	slc12a8				Cellular component
108266103	grey	IFI44L				GO:0062023	collagen-containing extracellular matrix	0.000661674	0.00147713	108274605/108274605	2
108266865	grey	LOC108266865				GO:0005581	collagen trimer	0.000701638	0.00147713	108274605/108274605	2
108269592	grey	mtfr1l				GO:0031012	extracellular matrix	0.00717993	0.00781735	108274605/108274605	2
108270789	grey	LOC108270789				GO:0044420	extracellular matrix component	0.00754845	0.00781735	108258822	1
108272044	grey	tatdn2				GO:0005604	basement membrane	0.0092831	0.00781735	108274605	1
108272030	grey	agxt				GO:0099512	supramolecular fiber	0.0239105	0.0126402	108270789/108258822	2
108274605	grey	LOC108274605				GO:0099080	supramolecular complex	0.0240164	0.0126402	108270789/108258822	2
108278008	grey	LOC108278008				GO:0099081	supramolecular polymer	0.0240164	0.0126402	108270789/108258822	2
108258668	grey	LOC108258668				Molecular function
100304652	grey	mx2				GO:0005525	GTP binding	0.00320311	0.0146547	108266103/108266103/108258668	3
108258366	grey	IFI44L				GO:0001883	purine nucleoside binding	0.00322155	0.0146547	108266103/108266103/108258668	3
108258367	grey	IFI44L				GO:0032550	purine ribonucleoside binding	0.00322155	0.0146547	108266103/108266103/108258668	3
108258451	grey	LOC108258451				GO:0032549	ribonucleoside binding	0.00329597	0.0146547	108266103/108266103/108258668	3
108258822	grey	LOC108258822				GO:0001882	nucleoside binding	0.00331475	0.0146547	108266103/108266103/108258668	3
108261259	grey	IFI44L				GO:0030246	carbohydrate binding	0.00631459	0.0232643	108278008/108261828	2
108261828	grey	LOC108261828				GO:0015379	potassium:chloride symporter activity	0.00887193	0.0254255	108266339	1
108262052	grey	IFI44L				GO:0016888	endodeoxyribonuclease activity, producing 5'-phosphomonoesters	0.0095029	0.0254255	108272044	1
804881	grey	ND4L				GO:0015377	cation:chloride symporter activity	0.0113936	0.0254255	108266339	1
804886	grey	ND6				GO:0015296	anion:cation symporter activity	0.0126522	0.0254255	108266339	1
						GO:0031418	L-ascorbic acid binding	0.0126522	0.0254255	108278008	1
						GO:0008483	transaminase activity	0.0139094	0.0256226	108272030	1
						GO:0016769	transferase activity, transferring nitrogenous groups	0.0151652	0.0257869	108272030	1

## Sheet: black_module
Genes list of grey specific module						Gene ontology enrichment of the coexpressed genes in black module
Gene_id	ModuleColors	Gene name				Biological process
100862735	black	psme1				GO ID	Description	pvalue	qvalue	gene NCBI ID	Count
108264329	black	LOC108264329				GO:0018158	protein oxidation	9.02612e-07	0.000295487	108259380/108263822/108264774	3
108264380	black	LOC108264380				GO:0010499	proteasomal ubiquitin-independent protein catabolic process	1.49316e-05	0.00244406	100528712/108258499/108258508	3
108265369	black	LOC108265369				Cellular component
108265624	black	LOC108265624				GO:0000502	proteasome complex	7.0297e-06	5.17978e-05	100528712/100862735/108258499/108258508	4
108267060	black	itga10				GO:1905369	endopeptidase complex	7.0297e-06	5.17978e-05	100528712/100862735/108258499/108258508	4
100528180	black	catk				GO:1905368	peptidase complex	1.73394e-05	8.28017e-05	100528712/100862735/108258499/108258508	4
108270926	black	LOC108270926				GO:0005839	proteasome core complex	2.24748e-05	8.28017e-05	100528712/108258499/108258508	3
108270904	black	LOC108270904				GO:0031012	extracellular matrix	0.00985471	0.0290455	108258146/108259638/108267934	3
108266768	black	col11a1				Molecular function
108280749	black	LOC108280749				GO:0016641	oxidoreductase activity, acting on the CH-NH2 group of donors, oxygen as acceptor	6.06973e-06	0.000231529	108259380/108263822/108264774	3
108256452	black	LOC108256452				GO:0016638	oxidoreductase activity, acting on the CH-NH2 group of donors	1.30823e-05	0.000231529	108259380/108263822/108264774	3
100305042	black	LOC100305042				GO:0004298	threonine-type endopeptidase activity	1.91263e-05	0.000231529	100528712/108258499/108258508	3
108274017	black	tspan16				GO:0070003	threonine-type peptidase activity	1.91263e-05	0.000231529	100528712/108258499/108258508	3
108258120	black	gcdh				GO:0005507	copper ion binding	8.86681e-05	0.000858681	108259380/108263822/108264774	3
108258750	black	lgals3bp				GO:0004175	endopeptidase activity	0.000203488	0.00164218	100528712/108258499/108258508/108259638/108267934/108270147	6
108277022	black	LOC108277022				GO:0070006	metalloaminopeptidase activity	0.000815748	0.00564277	108264419/108267934	2
108274429	black	LOC108274429				GO:0004177	aminopeptidase activity	0.00253508	0.0153439	108264419/108267934	2
108278244	black	LOC108278244				GO:0008235	metalloexopeptidase activity	0.00423422	0.0209878	108264419/108267934	2
108276513	black	LOC108276513				GO:0008237	metallopeptidase activity	0.00469213	0.0209878	108259638/108264419/108267934	3
108256336	black	LOC108256336				GO:0005044	scavenger receptor activity	0.00476787	0.0209878	108258750/108259380	2
108274163	black	LOC108274163				GO:0038024	cargo receptor activity	0.0061269	0.0235917	108258750/108259380	2
108257836	black	LOC108257836				GO:0005201	extracellular matrix structural constituent	0.00633386	0.0235917	108258146/108266768	2
108255477	black	col10a1
108263256	black	sod3
108263630	black	tapbp
108263485	black	LOC108263485
108262964	black	sgms2
108263226	black	LOC108263226
108263822	black	loxl4
108263768	black	plek
100528338	black	gsta3
108262435	black	fbln7
108264058	black	LOC108264058
108263899	black	LOC108263899
108264774	black	LOC108264774
108264629	black	LOC108264629
108264851	black	LOC108264851
108264311	black	sspn
108264419	black	anpep
101154661	black	LOC101154661
108264016	black	ttc36
108265493	black	LOC108265493
100304470	black	b2m
108265383	black	mmp23b
108265249	black	LOC108265249
108265952	black	LOC108265952
108265103	black	fam212b
108265450	black	LOC108265450
108265078	black	LOC108265078
108266515	black	LOC108266515
108266516	black	c6h2orf40
108266491	black	LOC108266491
108266139	black	vgll3
108266996	black	ccdc80
108266407	black	LOC108266407
108266434	black	nmi
108266478	black	LOC108266478
108266356	black	srpx
108267337	black	LOC108267337
108267402	black	LOC108267402
108267408	black	LOC108267408
108267632	black	LOC108267632
108267627	black	LOC108267627
108267682	black	LOC108267682
108268078	black	LOC108268078
108267785	black	LOC108267785
108267698	black	LOC108267698
108268085	black	LOC108268085
108267914	black	LOC108267914
108268203	black	cpz
108267902	black	hspa12b
108268316	black	pcolce2
108267730	black	htra3
108267687	black	tnfsf12
108267934	black	mmp14
108267851	black	LOC108267851
108267133	black	LOC108267133
108267090	black	LOC108267090
108269105	black	pou3f4
108268637	black	LOC108268637
108269144	black	sparc
108269321	black	olfml1
108269224	black	mmp15
108268545	black	LOC108268545
108269182	black	LOC108269182
108270375	black	LOC108270375
108269777	black	LOC108269777
100304596	black	pomc
108270370	black	LOC108270370
100528486	black	crip1
108269577	black	LOC108269577
108270103	black	LOC108270103
108269856	black	LOC108269856
108270415	black	LOC108270415
108270147	black	LOC108270147
108270992	black	LOC108270992
101154672	black	LOC101154672
108271412	black	fstl3
108271321	black	LOC108271321
108271102	black	col6a1
108271051	black	col6a2
108272218	black	LOC108272218
108272128	black	LOC108272128
108272200	black	ddr2
108271492	black	meltf
108271876	black	LOC108271876
108271543	black	sp7
108273356	black	LOC108273356
108273082	black	LOC108273082
100528886	black	s10ab
100305005	black	LOC100305005
108272832	black	LOC108272832
100304584	black	LOC100304584
108273496	black	LOC108273496
108274067	black	LOC108274067
108273727	black	casp7
108273482	black	tdrd1
108273669	black	LOC108273669
108273441	black	LOC108273441
108274294	black	sost
108273832	black	LOC108273832
108274837	black	LOC108274837
100528313	black	cd151
108275415	black	ehf
108275259	black	rhcg
108275295	black	LOC108275295
108275325	black	gstp1
108274514	black	LOC108274514
108276296	black	LOC108276296
108276307	black	LOC108276307
108275556	black	LOC108275556
108276052	black	LOC108276052
101154653	black	mxra8
108277371	black	LOC108277371
108276893	black	LOC108276893
108277204	black	LOC108277204
108277268	black	LOC108277268
108276591	black	panx3
108276574	black	LOC108276574
100304491	black	LOC100304491
108278075	black	LOC108278075
108277865	black	LOC108277865
108277431	black	LOC108277431
108278201	black	sgcg
108278258	black	sostdc1
100528144	black	leg9
108278265	black	LOC108278265
108278398	black	fam101b
108277503	black	LOC108277503
108278389	black	serpine2
108279183	black	LOC108279183
108278897	black	LOC108278897
108278455	black	LOC108278455
108278468	black	LOC108278468
108279343	black	LOC108279343
108279106	black	LOC108279106
108279233	black	LOC108279233
108278436	black	LOC108278436
108279195	black	LOC108279195
108278506	black	slc45a2
108279338	black	LOC108279338
108280087	black	LOC108280087
108279590	black	LOC108279590
108280151	black	LOC108280151
108279437	black	il17rel
108279438	black	LOC108279438
108279596	black	LOC108279596
108279748	black	LOC108279748
108279728	black	mdm2
108280769	black	LOC108280769
100528744	black	mlrb
100304698	black	LOC100304698
108280909	black	LOC108280909
108280863	black	twsg1
108280360	black	onecut3
108280813	black	LOC108280813
108280814	black	LOC108280814
108280481	black	LOC108280481
108281073	black	lamb3
108281038	black	celsr2
108254901	black	LOC108254901
108281030	black	LOC108281030
108255246	black	prelp
108254867	black	LOC108254867
108254902	black	lmcd1
108254960	black	stab1
108254827	black	aspn
108254824	black	ecm2
108254773	black	olfml3
108255399	black	LOC108255399
108255842	black	gal3st1
108255518	black	LOC108255518
108255343	black	LOC108255343
108256019	black	adamtsl2
108255338	black	mamdc2
108256047	black	tmem116
108255747	black	tmem119
108256052	black	LOC108256052
108256100	black	LOC108256100
108256732	black	LOC108256732
108256306	black	LOC108256306
108256549	black	LOC108256549
108256430	black	LOC108256430
108256720	black	LOC108256720
108256738	black	upk1a
108257444	black	LOC108257444
108256952	black	LOC108256952
108257256	black	col8a2
108257167	black	bmp8a
108257376	black	LOC108257376
108256786	black	LOC108256786
108258232	black	LOC108258232
108257690	black	LOC108257690
108257560	black	LOC108257560
108258146	black	scara3
108257618	black	cd109
100528993	black	mgst3
108257537	black	LOC108257537
108257612	black	LOC108257612
108258003	black	LOC108258003
108259088	black	col17a1
108258508	black	LOC108258508
100528712	black	pb9la
108258501	black	LOC108258501
108258499	black	LOC108258499
108258298	black	LOC108258298
108258304	black	LOC108258304
108258985	black	LOC108258985
108259638	black	mmp2
108259315	black	LOC108259315
108259130	black	LOC108259130
108259098	black	itga11
108259296	black	LOC108259296
108259260	black	LOC108259260
108259380	black	LOC108259380
108259351	black	LOC108259351
108260108	black	LOC108260108
108260460	black	LOC108260460
108259964	black	LOC108259964
108259786	black	LOC108259786
108260111	black	gatsl2
108259917	black	ptges
108260415	black	c28h11orf53
108259960	black	gng10
108260741	black	LOC108260741
108260744	black	LOC108260744
108260817	black	fhdc1
108261098	black	LOC108261098
108261130	black	col6a3
108261227	black	LOC108261227
108261332	black	LOC108261332
108261851	black	LOC108261851
108261865	black	LOC108261865

## Sheet: blue_module
Genes list of grey specific module						Gene ontology enrichment of the coexpressed genes in blue module
Gene_id	ModuleColors	Gene name				Biological process
108263648	blue	LOC108263648				GO ID	Description	pvalue	qvalue	gene NCBI ID	Count
108257024	blue	nrsn1				GO:0099536	synaptic signaling	5.50547e-41	8.62161e-38	100304507/108254911/108255351/108255371/108256059/108256171/108257023/108257745/108258064/108258284/108258295/108259104/108259138/108259142/108259214/108259324/108260503/108260804/108260895/108260984/108261005/108261301/108261864/108262858/108263432/108263434/108263977/108264002/108264032/108264607/108264858/108265005/108265093/108265753/108265922/108265933/108266033/108266240/108266410/108266860…	108
108264846	blue	obscn				GO:0007268	chemical synaptic transmission	1.3898e-40	8.62161e-38	100304507/108254911/108255351/108255371/108256059/108256171/108257023/108257745/108258064/108258284/108258295/108259104/108259138/108259142/108259214/108259324/108260503/108260804/108260895/108260984/108261005/108261301/108261864/108262858/108263432/108263434/108263977/108264002/108264032/108264607/108264858/108265005/108265093/108265753/108265922/108265933/108266033/108266240/108266410/108266860…	107
108258525	blue	klhl14				GO:0098916	anterograde trans-synaptic signaling	1.3898e-40	8.62161e-38	100304507/108254911/108255351/108255371/108256059/108256171/108257023/108257745/108258064/108258284/108258295/108259104/108259138/108259142/108259214/108259324/108260503/108260804/108260895/108260984/108261005/108261301/108261864/108262858/108263432/108263434/108263977/108264002/108264032/108264607/108264858/108265005/108265093/108265753/108265922/108265933/108266033/108266240/108266410/108266860…	107
108263891	blue	ccdc178				GO:0099537	trans-synaptic signaling	2.5528e-40	1.18772e-37	100304507/108254911/108255351/108255371/108256059/108256171/108257023/108257745/108258064/108258284/108258295/108259104/108259138/108259142/108259214/108259324/108260503/108260804/108260895/108260984/108261005/108261301/108261864/108262858/108263432/108263434/108263977/108264002/108264032/108264607/108264858/108265005/108265093/108265753/108265922/108265933/108266033/108266240/108266410/108266860…	107
108263956	blue	dtna				GO:0050804	modulation of chemical synaptic transmission	4.2237e-23	1.31009e-20	100304507/108255351/108255371/108257023/108258064/108258284/108258295/108259104/108263977/108264002/108264607/108264858/108265005/108265093/108266033/108266410/108266860/108266871/108267797/108268094/108268998/108269399/108270146/108270395/108270591/108271406/108271537/108271802/108272171/108272196/108272392/108272395/108272562/108272955/108272958/108273130/108273492/108274240/108274353/108274531…	46
108279498	blue	asb10				GO:0099177	regulation of trans-synaptic signaling	4.2237e-23	1.31009e-20	100304507/108255351/108255371/108257023/108258064/108258284/108258295/108259104/108263977/108264002/108264607/108264858/108265005/108265093/108266033/108266410/108266860/108266871/108267797/108268094/108268998/108269399/108270146/108270395/108270591/108271406/108271537/108271802/108272171/108272196/108272392/108272395/108272562/108272955/108272958/108273130/108273492/108274240/108274353/108274531…	46
108264114	blue	scnn1a				GO:0098660	inorganic ion transmembrane transport	7.02516e-23	1.86774e-20	100303714/100528740/108254970/108255227/108255227/108255371/108256145/108256230/108256301/108256678/108257567/108257569/108257634/108257968/108258331/108258347/108259107/108260503/108260895/108261056/108261241/108262771/108262858/108263434/108263621/108263740/108264731/108264999/108265065/108265094/108265106/108265719/108265753/108265949/108266034/108266240/108266666/108266694/108266752/108266900…	93
108268152	blue	LOC108268152				GO:0030001	metal ion transport	1.52433e-22	3.54607e-20	100303714/100304507/100528740/108255227/108255227/108255276/108255276/108255354/108255371/108256145/108256230/108257567/108257569/108257634/108257968/108258331/108258347/108259107/108259138/108259312/108260165/108260503/108260511/108261056/108261241/108262771/108263621/108263740/108263953/108264114/108264494/108264731/108264980/108264999/108265065/108265094/108265106/108265719/108265753/108265949…	97
108273683	blue	LOC108273683				GO:0098655	cation transmembrane transport	2.84076e-20	5.87423e-18	100303714/100528740/108254970/108255227/108255227/108255371/108255423/108256145/108256230/108256301/108256678/108257567/108257569/108257634/108257968/108258331/108258347/108259107/108260503/108261056/108261241/108262771/108262787/108263621/108263740/108264061/108264607/108264731/108264858/108264999/108265065/108265094/108265106/108265719/108265753/108265949/108266034/108266240/108266666/108266694…	90
108264360	blue	fmnl1				GO:0098662	inorganic cation transmembrane transport	8.09061e-19	1.50571e-16	100303714/100528740/108254970/108255227/108255227/108255371/108256145/108256230/108256301/108256678/108257567/108257569/108257634/108257968/108258331/108258347/108259107/108260503/108261056/108261241/108262771/108263621/108263740/108264731/108264999/108265065/108265094/108265106/108265719/108265753/108265949/108266034/108266240/108266666/108266694/108266752/108267179/108268172/108268174/108268426…	82
108272415	blue	LOC108272415				GO:0043269	regulation of ion transport	2.12005e-18	3.58685e-16	100303714/100304507/108255354/108255371/108256145/108256230/108257569/108258347/108259107/108259142/108260503/108263621/108263740/108264032/108264494/108264607/108264858/108264999/108265065/108265094/108265106/108266034/108266240/108266694/108266752/108266860/108267179/108267602/108267940/108268172/108268453/108268998/108270307/108270575/108271024/108271529/108271680/108271758/108271998/108272148…	59
108273210	blue	LOC108273210				GO:0035249	synaptic transmission, glutamatergic	5.75046e-16	8.91826e-14	100304507/108255371/108258064/108259138/108260804/108261301/108263977/108264607/108264858/108266033/108266410/108268998/108270146/108270395/108271537/108272171/108272196/108272395/108272562/108273130/108274353/108274531/108274869/108275595/108275959	25
108280830	blue	LOC108280830				GO:0034765	regulation of ion transmembrane transport	3.50723e-15	4.70292e-13	100303714/108255371/108256145/108256230/108257569/108258347/108259107/108260503/108263621/108263740/108264607/108264858/108264999/108265065/108265094/108265106/108266034/108266240/108266694/108266752/108266860/108267179/108268172/108268998/108270575/108271024/108271529/108271680/108271758/108271998/108272148/100304602/100304600/108272385/108272395/108272562/100304598/108272955/108273130/108273243…	48
108267311	blue	LOC108267311				GO:0051049	regulation of transport	3.53783e-15	4.70292e-13	100303714/100304507/108255354/108255371/108256145/108256230/108257551/108257569/108258064/108258347/108259107/108259142/108260503/108263621/108263740/108264002/108264032/108264209/108264494/108264607/108264858/108264999/108265065/108265094/108265106/108266034/108266240/108266694/108266752/108266860/108267179/108267602/108267940/108268172/108268397/108268453/108268512/108268998/108269297/108270307…	80
108262806	blue	rhbdl1				GO:0034762	regulation of transmembrane transport	1.07285e-14	1.33108e-12	100303714/108255371/108256145/108256230/108257569/108258347/108259107/108260503/108263621/108263740/108264607/108264858/108264999/108265065/108265094/108265106/108266034/108266240/108266694/108266752/108266860/108267179/108268172/108268998/108270575/108271024/108271529/108271680/108271758/108271998/108272148/100304602/100304600/108272385/108272395/108272562/100304598/108272955/108273130/108273243…	48
108272199	blue	LOC108272199				GO:0015672	monovalent inorganic cation transport	1.27347e-14	1.48124e-12	100303714/100304507/100528740/108254970/108255276/108255276/108256145/108256230/108256301/108256678/108257569/108257634/108258347/108259107/108259138/108259312/108260165/108260511/108261056/108261241/108263621/108263740/108263953/108264114/108264980/108264999/108265106/108265753/108265949/108266346/108266666/108266694/108266752/108267996/108269189/108269658/108270317/108270575/108271529/108271680…	64
108264971	blue	LOC108264971				GO:0042391	regulation of membrane potential	1.52762e-14	1.67235e-12	100304507/108256230/108257569/108258284/108260895/108260984/108262858/108263186/108263432/108263434/108264607/108264858/108265922/108266088/108266752/108266900/108268622/108268623/108268998/108269080/108269496/108271514/108271515/108271802/100304602/100304600/108272343/108272392/100304598/108273243/108273492/100304603/108274468/108274487/108274822/108275227/100304804/108276491/108278394/108278460…	41
108272177	blue	LOC108272177				GO:0098742	cell-cell adhesion via plasma-membrane adhesion molecules	2.06592e-13	2.136e-11	108255204/108255255/108260682/108260690/108262716/108264676/108264771/108268094/108268414/108269238/108269347/108271577/108271629/108272958/108273491/108273705/108274497/108274507/108274574/108274574/108274576/108274579/108275110/108275110/108275110/108275110/108275110/108275110/108275110/108275110/108275111/108275114/108275114/108275117/108275117/108275117/108276224/108276558/108276668/108276785…	44
108267831	blue	LOC108267831				GO:0031175	neuron projection development	5.9427e-13	5.82089e-11	100304507/100528142/108255089/108255324/108255351/108255398/108255881/108256076/108256758/108257081/108257306/108257558/108258347/108258480/108259104/108259301/108259330/108259620/108260232/108260504/108260767/108261005/108262047/108263969/108264607/108264676/108264858/108265011/108265085/108265229/108265701/108265767/108265803/108266089/108266463/108266694/108267159/108267197/108267268/108267453…	81
108263182	blue	LOC108263182				GO:0098609	cell-cell adhesion	9.20801e-13	8.56829e-11	108254788/108255204/108255255/108258295/108260504/108260682/108260690/108261864/108262716/108263182/108264676/108264771/108266871/108267797/108268094/108268414/108269238/108269347/108269399/108271067/108271406/108271577/108271629/108272958/108273491/108273705/108274497/108274507/108274574/108274574/108274576/108274579/108275110/108275110/108275110/108275110/108275110/108275110/108275110/108275110…	58
108265467	blue	LOC108265467				GO:0006813	potassium ion transport	1.11311e-12	9.86458e-11	100303714/100304507/100528740/108256145/108257569/108257634/108259107/108260165/108261056/108261241/108263621/108263740/108263953/108264999/108265106/108265753/108265949/108266346/108266666/108266752/108267996/108269189/108269658/108270317/108270575/108271529/108271680/108271998/108272148/108272556/108273243/108273798/108274453/108274972/108275367/108275495/108275507/108275560/108275701/108276576…	43
108259950	blue	fam189b				GO:0007156	homophilic cell adhesion via plasma membrane adhesion molecules	1.3675e-12	1.15681e-10	108255204/108255255/108260682/108260690/108262716/108264676/108264771/108268094/108269347/108271577/108271629/108272958/108273491/108273705/108274497/108274507/108274574/108274574/108274576/108274579/108275110/108275110/108275110/108275110/108275110/108275110/108275110/108275110/108275111/108275114/108275114/108275117/108275117/108275117/108276224/108276668/108276785/108276785/108276785/108276785…	41
108280396	blue	LOC108280396				GO:0099003	vesicle-mediated transport in synapse	7.29768e-12	5.90495e-10	108256070/108257023/108257745/108257795/108258064/108258295/108259142/108264002/108264032/108265229/108266089/108266871/108267145/108267797/108267940/108268313/108268313/108268453/108269399/108270282/108270395/108271406/108271493/108271802/108272124/108272263/108272614/108277511	28
108265601	blue	trim46				GO:0099504	synaptic vesicle cycle	1.83254e-11	1.42102e-09	108256070/108257023/108257745/108257795/108258064/108258295/108259138/108259142/108260804/108261301/108264002/108264032/108265235/108266871/108267145/108267797/108267940/108268313/108268313/108268453/108269399/108270282/108270395/108271406/108271493/108271802/108272263/108272428	28
108269281	blue	LOC108269281				GO:0006816	calcium ion transport	1.70158e-10	1.26669e-08	108255227/108255227/108255354/108255371/108257567/108257968/108258331/108260503/108262771/108264494/108264731/108265065/108265094/108265719/108266034/108266240/108267179/108267602/108267603/108268172/108268426/108269811/108270307/108270450/108270491/108271024/108272343/108272385/108272395/108272562/108273130/108274121/108274464/108274869/108275959	35
108265922	blue	chrnb2				GO:0060078	regulation of postsynaptic membrane potential	2.20419e-10	1.57774e-08	100304507/108258284/108262858/108263434/108264607/108264858/108268622/108268623/108268998/108271515/108272392/108273492/108274822/108275227	14
108266188	blue	LOC108266188				GO:0071804	cellular potassium ion transport	2.98228e-10	1.98221e-08	100303714/100528740/108256145/108257569/108257634/108259107/108261056/108261241/108263621/108263740/108264999/108265106/108265753/108265949/108266666/108266752/108269658/108270317/108270575/108271529/108271680/108271998/108272148/108273243/108273798/108274453/108275367/108275495/108275507/108275560/108275701/108276576/108277440/108277855/108278394/108278793	36
108266283	blue	tubb				GO:0071805	potassium ion transmembrane transport	2.98228e-10	1.98221e-08	100303714/100528740/108256145/108257569/108257634/108259107/108261056/108261241/108263621/108263740/108264999/108265106/108265753/108265949/108266666/108266752/108269658/108270317/108270575/108271529/108271680/108271998/108272148/108273243/108273798/108274453/108275367/108275495/108275507/108275560/108275701/108276576/108277440/108277855/108278394/108278793	36
108266289	blue	LOC108266289				GO:0006836	neurotransmitter transport	3.21156e-10	2.06099e-08	100304507/100528595/108254911/108255293/108255294/108255560/108257023/108257745/108258064/108258410/108259138/108259142/108260804/108261301/108262949/108264002/108264032/108264308/108265235/108267940/108268453/108270282/108270395/108271493/108271802/108272263/108272428/108272614/108273604/108273855/108275410/108276326/108277511	33
108266309	blue	LOC108266309				GO:0051966	regulation of synaptic transmission, glutamatergic	4.16171e-10	2.58172e-08	100304507/108255371/108263977/108264607/108264858/108268998/108271537/108272171/108272196/108272395/108272562/108273130/108274531/108274869/108275595	15
108266346	blue	LOC108266346				GO:0070588	calcium ion transmembrane transport	8.94321e-10	5.36896e-08	108255227/108255227/108255371/108257567/108257968/108258331/108260503/108262771/108264731/108265065/108265094/108265719/108266034/108266240/108267179/108268172/108268426/108270450/108270491/108271024/108272343/108272385/108272395/108272562/108273130/108274121/108274464/108274869/108275959/108276491	30
100304591	blue	pou2f2				GO:0050806	positive regulation of synaptic transmission	1.73858e-09	1.01112e-07	100304507/108255371/108258284/108264607/108264858/108268094/108268998/108271802/108272392/108272395/108272562/108272958/108273130/108273492/108274822/108274869/108275410	17
100304591	blue	pou2f2				GO:0050808	synapse organization	1.86511e-09	1.05184e-07	108257648/108258295/108259104/108259863/108260483/108260504/108260503/108260547/108264607/108264858/108266240/108266871/108267179/108267797/108268094/108268172/108268998/108269399/108271406/108272385/108272958/108273595/108275312/108277352/108278112	25
108266410	blue	grik5				GO:0070838	divalent metal ion transport	1.99371e-09	1.06012e-07	108255227/108255227/108255354/108255371/108257567/108257968/108258331/108260503/108262771/108264494/108264731/108265065/108265094/108265719/108266034/108266240/108267179/108267602/108267603/108268172/108268174/108268426/108269811/108270307/108270450/108270491/108271024/108272343/108272385/108272395/108272562/108273130/108274121/108274464/108274869/108275959/108276491	37
108272958	blue	clstn3				GO:0072511	divalent inorganic cation transport	1.99371e-09	1.06012e-07	108255227/108255227/108255354/108255371/108257567/108257968/108258331/108260503/108262771/108264494/108264731/108265065/108265094/108265719/108266034/108266240/108267179/108267602/108267603/108268172/108268174/108268426/108269811/108270307/108270450/108270491/108271024/108272343/108272385/108272395/108272562/108273130/108274121/108274464/108274869/108275959/108276491	37
108270687	blue	LOC108270687				GO:0007215	glutamate receptor signaling pathway	2.68158e-09	1.38627e-07	108255354/108255371/108263977/108264494/108264607/108264858/108266033/108266860/108268998/108271537/108272171/108272196/108272395/108272562/108272955/108273130/108274240	17
108255371	blue	LOC108255371				GO:0048812	neuron projection morphogenesis	5.67527e-09	2.7082e-07	108255324/108255351/108255398/108256076/108257306/108258347/108258480/108259104/108259301/108259330/108259620/108260232/108260504/108260767/108261005/108262047/108264607/108264676/108264858/108265229/108265701/108265767/108265803/108266089/108266463/108266694/108267197/108267268/108267453/108268469/108268496/108268998/108269281/108270833/108271067/108271577/108271629/108271758/108272124/108272185…	61
108276343	blue	LOC108276343				GO:0048858	cell projection morphogenesis	5.67527e-09	2.7082e-07	108255324/108255351/108255398/108256076/108257306/108258347/108258480/108259104/108259301/108259330/108259620/108260232/108260504/108260767/108261005/108262047/108264607/108264676/108264858/108265229/108265701/108265767/108265803/108266089/108266463/108266694/108267197/108267268/108267453/108268469/108268496/108268998/108269281/108270833/108271067/108271577/108271629/108271758/108272124/108272185…	61
108266867	blue	LOC108266867				GO:0120039	plasma membrane bounded cell projection morphogenesis	5.67527e-09	2.7082e-07	108255324/108255351/108255398/108256076/108257306/108258347/108258480/108259104/108259301/108259330/108259620/108260232/108260504/108260767/108261005/108262047/108264607/108264676/108264858/108265229/108265701/108265767/108265803/108266089/108266463/108266694/108267197/108267268/108267453/108268469/108268496/108268998/108269281/108270833/108271067/108271577/108271629/108271758/108272124/108272185…	61
108266860	blue	LOC108266860				GO:0048489	synaptic vesicle transport	6.85481e-09	3.03742e-07	108256070/108257023/108257745/108257795/108258064/108259142/108264002/108264032/108265229/108266089/108267940/108268313/108268313/108268453/108270282/108270395/108271493/108271802/108272124/108272263/108272614/108277511	22
108262944	blue	LOC108262944				GO:0097479	synaptic vesicle localization	6.85481e-09	3.03742e-07	108256070/108257023/108257745/108257795/108258064/108259142/108264002/108264032/108265229/108266089/108267940/108268313/108268313/108268453/108270282/108270395/108271493/108271802/108272124/108272263/108272614/108277511	22
108266978	blue	LOC108266978				GO:0097480	establishment of synaptic vesicle localization	6.85481e-09	3.03742e-07	108256070/108257023/108257745/108257795/108258064/108259142/108264002/108264032/108265229/108266089/108267940/108268313/108268313/108268453/108270282/108270395/108271493/108271802/108272124/108272263/108272614/108277511	22
108270463	blue	LOC108270463				GO:0032990	cell part morphogenesis	1.03147e-08	4.46425e-07	108255324/108255351/108255398/108256076/108257306/108258347/108258480/108259104/108259301/108259330/108259620/108260232/108260504/108260767/108261005/108262047/108264607/108264676/108264858/108265229/108265701/108265767/108265803/108266089/108266463/108266694/108267197/108267268/108267453/108268469/108268496/108268998/108269281/108270833/108271067/108271577/108271629/108271758/108272124/108272185…	61
108267067	blue	deptor				GO:0048667	cell morphogenesis involved in neuron differentiation	1.35925e-08	5.74918e-07	108255324/108255351/108255398/108256076/108257306/108258347/108258480/108259301/108259330/108259620/108260232/108260504/108260767/108261005/108262047/108264607/108264676/108264858/108265229/108265701/108265767/108265803/108266089/108266463/108266694/108267197/108267268/108267453/108268469/108268496/108268998/108269281/108270833/108271067/108271577/108271629/108271758/108272124/108272185/108272705…	57
108267159	blue	LOC108267159				GO:0051260	protein homooligomerization	2.07538e-08	8.58308e-07	100303714/108255276/108255276/108256145/108258102/108259046/108259107/108263621/108264114/108264723/108264980/108264999/108265106/108267014/108269061/108269080/108270303/108271529/108271680/108271998/108272148/108274361/108274536/108275495/108275560	25
108271642	blue	LOC108271642				GO:0071248	cellular response to metal ion	3.6137e-08	1.46202e-06	108256561/108257447/108259142/108264032/108265068/108267940/108268453/108269080/108272263/108272614/108274474/108275410/108279515/108280188/108280970	15
108267399	blue	colq				GO:0071277	cellular response to calcium ion	3.69544e-08	1.46328e-06	108256561/108257447/108259142/108264032/108265068/108267940/108268453/108272263/108272614/108274474/108275410/108279515/108280188/108280970	14
108270486	blue	creb5				GO:0071241	cellular response to inorganic substance	5.3951e-08	2.09178e-06	108256561/108257447/108259142/108264032/108265068/108267940/108268453/108269080/108272263/108272614/108274474/108275410/108279515/108280188/108280970	15
108262250	blue	ankrd34a				GO:0007610	behavior	6.03302e-08	2.29138e-06	100304501/100304507/108256109/108256865/108256931/108257745/108258438/108259104/108260041/108260544/108263723/108264607/108264731/108266346/108268532/108269349/108270282/108270706/108272177/100304600/108273306/108273462/108273528/108273954/108273966/108274443/108274477/108274523/108275269/108275309/108275856/100304804/108276228/108278464/108280146	35
108272676	blue	txnip				GO:0045055	regulated exocytosis	6.22984e-08	2.31881e-06	108257023/108257745/108258064/108259142/108263817/108264002/108264032/108267940/108268453/108270282/108270395/108271493/108271802/108272263/108272343/108272614/108274005/108274259/108275410/108276491/108277511	21
108267716	blue	ptp4a3				GO:0097120	receptor localization to synapse	7.57588e-08	2.76453e-06	108255371/108257648/108261864/108265229/108266089/108272124/108272395/108272562/108273130/108274869/108275614/108275959	12
108268092	blue	bcan				GO:0007214	gamma-aminobutyric acid signaling pathway	7.83358e-08	2.8036e-06	108262858/108263434/108268622/108268623/108271515/108273306/108275227/108277950/108278460	9
108272705	blue	LOC108272705				GO:0017156	calcium ion regulated exocytosis	9.00661e-08	3.1626e-06	108257023/108257745/108258064/108259142/108264002/108264032/108267940/108268453/108270282/108270395/108271493/108271802/108272263/108272343/108272614/108274005/108274259/108275410/108276491/108277511	20
108262134	blue	LOC108262134				GO:0061564	axon development	9.29449e-08	3.20325e-06	108255324/108255351/108255398/108256076/108257306/108258480/108259301/108259330/108259620/108260232/108260504/108260767/108261005/108262047/108263969/108264676/108265011/108265229/108265701/108265767/108265803/108266089/108266463/108267197/108267268/108267453/108268469/108268496/108269281/108269401/108270833/108271067/108271577/108271629/108272124/108272185/108272705/108273514/108273966/108274497…	55
108272574	blue	LOC108272574				GO:0032412	regulation of ion transmembrane transporter activity	1.28807e-07	4.35849e-06	108255371/108256230/108258347/108260503/108264607/108264858/108266240/108266694/108266860/108267179/108268172/108268998/108271024/108271758/108272385/108272395/108272562/108272955/108273130	19
108268312	blue	iffo1				GO:0023061	signal release	1.53536e-07	5.10247e-06	100304507/108254911/108257023/108257551/108257745/108258064/108259142/108264002/108264032/108265120/108267940/108268453/108268512/108269297/108270282/108270395/108271493/108271802/108272263/108272614/108273855/108274114/108275410/108277511/108278464/108279515	26
100528395	blue	anfc1				GO:0060415	muscle tissue morphogenesis	1.94822e-07	6.3368e-06	108262180/108263839/108264806/108265780/108266141/108266288/108266290/108267511/108268132/108270736/108271563/108271616/108271927/108272198	14
100528395	blue	anfc1				GO:0007188	adenylate cyclase-modulating G protein-coupled receptor signaling pathway	1.97487e-07	6.3368e-06	100304501/100304507/100305063/108257551/108259214/108259734/108260803/108261010/108262932/108264367/108266230/108268103/108269087/108270417/108271008/108271537/108272172/108272196/108272199/108273329/108274455/108274509/108274531/108275442/108275761/108276624/108278464/108278941/108279613/108280230	30
108268385	blue	LOC108268385				GO:0007409	axonogenesis	2.04361e-07	6.4462e-06	108255324/108255351/108255398/108256076/108257306/108258480/108259301/108259330/108259620/108260232/108260504/108260767/108261005/108262047/108264676/108265229/108265701/108265767/108265803/108266089/108266463/108267197/108267268/108267453/108268469/108268496/108269281/108270833/108271067/108271577/108271629/108272124/108272185/108272705/108273514/108273966/108274497/108274928/108275239/108275309…	51
108268386	blue	LOC108268386				GO:0007269	neurotransmitter secretion	2.42582e-07	7.40095e-06	108254911/108257023/108257745/108258064/108259142/108264002/108264032/108267940/108268453/108270282/108270395/108271493/108271802/108272263/108272614/108273855/108275410/108277511/108279515/108279673	20
108281057	blue	plppr4				GO:0099643	signal release from synapse	2.42582e-07	7.40095e-06	108254911/108257023/108257745/108258064/108259142/108264002/108264032/108267940/108268453/108270282/108270395/108271493/108271802/108272263/108272614/108273855/108275410/108277511/108279515/108279673	20
108268943	blue	LOC108268943				GO:0022898	regulation of transmembrane transporter activity	2.79215e-07	8.38021e-06	108255371/108256230/108258347/108260503/108264607/108264858/108266240/108266694/108266860/108267179/108268172/108268998/108271024/108271758/108272385/108272395/108272562/108272955/108273130	19
108263221	blue	neurod6				GO:0048644	muscle organ morphogenesis	2.83685e-07	8.38021e-06	108262180/108263839/108264806/108265780/108266141/108266288/108266290/108267511/108268132/108270736/108271563/108271616/108271927/108272198	14
108271497	blue	LOC108271497				GO:0006814	sodium ion transport	3.05322e-07	8.87843e-06	108255276/108255276/108256230/108258347/108259138/108259312/108260511/108261056/108264114/108264980/108266346/108266666/108266694/108269189/108270575/108271758/100304602/100304600/108272556/100304598/108273178/100304603/108274487/108275701	24
108277414	blue	grik3				GO:2001257	regulation of cation channel activity	3.27286e-07	9.3519e-06	108255371/108260503/108264607/108264858/108266240/108266860/108267179/108268172/108268998/108271024/108272385/108272395/108272562/108272955/108273130	15
100305063	blue	LOC100305063				GO:0031110	regulation of microtubule polymerization or depolymerization	3.31654e-07	9.3519e-06	100528142/100528965/108255881/108256758/108257558/108265086/108267159/108269823/108270331/108270570/108276728/108278490	12
108269823	blue	stmn1				GO:0051592	response to calcium ion	4.07388e-07	1.1316e-05	108256561/108257447/108259142/108264032/108265068/108267940/108268453/108272263/108272614/108274474/108275410/108279515/108280188/108280970	14
108269926	blue	LOC108269926				GO:0007416	synapse assembly	4.53217e-07	1.24038e-05	108258295/108259104/108259863/108260483/108260547/108264607/108264858/108266871/108267797/108268094/108268998/108269399/108271406/108272958/108277352	15
108272628	blue	elovl4				GO:0032409	regulation of transporter activity	5.76512e-07	1.55496e-05	108255371/108256230/108258347/108260503/108264607/108264858/108266240/108266694/108266860/108267179/108268172/108268998/108271024/108271758/108272385/108272395/108272562/108272955/108273130	19
108270574	blue	soga3				GO:0016079	synaptic vesicle exocytosis	7.54937e-07	1.98841e-05	108257023/108257745/108258064/108259142/108264002/108264032/108267940/108268453/108270282/108270395/108271493/108271802/108272263/108272614/108277511/108279515/108280849	17
108270558	blue	kiaa0408				GO:0051259	protein complex oligomerization	7.58588e-07	1.98841e-05	100303714/108255276/108255276/108256145/108258102/108259046/108259107/108263621/108264114/108264723/108264980/108264999/108265106/108267014/108269061/108269080/108270303/108271529/108271680/108271743/108271998/108272148/100304860/108274361/108274536/108275495/108275560	27
108258644	blue	tmem158				GO:0051960	regulation of nervous system development	8.41874e-07	2.17607e-05	100304507/108255255/108255351/108255881/108257306/108257548/108257558/108258347/108259104/108259330/108259620/108260547/108263221/108264299/108264607/108264858/108265085/108265701/108265803/108266463/108266694/108267167/108267268/108268094/108268998/108269080/108269401/108270034/108270425/108270568/108271581/108271609/108271758/108272705/108272958/108273595/108273677/108275239/108275312/108275419…	45
108259496	blue	LOC108259496				GO:0045664	regulation of neuron differentiation	8.70961e-07	2.19108e-05	100304507/108255255/108255351/108255881/108257306/108257558/108258347/108259104/108259330/108259620/108264607/108264858/108265085/108265701/108265803/108266463/108266694/108267167/108268998/108269080/108269401/108270425/108270568/108271581/108271609/108271758/108272705/108273595/108273677/108275239/108275312/108275419/108275777/108276197/108276290	35
108272673	blue	sh3bp5				GO:0006887	exocytosis	8.71228e-07	2.19108e-05	108257023/108257745/108257957/108258064/108259142/108260004/108263817/108264002/108264032/108267940/108268453/108270282/108270395/108270584/108271089/108271493/108271802/108272263/108272343/108272614/108274005/108274259/108275410/108276491/108277218/108277511/108278073/108278924/108278986/108279018	30
108270964	blue	tsnare1				GO:0048167	regulation of synaptic plasticity	1.00661e-06	2.49781e-05	108255351/108258284/108264607/108264858/108265005/108265093/108266860/108268998/108271802/108272392/108272955/108273492/108274240	13
108277081	blue	tmem200c				GO:0035637	multicellular organismal signaling	1.11921e-06	2.74066e-05	108255371/108256230/100304602/100304600/108272343/108272395/108272562/100304598/108273130/100304603/108274487/108274869/108275959/100304804	14
108263344	blue	lrrc30				GO:0017157	regulation of exocytosis	1.13424e-06	2.7414e-05	108258064/108264032/108268453/108270395/108270584/108271089/108271802/108272343/108274005/108274259/108276491/108277218/108278073/108278924/108279018	15
108271438	blue	LOC108271438				GO:0007193	adenylate cyclase-inhibiting G protein-coupled receptor signaling pathway	1.17591e-06	2.80569e-05	100305063/108259214/108259734/108262932/108268103/108270417/108271537/108272196/108274455/108274531/108275442/108278464	12
108271481	blue	LOC108271481				GO:0046903	secretion	1.46731e-06	3.45664e-05	100304507/108254911/108255502/108257023/108257551/108257745/108257957/108258064/108259142/108260004/108263034/108263817/108264002/108264032/108264209/108265120/108267940/108268453/108268512/108269297/108270282/108270395/108270417/108270584/108271089/108271493/108271802/108272263/108272343/108272614/108273855/108274005/108274114/108274259/108275410/108276491/108277218/108277511/108278073/108278464…	42
108271488	blue	LOC108271488				GO:0032940	secretion by cell	1.50082e-06	3.49138e-05	100304507/108254911/108255502/108257023/108257551/108257745/108257957/108258064/108259142/108260004/108263817/108264002/108264032/108264209/108265120/108267940/108268453/108268512/108269297/108270282/108270395/108270584/108271089/108271493/108271802/108272263/108272343/108272614/108273855/108274005/108274114/108274259/108275410/108276491/108277218/108277511/108278073/108278464/108278924/108278986	40
108279292	blue	kcnh2				GO:0003012	muscle system process	1.58872e-06	3.65023e-05	108256230/108257551/108258700/108260503/108262180/108262932/108263839/108264731/108264806/108266288/108266290/108267511/108268132/108269087/108269287/108270417/108270736/108271616/108271927/108272198/108272997/108274487/108275875/108276624/108278461	25
108261377	blue	vstm2a				GO:1903530	regulation of secretion by cell	1.62742e-06	3.69355e-05	100304507/108257551/108258064/108259142/108264002/108264032/108264209/108267940/108268453/108268512/108269297/108270395/108270584/108271089/108271802/108272263/108272343/108272614/108274005/108274114/108274259/108275410/108276491/108277218/108278073/108278464/108278924	27
108271758	blue	LOC108271758				GO:0007626	locomotory behavior	1.85677e-06	4.15722e-05	108256109/108256865/108256931/108257745/108258438/108260544/108263723/108264607/108264731/108266346/108268532/108269349/108270282/100304600/108273462/108273528/108273954/108274443/108274477/108274523/100304804/108276228	22
108273126	blue	nrn1				GO:0050803	regulation of synapse structure or activity	1.87639e-06	4.15722e-05	108256070/108257023/108257795/108260504/108260547/108268094/108268313/108268313/108272958/108273595	10
108276674	blue	ralyl				GO:0019226	transmission of nerve impulse	1.92116e-06	4.20633e-05	108255371/100304602/100304600/108272343/108272395/108272562/100304598/108273130/100304603/108274869/108275959	11
100304860	blue	pfkp				GO:0000904	cell morphogenesis involved in differentiation	2.15585e-06	4.62594e-05	108255324/108255351/108255398/108256076/108257306/108258347/108258480/108259301/108259330/108259620/108260232/108260504/108260767/108261005/108262047/108264607/108264676/108264858/108265229/108265701/108265767/108265803/108266089/108266463/108266694/108267197/108267268/108267453/108268469/108268496/108268998/108269281/108270833/108271067/108271577/108271629/108271758/108272124/108272185/108272705…	57
108272431	blue	adarb2				GO:1904062	regulation of cation transmembrane transport	2.16252e-06	4.62594e-05	108255371/108256230/108258347/108260503/108264607/108264858/108266240/108266694/108266860/108267179/108268172/108268998/108271024/108271758/108272385/108272395/108272562/108272955/108273130	19
108263162	blue	LOC108263162				GO:0055008	cardiac muscle tissue morphogenesis	2.49194e-06	5.26549e-05	108262180/108263839/108264806/108265780/108266141/108266288/108266290/108267511/108268132/108270736/108271616/108271927	12
108272643	blue	LOC108272643				GO:0051648	vesicle localization	2.51809e-06	5.26549e-05	108256070/108257023/108257745/108257795/108258064/108259142/108260232/108264002/108264032/108265085/108265229/108266089/108267940/108268313/108268313/108268453/108270282/108270395/108271493/108271802/108272124/108272263/108272614/108275732/108277511/108277855/108279515	27
108278429	blue	trpc1				GO:0050877	nervous system process	2.92217e-06	6.04256e-05	100304507/108255371/108258284/108258320/108259104/108259138/108260895/108260984/108262858/108263432/108263434/108264061/108264607/108264858/108265065/108265094/108265922/108266141/108266900/108267184/108268426/108268622/108268623/108268998/108269080/108269496/108269546/108270706/108271514/108271515/108272177/100304602/100304600/108272343/108272392/108272395/108272562/100304598/108273052/108273130…	58
108272908	blue	gad2				GO:0051046	regulation of secretion	3.34021e-06	6.8311e-05	100304507/108257551/108258064/108259142/108264002/108264032/108264209/108267940/108268453/108268512/108269297/108270395/108270584/108271089/108271802/108272263/108272343/108272614/108274005/108274114/108274259/108275410/108276491/108277218/108278073/108278464/108278924	27
108272896	blue	myo3a				GO:0051962	positive regulation of nervous system development	3.46153e-06	7.00227e-05	100304507/108255351/108259620/108260547/108263221/108264607/108264858/108267167/108268094/108268998/108269401/108271581/108271609/108272958/108273677/108275312/108275777/108276197/108276290/108276336/108277614	21
108279432	blue	dpp6				GO:1902476	chloride transmembrane transport	3.54246e-06	7.08892e-05	108260895/108262858/108263434/108265753/108266900/108268512/108268622/108268623/108269080/108269297/108271515/108275227	12
108255128	blue	olfm3				GO:0001505	regulation of neurotransmitter levels	3.99952e-06	7.91843e-05	108254911/108255560/108257023/108257745/108258064/108258410/108259142/108264002/108264032/108266829/108267940/108268453/108270282/108270395/108271493/108271649/108271802/108272263/108272614/108272908/108273528/108273855/108275410/108277511/108279515	25
108267341	blue	LOC108267341				GO:2000311	regulation of AMPA receptor activity	4.40264e-06	8.62479e-05	108255371/108264607/108264858/108266860/108268998/108272395/108272562/108272955/108273130	9
108267667	blue	arhgap21				GO:0051650	establishment of vesicle localization	4.54594e-06	8.81274e-05	108256070/108257023/108257745/108257795/108258064/108259142/108264002/108264032/108265085/108265229/108266089/108267940/108268313/108268313/108268453/108270282/108270395/108271493/108271802/108272124/108272263/108272614/108275732/108277511/108277855/108279515	26
108269116	blue	LOC108269116				GO:0071542	dopaminergic neuron differentiation	5.74713e-06	0.000110265	108255089/108259104/108266113/108268350/108271067/108272367/108273954/108274477	8
108272888	blue	LOC108272888				GO:0006936	muscle contraction	6.2588e-06	0.000118857	108256230/108258700/108260503/108262180/108262932/108263839/108264731/108264806/108266288/108266290/108267511/108268132/108269087/108269287/108270417/108270736/108271616/108271927/108272198/108272997/108274487/108275875/108276624	23
108272997	blue	LOC108272997				GO:0051668	localization within membrane	1.06549e-05	0.000200296	108255371/108256070/108257648/108257795/108261864/108265229/108266089/108268313/108268313/108272124/108272395/108272562/108273130/108274869	14
108260547	blue	LOC108260547				GO:0051932	synaptic transmission, GABAergic	1.21794e-05	0.000226666	108262858/108263434/108268622/108268623/108271515/108275227/108278460	7
108277266	blue	LOC108277266				GO:0001508	action potential	1.53837e-05	0.000280685	108256230/108263186/108266088/100304602/100304600/108272343/100304598/100304603/108274487/100304804	10
108261301	blue	LOC108261301				GO:0015844	monoamine transport	1.53837e-05	0.000280685	108255560/108257551/108259142/108264032/108267940/108268453/108272263/108272614/108275410/108279515	10
108280354	blue	LOC108280354				GO:0014866	skeletal myofibril assembly	1.68819e-05	0.00030503	108258595/108262180/108263839/108264806/108266288/108266290/108267511/108268132/108270736/108271616/108271927/108272198	12
108280579	blue	LOC108280579				GO:0048488	synaptic vesicle endocytosis	1.7544e-05	0.000310955	108256070/108257795/108258295/108266871/108267145/108267797/108268313/108268313/108269399	9
108280371	blue	fus				GO:0140238	presynaptic endocytosis	1.7544e-05	0.000310955	108256070/108257795/108258295/108266871/108267145/108267797/108268313/108268313/108269399	9
108273855	blue	ppfia3				GO:0007187	G protein-coupled receptor signaling pathway, coupled to cyclic nucleotide second messenger	2.15329e-05	0.000376917	100304501/100304507/100305063/108257551/108259214/108259734/108260803/108261010/108262932/108264367/108266230/108268103/108269087/108270417/108271008/108271537/108272172/108272196/108272199/108273329/108274455/108274509/108274531/108275442/108275761/108275856/108276624/108278464/108278941/108279613/108280230	31
108278793	blue	LOC108278793				GO:0007218	neuropeptide signaling pathway	2.16706e-05	0.000376917	100304501/100304507/108258086/108260895/108261007/108262849/108266900/108267265/108267267/108267332/108268135/108268504/108269080/108272445/108275588/108280728	16
108276091	blue	LOC108276091				GO:0099068	postsynapse assembly	2.28288e-05	0.000393386	108258295/108264607/108264858/108266871/108267797/108268998/108269399	7
108275959	blue	LOC108275959				GO:0050432	catecholamine secretion	2.62659e-05	0.00044038	108257551/108259142/108264032/108267940/108268453/108272263/108272614/108275410/108279515	9
100528939	blue	mylpf				GO:0050433	regulation of catecholamine secretion	2.62659e-05	0.00044038	108257551/108259142/108264032/108267940/108268453/108272263/108272614/108275410/108279515	9
108259609	blue	rac3				GO:0099173	postsynapse organization	2.62659e-05	0.00044038	108257648/108258295/108264607/108264858/108266871/108267797/108268998/108269399/108271406	9
108259312	blue	asic2				GO:0050767	regulation of neurogenesis	2.65088e-05	0.000440485	100304507/108255255/108255351/108255881/108257306/108257548/108257558/108258347/108259104/108259330/108259620/108263221/108264299/108264607/108264858/108265085/108265701/108265803/108266463/108266694/108267167/108267268/108268998/108269080/108269401/108270034/108270425/108270568/108271581/108271609/108271758/108272705/108273595/108273677/108275239/108275312/108275419/108275777/108276197	39
108274624	blue	mpp3				GO:0045214	sarcomere organization	2.72799e-05	0.000448359	108258700/108261404/108262180/108263186/108263839/108264806/108265780/108266288/108266290/108267511/108268132/108270736/108271616/108271921	14
108259894	blue	plcd3				GO:0007019	microtubule depolymerization	2.77055e-05	0.000448359	100528142/108256758/108257558/108267159/108269823/108270570/108278490/108281005	8
108258521	blue	acly				GO:0051968	positive regulation of synaptic transmission, glutamatergic	2.77055e-05	0.000448359	100304507/108255371/108264607/108264858/108268998/108272395/108272562/108273130	8
108278394	blue	kcnh4				GO:0031109	microtubule polymerization or depolymerization	3.26755e-05	0.000524231	100528142/100528965/108255881/108256758/108257558/108265086/108267159/108269823/108270331/108270570/108276728/108278490/108281005	13
108274453	blue	LOC108274453				GO:0016358	dendrite development	3.78122e-05	0.000601457	108258347/108259301/108259620/108260504/108264607/108264858/108266694/108267453/108268998/108271758/108275312/108276197	12
108274190	blue	gjc1				GO:0048739	cardiac muscle fiber development	3.84042e-05	0.000605698	108262180/108263839/108264806/108266288/108266290/108267511/108268132/108270736/108271616	9
108260503	blue	cacnb1				GO:0007216	G protein-coupled glutamate receptor signaling pathway	4.01184e-05	0.000627415	108255354/108263977/108264494/108271537/108272171/108272196/108274531	7
108255773	blue	mapk8ip3				GO:0030003	cellular cation homeostasis	4.2755e-05	0.000663077	100304507/100528254/108255227/108255227/108255318/108255354/108256301/108256678/108257567/108257782/108257968/108258331/108261056/108262771/108263467/108264494/108264731/108265719/108266666/108268174/108268426/108268931/108269087/108270450/108270491/108272172/108272356/108274121/108274464/108275701/108276580/108276614/108276624/108276644/108276801/108277111/108277440/108278429	38
108261365	blue	LOC108261365				GO:0099072	regulation of postsynaptic membrane neurotransmitter receptor levels	4.32407e-05	0.000665067	108255371/108256070/108257648/108257795/108268313/108268313/108272395/108272562	8
108259691	blue	LOC108259691				GO:0010038	response to metal ion	4.3742e-05	0.000667263	108255352/108256561/108257447/108259142/108264032/108265068/108267940/108268453/108269080/108272263/108272614/108274114/108274474/108275410/108279515/108279779/108280188/108280970	18
108279956	blue	sez6l2				GO:0086010	membrane depolarization during action potential	4.87302e-05	0.000725516	100304602/100304600/108272343/100304598/100304603/100304804	6
108274494	blue	LOC108274494				GO:0099054	presynapse assembly	4.87302e-05	0.000725516	108258295/108259104/108266871/108267797/108269399/108271406	6
108274693	blue	LOC108274693				GO:0099172	presynapse organization	4.87302e-05	0.000725516	108258295/108259104/108266871/108267797/108269399/108271406	6
108275712	blue	hoxb13				GO:0030239	myofibril assembly	5.10035e-05	0.000753335	108258595/108258700/108261404/108262180/108263186/108263839/108264806/108265780/108266288/108266290/108266435/108267511/108268132/108270392/108270736/108271616/108271921/108271927/108272198/108272997	20
108258438	blue	nr1d1				GO:0036465	synaptic vesicle recycling	5.4966e-05	0.000774959	108256070/108257795/108258295/108266871/108267145/108267797/108268313/108268313/108269399	9
108276900	blue	LOC108276900				GO:0051937	catecholamine transport	5.4966e-05	0.000774959	108257551/108259142/108264032/108267940/108268453/108272263/108272614/108275410/108279515	9
108275595	blue	LOC108275595				GO:0051952	regulation of amine transport	5.4966e-05	0.000774959	108257551/108259142/108264032/108267940/108268453/108272263/108272614/108275410/108279515	9
108274115	blue	LOC108274115				GO:0052652	cyclic purine nucleotide metabolic process	5.4966e-05	0.000774959	108260481/108260803/108262134/108266230/108267421/108271041/108272199/108278263/108280230	9
108274279	blue	rai1				GO:0099601	regulation of neurotransmitter receptor activity	5.4966e-05	0.000774959	108255371/108264607/108264858/108266860/108268998/108272395/108272562/108272955/108273130	9
108274299	blue	LOC108274299				GO:1900449	regulation of glutamate receptor signaling pathway	5.4966e-05	0.000774959	108255371/108264607/108264858/108266860/108268998/108272395/108272562/108272955/108273130	9
108258986	blue	LOC108258986				GO:0072503	cellular divalent inorganic cation homeostasis	5.56474e-05	0.000778667	100304507/100528254/108255227/108255227/108255354/108257567/108257782/108257968/108258331/108261056/108262771/108264494/108264731/108265719/108268174/108268426/108268931/108269087/108270450/108270491/108272172/108272356/108274121/108274464/108276614/108276624/108276801/108278429/108278532	29
108274822	blue	grin2c				GO:0006821	chloride transport	5.99475e-05	0.000832578	108260895/108262858/108262944/108263434/108265753/108266900/108268386/108268512/108268622/108268623/108269080/108269297/108271515/108272370/108275227	15
108274416	blue	LOC108274416				GO:0015696	ammonium transport	6.19113e-05	0.000847208	100304507/108255560/108258410/108259142/108264032/108267940/108268453/108269869/108272263/108272614/108275410/108279515	12
108260160	blue	LOC108260160				GO:0098661	inorganic anion transmembrane transport	6.19113e-05	0.000847208	108260895/108262858/108263434/108265753/108266900/108268512/108268622/108268623/108269080/108269297/108271515/108275227	12
108278300	blue	LOC108278300				GO:0050807	regulation of synapse organization	6.68516e-05	0.000901553	108260504/108260547/108268094/108272958/108273595/108275312/108278112	7
108274797	blue	LOC108274797				GO:0099590	neurotransmitter receptor internalization	6.68516e-05	0.000901553	108255371/108256070/108257795/108268313/108268313/108272395/108272562	7
108260611	blue	hid1				GO:0006873	cellular ion homeostasis	6.98551e-05	0.000935281	100304507/100528254/108255227/108255227/108255318/108255354/108256301/108256678/108257567/108257782/108257968/108258331/108261056/108262771/108263467/108264494/108264731/108265719/108266666/108268174/108268426/108268931/108269087/108270450/108270491/108272172/108272356/108274121/108274464/108275701/108276580/108276614/108276624/108276644/108276801/108277111/108277440/108278429	38
108274413	blue	ush1g				GO:0072507	divalent inorganic cation homeostasis	7.32307e-05	0.000973473	100304507/100528254/108255227/108255227/108255354/108257567/108257782/108257968/108258331/108260676/108261056/108262771/108264494/108264731/108265719/108268174/108268426/108268931/108269087/108270450/108270491/108272172/108272356/108274121/108274464/108276614/108276624/108276801/108278429/108278532	30
108259727	blue	LOC108259727				GO:0009190	cyclic nucleotide biosynthetic process	7.71611e-05	0.0010042	108260481/108260803/108262134/108266230/108267421/108271041/108272199/108278263/108280230	9
108278257	blue	LOC108278257				GO:0015837	amine transport	7.71611e-05	0.0010042	108257551/108259142/108264032/108267940/108268453/108272263/108272614/108275410/108279515	9
108277048	blue	LOC108277048				GO:0030241	skeletal muscle myosin thick filament assembly	7.71611e-05	0.0010042	108262180/108263839/108264806/108266288/108266290/108267511/108268132/108270736/108271616	9
108277112	blue	LOC108277112				GO:0007517	muscle organ development	8.86034e-05	0.00114511	108254787/108256931/108258700/108260483/108261056/108261404/108262180/108262733/108263723/108263818/108263839/108264806/108265780/108266141/108266288/108266290/108267511/108268132/108270535/108270736/108271563/108271616/108271921/108271927/108272198/108272997/108275309/108276812/108276885/108277178	30
108274410	blue	rab26				GO:0051899	membrane depolarization	9.1462e-05	0.00116586	100304602/100304600/108272343/100304598/100304603/100304804	6
108275613	blue	LOC108275613				GO:1901385	regulation of voltage-gated calcium channel activity	9.1462e-05	0.00116586	108260503/108266240/108267179/108268172/108271024/108272385	6
108256346	blue	c2h16orf89				GO:0014046	dopamine secretion	9.62723e-05	0.00120247	108259142/108264032/108267940/108268453/108272263/108272614/108275410/108279515	8
108277408	blue	unc5a				GO:0014059	regulation of dopamine secretion	9.62723e-05	0.00120247	108259142/108264032/108267940/108268453/108272263/108272614/108275410/108279515	8
108277409	blue	pdlim7				GO:0017158	regulation of calcium ion-dependent exocytosis	9.62723e-05	0.00120247	108258064/108264032/108268453/108270395/108271802/108272343/108274005/108274259	8
108261075	blue	LOC108261075				GO:0008038	neuron recognition	0.000102883	0.00127647	108264676/108265011/108271577/108271629/108273966/108274497/108276224/108277158/108277288/108277523	10
108275761	blue	drd5				GO:0055082	cellular chemical homeostasis	0.000103978	0.00127781	100304507/100528254/108255227/108255227/108255318/108255354/108256301/108256678/108257567/108257782/108257968/108258331/108261056/108262771/108263467/108264494/108264731/108265719/108266666/108268174/108268426/108268512/108268931/108269087/108269297/108270450/108270491/108272172/108272356/108274121/108274464/108275701/108276580/108276614/108276624/108276644/108276801/108277111/108277440	39
108260232	blue	LOC108260232				GO:0030240	skeletal muscle thin filament assembly	0.000106424	0.00127781	108262180/108263839/108264806/108266288/108266290/108267511/108268132/108270736/108271616	9
108275632	blue	LOC108275632				GO:0031033	myosin filament organization	0.000106424	0.00127781	108262180/108263839/108264806/108266288/108266290/108267511/108268132/108270736/108271616	9
108274688	blue	LOC108274688				GO:0031034	myosin filament assembly	0.000106424	0.00127781	108262180/108263839/108264806/108266288/108266290/108267511/108268132/108270736/108271616	9
108274243	blue	LOC108274243				GO:0071688	striated muscle myosin thick filament assembly	0.000106424	0.00127781	108262180/108263839/108264806/108266288/108266290/108267511/108268132/108270736/108271616	9
108274315	blue	gng13				GO:0010927	cellular component assembly involved in morphogenesis	0.000115637	0.00137953	108258595/108258700/108261404/108262180/108263186/108263839/108264806/108265780/108266288/108266290/108266435/108267511/108268132/108270392/108270736/108271616/108271921/108271927/108272198/108272997	20
108274869	blue	LOC108274869				GO:0006874	cellular calcium ion homeostasis	0.000116649	0.00138274	100304507/100528254/108255227/108255227/108255354/108257567/108257782/108257968/108258331/108261056/108262771/108264494/108264731/108265719/108268426/108268931/108269087/108270450/108270491/108272172/108272356/108274121/108274464/108276614/108276624/108276801/108278429	27
108279779	blue	slc30a3				GO:0055074	calcium ion homeostasis	0.000125577	0.00147915	100304507/100528254/108255227/108255227/108255354/108257567/108257782/108257968/108258331/108260676/108261056/108262771/108264494/108264731/108265719/108268426/108268931/108269087/108270450/108270491/108272172/108272356/108274121/108274464/108276614/108276624/108276801/108278429	28
108279058	blue	foxo3				GO:1903522	regulation of blood circulation	0.000128334	0.00150212	108255433/108256230/108262932/108266141/108269087/108270575/108271520/108272556/108274455/108274487/108276624/108278461/108278941/108279829/108280040/108280197/108280210	17
108279026	blue	LOC108279026				GO:0007528	neuromuscular junction development	0.000134735	0.00156718	108257648/108260483/108260503/108264607/108264858/108266240/108267179/108268172/108268998/108272385	10
108279018	blue	LOC108279018				GO:0071875	adrenergic receptor signaling pathway	0.000138261	0.00158834	100304501/108257551/108259734/108262932/108269087/108275442/108276624/108278941	8
108256035	blue	scml4				GO:0071880	adenylate cyclase-activating adrenergic receptor signaling pathway	0.000138261	0.00158834	100304501/108257551/108259734/108262932/108269087/108275442/108276624/108278941	8
108274227	blue	fam84a				GO:0006875	cellular metal ion homeostasis	0.000142966	0.00163231	100304507/100528254/108255227/108255227/108255354/108257567/108257782/108257968/108258331/108261056/108262771/108264494/108264731/108265719/108266666/108268174/108268426/108268931/108269087/108270450/108270491/108272172/108272356/108274121/108274464/108275701/108276614/108276624/108276644/108276801/108277111/108277440/108278429	33
108274857	blue	LOC108274857				GO:0009187	cyclic nucleotide metabolic process	0.000144434	0.00163902	108260481/108260803/108262134/108266230/108267421/108271041/108272199/108278263/108280230	9
108279493	blue	txlnb				GO:0010975	regulation of neuron projection development	0.000147875	0.0016679	100304507/108255351/108255881/108257306/108258347/108259330/108259620/108264607/108264858/108265085/108265701/108265803/108266694/108268998/108269401/108270568/108271758/108272705/108275239/108275312/108275419/108275777/108276197/108276290	24
108257128	blue	LOC108257128				GO:0003013	circulatory system process	0.000158395	0.0017758	100304507/100528395/108254814/108255433/108255600/108256230/108257551/108261056/108262180/108262932/108263186/108263259/108265033/108265034/108265780/108266141/108266288/108267602/108269087/108270307/108270575/108271520/108272556/108274455/108274487/108274523/108275856/108276624/108278461/108278464/108278532/108278941/108279829/108280040	34
108260295	blue	LOC108260295				GO:0060079	excitatory postsynaptic potential	0.000159418	0.00177656	108258284/108264607/108264858/108268998/108272392/108273492	6
108259081	blue	LOC108259081				GO:0060291	long-term synaptic potentiation	0.000163426	0.00181038	108258284/108264607/108264858/108268998/108272392/108273492/108274822	7
108258593	blue	arhgap39				GO:0007189	adenylate cyclase-activating G protein-coupled receptor signaling pathway	0.000166873	0.00183763	100304501/100304507/108257551/108259734/108260803/108261010/108262932/108266230/108269087/108272172/108272199/108273329/108274509/108275442/108275761/108276624/108278941/108280230	18
108273966	blue	cnr1				GO:0003018	vascular process in circulatory system	0.000171077	0.00187284	100304507/100528395/108254814/108262932/108263259/108265033/108265034/108267602/108269087/108270307/108271520/108275856/108276624/108278461/108278464	15
108275856	blue	htr1b				GO:0055003	cardiac myofibril assembly	0.000174518	0.00189934	108262180/108263839/108264806/108266288/108266290/108266435/108267511/108268132/108270736/108271616	10
108274573	blue	LOC108274573				GO:0097485	neuron projection guidance	0.000183327	0.00198361	108255324/108257306/108260767/108261005/108264676/108265229/108265701/108265803/108266089/108267268/108269281/108271067/108271577/108271629/108272124/108272185/108272705/108273712/108274497/108275239/108275309/108275408/100304804/108276224/108277094/108277158/108277288/108277523/108277614/108277721	30
108275247	blue	LOC108275247				GO:0140029	exocytic process	0.000186346	0.00200103	108257023/108257745/108258064/108270282/108270395/108270584/108271089/108277218/108277511/108278073/108278986/108280849	12
108275256	blue	LOC108275256				GO:0060284	regulation of cell development	0.000187087	0.00200103	100304507/108255255/108255351/108255881/108257306/108257548/108257558/108258347/108259104/108259330/108259620/108263221/108264299/108264607/108264858/108265085/108265701/108265803/108266463/108266694/108267167/108267268/108268998/108269080/108269401/108270034/108270425/108270568/108271581/108271609/108271758/108272705/108273595/108273677/108275239/108275312/108275419/108275777/108276197	39
108256824	blue	lrp11				GO:0015872	dopamine transport	0.000194258	0.00204251	108259142/108264032/108267940/108268453/108272263/108272614/108275410/108279515	8
108261241	blue	kcnk2				GO:1903305	regulation of regulated secretory pathway	0.000194258	0.00204251	108258064/108264032/108268453/108270395/108271802/108272343/108274005/108274259	8
108275291	blue	LOC108275291				GO:2001023	regulation of response to drug	0.000194258	0.00204251	108259142/108264032/108267940/108268453/108272263/108272614/108275410/108279515	8
108257502	blue	LOC108257502				GO:0044057	regulation of system process	0.000202834	0.0021207	108255433/108256230/108262932/108264607/108264858/108266141/108268998/108269087/108269287/108270417/108270575/108271520/108272556/108274455/108274487/108276624/108278461/108278941/108279829/108280040/108280146/108280197	22
108257597	blue	LOC108257597				GO:0035150	regulation of tube size	0.000228804	0.00236565	100304507/100528395/108254814/108262932/108263259/108265033/108265034/108269087/108271520/108275856/108276624/108278461/108278464/108280579	14
108257892	blue	tfap2d				GO:0050880	regulation of blood vessel size	0.000228804	0.00236565	100304507/100528395/108254814/108262932/108263259/108265033/108265034/108269087/108271520/108275856/108276624/108278461/108278464/108280579	14
108257477	blue	kif3c				GO:0050795	regulation of behavior	0.000242596	0.00249439	100304501/108258438/100304600/108273966/108275856/108278464/108280642	7
108257677	blue	tmem200a				GO:0008015	blood circulation	0.000251803	0.00257286	100304507/100528395/108254814/108255433/108255600/108256230/108261056/108262180/108262932/108263186/108263259/108265033/108265034/108265780/108266141/108266288/108267602/108269087/108270307/108270575/108271520/108272556/108274455/108274487/108274523/108275856/108276624/108278461/108278464/108278532/108278941/108279829/108280040	33
108255352	blue	rad51				GO:0051480	regulation of cytosolic calcium ion concentration	0.000252994	0.00257286	100304507/100528254/108255227/108255227/108257782/108257968/108258331/108261056/108264731/108265719/108268426/108268931/108269087/108270491/108272172/108272356/108274464/108276614/108276624/108276801/108278429/108278532	22
108255380	blue	LOC108255380				GO:0001941	postsynaptic membrane organization	0.000261861	0.0025785	108257648/108258295/108266871/108267797/108269399/108271406	6
108262876	blue	LOC108262876				GO:0019228	neuronal action potential	0.000261861	0.0025785	100304602/100304600/108272343/100304598/100304603/100304804	6
108263771	blue	LOC108263771				GO:0098953	receptor diffusion trapping	0.000261861	0.0025785	108255371/108257648/108272395/108272562/108273130/108274869	6
108263253	blue	LOC108263253				GO:0098970	postsynaptic neurotransmitter receptor diffusion trapping	0.000261861	0.0025785	108255371/108257648/108272395/108272562/108273130/108274869	6
108263017	blue	wdr17				GO:0099565	chemical synaptic transmission, postsynaptic	0.000261861	0.0025785	108258284/108264607/108264858/108268998/108272392/108273492	6
108263446	blue	galntl6				GO:0099628	neurotransmitter receptor diffusion trapping	0.000261861	0.0025785	108255371/108257648/108272395/108272562/108273130/108274869	6
108262882	blue	LOC108262882				GO:0035725	sodium ion transmembrane transport	0.000304368	0.00298129	108256230/108258347/108261056/108266666/108266694/108271758/100304602/100304600/100304598/100304603/108274487/108275701/100304804	13
108263320	blue	nr3c2				GO:0008016	regulation of heart contraction	0.000317844	0.00309698	108255433/108256230/108266141/108269087/108270575/108272556/108274455/108274487/108278461/108278941/108279829/108280040/108280197/108280210	14
108262948	blue	pou4f2				GO:0070507	regulation of microtubule cytoskeleton organization	0.000361454	0.00350357	100528142/100528965/108255881/108256758/108257558/108265086/108267159/108269823/108270331/108270570/108272723/108276728/108278490	13
108262884	blue	LOC108262884				GO:0007158	neuron cell-cell adhesion	0.000370764	0.00355519	108258295/108266871/108267797/108269399/108271406	5
108262861	blue	LOC108262861				GO:0048168	regulation of neuronal synaptic plasticity	0.000370764	0.00355519	108255351/108265005/108265093/108266860/108272955	5
108262753	blue	LOC108262753				GO:0045666	positive regulation of neuron differentiation	0.000372511	0.00355519	100304507/108255351/108259620/108264607/108264858/108267167/108268998/108269401/108271581/108271609/108273677/108275312/108275777/108276197	14
108262932	blue	adra2c				GO:0007411	axon guidance	0.000382868	0.00363539	108255324/108257306/108260767/108261005/108264676/108265229/108265701/108265803/108266089/108267268/108269281/108271067/108271577/108271629/108272124/108272185/108272705/108274497/108275239/108275309/108275408/100304804/108276224/108277094/108277158/108277288/108277523/108277614/108277721	29
108262787	blue	p2rx3				GO:0008345	larval locomotory behavior	0.000409689	0.00384259	108264731/108268532/108269349/108273954/108274443/108274477	6
108262778	blue	LOC108262778				GO:0030537	larval behavior	0.000409689	0.00384259	108264731/108268532/108269349/108273954/108274443/108274477	6
108262771	blue	LOC108262771				GO:0019933	cAMP-mediated signaling	0.000413271	0.00384259	100304501/100304507/108257551/108259734/108260803/108261010/108262932/108266230/108269087/108272172/108272199/108273329/108274509/108275442/108275761/108276624/108278941/108280230	18
108262782	blue	LOC108262782				GO:0048738	cardiac muscle tissue development	0.000413271	0.00384259	108255865/108262180/108263818/108263839/108264806/108265034/108265780/108266141/108266288/108266290/108266435/108267511/108268132/108269244/108270736/108271616/108271927/108272198	18
108262849	blue	LOC108262849				GO:0055080	cation homeostasis	0.000415013	0.00384259	100304507/100528254/108255227/108255227/108255318/108255354/108256301/108256678/108257567/108257782/108257968/108258331/108260676/108261056/108262771/108263467/108264494/108264731/108265719/108265753/108266666/108268174/108268426/108268931/108269087/108270450/108270491/108272172/108272356/108274121/108274464/108275701/108276580/108276614/108276624/108276644/108276801/108277111/108277440/108278429	40
108262757	blue	LOC108262757				GO:0051640	organelle localization	0.000488111	0.00449703	100528687/108256070/108257023/108257745/108257795/108258064/108259142/108260232/108264002/108264032/108265085/108265229/108266089/108267940/108268313/108268313/108268453/108270282/108270395/108270584/108270964/108271089/108271493/108271802/108272124/108272263/108272614/108272928/108275732/108277218/108277511/108277855/108278073/108278986/108279515	35
108263511	blue	sorbs1				GO:0120035	regulation of plasma membrane bounded cell projection organization	0.0005539	0.00507802	100304507/108255351/108255881/108257306/108258347/108259330/108259620/108264607/108264858/108265085/108265701/108265803/108266694/108268998/108269401/108269960/108270568/108271758/108272705/108274361/108275239/108275309/108275312/108275419/108275777/108276197/108276290	27
108263482	blue	LOC108263482				GO:0031032	actomyosin structure organization	0.00057917	0.00528366	108254997/108258595/108258700/108261404/108262180/108262753/108263186/108263839/108264806/108265780/108266288/108266290/108266435/108267511/108268132/108270392/108270736/108271616/108271921/108271927/108272198/108272997	22
108263723	blue	ldb3				GO:0010035	response to inorganic substance	0.000590906	0.00536443	108255352/108256561/108257447/108259142/108264032/108265068/108267940/108268453/108269080/108272263/108272614/108274114/108274474/108275410/108279515/108279779/108280188/108280970	18
108263558	blue	myoz1				GO:0060627	regulation of vesicle-mediated transport	0.000645658	0.00583303	108258064/108264032/108268397/108268453/108270395/108270584/108271089/108271802/108272343/108274005/108274259/108276491/108277218/108278073/108278536/108278924/108279018	17
108263818	blue	synpo2l				GO:0031344	regulation of cell projection organization	0.000653806	0.00587811	100304507/108255351/108255881/108257306/108258347/108259330/108259620/108264607/108264858/108265085/108265701/108265803/108266694/108268998/108269401/108269960/108270568/108271758/108272705/108274361/108275239/108275309/108275312/108275419/108275777/108276197/108276290	27
108263627	blue	LOC108263627				GO:0031623	receptor internalization	0.000676974	0.00603098	108255371/108256070/108257795/108268313/108268313/108272395/108272562	7
108263628	blue	LOC108263628				GO:0055006	cardiac cell development	0.000677291	0.00603098	108255865/108262180/108263839/108264806/108266288/108266290/108266435/108267511/108268132/108270736/108271616/108271927	12
108262894	blue	sprn				GO:0010959	regulation of metal ion transport	0.000689539	0.0061108	100304507/108255354/108256230/108258347/108260503/108264494/108266240/108266694/108267179/108267602/108268172/108270307/108271024	13
108263165	blue	abhd12				GO:0051656	establishment of organelle localization	0.000719072	0.00634233	100528687/108256070/108257023/108257745/108257795/108258064/108259142/108264002/108264032/108265085/108265229/108266089/108267940/108268313/108268313/108268453/108270282/108270395/108271493/108271802/108272124/108272263/108272614/108272928/108275732/108277511/108277855/108279515	28
108262815	blue	LOC108262815				GO:0014706	striated muscle tissue development	0.000724283	0.00635815	108254787/108255865/108256931/108258700/108260483/108261056/108261404/108262180/108262733/108263723/108263818/108263839/108264806/108265034/108265780/108266141/108266288/108266290/108266435/108267511/108268132/108269244/108270535/108270736/108271616/108271921/108271927/108272198/108272997	29
108262825	blue	LOC108262825				GO:0098771	inorganic ion homeostasis	0.000728019	0.00636095	100304507/100528254/108255227/108255227/108255318/108255354/108256301/108256678/108257567/108257782/108257968/108258331/108260676/108261056/108262771/108263467/108264494/108264731/108265719/108265753/108266666/108268174/108268426/108268931/108269087/108270450/108270491/108272172/108272356/108274121/108274464/108275701/108276580/108276614/108276624/108276644/108276801/108277111/108277440/108278429	40
108263512	blue	atl1				GO:0006898	receptor-mediated endocytosis	0.000760201	0.0066111	108255371/108256070/108257795/108264992/108267185/108268313/108268313/108271775/108272395/108272562/108273130	11
108263396	blue	acta1				GO:0051261	protein depolymerization	0.000798437	0.00691132	100528142/108256758/108257558/108260989/108264651/108267159/108269238/108269823/108270570/108270927/108271775/108278490	12
108263539	blue	sertad2				GO:0048268	clathrin coat assembly	0.00089295	0.00765819	108258305/108264992/108267185/108278489/108279086/108279885	6
108263186	blue	vcl				GO:1901019	regulation of calcium ion transmembrane transporter activity	0.00089295	0.00765819	108260503/108266240/108267179/108268172/108271024/108272385	6
108262740	blue	ccdc85a				GO:0043624	cellular protein complex disassembly	0.000898574	0.00767107	100528142/108256758/108257558/108258064/108260989/108264651/108267159/108269238/108269823/108270395/108270570/108270927/108271775/108278490	14
108263352	blue	b3gat2				GO:0032886	regulation of microtubule-based process	0.000930709	0.00790912	100528142/100528965/108255881/108256758/108257558/108265086/108267159/108269823/108270331/108270570/108272723/108276728/108278490	13
108263326	blue	LOC108263326				GO:0060537	muscle tissue development	0.000978594	0.00827825	108254787/108255865/108256931/108258700/108260483/108261056/108261404/108262180/108262733/108263723/108263818/108263839/108264806/108265034/108265780/108266141/108266288/108266290/108266435/108267511/108268132/108269244/108270535/108270736/108271616/108271921/108271927/108272198/108272997	29
108262949	blue	LOC108262949				GO:0003015	heart process	0.00102155	0.00860256	108255433/108255600/108256230/108257551/108261056/108262180/108263186/108265780/108266141/108266288/108269087/108270575/108272556/108274455/108274487/108274523/108278461/108278532/108278941/108279829/108280040/108280197	22
108263594	blue	scd				GO:0019935	cyclic-nucleotide-mediated signaling	0.00103314	0.00866093	100304501/100304507/108257551/108259734/108260803/108261010/108262932/108266230/108269087/108272172/108272199/108273329/108274509/108275442/108275761/108276624/108278941/108280230	18
108262742	blue	LOC108262742				GO:0010469	regulation of signaling receptor activity	0.00105885	0.00883664	108255371/108264607/108264858/108266860/108268998/108272395/108272562/108272955/108273130	9
108263673	blue	LOC108263673				GO:0050769	positive regulation of neurogenesis	0.00109625	0.00910794	100304507/108255351/108259620/108263221/108264607/108264858/108267167/108268998/108269401/108271581/108271609/108273677/108275312/108275777/108276197	15
108263675	blue	LOC108263675				GO:0055065	metal ion homeostasis	0.0011556	0.00955834	100304507/100528254/108255227/108255227/108255354/108257567/108257782/108257968/108258331/108260676/108261056/108262771/108264494/108264731/108265719/108265753/108266666/108268174/108268426/108268931/108269087/108270450/108270491/108272172/108272356/108274121/108274464/108275701/108276614/108276624/108276644/108276801/108277111/108277440/108278429	35
108262844	blue	LOC108262844				GO:0050773	regulation of dendrite development	0.00120847	0.00995148	108258347/108259620/108264607/108264858/108266694/108268998/108271758	7
108262817	blue	LOC108262817				GO:0002027	regulation of heart rate	0.00125771	0.0103113	108256230/108270575/108272556/108274455/108274487/108278941	6
108263631	blue	LOC108263631				GO:0098657	import into cell	0.0013029	0.0106349	108255318/108255371/108255560/108256070/108257795/108258295/108258331/108259609/108259912/108261056/108262876/108264955/108264992/108265753/108266666/108266871/108267145/108267185/108267797/108268174/108268313/108268313/108268397/108269399/108271406/108271775/108272263/108272395/108272562/108273130/108273445/108274453/108274869/108275367/108275701/108275959/108276379	37
108262749	blue	morn4				GO:0051924	regulation of calcium ion transport	0.00132057	0.0107321	108255354/108260503/108264494/108266240/108267179/108267602/108268172/108270307	8
108263740	blue	LOC108263740				GO:0048675	axon extension	0.00142964	0.0115679	108255351/108257306/108259620/108260767/108262047/108265701/108265803/108266463/108270833/108272705/108275239/108275777/108276197/108276290/108277094/108277158	16
108263544	blue	LOC108263544				GO:0055013	cardiac muscle cell development	0.00149169	0.0120178	108255865/108262180/108263839/108264806/108266288/108266290/108266435/108267511/108268132/108270736/108271616	11
108263817	blue	LOC108263817				GO:0048813	dendrite morphogenesis	0.00157437	0.0124172	108258347/108260504/108264607/108264858/108266694/108268998/108271758	7
108263467	blue	slc4a11				GO:0006182	cGMP biosynthetic process	0.00157462	0.0124172	108260481/108262134/108267421/108271041/108278263	5
108263480	blue	c3h20orf194				GO:0016082	synaptic vesicle priming	0.00157462	0.0124172	108257745/108258064/108270282/108270395/108277511	5
108262866	blue	lingo2				GO:0070593	dendrite self-avoidance	0.00157462	0.0124172	108264676/108271577/108271629/108274497/108276224	5
108263432	blue	gabrb1				GO:0098943	neurotransmitter receptor transport, postsynaptic endosome to lysosome	0.00157462	0.0124172	108255371/108272395/108272562/108273130/108274869	5
108263434	blue	gabrg1				GO:0032984	protein-containing complex disassembly	0.00159913	0.0125045	100528142/108256758/108257558/108258064/108260989/108264651/108267159/108269238/108269823/108270053/108270395/108270570/108270927/108271775/108275732/108278490	16
108262858	blue	LOC108262858				GO:0048747	muscle fiber development	0.00159913	0.0125045	108258700/108260483/108261404/108262180/108262733/108263839/108264806/108266288/108266290/108266435/108267511/108268132/108270535/108270736/108271616/108271921	16
108263710	blue	LOC108263710				GO:0050801	ion homeostasis	0.00163135	0.0127031	100304507/100528254/108255227/108255227/108255318/108255354/108256301/108256678/108257567/108257782/108257968/108258331/108260676/108261056/108262771/108263467/108264494/108264731/108265719/108265753/108266666/108268174/108268426/108268931/108269087/108270450/108270491/108272172/108272356/108274121/108274464/108275701/108276580/108276614/108276624/108276644/108276801/108277111/108277440/108278429	40
108263401	blue	lrrc73				GO:0060047	heart contraction	0.00167825	0.0130138	108255433/108255600/108256230/108261056/108262180/108263186/108265780/108266141/108266288/108269087/108270575/108272556/108274455/108274487/108274523/108278461/108278532/108278941/108279829/108280040/108280197	21
108262873	blue	syndig1				GO:0015698	inorganic anion transport	0.00177223	0.0136855	108260895/108262858/108262944/108263434/108265753/108266900/108268386/108268512/108268622/108268623/108269080/108269297/108271515/108272370/108275227	15
108262841	blue	plpp4				GO:1990138	neuron projection extension	0.00178517	0.0137285	108255351/108257306/108259620/108260767/108262047/108265701/108265803/108266463/108270833/108272705/108275239/108275777/108276197/108276290/108277094/108277158	16
108263259	blue	gclc				GO:0051240	positive regulation of multicellular organismal process	0.00193595	0.0148267	100304501/100304507/108255351/108256076/108259620/108260547/108263221/108264209/108264607/108264858/108267167/108268094/108268998/108269087/108269401/108270417/108271520/108271581/108271609/108272172/108272958/108273677/108275312/108275777/108275875/108276197/108276290/108276336/108276624/108277614	30
108262286	blue	pcsk2				GO:0010976	positive regulation of neuron projection development	0.00202484	0.015444	100304507/108255351/108259620/108264607/108264858/108268998/108269401/108275312/108275777/108276197	10
108263839	blue	myom2				GO:0098656	anion transmembrane transport	0.00210464	0.0159871	100528595/108254729/108260895/108262858/108263434/108265235/108265753/108266900/108268512/108268622/108268623/108269080/108269294/108269297/108271515/108272428/108275227/108275409	18
108263555	blue	rps6ka2				GO:0032922	circadian regulation of gene expression	0.00230394	0.0173593	108254812/108256654/108257920/108258438/108277615	5
108263556	blue	prr18				GO:0046068	cGMP metabolic process	0.00230394	0.0173593	108260481/108262134/108267421/108271041/108278263	5
108263034	blue	pla2g12b				GO:0007017	microtubule-based process	0.00267572	0.0200793	100528142/100528965/108255773/108255881/108255910/108256111/108256758/108257393/108257504/108257555/108257558/108257734/108257735/108258713/108259301/108260126/108260538/108260725/108263710/108265085/108265086/108265229/108265445/108266089/108266283/108267159/108267453/108267831/108268242/108269547/108269823/108270039/108270132/108270331/108270570/108271642/108272124/108272159/108272159/108272411…	48
108263315	blue	LOC108263315				GO:0019725	cellular homeostasis	0.00275488	0.0205903	100304507/100528254/108255227/108255227/108255318/108255354/108256301/108256678/108257567/108257782/108257968/108258331/108261056/108262771/108263259/108263467/108264494/108264731/108265719/108265753/108266666/108268174/108268426/108268512/108268931/108269087/108269297/108270450/108270491/108271743/108272172/108272356/108274121/108274464/108275701/108275848/108276580/108276614/108276624/108276644…	44
108262175	blue	LOC108262175				GO:0015850	organic hydroxy compound transport	0.00276597	0.0205905	108255560/108255872/108257551/108259142/108259699/108261268/108264032/108267940/108268453/108272263/108272614/108275409/108275410/108279515	14
108263100	blue	LOC108263100				GO:0051094	positive regulation of developmental process	0.00315094	0.0233628	100304507/108255351/108256076/108259620/108260086/108260547/108263221/108264607/108264858/108267167/108268094/108268998/108269401/108271520/108271581/108271609/108272172/108272958/108273677/108275312/108275777/108276197/108276290/108276336/108277614/108278112	26
108262834	blue	fndc5				GO:0044091	membrane biogenesis	0.00325106	0.023727	108258295/108266871/108267797/108269399/108271406	5
108263244	blue	syt16				GO:0071709	membrane assembly	0.00325106	0.023727	108258295/108266871/108267797/108269399/108271406	5
108263060	blue	syne2				GO:0099632	protein transport within plasma membrane	0.00325106	0.023727	108255371/108272395/108272562/108273130/108274869	5
108263332	blue	LOC108263332				GO:0099637	neurotransmitter receptor transport	0.00325106	0.023727	108255371/108272395/108272562/108273130/108274869	5
108263621	blue	kcnf1				GO:0010720	positive regulation of cell development	0.00341181	0.024803	100304507/108255351/108259620/108263221/108264607/108264858/108267167/108268998/108269401/108271581/108271609/108273677/108275312/108275777/108276197	15
108263695	blue	rdh14				GO:0048511	rhythmic process	0.00385713	0.0279312	100304501/108254812/108255161/108255629/108256654/108257920/108258438/108263675/100304600/108272723/108273061/108276228/108277615	13
108263084	blue	rtn1				GO:0042982	amyloid precursor protein metabolic process	0.0040757	0.0291734	108263935/108271560/108272393/108280418	4
108262938	blue	LOC108262938				GO:0045773	positive regulation of axon extension	0.0040757	0.0291734	108255351/108259620/108275777/108276197	4
108264167	blue	LOC108264167				GO:1900006	positive regulation of dendrite development	0.0040757	0.0291734	108264607/108264858/108268998/108275312	4
108264180	blue	LOC108264180				GO:0072583	clathrin-dependent endocytosis	0.00444909	0.0317241	108256070/108264992/108267185/108268313/108271775	5
108264168	blue	LOC108264168				GO:0097435	supramolecular fiber organization	0.0045298	0.0321763	100528142/108255881/108256729/108256758/108257081/108257558/108258102/108258595/108258690/108258700/108259609/108260725/108260989/108260996/108261404/108261864/108262180/108262753/108263186/108263839/108264651/108264806/108265780/108266288/108266290/108266435/108267159/108267511/108267609/108268132/108269238/108269823/108269960/108270303/108270392/108270570/108270736/108270927/108271010/108271616…	45
108264048	blue	LOC108264048				GO:0061061	muscle structure development	0.00456183	0.0322806	108254787/108255354/108255865/108256931/108258595/108258700/108260483/108261056/108261404/108262180/108262733/108263186/108263723/108263818/108263839/108264494/108264806/108265780/108266141/108266288/108266290/108266435/108267511/108268132/108270392/108270535/108270736/108271563/108271616/108271921/108271927/108272198/108272997/108274051/108274114/108275309/108276812/108276885/108277178	39
108264178	blue	cd9				GO:0030516	regulation of axon extension	0.00465501	0.0328152	108255351/108257306/108259620/108265701/108265803/108272705/108275239/108275777/108276197/108276290/108277094	11
108264158	blue	LOC108264158				GO:0016339	calcium-dependent cell-cell adhesion via plasma membrane cell adhesion molecules	0.00500015	0.0349832	108255255/108264771/108273491/108273705/108276558/108280183	6
108263955	blue	luzp2				GO:1903169	regulation of calcium ion transmembrane transport	0.00500015	0.0349832	108260503/108266240/108267179/108268172/108271024/108272385	6
108263941	blue	spon1				GO:0042310	vasoconstriction	0.00520661	0.0361559	108262932/108269087/108271520/108275856/108276624/108278461/108278464/108280579	8
108264032	blue	LOC108264032				GO:0097756	negative regulation of blood vessel diameter	0.00520661	0.0361559	108262932/108269087/108271520/108275856/108276624/108278461/108278464/108280579	8
108264578	blue	dbndd1				GO:0019932	second-messenger-mediated signaling	0.00538771	0.0372744	100304501/100304507/108257081/108257551/108257782/108259734/108260803/108261010/108262932/108266230/108269087/108272172/108272199/108272356/108273329/108274509/108274683/108274683/108275442/108275761/108276624/108278499/108278941	23
108264625	blue	def8				GO:0031629	synaptic vesicle fusion to presynaptic active zone membrane	0.00593081	0.0405793	108257023/108257745/108270282/108277511/108280849	5
108264188	blue	chst1				GO:0032594	protein transport within lipid bilayer	0.00593081	0.0405793	108255371/108272395/108272562/108273130/108274869	5
108264731	blue	LOC108264731				GO:0099500	vesicle fusion to plasma membrane	0.00593081	0.0405793	108257023/108257745/108270282/108277511/108280849	5
108263984	blue	celf6				GO:0010559	regulation of glycoprotein biosynthetic process	0.00603945	0.0407237	108263935/108271560/108272393/108280418	4
108264537	blue	parp6				GO:0032836	glomerular basement membrane development	0.00603945	0.0407237	108271866/108273837/108275875/108280344	4
108264676	blue	nptn				GO:0042551	neuron maturation	0.00603945	0.0407237	108255398/108260232/108269244/108270282	4
108263986	blue	c4h15orf59				GO:1903018	regulation of glycoprotein metabolic process	0.00603945	0.0407237	108263935/108271560/108272393/108280418	4
108264041	blue	LOC108264041				GO:0090066	regulation of anatomical structure size	0.0061828	0.0415398	100304507/100528395/108254814/108255351/108256729/108257306/108258102/108259609/108259620/108260989/108262932/108263259/108264651/108265033/108265034/108265701/108265753/108265803/108269087/108269960/108270927/108271520/108272705/108273070/108275239/108275777/108275856/108276197/108276290/108276624/108277094/108277158	32
108263969	blue	LOC108263969				Cellular component
108263950	blue	ttc9b				GO:0045202	synapse	1.52841e-43	4.00604e-41	100304507/108254757/108254911/108255351/108255354/108255371/108256059/108256070/108257023/108257081/108257265/108257648/108257745/108257795/108258284/108258295/108258314/108258700/108259104/108259138/108259214/108259301/108259324/108259863/108260487/108260804/108260895/108260984/108261301/108261864/108262858/108262949/108263432/108263434/108263986/108264002/108264494/108264607/108264858/108264953…	115
108264061	blue	LOC108264061				GO:0044456	synapse part	8.95912e-36	1.17412e-33	100304507/108254757/108254911/108255351/108255354/108255371/108256059/108256070/108257023/108257081/108257265/108257648/108257795/108258284/108258314/108258700/108259104/108259138/108259214/108259324/108259863/108260487/108260804/108260895/108260984/108261301/108261864/108262858/108262949/108263434/108263986/108264002/108264494/108264607/108264858/108264953/108265005/108265093/108265235/108265922…	94
108264627	blue	LOC108264627				GO:0043005	neuron projection	1.75455e-30	1.53292e-28	100304507/100528142/108255293/108255294/108255351/108255354/108255499/108255560/108255881/108256059/108256070/108256758/108257024/108257081/108257558/108257648/108257745/108257795/108259104/108259107/108259138/108259214/108259301/108259324/108259620/108259739/108260504/108260541/108260895/108260984/108261864/108262858/108262949/108263432/108263434/108263675/108264002/108264494/108264607/108264676…	109
108264404	blue	tbxas1				GO:0034703	cation channel complex	3.08802e-29	2.02346e-27	100303714/108254724/108254802/108255371/108256145/108256230/108257968/108258284/108259107/108260487/108260503/108263621/108263740/108264731/108264999/108265065/108265094/108265106/108265794/108265949/108266034/108266240/108266410/108266860/108267179/108268172/108268435/108268859/108270491/108271529/108271680/108271986/108271998/108272148/100304602/100304600/108272343/108272385/108272392/108272395…	58
108263938	blue	bicd1				GO:1902495	transmembrane transporter complex	1.27263e-28	6.67125e-27	100303714/108254724/108254802/108255371/108256145/108256230/108257968/108258284/108259107/108260487/108260503/108260984/108261864/108262944/108263621/108263740/108264607/108264731/108264858/108264999/108265065/108265094/108265106/108265794/108265922/108265949/108266034/108266240/108266410/108266860/108267179/108268172/108268435/108268859/108268998/108269080/108269189/108270491/108271529/108271680…	70
108264794	blue	LOC108264794				GO:1990351	transporter complex	9.22548e-28	4.03008e-26	100303714/108254724/108254802/108255371/108256145/108256230/108257968/108258284/108259107/108260487/108260503/108260984/108261864/108262944/108263621/108263740/108264607/108264731/108264858/108264999/108265065/108265094/108265106/108265794/108265922/108265949/108266034/108266240/108266410/108266860/108267179/108268172/108268435/108268859/108268998/108269080/108269189/108270491/108271529/108271680…	70
108264771	blue	cdh13				GO:0034702	ion channel complex	1.86741e-27	6.99226e-26	100303714/108254724/108254802/108255371/108256145/108256230/108257968/108258284/108259107/108260487/108260503/108260984/108261864/108262944/108263621/108263740/108264607/108264731/108264858/108264999/108265065/108265094/108265106/108265794/108265922/108265949/108266034/108266240/108266410/108266860/108267179/108268172/108268435/108268859/108268998/108269080/108270491/108271529/108271680/108271986…	67
108264209	blue	panx2				GO:0098794	postsynapse	3.29736e-26	1.08032e-24	108255351/108255354/108255371/108256070/108257081/108257648/108257795/108258284/108258700/108259214/108259324/108259863/108260487/108260895/108260984/108261864/108262858/108263434/108263986/108264494/108264607/108264858/108265922/108266033/108266410/108266860/108268094/108268313/108268313/108268435/108268622/108268623/108268859/108268998/108269080/108270146/108270417/108271515/108272392/108272395…	59
108264422	blue	btbd11				GO:0097060	synaptic membrane	3.01719e-22	8.7869e-21	108255351/108255371/108256070/108257023/108257648/108257795/108258284/108258700/108259214/108259863/108260487/108260895/108260984/108261864/108263986/108264607/108264858/108265922/108266033/108266410/108266860/108268094/108268313/108268313/108268435/108268859/108268998/108269080/108270146/108270417/108271537/108271802/108272196/108272392/108272395/108272562/108272955/108272958/108273130/108273492…	52
108264308	blue	slc6a15				GO:0045211	postsynaptic membrane	9.64219e-22	2.52727e-20	108255351/108255371/108256070/108257648/108257795/108258284/108258700/108259214/108259863/108260487/108260895/108260984/108261864/108263986/108264607/108264858/108265922/108266033/108266410/108266860/108268094/108268313/108268313/108268435/108268859/108268998/108269080/108270146/108270417/108272392/108272395/108272562/108272955/108272958/108273130/108273492/108274240/108274353/108274455/108274822…	46
108263961	blue	mgat4c				GO:0098797	plasma membrane protein complex	1.56615e-18	3.73179e-17	100303714/108254724/108254787/108254802/108255255/108255371/108256145/108256230/108257253/108258284/108258700/108259107/108259863/108260487/108260503/108260984/108261864/108262949/108263621/108263740/108264367/108264607/108264771/108264858/108264999/108265065/108265094/108265106/108265794/108265922/108265949/108266034/108266141/108266240/108266410/108266860/108267179/108267185/108268172/108268435…	84
108264042	blue	LOC108264042				GO:0098590	plasma membrane region	6.34415e-17	1.3857e-15	108255351/108255371/108256070/108257023/108257544/108257648/108257795/108258284/108258700/108259107/108259214/108259863/108260487/108260830/108260895/108260984/108261864/108262858/108263434/108263986/108264607/108264858/108264999/108265922/108266033/108266410/108266860/108267724/108268094/108268313/108268313/108268435/108268622/108268623/108268859/108268998/108269080/108269184/108270146/108270417…	70
108263997	blue	cbln1				GO:0036477	somatodendritic compartment	6.51249e-15	1.31304e-13	100304507/108255351/108255354/108255881/108256070/108257024/108257081/108257648/108257795/108259104/108259107/108259214/108259301/108259324/108259620/108262858/108263434/108264494/108264607/108264858/108264999/108265235/108266860/108266927/108267167/108267267/108267453/108268103/108268313/108268313/108268622/108268623/108268998/108269080/108270053/108270417/108271515/108271581/108271609/108272159…	49
108264831	blue	LOC108264831				GO:0030424	axon	2.71937e-14	5.09116e-13	100304507/108255294/108255881/108256070/108256758/108257795/108259104/108259107/108259739/108260504/108262949/108264002/108264676/108264999/108265767/108267159/108267267/108267343/108267940/108268313/108268313/108269325/108270548/108271577/108271629/108272159/108272159/100304602/108272263/100304600/108272614/100304598/108273604/100304603/108274497/108275777/100304804/108276224/108276290/108276326	40
108264682	blue	LOC108264682				GO:0030425	dendrite	5.33932e-14	8.74665e-13	108255351/108255354/108255881/108256070/108257081/108257648/108257795/108259104/108259107/108259214/108259301/108259324/108259620/108262858/108263434/108264494/108264607/108264858/108264999/108265235/108266860/108267167/108267267/108267453/108268103/108268313/108268313/108268622/108268623/108268998/108269080/108270053/108270417/108271515/108271581/108271609/108272159/108272159/108272428/108272955…	43
108264256	blue	rasgrf1				GO:0097447	dendritic tree	5.33932e-14	8.74665e-13	108255351/108255354/108255881/108256070/108257081/108257648/108257795/108259104/108259107/108259214/108259301/108259324/108259620/108262858/108263434/108264494/108264607/108264858/108264999/108265235/108266860/108267167/108267267/108267453/108268103/108268313/108268313/108268622/108268623/108268998/108269080/108270053/108270417/108271515/108271581/108271609/108272159/108272159/108272428/108272955…	43
108264806	blue	LOC108264806				GO:0008328	ionotropic glutamate receptor complex	8.04834e-14	1.17195e-12	108255371/108258284/108260487/108261864/108264607/108264858/108266410/108266860/108268435/108268859/108268998/108272392/108272395/108272562/108272955/108273130/108273492/108274240/108274822/108274869/108275614/108275959	22
108264807	blue	LOC108264807				GO:0098878	neurotransmitter receptor complex	8.04834e-14	1.17195e-12	108255371/108258284/108260487/108261864/108264607/108264858/108266410/108266860/108268435/108268859/108268998/108272392/108272395/108272562/108272955/108273130/108273492/108274240/108274822/108274869/108275614/108275959	22
108264009	blue	LOC108264009				GO:0032279	asymmetric synapse	1.0958e-13	1.43607e-12	108255351/108255354/108255371/108256070/108257081/108257795/108258284/108259863/108261864/108263986/108264494/108264607/108264858/108266860/108268313/108268313/108268998/108272392/108272395/108272562/108272955/108273130/108273492/108274240/108274822/108274869/108275614	27
108264299	blue	dner				GO:0098984	neuron to neuron synapse	1.0958e-13	1.43607e-12	108255351/108255354/108255371/108256070/108257081/108257795/108258284/108259863/108261864/108263986/108264494/108264607/108264858/108266860/108268313/108268313/108268998/108272392/108272395/108272562/108272955/108273130/108273492/108274240/108274822/108274869/108275614	27
108264073	blue	prx				GO:0099572	postsynaptic specialization	1.65988e-13	2.07173e-12	108255351/108255354/108255371/108256070/108257081/108257648/108257795/108258284/108261864/108263986/108264494/108264607/108264858/108266860/108268313/108268313/108268998/108272392/108272395/108272562/108272955/108273130/108273492/108274240/108274822/108274869/108275614	27
108264030	blue	LOC108264030				GO:0098793	presynapse	4.90508e-13	5.84385e-12	100304507/108254757/108254911/108256059/108257023/108257265/108258314/108259104/108259138/108259324/108260804/108261301/108262949/108264002/108264953/108265005/108265093/108265235/108266410/108267145/108267267/108268596/108269161/108270584/108271089/108271537/108271634/108271802/108272196/108272263/108272428/108273352/108273604/108273855/108274531/108275533/108277218/108277597/108277896	39
108264651	blue	sptbn4				GO:0014069	postsynaptic density	5.94714e-13	6.77729e-12	108255351/108255354/108255371/108256070/108257081/108257795/108258284/108261864/108263986/108264494/108264607/108264858/108266860/108268313/108268313/108268998/108272392/108272395/108272562/108272955/108273130/108273492/108274240/108274822/108274869/108275614	26
108263935	blue	necab2				GO:0070382	exocytic vesicle	5.08445e-11	5.55276e-10	108254911/108256059/108257023/108257265/108258314/108259104/108259138/108259142/108259324/108260804/108261301/108264032/108265005/108265093/108265235/108267145/108267940/108268453/108268596/108270584/108271089/108271634/108272263/108272428/108272614/108273352/108275410/108275533/108277218/108278073/108278521	31
108264730	blue	carmil2				GO:0099503	secretory vesicle	5.78311e-11	6.06313e-10	108254911/108256059/108257023/108257265/108257551/108258019/108258086/108258314/108259104/108259138/108259142/108259324/108260804/108261301/108264032/108265005/108265093/108265235/108267145/108267940/108268453/108268596/108270584/108271089/108271634/108272263/108272428/108272614/108273352/108275410/108275533/108277218/108278073/108278521/108278924	35
108264367	blue	LOC108264367				GO:0030054	cell junction	2.74569e-10	2.76792e-09	108255204/108255255/108255351/108256931/108257253/108257745/108257865/108258284/108258700/108259138/108259214/108259863/108260326/108260487/108260504/108260984/108261864/108263186/108263986/108264209/108264771/108265133/108265922/108266033/108266141/108266410/108266863/108267030/108267554/108268435/108268859/108269080/108269851/108270038/108270146/108270282/108270417/108272392/108273126/108273491…	61
108263975	blue	slitrk3				GO:0043235	receptor complex	7.22325e-10	7.01204e-09	108254787/108255371/108258284/108259166/108259739/108260487/108260984/108261864/108262858/108263432/108263434/108264607/108264858/108264921/108265922/108266410/108266860/108268435/108268622/108268623/108268859/108268998/108269325/108269496/108270425/108270462/108270548/108270687/108271514/108271515/108272392/108272395/108272562/108272897/108272955/108273130/108273306/108273492/108274240/108274468…	51
108264225	blue	tat				GO:0030133	transport vesicle	1.35617e-09	1.2695e-08	108254911/108255502/108255502/108256059/108257023/108257024/108257265/108258314/108259104/108259138/108259142/108259324/108260804/108261301/108262949/108264032/108264528/108265005/108265093/108265235/108267145/108267940/108268453/108268596/108270584/108271089/108271634/108272263/108272428/108272614/108273352/108273604/108275410/108275533/108277218/108278073	36
108264231	blue	LOC108264231				GO:1902710	GABA receptor complex	1.75993e-09	1.53762e-08	108262858/108263432/108263434/108268622/108268623/108269496/108271514/108271515/108274468/108275227/108278460/108278498	12
108263977	blue	LOC108263977				GO:1902711	GABA-A receptor complex	1.75993e-09	1.53762e-08	108262858/108263432/108263434/108268622/108268623/108269496/108271514/108271515/108274468/108275227/108278460/108278498	12
108263937	blue	LOC108263937				GO:0034706	sodium channel complex	2.7266e-09	2.30535e-08	108256230/108266410/100304602/100304600/100304598/100304603/108274487/100304804/108277597/108277796/108277896	11
108263976	blue	bend7				GO:0098839	postsynaptic density membrane	3.99877e-09	3.17606e-08	108255371/108258284/108261864/108272392/108272395/108272562/108273130/108273492/108274822/108274869/108275614/108275959/108276775	13
108264665	blue	mapk8ip2				GO:0099634	postsynaptic specialization membrane	3.99877e-09	3.17606e-08	108255371/108258284/108261864/108272392/108272395/108272562/108273130/108273492/108274822/108274869/108275614/108275959/108276775	13
108264607	blue	shank3				GO:0034705	potassium channel complex	4.65686e-09	3.58996e-08	100303714/108256145/108259107/108263621/108263740/108264999/108265106/108265949/108266410/108271529/108271680/108271998/108272148/108273798/108274972/108275495/108275560/108277597	18
108264823	blue	LOC108264823				GO:0032589	neuron projection membrane	1.53329e-08	1.14824e-07	108259107/108262858/108263434/108264999/108266860/108268622/108268623/108271515/108272955/108274240/108275227/108277158	12
108264723	blue	kctd15				GO:0032590	dendrite membrane	3.00744e-08	2.18963e-07	108259107/108262858/108263434/108264999/108266860/108268622/108268623/108271515/108272955/108274240/108275227	11
108264324	blue	lrrc49				GO:0008021	synaptic vesicle	3.27394e-08	2.31923e-07	108254911/108256059/108257023/108257265/108258314/108259104/108259138/108259324/108260804/108261301/108265005/108265093/108265235/108267145/108268596/108270584/108271089/108271634/108272263/108272428/108273352/108275533/108277218/108278073	24
108264002	blue	LOC108264002				GO:0034704	calcium channel complex	3.96944e-08	2.73792e-07	108254724/108254802/108257968/108260503/108264731/108265065/108265094/108265794/108266034/108266240/108267179/108268172/108270491/108271986/108272343/108272385	16
108264711	blue	LOC108264711				GO:0044463	cell projection part	5.83455e-08	3.82317e-07	100304507/108255351/108255354/108255881/108256070/108256758/108257081/108257648/108257795/108258518/108259104/108259107/108259214/108259301/108259324/108259620/108262858/108262949/108263434/108264002/108264494/108264607/108264858/108264999/108265235/108266264/108266860/108267159/108267167/108267267/108267453/108267724/108268103/108268313/108268313/108268622/108268623/108268998/108269080/108269184…	59
108263926	blue	LOC108263926				GO:0120038	plasma membrane bounded cell projection part	5.83455e-08	3.82317e-07	100304507/108255351/108255354/108255881/108256070/108256758/108257081/108257648/108257795/108258518/108259104/108259107/108259214/108259301/108259324/108259620/108262858/108262949/108263434/108264002/108264494/108264607/108264858/108264999/108265235/108266264/108266860/108267159/108267167/108267267/108267453/108267724/108268103/108268313/108268313/108268622/108268623/108268998/108269080/108269184…	59
108263953	blue	LOC108263953				GO:0098802	plasma membrane receptor complex	6.0054e-08	3.83914e-07	108254787/108255371/108258284/108260487/108260984/108261864/108264607/108264858/108265922/108266410/108266860/108268435/108268859/108268998/108272392/108272395/108272562/108272955/108273130/108273306/108273492/108274240/108274822/108274869/108275614/108275959/108276775/108276854	28
108264314	blue	LOC108264314				GO:0016528	sarcoplasm	3.88063e-07	2.42175e-06	100528740/108256670/108257968/108262771/108264731/108270379/108270491/108270934/108271921/108274121/108275945/108276801	12
108264528	blue	scg3				GO:0044297	cell body	5.01432e-07	3.05646e-06	100304507/108257024/108259107/108259301/108264999/108266927/108267167/108267267/108267453/108269080/108269850/108271581/108271609/108274487/108276576/108279230/108280396/108280728	18
108264912	blue	nim1k				GO:0032281	AMPA glutamate receptor complex	7.5687e-07	4.50863e-06	108255371/108260487/108266860/108268435/108268859/108272395/108272562/108272955/108273130/108274240	10
108264928	blue	LOC108264928				GO:0001518	voltage-gated sodium channel complex	7.82832e-07	4.55965e-06	108256230/100304602/100304600/100304598/100304603/108274487/100304804/108277796	8
108264915	blue	LOC108264915				GO:0005891	voltage-gated calcium channel complex	1.18643e-06	6.76019e-06	108254724/108254802/108260503/108265065/108265094/108265794/108266034/108266240/108267179/108268172/108271986/108272343/108272385	13
108264914	blue	cabp1				GO:0008076	voltage-gated potassium channel complex	1.33151e-06	7.42544e-06	100303714/108256145/108259107/108263621/108263740/108264999/108265106/108265949/108271529/108271680/108271998/108272148/108273798/108275495	14
108265326	blue	LOC108265326				GO:0099512	supramolecular fiber	3.17132e-06	1.73171e-05	100528965/108255234/108256931/108257335/108257393/108257555/108257734/108257735/108257968/108258595/108258713/108259301/108259506/108259883/108260326/108260996/108262180/108263558/108263839/108264731/108264806/108265086/108265229/108265780/108266089/108266283/108266288/108266290/108266435/108267453/108267511/108267609/108268132/108268242/108268312/108268842/108269287/108269547/108270331/108270491…	58
108264875	blue	slc7a4				GO:0099080	supramolecular complex	3.41739e-06	1.79143e-05	100528965/108255234/108256931/108257335/108257393/108257555/108257734/108257735/108257968/108258595/108258713/108259301/108259506/108259883/108260326/108260996/108262180/108263558/108263839/108264731/108264806/108265086/108265229/108265780/108266089/108266283/108266288/108266290/108266435/108267453/108267511/108267609/108268132/108268242/108268312/108268842/108269287/108269547/108270331/108270491…	58
108264996	blue	LOC108264996				GO:0099081	supramolecular polymer	3.41739e-06	1.79143e-05	100528965/108255234/108256931/108257335/108257393/108257555/108257734/108257735/108257968/108258595/108258713/108259301/108259506/108259883/108260326/108260996/108262180/108263558/108263839/108264731/108264806/108265086/108265229/108265780/108266089/108266283/108266288/108266290/108266435/108267453/108267511/108267609/108268132/108268242/108268312/108268842/108269287/108269547/108270331/108270491…	58
108264887	blue	LOC108264887				GO:0030018	Z disc	3.63604e-06	1.83274e-05	108257968/108260996/108262180/108263558/108263839/108264731/108264806/108266288/108266290/108266435/108267511/108267609/108268132/108270491/108270736/108271616	16
108265933	blue	rimbp2				GO:0043025	neuronal cell body	3.63604e-06	1.83274e-05	100304507/108257024/108259107/108259301/108264999/108266927/108267167/108267267/108267453/108269080/108271581/108271609/108274487/108276576/108280396/108280728	16
108264889	blue	LOC108264889				GO:0015629	actin cytoskeleton	4.727e-06	2.33768e-05	108254798/108254799/108257081/108259776/108259883/108260504/108260989/108260996/108261475/108261626/108261842/108262116/108262121/108262180/108262284/108262569/108262652/108262690/108262733/108263186/108263315/108263315/108263558/108263710/108263839/108264651/108264806/108265326/108266288/108266290/108267511/108267609/108268132/108269238/108269287/108269309/108270535/108270642/108270736/108270772…	41
108266031	blue	LOC108266031				GO:0031430	M band	2.49063e-05	0.00011959	108262180/108263839/108264806/108265780/108266288/108266290/108267511/108268132/108270736/108271616	10
108265344	blue	LOC108265344				GO:0033017	sarcoplasmic reticulum membrane	2.50947e-05	0.00011959	100528740/108257968/108262771/108264731/108270491/108271921/108274121	7
108265074	blue	disp3				GO:0031256	leading edge membrane	2.57724e-05	0.000120627	108259107/108262858/108263434/108264999/108266860/108268622/108268623/108271515/108272955/108274240/108275227/108277158	12
108265376	blue	LOC108265376				GO:0031674	I band	3.1451e-05	0.000144622	108257968/108260996/108262180/108263558/108263839/108264731/108264806/108266288/108266290/108266435/108267511/108267609/108268132/108270491/108270736/108271616	16
108265401	blue	LOC108265401				GO:0030659	cytoplasmic vesicle membrane	0.000110235	0.00049816	108254911/108255068/108255502/108255502/108256059/108256729/108257265/108257968/108258314/108259138/108260804/108261301/108262949/108264528/108264731/108265235/108267185/108267343/108268596/108270491/108272263/108272428	22
108265665	blue	LOC108265665				GO:0030017	sarcomere	0.000117354	0.000521343	108257335/108257968/108258595/108260996/108262180/108263558/108263839/108264731/108264806/108265780/108266288/108266290/108266435/108267511/108267609/108268132/108269287/108270491/108270736/108271616/108271927	21
108265093	blue	syp				GO:0044449	contractile fiber part	0.000133025	0.000581109	108257335/108257968/108258595/108260996/108262180/108263558/108263839/108264731/108264806/108265780/108266288/108266290/108266435/108267511/108267609/108268132/108269287/108270491/108270736/108271616/108271927	21
108265621	blue	foxb2				GO:0030016	myofibril	0.000150517	0.000642185	108257335/108257968/108258595/108260996/108262180/108263558/108263839/108264731/108264806/108265780/108266288/108266290/108266435/108267511/108267609/108268132/108269287/108270491/108270736/108271616/108271927	21
108265010	blue	LOC108265010				GO:0031672	A band	0.000151906	0.000642185	108262180/108263839/108264806/108265780/108266288/108266290/108267511/108268132/108270736/108271616	10
108265753	blue	LOC108265753				GO:0012506	vesicle membrane	0.000157761	0.000647061	108254911/108255068/108255502/108255502/108256059/108256729/108257265/108257968/108258314/108259138/108260804/108261301/108262949/108264528/108264731/108265235/108267185/108267343/108268596/108270491/108272263/108272428	22
108265409	blue	LOC108265409				GO:0031253	cell projection membrane	0.000157997	0.000647061	108259107/108262858/108263434/108264999/108266860/108267724/108268622/108268623/108269184/108270694/108271515/108272955/108274240/108275227	14
108265033	blue	LOC108265033				GO:0031594	neuromuscular junction	0.000172733	0.000696525	108257265/108258314/108261864/108273352/108275614/108276775	6
108265034	blue	nppa				GO:0043292	contractile fiber	0.000191692	0.000761264	108257335/108257968/108258595/108260996/108262180/108263558/108263839/108264731/108264806/108265780/108266288/108266290/108266435/108267511/108267609/108268132/108269287/108270491/108270736/108271616/108271927	21
108265040	blue	plch2				GO:0016529	sarcoplasmic reticulum	0.000214734	0.000840042	100528740/108257968/108262771/108264731/108270379/108270491/108271921/108274121	8
108265468	blue	prrt3				GO:0031252	cell leading edge	0.000321362	0.00123869	108255881/108259107/108262858/108263434/108264999/108266860/108267643/108268622/108268623/108269850/108271515/108272955/108274240/108275227/108277158	15
108265548	blue	nr2c2				GO:0042734	presynaptic membrane	0.000475161	0.00180496	108257023/108266410/108271537/108271802/108272196/108274531/108277597/108277896/108279613	9
108265757	blue	LOC108265757				GO:0030672	synaptic vesicle membrane	0.000500236	0.00184668	108254911/108256059/108257265/108258314/108259138/108260804/108261301/108265235/108268596/108272263	10
108265794	blue	cacna2d3				GO:0099501	exocytic vesicle membrane	0.000500236	0.00184668	108254911/108256059/108257265/108258314/108259138/108260804/108261301/108265235/108268596/108272263	10
108265795	blue	lrtm1				GO:0005874	microtubule	0.000514859	0.00187427	100528965/108257393/108257555/108257734/108257735/108258713/108259301/108265086/108265229/108266089/108266283/108267453/108268242/108268842/108269547/108270331/108270570/108271642/108272124/108272159/108272159/108272803/108274153/108274153/108274738/108277449	26
108265085	blue	bicdl1				GO:0150034	distal axon	0.000618451	0.00222054	100304507/108255881/108256758/108262949/108264002/108267159/108267267/108273604/108275777/108276290	10
108265883	blue	pbx3				GO:1990752	microtubule end	0.000683273	0.00242013	100528965/108265086/108270331/108278490/108281005	5
108265233	blue	ralgps1				GO:0030658	transport vesicle membrane	0.000901308	0.00314983	108254911/108255502/108255502/108256059/108257265/108258314/108259138/108260804/108261301/108262949/108264528/108265235/108268596/108272263	14
108265230	blue	map3k12				GO:0099513	polymeric cytoskeletal fiber	0.000974916	0.00336225	100528965/108255234/108256931/108257393/108257555/108257734/108257735/108258713/108259301/108259506/108259883/108260326/108265086/108265229/108266089/108266283/108267453/108268242/108268312/108268842/108269547/108270331/108270570/108270772/108271010/108271642/108272124/108272159/108272159/108272803/108273261/108274153/108274153/108274738/108277409/108277449/108277464	37
108265229	blue	LOC108265229				GO:0033267	axon part	0.00102147	0.00347704	100304507/108255881/108256758/108262949/108264002/108267159/108267267/108273604/108275777/108276290/108277158	11
108265235	blue	slc32a1				GO:0016459	myosin complex	0.0010635	0.00357371	108254798/108254799/108259776/108261475/108261626/108261842/108262116/108262121/108262284/108262569/108262652/108262690	12
108265228	blue	LOC108265228				GO:0031201	SNARE complex	0.00121066	0.0040167	108257023/108257745/108258064/108264002/108270282/108270395/108270964/108277511/108279018/108280240/108280849	11
108264953	blue	LOC108264953				GO:0005913	cell-cell adherens junction	0.00142773	0.00463441	108255204/108255255/108257253/108260504/108264771/108265133/108273491/108273705/108276558/108279194/108280183	11
108266029	blue	LOC108266029				GO:0043197	dendritic spine	0.00144988	0.00463441	108256070/108257795/108259324/108264607/108264858/108266860/108268313/108268313	8
108266046	blue	LOC108266046				GO:0044309	neuron spine	0.00144988	0.00463441	108256070/108257795/108259324/108264607/108264858/108266860/108268313/108268313	8
108265780	blue	lrrc2				GO:0042383	sarcolemma	0.00181001	0.00571582	108256931/108257968/108258700/108260326/108264073/108264731/108270491/108274972	8
108265129	blue	znf608				GO:0005865	striated muscle thin filament	0.0022771	0.00702166	108262180/108263839/108264806/108266288/108266290/108267511/108268132/108269287/108270736/108271616/108271927	11
108265803	blue	sema6a				GO:0036379	myofilament	0.0022771	0.00702166	108262180/108263839/108264806/108266288/108266290/108267511/108268132/108269287/108270736/108271616/108271927	11
108266033	blue	grid2				GO:0030426	growth cone	0.00473482	0.0144305	108255881/108256758/108267159/108275777/108276290	5
108265425	blue	LOC108265425				GO:0016342	catenin complex	0.00536734	0.0161702	108255255/108257253/108264771/108273491/108273705/108280183	6
108265977	blue	pdzd4				GO:0015630	microtubule cytoskeleton	0.0057034	0.0169874	100528965/108255910/108256111/108257393/108257504/108257555/108257734/108257735/108258518/108258713/108258932/108259301/108259883/108259912/108260126/108260725/108263710/108265085/108265086/108265229/108265445/108266089/108266283/108267453/108267831/108268242/108268842/108269547/108270039/108270132/108270331/108270570/108270928/108271642/108272124/108272159/108272159/108272548/108272723/108272803…	51
108265065	blue	LOC108265065				GO:0030427	site of polarized growth	0.00630605	0.0185713	108255881/108256758/108267159/108275777/108276290	5
108265005	blue	LOC108265005				GO:0044433	cytoplasmic vesicle part	0.00716334	0.0208617	108254911/108255068/108255318/108255502/108255502/108256059/108256729/108257265/108257615/108257968/108258057/108258314/108259138/108260804/108261301/108262949/108264528/108264731/108265235/108267185/108267343/108268009/108268596/108270053/108270491/108272263/108272428/108273070	28
108265995	blue	LOC108265995				GO:0048786	presynaptic active zone	0.0101293	0.0291753	108254757/108257023/108264953/108269161/108271802/108273855	6
108265086	blue	LOC108265086				GO:0044306	neuron projection terminus	0.0122295	0.0348415	100304507/108262949/108264002/108265235/108267267/108272428	6
108265110	blue	LOC108265110				Molecular function
108265083	blue	LOC108265083				GO:0022838	substrate-specific channel activity	4.89562e-44	1.96057e-41	100303714/100528740/108254724/108254802/108255276/108255276/108255318/108255371/108255423/108256145/108256230/108256670/108257544/108257567/108257569/108257634/108257745/108257968/108258284/108258331/108259107/108259312/108260041/108260165/108260487/108260503/108260510/108260895/108260984/108261241/108262787/108262858/108262944/108263432/108263434/108263621/108263740/108263953/108264061/108264114…	128
108265068	blue	LOC108265068				GO:0005216	ion channel activity	7.84228e-44	1.96057e-41	100303714/100528740/108254724/108254802/108255276/108255276/108255318/108255371/108255423/108256145/108256230/108256670/108257567/108257569/108257634/108257745/108257968/108258284/108258331/108259107/108259312/108260041/108260165/108260487/108260503/108260510/108260895/108260984/108261241/108262787/108262858/108262944/108263432/108263434/108263621/108263740/108263953/108264061/108264114/108264731…	126
108266052	blue	LOC108266052				GO:0015267	channel activity	3.66121e-43	4.57651e-41	100303714/100528740/108254724/108254802/108255276/108255276/108255318/108255371/108255423/108256145/108256230/108256670/108257544/108257567/108257569/108257634/108257745/108257968/108258284/108258331/108259107/108259312/108260041/108260165/108260487/108260503/108260510/108260895/108260984/108261241/108262787/108262858/108262944/108263432/108263434/108263621/108263740/108263953/108264061/108264114…	131
108265765	blue	agbl4				GO:0022803	passive transmembrane transporter activity	3.66121e-43	4.57651e-41	100303714/100528740/108254724/108254802/108255276/108255276/108255318/108255371/108255423/108256145/108256230/108256670/108257544/108257567/108257569/108257634/108257745/108257968/108258284/108258331/108259107/108259312/108260041/108260165/108260487/108260503/108260510/108260895/108260984/108261241/108262787/108262858/108262944/108263432/108263434/108263621/108263740/108263953/108264061/108264114…	131
108265767	blue	elavl4				GO:0022839	ion gated channel activity	2.21967e-40	2.21967e-38	100303714/108254724/108254802/108255276/108255276/108255371/108255423/108256145/108256670/108257569/108257745/108257968/108258284/108258331/108259107/108259312/108260165/108260487/108260503/108260510/108260895/108260984/108262787/108262858/108262944/108263432/108263434/108263621/108263740/108263953/108264061/108264114/108264731/108264980/108264999/108265065/108265094/108265106/108265794/108265922…	106
108265120	blue	LOC108265120				GO:0022836	gated channel activity	1.35032e-39	1.12527e-37	100303714/108254724/108254802/108255276/108255276/108255371/108255423/108256145/108256670/108257569/108257745/108257968/108258284/108258331/108259107/108259312/108260165/108260487/108260503/108260510/108260895/108260984/108262787/108262858/108262944/108263432/108263434/108263621/108263740/108263953/108264061/108264114/108264731/108264980/108264999/108265065/108265094/108265106/108265794/108265922…	107
108265142	blue	LOC108265142				GO:0005261	cation channel activity	1.6179e-38	1.15565e-36	100303714/100528740/108254724/108254802/108255276/108255276/108255318/108255371/108255423/108256145/108256230/108256670/108257567/108257569/108257634/108257745/108257968/108258284/108258331/108259107/108259312/108260041/108260165/108260487/108260503/108260510/108260984/108261241/108262787/108263621/108263740/108263953/108264061/108264114/108264731/108264980/108264999/108265065/108265094/108265106…	102
108266034	blue	LOC108266034				GO:0046873	metal ion transmembrane transporter activity	2.13167e-32	1.33229e-30	100303714/100528740/108254724/108254802/108255227/108255227/108255276/108255276/108255293/108255294/108255318/108255371/108255560/108256145/108256230/108256670/108257567/108257569/108257634/108257745/108257968/108258331/108258410/108259107/108259312/108260041/108260165/108260503/108260804/108261056/108261241/108261301/108262771/108263621/108263740/108263953/108264114/108264308/108264731/108264980…	109
108265949	blue	LOC108265949				GO:0015276	ligand-gated ion channel activity	1.05389e-21	5.26943e-20	108255276/108255276/108255423/108256670/108257968/108258284/108259312/108260487/108260510/108260895/108260984/108262787/108262858/108263432/108263434/108264061/108264114/108264731/108264980/108265922/108266033/108266410/108266900/108268435/108268622/108268623/108268859/108269080/108269496/108270146/108270491/108270934/108271514/108271515/108272392/108273492/108274353/108274453/108274468/108274822…	52
108265746	blue	ampd2				GO:0022834	ligand-gated channel activity	1.05389e-21	5.26943e-20	108255276/108255276/108255423/108256670/108257968/108258284/108259312/108260487/108260510/108260895/108260984/108262787/108262858/108263432/108263434/108264061/108264114/108264731/108264980/108265922/108266033/108266410/108266900/108268435/108268622/108268623/108268859/108269080/108269496/108270146/108270491/108270934/108271514/108271515/108272392/108273492/108274353/108274453/108274468/108274822…	52
108265092	blue	LOC108265092				GO:0015077	monovalent inorganic cation transmembrane transporter activity	9.00752e-20	4.09433e-18	100303714/100528318/100528740/108254970/108255276/108255276/108255293/108255294/108255318/108255560/108256145/108256230/108256301/108256678/108257567/108257569/108257634/108257745/108258410/108259107/108259312/108260165/108260511/108260804/108261056/108261241/108261301/108262771/108263621/108263740/108263953/108264114/108264308/108264980/108264999/108265106/108265235/108265753/108265949/108266346…	83
108265011	blue	amigo1				GO:0005244	voltage-gated ion channel activity	2.99736e-19	1.2489e-17	100303714/108254724/108254802/108255371/108256145/108257569/108257745/108258284/108259107/108260165/108260503/108263621/108263740/108263953/108264999/108265065/108265094/108265106/108265794/108265949/108266034/108266240/108266752/108267179/108268172/108268386/108269851/108270282/108270575/108271529/108271680/108271986/108271998/108272148/100304602/100304600/108272343/108272370/108272385/108272392…	55
108265433	blue	ahcyl1				GO:0022832	voltage-gated channel activity	6.57637e-19	2.52937e-17	100303714/108254724/108254802/108255371/108256145/108257569/108257745/108258284/108259107/108260165/108260503/108263621/108263740/108263953/108264999/108265065/108265094/108265106/108265794/108265949/108266034/108266240/108266752/108267179/108268172/108268386/108269851/108270282/108270575/108271529/108271680/108271986/108271998/108272148/100304602/100304600/108272343/108272370/108272385/108272392…	55
108264999	blue	kcnc4				GO:0022843	voltage-gated cation channel activity	3.07064e-17	1.09666e-15	100303714/108254724/108254802/108255371/108256145/108257569/108257745/108258284/108259107/108260165/108260503/108263621/108263740/108263953/108264999/108265065/108265094/108265106/108265794/108265949/108266034/108266240/108266752/108267179/108268172/108270282/108270575/108271529/108271680/108271986/108271998/108272148/108272343/108272385/108272392/108272395/108272556/108272562/108273130/108273243…	47
108265265	blue	alx3				GO:0015079	potassium ion transmembrane transporter activity	2.64885e-16	8.82951e-15	100303714/100528740/108255318/108256145/108257567/108257569/108257634/108257745/108259107/108260165/108261056/108261241/108263621/108263740/108263953/108264999/108265106/108265753/108265949/108266346/108266410/108266666/108266752/108267996/108269658/108270282/108270317/108270450/108270575/108271529/108271680/108271998/108272148/108272556/108273243/108273798/108274453/108274972/108275367/108275495…	49
108265113	blue	fam19a3				GO:0005230	extracellular ligand-gated ion channel activity	8.66372e-16	2.70741e-14	108255423/108258284/108260487/108260895/108260984/108262787/108262858/108263432/108263434/108265922/108266033/108266410/108266900/108268435/108268622/108268623/108268859/108269080/108269496/108270146/108271514/108271515/108272392/108273492/108274353/108274468/108274822/108275227/108277597/108277896/108278460/108278498/108278509/108278607	34
108266045	blue	LOC108266045				GO:0005267	potassium channel activity	1.1463e-15	3.37146e-14	100303714/100528740/108255318/108256145/108257569/108257634/108257745/108259107/108260165/108261241/108263621/108263740/108263953/108264999/108265106/108265949/108266410/108266752/108267996/108269658/108270282/108270317/108270575/108271529/108271680/108271998/108272148/108272556/108273243/108273798/108274453/108274972/108275367/108275495/108275507/108275560/108276576/108277597/108277855/108277896…	41
108265133	blue	ajap1				GO:0015085	calcium ion transmembrane transporter activity	2.81419e-15	7.8172e-14	108254724/108254802/108255227/108255227/108255371/108256670/108257567/108257968/108258331/108260041/108260503/108262771/108264731/108265065/108265094/108265719/108265794/108266034/108266240/108267179/108267603/108268172/108268426/108269811/108270450/108270491/108270934/108271986/108272343/108272385/108272395/108272562/108273130/108274121/108274464/108274869/108275945/108275959/108276491	39
108265701	blue	LOC108265701				GO:0005272	sodium channel activity	8.86171e-14	2.33203e-12	108255276/108255276/108256230/108259312/108264114/108264980/108266410/100304602/100304600/100304598/108273178/100304603/108274487/100304804/108277597	15
108265525	blue	LOC108265525				GO:0008066	glutamate receptor activity	1.47381e-13	3.68453e-12	108258284/108260487/108263977/108266033/108266410/108268435/108268859/108270146/108271537/108272171/108272196/108272392/108273492/108274353/108274531/108274822/108277597/108277896/108279026/108279306	20
108265524	blue	plk2				GO:0022824	transmitter-gated ion channel activity	1.12592e-12	2.55891e-11	108258284/108260487/108260984/108262858/108263434/108265922/108266033/108266410/108266900/108268435/108268622/108268623/108268859/108269080/108270146/108271515/108272392/108273492/108274353/108274822/108275227/108277597/108277896/108278460/108278498	25
108264955	blue	LOC108264955				GO:0022835	transmitter-gated channel activity	1.12592e-12	2.55891e-11	108258284/108260487/108260984/108262858/108263434/108265922/108266033/108266410/108266900/108268435/108268622/108268623/108268859/108269080/108270146/108271515/108272392/108273492/108274353/108274822/108275227/108277597/108277896/108278460/108278498	25
108265098	blue	ntng2				GO:0005262	calcium channel activity	3.41299e-12	7.41955e-11	108254724/108254802/108255371/108256670/108257567/108257968/108258331/108260041/108260503/108264731/108265065/108265094/108265794/108266034/108266240/108267179/108268172/108270450/108270491/108270934/108271986/108272343/108272385/108272395/108272562/108273130/108274464/108274869/108275945/108275959/108276491	31
108264998	blue	LOC108264998				GO:0030594	neurotransmitter receptor activity	5.07342e-12	1.05696e-10	108258284/108259214/108259734/108260487/108260984/108262849/108262858/108263434/108265922/108266033/108266410/108266900/108268103/108268435/108268622/108268623/108268859/108269080/108270146/108270417/108271515/108272392/108273306/108273492/108274353/108274455/108274822/108275227/108275761/108275856/108277597/108277896/108277950/108278460/108278464/108278498/108279026	37
108265109	blue	LOC108265109				GO:0099094	ligand-gated cation channel activity	5.70753e-12	1.14151e-10	108255276/108255276/108255423/108256670/108257968/108258284/108259312/108260487/108260510/108260984/108262787/108264061/108264114/108264731/108264980/108265922/108266410/108268435/108268859/108270491/108270934/108272392/108273492/108274453/108274822/108275367/108275828/108275945/108276801/108277597/108277855/108277896	32
108265707	blue	ampd1				GO:0015081	sodium ion transmembrane transporter activity	1.01038e-10	1.94303e-09	108255276/108255276/108255293/108255294/108255560/108256230/108257567/108258410/108259312/108260804/108261056/108261301/108264114/108264308/108264980/108266346/108266410/108266666/108267603/108269811/108270450/100304602/100304600/100304598/108273178/100304603/108274487/108275701/100304804/108276326/108276580/108277440/108277597/108277896	34
108264952	blue	LOC108264952				GO:0016917	GABA receptor activity	2.32855e-10	4.31213e-09	108262858/108263432/108263434/108268622/108268623/108269496/108271514/108271515/108273306/108274468/108275227/108277950/108278460/108278498	14
108265106	blue	kcnd1				GO:0004970	ionotropic glutamate receptor activity	1.70135e-09	3.03813e-08	108258284/108260487/108266033/108266410/108268435/108268859/108270146/108272392/108273492/108274353/108274822/108277597/108277896/108279306	14
108265014	blue	LOC108265014				GO:0005249	voltage-gated potassium channel activity	2.59394e-09	4.47231e-08	100303714/108256145/108257569/108257745/108259107/108260165/108263621/108263740/108263953/108264999/108265106/108265949/108266752/108270282/108270575/108271529/108271680/108271998/108272148/108272556/108273243/108273798/108274453/108275367/108275495/108275560/108277855	27
108265309	blue	srpk3				GO:0004890	GABA-A receptor activity	3.40242e-09	5.6707e-08	108262858/108263432/108263434/108268622/108268623/108269496/108271514/108271515/108274468/108275227/108278460/108278498	12
108265076	blue	LOC108265076				GO:0005237	inhibitory extracellular ligand-gated ion channel activity	8.78928e-09	1.41763e-07	108260895/108262858/108263434/108266900/108268622/108268623/108269080/108271515/108275227/108278460	10
108265073	blue	LOC108265073				GO:0099095	ligand-gated anion channel activity	2.19e-08	3.42188e-07	108260895/108262858/108263434/108266900/108268622/108268623/108269080/108271515/108275227/108278460	10
108264976	blue	dohh				GO:0003779	actin binding	4.28824e-08	6.49734e-07	108254798/108254799/108254891/108254997/108256729/108256931/108257081/108257335/108258102/108258690/108258700/108259277/108259301/108259668/108259776/108260192/108260326/108260504/108260989/108260996/108261404/108261475/108261626/108261842/108262116/108262121/108262180/108262284/108262569/108262652/108262690/108262733/108263186/108263315/108263315/108263558/108263690/108263839/108264651/108264806…	57
108264992	blue	LOC108264992				GO:0005245	voltage-gated calcium channel activity	1.40453e-07	2.06549e-06	108254724/108254802/108255371/108260503/108265065/108265094/108265794/108266034/108266240/108267179/108268172/108271986/108272343/108272385/108272395/108272562	16
100528365	blue	kgua				GO:0000149	SNARE binding	2.28863e-07	3.26948e-06	108257023/108257745/108258064/108259142/108260004/108264002/108264032/108267940/108268453/108270282/108270395/108270964/108272263/108272614/108275410/108276168/108277511/108279018/108279493/108279515/108280240/108280849	22
108265719	blue	LOC108265719				GO:0015631	tubulin binding	3.54544e-07	4.92422e-06	100528142/100528965/108255910/108256070/108256758/108257555/108257558/108257734/108257735/108257795/108259301/108260725/108265086/108265229/108265445/108266089/108267159/108267185/108267453/108268313/108268313/108268433/108269547/108269823/108270132/108270331/108270570/108270928/108271642/108272124/108272159/108272159/108272803/108273475/108274153/108274153/108274738	37
108265461	blue	def6				GO:0051015	actin filament binding	4.18916e-07	5.66103e-06	108254798/108254799/108257081/108258690/108259277/108259776/108260192/108260504/108261475/108261626/108261842/108262116/108262121/108262180/108262284/108262569/108262652/108262690/108262733/108263186/108263315/108263315/108263839/108264806/108265326/108266288/108266290/108266435/108267453/108267511/108268132/108269287/108269309/108270535	34
108265353	blue	erich3				GO:0019905	syntaxin binding	4.77882e-07	6.28792e-06	108257745/108258064/108259142/108264002/108264032/108268453/108270282/108270395/108272263/108276168/108277511/108279018/108279493/108279515/108280240	15
108266141	blue	gja3				GO:0008307	structural constituent of muscle	8.24597e-07	1.05718e-05	108256931/108260326/108262180/108263839/108264806/108266288/108266290/108267511/108268132/108270736/108271616	11
108266600	blue	inpp4a				GO:0005248	voltage-gated sodium channel activity	2.74137e-06	3.42671e-05	108256230/100304602/100304600/100304598/100304603/108274487/100304804	7
108266722	blue	gpr45				GO:0005516	calmodulin binding	2.82304e-06	3.44273e-05	108255068/108255331/108255499/108259747/108260541/108265949/108267602/108270307/108271991/108272257/108274683/108274683/108275409/108276228/108276576/108277079/108277523/108278490/108278499	19
108266113	blue	nr4a2				GO:0030276	clathrin binding	2.89823e-06	3.45028e-05	108258305/108259142/108264032/108267940/108268453/108271775/108272263/108272614/108275410/108278489/108279086/108279515/108279885	13
108266159	blue	trpm2				GO:0008331	high voltage-gated calcium channel activity	3.16505e-06	3.68029e-05	108260503/108265065/108265094/108266034/108266240/108267179/108268172/108272385	8
108266088	blue	slc4a3				GO:0008017	microtubule binding	3.37925e-06	3.84006e-05	100528965/108255910/108256070/108257555/108257734/108257735/108257795/108259301/108260725/108265086/108265229/108265445/108266089/108267185/108267453/108268313/108268313/108268433/108269547/108270132/108270331/108270570/108270928/108271642/108272124/108272159/108272159/108272803/108273475/108274153/108274738	31
108266112	blue	bin1				GO:0005254	chloride channel activity	7.16906e-06	7.96562e-05	108260895/108262858/108262944/108263434/108266900/108268386/108268622/108268623/108269080/108271515/108272370/108275227/108278460	13
108266264	blue	LOC108266264				GO:0022804	active transmembrane transporter activity	8.13671e-06	8.84425e-05	108254970/108255227/108255227/108255293/108255294/108255560/108256301/108256340/108256678/108256775/108257567/108258410/108259138/108259699/108260511/108260804/108261056/108261268/108261301/108262771/108263467/108264308/108265235/108265719/108265753/108266088/108266101/108266346/108266666/108266970/108267129/108267603/108268426/108269811/108270450/108270573/108270744/108272428/108274121/108274443…	47
108266118	blue	dpp10				GO:0042805	actinin binding	1.17976e-05	0.000120384	108262180/108263839/108264806/108266288/108266290/108267511/108268132/108270736/108271616	9
108266166	blue	LOC108266166				GO:0051371	muscle alpha-actinin binding	1.17976e-05	0.000120384	108262180/108263839/108264806/108266288/108266290/108267511/108268132/108270736/108271616	9
108266676	blue	grb14				GO:0051393	alpha-actinin binding	1.17976e-05	0.000120384	108262180/108263839/108264806/108266288/108266290/108267511/108268132/108270736/108271616	9
108266752	blue	kcnh7				GO:0005543	phospholipid binding	1.58012e-05	0.000156323	108256561/108256564/108256725/108257447/108257615/108259142/108259765/108260989/108263482/108264032/108264651/108265068/108266656/108267145/108267185/108267667/108267940/108268453/108268532/108269349/108270053/108270193/108270284/108270927/108272263/108272614/108274005/108274093/108274259/108274474/108274951/108275410/108276336/108276543/108276900/108276947/108277057/108277266/108277523	39
108266101	blue	slc4a10				GO:0005217	intracellular ligand-gated ion channel activity	1.59449e-05	0.000156323	108256670/108257968/108260510/108264061/108264731/108270491/108270934/108275828/108275945/108276801	10
108266223	blue	tbr1				GO:0001786	phosphatidylserine binding	2.71351e-05	0.000260914	108259142/108264032/108267940/108268453/108272263/108272614/108275410/108277523/108279515	9
108266146	blue	b3galt1				GO:0008289	lipid binding	3.53229e-05	0.000333235	100305063/108256561/108256564/108256725/108257447/108257615/108257690/108258986/108259142/108259765/108260830/108260989/108261865/108263482/108264032/108264651/108265068/108266656/108267145/108267185/108267250/108267667/108267717/108267940/108268453/108268532/108269184/108269349/108269441/108269488/108269522/108270053/108270193/108270284/108270480/108270706/108270927/108272263/108272614/108274005…	53
108266863	blue	xirp2				GO:0016849	phosphorus-oxygen lyase activity	7.96463e-05	0.000737466	108260481/108260803/108262134/108266230/108267421/108271041/108272199/108278263/108280230	9
108266793	blue	csrnp3				GO:0015662	ATPase activity, coupled to transmembrane movement of ions, phosphorylative mechanism	0.000106452	0.000950467	108255227/108255227/108261056/108262771/108265719/108266346/108266666/108268426/108274121/108275701	10
108266199	blue	chn1				GO:0098960	postsynaptic neurotransmitter receptor activity	0.000106452	0.000950467	108260984/108262858/108263434/108265922/108268622/108268623/108271515/108275227/108278460/108278498	10
108266644	blue	rapgef4				GO:0009975	cyclase activity	0.000109821	0.000963339	108260481/108260803/108262134/108266230/108267421/108271041/108272199/108278263/108280230	9
108266829	blue	gad1				GO:0042165	neurotransmitter binding	0.000127271	0.00109716	108255293/108255294/108255560/108258410/108260895/108260984/108265922/108266900/108268103/108269080/108276326/108278464	12
108266374	blue	kalrn				GO:0015108	chloride transmembrane transporter activity	0.000151775	0.00128623	108255560/108260895/108262858/108262944/108263434/108265753/108266900/108268386/108268622/108268623/108269080/108271515/108272370/108275227/108278460	15
108266119	blue	galnt13				GO:0005544	calcium-dependent phospholipid binding	0.000184119	0.00153432	108256561/108257447/108259142/108264032/108265068/108268453/108270284/108272263/108274005/108274259/108274474/108275410/108279515	13
108266132	blue	LOC108266132				GO:0003774	motor activity	0.00019471	0.00159599	108254798/108254799/108257504/108257555/108257734/108257735/108259776/108261475/108261626/108261842/108262116/108262121/108262284/108262569/108262652/108262690/108262733/108265229/108266089/108267831/108269547/108270535/108270642/108271481	24
108266435	blue	neb				GO:0005253	anion channel activity	0.00022167	0.00178766	108260895/108262858/108262944/108263434/108266900/108268386/108268622/108268623/108269080/108271515/108272370/108275227/108278460	13
108266954	blue	LOC108266954				GO:0035254	glutamate receptor binding	0.000267739	0.00212492	108255354/108261864/108264494/108264607/108264858/108268998	6
108267014	blue	kctd4				GO:0019829	cation-transporting ATPase activity	0.000331438	0.0024782	108254970/108255227/108255227/108256301/108256678/108261056/108262771/108265719/108266346/108266666/108268426/108274121/108275547/108275701	14
108266790	blue	dgkh				GO:0022853	active ion transmembrane transporter activity	0.000331438	0.0024782	108254970/108255227/108255227/108256301/108256678/108261056/108262771/108265719/108266346/108266666/108268426/108274121/108275547/108275701	14
108266859	blue	slain1				GO:0042625	ATPase coupled ion transmembrane transporter activity	0.000331438	0.0024782	108254970/108255227/108255227/108256301/108256678/108261056/108262771/108265719/108266346/108266666/108268426/108274121/108275547/108275701	14
108266970	blue	LOC108266970				GO:0003707	steroid hormone receptor activity	0.000334288	0.0024782	100305063/108255161/108255355/108256654/108258438/108263320/108265548/108266031/108266113/108269441/108270480/108272367/108273061/108275343/108280913	15
108266463	blue	LOC108266463				GO:0099529	neurotransmitter receptor activity involved in regulation of postsynaptic membrane potential	0.000341992	0.0024782	108260984/108262858/108263434/108265922/108268622/108268623/108271515/108275227/108278460	9
108266117	blue	ncam2				GO:1904315	transmitter-gated ion channel activity involved in regulation of postsynaptic membrane potential	0.000341992	0.0024782	108260984/108262858/108263434/108265922/108268622/108268623/108271515/108275227/108278460	9
108266666	blue	atp1a1				GO:0015278	calcium-release channel activity	0.00035877	0.00252655	108256670/108257968/108264731/108270491/108270934/108275945/108276801	7
108266785	blue	lrp1b				GO:0099604	ligand-gated calcium channel activity	0.00035877	0.00252655	108256670/108257968/108264731/108270491/108270934/108275945/108276801	7
108266396	blue	crygs				GO:0015103	inorganic anion transmembrane transporter activity	0.000408706	0.00283823	108255560/108260804/108260895/108261301/108262858/108262944/108263434/108263467/108265753/108266088/108266101/108266900/108268386/108268622/108268623/108269080/108270744/108271515/108272370/108275213	20
108266650	blue	trim13				GO:0008509	anion transmembrane transporter activity	0.000422754	0.00289557	100528595/108254729/108255293/108255294/108255560/108259138/108260804/108260895/108261301/108262782/108262858/108262944/108263434/108263467/108264308/108265235/108265753/108266088/108266101/108266900/108266970/108268386/108268622/108268623/108269080/108269294/108270744/108271515/108272370/108272428/108274688/108275213/108275227/108276326/108276580/108278021	36
108266243	blue	LOC108266243				GO:0016247	channel regulator activity	0.000448574	0.00303091	108255371/108256230/108260897/108268350/108269634/108272395/108272562/108273130/108274487/108274573/108274869	11
108266240	blue	LOC108266240				GO:0072341	modified amino acid binding	0.00056022	0.0037348	108259142/108264032/108267940/108268453/108272263/108272614/108275410/108277523/108279515	9
108266230	blue	adcy5				GO:0005326	neurotransmitter transporter activity	0.000593222	0.00390278	100528595/108255293/108255294/108255560/108258410/108259138/108260804/108261301/108262949/108264308/108265235/108272428	12
108266089	blue	LOC108266089				GO:0015291	secondary active transmembrane transporter activity	0.000766658	0.0049783	108255293/108255294/108255560/108257567/108258410/108259138/108260511/108260804/108261301/108263467/108264308/108265235/108265753/108266088/108266101/108266970/108267129/108267603/108269811/108270450/108270573/108270744/108272428/108274443/108275213/108276326/108276580/108276844	28
108266700	blue	LOC108266700				GO:0004683	calmodulin-dependent protein kinase activity	0.000840426	0.00538735	108255068/108255499/108260461/108260541/108271991/108272257/108276228/108277079	8
108266830	blue	tmeff2				GO:0005251	delayed rectifier potassium channel activity	0.000912268	0.00570167	108259107/108264999/108265949/108271529/108275495/108275560	6
108266694	blue	LOC108266694				GO:0030553	cGMP binding	0.000912268	0.00570167	108255985/108260510/108264061/108265376/108273052/108275828	6
108266466	blue	LOC108266466				GO:0004935	adrenergic receptor activity	0.000934925	0.00577114	108259734/108262932/108269087/108275442/108276624/108278461/108278941	7
108266927	blue	pde1a				GO:0001540	amyloid-beta binding	0.00104946	0.00632207	108259324/108261075/108276879/108280418/108280601	5
108266169	blue	neurod1				GO:0035255	ionotropic glutamate receptor binding	0.00104946	0.00632207	108261864/108264607/108264858/108268998/108275614	5
108266288	blue	ttn				GO:0042277	peptide binding	0.00107751	0.00641373	108259324/108261075/108261365/108262849/108265010/108267332/108268135/108268504/108271541/108272144/108272445/108273210/108273454/108275588/108276879/108279435/108280208	17
108266290	blue	LOC108266290				GO:0008195	phosphatidate phosphatase activity	0.00128458	0.00755636	108262841/108270137/108270764/108274416/108275291/108277624	6
108266428	blue	LOC108266428				GO:0004383	guanylate cyclase activity	0.00160348	0.00911066	108260481/108262134/108267421/108271041/108278263	5
108266430	blue	LOC108266430				GO:0005388	calcium-transporting ATPase activity	0.00160348	0.00911066	108255227/108255227/108262771/108265719/108268426	5
108266386	blue	erbb4				GO:0098632	cell-cell adhesion mediator activity	0.00160348	0.00911066	108264676/108271577/108271629/108274497/108276224	5
108267030	blue	vwc2l				GO:0098631	cell adhesion mediator activity	0.00234555	0.0131773	108264676/108271577/108271629/108274497/108276224	5
108266207	blue	LOC108266207				GO:0042626	ATPase activity, coupled to transmembrane movement of substances	0.00291588	0.0161993	108254970/108255227/108255227/108256301/108256340/108256678/108259699/108261056/108261268/108262771/108265719/108266346/108266666/108268426/108274121/108274972/108275547/108275701	18
108266162	blue	nxph2				GO:0005227	calcium activated cation channel activity	0.00310823	0.0162407	108263740/108267996/108269493/108273798/108276576/108280396	6
108266178	blue	LOC108266178				GO:0022840	leak channel activity	0.00310823	0.0162407	108255318/108257634/108261241/108269658/108270317/108275507	6
108266081	blue	chaf1b				GO:0022841	potassium ion leak channel activity	0.00310823	0.0162407	108255318/108257634/108261241/108269658/108270317/108275507	6
108266278	blue	olig1				GO:0022842	narrow pore channel activity	0.00310823	0.0162407	108255318/108257634/108261241/108269658/108270317/108275507	6
108266655	blue	nalcn				GO:0042923	neuropeptide binding	0.00310823	0.0162407	108262849/108265010/108267332/108268135/108268504/108272445	6
108266656	blue	LOC108266656				GO:0045296	cadherin binding	0.00311821	0.0162407	108255255/108257253/108260504/108264771/108273491/108273705/108276558/108280183	8
108266692	blue	LOC108266692				GO:0005391	sodium:potassium-exchanging ATPase activity	0.00330894	0.0170564	108261056/108266346/108266666/108275701/108277440	5
108266761	blue	klf5				GO:0030551	cyclic nucleotide binding	0.0037574	0.0191704	108255985/108260510/108264061/108265376/108270575/108272556/108273052/108275828	8
108266871	blue	LOC108266871				GO:0015269	calcium-activated potassium channel activity	0.00413586	0.0208882	108263740/108267996/108273798/108276576	4
108266900	blue	glra2				GO:0008556	potassium-transporting ATPase activity	0.00452716	0.0224343	108261056/108266346/108266666/108275701/108277440	5
108267343	blue	nmnat2				GO:0015405	P-P-bond-hydrolysis-driven transmembrane transporter activity	0.00453172	0.0224343	108254970/108255227/108255227/108256301/108256340/108256678/108259699/108261056/108261268/108262771/108265719/108266346/108266666/108268426/108274121/108274972/108275547/108275701	18
108267265	blue	LOC108267265				GO:0044877	protein-containing complex binding	0.00482457	0.0236499	100528687/108254798/108254799/108256068/108256128/108257081/108258690/108259277/108259776/108260192/108260367/108260504/108261475/108261626/108261842/108262116/108262121/108262180/108262284/108262569/108262652/108262690/108262733/108262742/108262882/108263186/108263315/108263315/108263710/108263839/108263938/108264367/108264806/108265326/108266288/108266290/108266435/108266676/108267453/108267511…	46
108267167	blue	brinp2				GO:0015399	primary active transmembrane transporter activity	0.00493004	0.0239322	108254970/108255227/108255227/108256301/108256340/108256678/108259699/108261056/108261268/108262771/108265719/108266346/108266666/108268426/108274121/108274972/108275547/108275701	18
108267173	blue	astn1				GO:0070405	ammonium ion binding	0.00513357	0.0246806	108255560/108256564/108258410/108260984/108265922/108268103/108275761/108276543/108278464/108279208	10
108267149	blue	pappa2				GO:0015368	calcium:cation antiporter activity	0.00603336	0.0287303	108257567/108267603/108269811/108270450/108278532	5
108267268	blue	tnr				GO:0015171	amino acid transmembrane transporter activity	0.00622977	0.0293857	100528595/108254729/108255293/108255294/108259138/108260804/108261301/108262782/108264308/108265235/108269294/108272428	12
108267389	blue	LOC108267389				GO:0004620	phospholipase activity	0.00669483	0.0312843	108257669/108257913/108259894/108263034/108265040/108266656/108267602/108270284/108270307/108273837	10
108267815	blue	smarcd3				GO:0015293	symporter activity	0.00793493	0.0367358	108255293/108255294/108255560/108258410/108259138/108260804/108261301/108264308/108265235/108265753/108267129/108270573/108272428/108274443/108276326/108276580/108276844	17
108267145	blue	amph				GO:0005096	GTPase activator activity	0.00812098	0.0372522	108254706/108255208/108256109/108258486/108258593/108263648/108263673/108266199/108267077/108267520/108267667/108268661/108268692/108271835/108274007/108274024/108275864/108276080/108276388/108276524/108278310/108279018/108279291/108279387	24
108267170	blue	LOC108267170				GO:0015279	store-operated calcium channel activity	0.00866594	0.0390358	108274464/108276614/108278429/108279060	4
108267179	blue	LOC108267179				GO:0030159	receptor signaling complex scaffold activity	0.00866594	0.0390358	108254858/108255773/108264607/108264858	4
100304507	blue	LOC100304507
100304507	blue	LOC100304507
108268130	blue	LOC108268130
108268132	blue	LOC108268132
108268135	blue	LOC108268135
108268137	blue	rgs20
108268172	blue	cacnb2
108268174	blue	slc39a12
108268178	blue	hacd1
108268094	blue	clstn2
108267996	blue	LOC108267996
100528495	blue	st6galnac5
100528495	blue	st6galnac5
100304834	blue	LOC100304834
108268103	blue	htr5a
108267643	blue	LOC108267643
108267185	blue	LOC108267185
108267486	blue	LOC108267486
108267490	blue	LOC108267490
108267717	blue	LOC108267717
108267453	blue	LOC108267453
108267197	blue	LOC108267197
108268009	blue	sppl2b
108267239	blue	LOC108267239
108267511	blue	LOC108267511
108267332	blue	LOC108267332
100528522	blue	rgs20
108267267	blue	LOC108267267
108267577	blue	LOC108267577
108267515	blue	LOC108267515
108267516	blue	LOC108267516
108267165	blue	LOC108267165
108267830	blue	LOC108267830
108267697	blue	LOC108267697
108268294	blue	LOC108268294
108267410	blue	LOC108267410
108267613	blue	etnppl
108267201	blue	lgi2
108268063	blue	LOC108268063
108267204	blue	LOC108267204
108267160	blue	fgf11
108267797	blue	nlgn2
108267421	blue	LOC108267421
108267835	blue	LOC108267835
108267520	blue	LOC108267520
108267603	blue	LOC108267603
108267639	blue	LOC108267639
108268001	blue	nwd2
108267899	blue	tdrd7
108268335	blue	LOC108268335
108267633	blue	LOC108267633
108267535	blue	LOC108267535
108267542	blue	LOC108267542
108267554	blue	cd99l2
108267769	blue	nat16
108267164	blue	LOC108267164
108267129	blue	slc1a1
108267940	blue	syt4
108267925	blue	LOC108267925
108267506	blue	gal3st3
108267502	blue	actn3
108267184	blue	rpe65
108268325	blue	LOC108268325
108267250	blue	osbpl1a
108267725	blue	LOC108267725
108268235	blue	LOC108268235
108268242	blue	LOC108268242
108268213	blue	ptprn2
108268000	blue	abhd3
108267077	blue	LOC108267077
108269297	blue	LOC108269297
108268512	blue	LOC108268512
108269033	blue	ric3
108268661	blue	ric8a
108268596	blue	LOC108268596
108269325	blue	LOC108269325
108268433	blue	LOC108268433
108268571	blue	LOC108268571
108268414	blue	tenm1
108269120	blue	LOC108269120
108268492	blue	fam46d
108268459	blue	kiaa2022
108268859	blue	gria3
108269399	blue	nlgn3
108268504	blue	LOC108268504
108268564	blue	LOC108268564
108269309	blue	ablim3
108269252	blue	zdhhc9
108269189	blue	atp1b4
108269061	blue	kctd8
108268622	blue	gabra4
108268623	blue	LOC108268623
108268630	blue	lrp2bp
108268491	blue	LOC108268491
108269238	blue	cfl1
108268397	blue	LOC108268397
108268398	blue	fgf13
108269042	blue	LOC108269042
108268937	blue	acsl4
108269347	blue	LOC108269347
108269080	blue	glra1
108268502	blue	LOC108268502
108268931	blue	pde6a
108268532	blue	LOC108268532
108269349	blue	LOC108269349
108269167	blue	LOC108269167
108269173	blue	LOC108269173
108269174	blue	bend4
108269161	blue	erc1
108269050	blue	LOC108269050
108268426	blue	LOC108268426
108268695	blue	lrrn3
108268692	blue	LOC108268692
108269287	blue	efcab6
108269244	blue	ndrg4
108268451	blue	LOC108268451
108269117	blue	LOC108269117
108268998	blue	LOC108268998
108268453	blue	syt9
108268430	blue	dyrk4
108268488	blue	LOC108268488
108269294	blue	slc7a5
108268496	blue	slitrk4
108268469	blue	slitrk2
108269016	blue	LOC108269016
108268842	blue	reep2
108269401	blue	clcf1
108269184	blue	LOC108269184
108269057	blue	LOC108269057
108268546	blue	LOC108268546
108269087	blue	LOC108269087
108268400	blue	LOC108268400
108268435	blue	gria2
108269404	blue	LOC108269404
108268927	blue	LOC108268927
108268550	blue	LOC108268550
108269496	blue	LOC108269496
108270007	blue	fut9
108270379	blue	LOC108270379
108269522	blue	LOC108269522
108270090	blue	LOC108270090
108270414	blue	LOC108270414
108270039	blue	LOC108270039
108269719	blue	LOC108269719
108269707	blue	LOC108269707
108269963	blue	LOC108269963
100528142	blue	stmn4
100528142	blue	stmn4
108270137	blue	lpin1
108270480	blue	esrrg
108270210	blue	LOC108270210
108269869	blue	slc25a29
108269551	blue	begain
108269889	blue	dlk1
108270392	blue	prox1
108270282	blue	LOC108270282
108270034	blue	mdga2
100528996	blue	act2
108270193	blue	LOC108270193
108270491	blue	LOC108270491
108269960	blue	LOC108269960
108269614	blue	LOC108269614
108269634	blue	inafm2
108269616	blue	c9h15orf52
108269663	blue	LOC108269663
108270462	blue	ltk
108270439	blue	disp2
108270132	blue	eml1
108270303	blue	LOC108270303
108270331	blue	LOC108270331
108269460	blue	dtnb
108269547	blue	LOC108269547
108270450	blue	LOC108270450
108269488	blue	znf365
108269929	blue	LOC108269929
108269930	blue	reep1
108269485	blue	hspa4l
108269539	blue	otx2
108269558	blue	zdhhc22
108269493	blue	tmem63c
108269968	blue	LOC108269968
108269529	blue	tmem179
108270437	blue	LOC108270437
108269944	blue	LOC108269944
108270469	blue	akap6
108269480	blue	npas3
108269921	blue	LOC108269921
108269431	blue	LOC108269431
108270139	blue	LOC108270139
108269503	blue	LOC108269503
108269486	blue	LOC108269486
108269491	blue	LOC108269491
108270395	blue	LOC108270395
108270307	blue	plcb1
108270308	blue	LOC108270308
108270453	blue	sntg2
108269544	blue	LOC108269544
108269658	blue	kcnk10
108270053	blue	snx14
108269851	blue	gjd2
108269850	blue	LOC108269850
108269484	blue	unc79
108269548	blue	LOC108269548
108269441	blue	esrrb
108270483	blue	LOC108270483
108270317	blue	kcnk5
108269515	blue	lrfn2
108269546	blue	c9h2orf71
108270425	blue	LOC108270425
108269509	blue	ccdc177
108270095	blue	trnp1
108270038	blue	cldn23
108270284	blue	LOC108270284
108269588	blue	LOC108269588
108269832	blue	LOC108269832
108269497	blue	LOC108269497
108270417	blue	LOC108270417
100528687	blue	znf593
100528687	blue	znf593
108270119	blue	stac
108269593	blue	kbtbd11
108270146	blue	LOC108270146
108269602	blue	nphp1
108269811	blue	LOC108269811
108271346	blue	tub
108271359	blue	lmo1
108271337	blue	trim66
108271010	blue	LOC108271010
108271008	blue	LOC108271008
108270602	blue	LOC108270602
108271197	blue	dok4
108270694	blue	phlpp2
108270934	blue	LOC108270934
108270935	blue	LOC108270935
108270937	blue	LOC108270937
108270928	blue	eml6
108270571	blue	LOC108270571
108270596	blue	LOC108270596
108271218	blue	frmd5
108270727	blue	gpr137b
108270548	blue	ntrk3
108270706	blue	rlbp1
108271176	blue	ankdd1a
108270568	blue	kiaa1024
108271067	blue	arnt2
108271296	blue	tmc3
108270915	blue	lamp3
108270564	blue	gpr88
108270519	blue	LOC108270519
108271150	blue	ctxn1
108271250	blue	cers4
108270591	blue	LOC108270591
108270684	blue	LOC108270684
108270584	blue	LOC108270584
108271405	blue	pip5k1c
108270599	blue	hapln4
108271024	blue	cbarp
108270575	blue	hcn2
108270593	blue	LOC108270593
108271429	blue	LOC108271429
108271406	blue	nlgn1
108271148	blue	naaladl2
108270632	blue	LOC108270632
108271089	blue	rab3a
100528740	blue	tmem38a
108271285	blue	r3hdm4
108270573	blue	LOC108270573
108270655	blue	LOC108270655
108270563	blue	diras1
108270570	blue	apc2
108271041	blue	LOC108271041
108270589	blue	LOC108270589
108271402	blue	fam43a
108271325	blue	LOC108271325
108270728	blue	LOC108270728
108270734	blue	LOC108270734
108270744	blue	LOC108270744
108270736	blue	LOC108270736
108270772	blue	lgsn
108270755	blue	socs7
108270756	blue	LOC108270756
108270764	blue	plppr3
108270791	blue	LOC108270791
108270761	blue	shc2
108270782	blue	ccdc50
108270796	blue	LOC108270796
108271162	blue	mapk8ip1
108270557	blue	nell1
108270535	blue	LOC108270535
108270642	blue	LOC108270642
108270643	blue	LOC108270643
108271740	blue	LOC108271740
108271743	blue	LOC108271743
100304602	blue	LOC100304602
108272206	blue	LOC108272206
108272210	blue	b4galnt1
108271514	blue	gabrb3
108271515	blue	gabra5
108272172	blue	ptger3
108271921	blue	LOC108271921
108271649	blue	LOC108271649
108271525	blue	pou4f1
108271609	blue	LOC108271609
108271581	blue	LOC108271581
108271541	blue	LOC108271541
108272265	blue	mafa
108271858	blue	angptl3
108271775	blue	dnajc6
108271563	blue	LOC108271563
108272204	blue	lrrc7
108272144	blue	pex5l
108271827	blue	bivm
108271913	blue	ephx4
108271687	blue	barhl2
108271522	blue	rab6b
108271572	blue	frs3
108271510	blue	LOC108271510
108271866	blue	p4htm
108271634	blue	LOC108271634
108271493	blue	LOC108271493
108271520	blue	oxtr
108272171	blue	grm2
108271600	blue	LOC108271600
108271537	blue	LOC108271537
108271577	blue	LOC108271577
108271538	blue	lhfpl4
108271942	blue	LOC108271942
108271528	blue	LOC108271528
108271529	blue	LOC108271529
108272191	blue	ppm1j
108271835	blue	LOC108271835
108272196	blue	LOC108272196
108272198	blue	LOC108272198
108271616	blue	LOC108271616
108271575	blue	LOC108271575
108272148	blue	LOC108272148
108271991	blue	LOC108271991
108272134	blue	LOC108272134
108271592	blue	nxph4
108271880	blue	ddit3
108272124	blue	kif5a
108271553	blue	kcnq2
108271560	blue	LOC108271560
108271544	blue	cdh22
108272018	blue	LOC108272018
108271755	blue	slc12a5
108272263	blue	LOC108272263
108271927	blue	mybph
108272076	blue	LOC108272076
108272262	blue	LOC108272262
108271986	blue	LOC108271986
108272257	blue	LOC108272257
108271503	blue	LOC108271503
108271802	blue	rims4
108271770	blue	mmp24
108271978	blue	chl1
108271629	blue	LOC108271629
108272185	blue	LOC108272185
108271680	blue	LOC108271680
108272428	blue	LOC108272428
108272385	blue	LOC108272385
108273276	blue	tmem198
108272557	blue	LOC108272557
108273178	blue	asic4
108272339	blue	adam23
108273130	blue	LOC108273130
100528752	blue	bmerb1
108273352	blue	syngr1
108272395	blue	cacng2
108272445	blue	LOC108272445
108272343	blue	LOC108272343
100304775	blue	atg9a
108272349	blue	LOC108272349
108272356	blue	ccr7
100304600	blue	LOC100304600
108272447	blue	LOC108272447
108273153	blue	LOC108273153
108272367	blue	LOC108272367
108272897	blue	LOC108272897
108273265	blue	cygb
108272407	blue	LOC108272407
100528732	blue	anapc11
100528732	blue	anapc11
108272375	blue	cbx8
108272928	blue	rhot1
108272536	blue	LOC108272536
108272543	blue	LOC108272543
108272548	blue	fopnl
108272677	blue	LOC108272677
100304501	blue	npy
108272723	blue	kat2b
108272347	blue	LOC108272347
108272350	blue	LOC108272350
108272556	blue	hcn3
108272411	blue	tekt2
108273342	blue	LOC108273342
108272430	blue	LOC108272430
108272562	blue	LOC108272562
108272392	blue	LOC108272392
108272955	blue	LOC108272955
108273361	blue	LOC108273361
108272370	blue	LOC108272370
108272563	blue	LOC108272563
108273261	blue	LOC108273261
108272914	blue	LOC108272914
108272369	blue	LOC108272369
108273061	blue	LOC108273061
108273070	blue	LOC108273070
108272426	blue	LOC108272426
108272393	blue	necab1
100528468	blue	agr2
108272379	blue	LOC108272379
108273322	blue	LOC108273322
108273343	blue	ube2ql1
108273306	blue	gabbr1
108272579	blue	LOC108272579
108273312	blue	rbm43
108272614	blue	LOC108272614
108272626	blue	LOC108272626
108272465	blue	LOC108272465
100304598	blue	LOC100304598
108272803	blue	LOC108272803
108272839	blue	LOC108272839
108272819	blue	LOC108272819
108273011	blue	hlf
108272988	blue	LOC108272988
108273052	blue	LOC108273052
108272399	blue	LOC108272399
108272505	blue	LOC108272505
108272504	blue	LOC108272504
108273860	blue	LOC108273860
108273604	blue	LOC108273604
108273528	blue	LOC108273528
108273620	blue	hmx3
108273603	blue	chst15
108273462	blue	ca10
108273444	blue	rnf157
108274332	blue	LOC108274332
108274265	blue	rgs7
108274093	blue	psd
108273475	blue	jakmip3
108273712	blue	dpysl4
108273714	blue	LOC108273714
108273564	blue	LOC108273564
108274368	blue	LOC108274368
108273954	blue	LOC108273954
108274166	blue	LOC108274166
108274097	blue	spock2
108273491	blue	LOC108273491
108273705	blue	LOC108273705
108273706	blue	LOC108273706
108273492	blue	LOC108273492
108273477	blue	LOC108273477
108274051	blue	LOC108274051
108274254	blue	LOC108274254
108274114	blue	tcf7l2
108273677	blue	LOC108273677
108273400	blue	tbkbp1
108274057	blue	cdk5r1
108274372	blue	dusp3
108273767	blue	LOC108273767
108273539	blue	LOC108273539
108274361	blue	kctd17
108273479	blue	csdc2
108273445	blue	LOC108273445
108274240	blue	shisa9
108274201	blue	LOC108274201
108273658	blue	cyth3
108274291	blue	hectd2
108273448	blue	LOC108273448
108273509	blue	LOC108273509
108273473	blue	LOC108273473
108273454	blue	glp2r
108273750	blue	LOC108273750
108273415	blue	fam13c
108273837	blue	21815227,.
108274024	blue	LOC108274024
108274141	blue	LOC108274141
100304603	blue	scn4a
108274153	blue	LOC108274153
108273514	blue	LOC108273514
108273574	blue	LOC108273574
100528318	blue	25778586,.
108273494	blue	LOC108273494
108274005	blue	LOC108274005
108274007	blue	LOC108274007
108274121	blue	LOC108274121
108273595	blue	neurod2
108273453	blue	LOC108273453
108273771	blue	LOC108273771
108273772	blue	LOC108273772
108274353	blue	grid1
108274871	blue	LOC108274871
108275257	blue	fam135b
108274550	blue	LOC108274550
108274477	blue	sncb
108274667	blue	LOC108274667
108274950	blue	tnip1
108274660	blue	c14h5orf24
108274487	blue	LOC108274487
108274509	blue	LOC108274509
108275213	blue	LOC108275213
108275104	blue	LOC108275104
108274523	blue	gnb5
108275367	blue	LOC108275367
108274589	blue	LOC108274589
108274519	blue	LOC108274519
108275097	blue	ppm1h
108275274	blue	pnpla8
108275444	blue	LOC108275444
108274525	blue	pdzrn4
108275143	blue	tmem117
108274449	blue	nell2
108274687	blue	srpk2
108274756	blue	LOC108274756
108275320	blue	LOC108275320
108274497	blue	LOC108274497
108275327	blue	LOC108275327
108274522	blue	asb15
108275236	blue	gpr37
108274531	blue	grm8
108275309	blue	lamb1
108275340	blue	LOC108275340
108275269	blue	cib2
108275239	blue	sema7a
108275408	blue	islr2
108275409	blue	stra6
108275343	blue	nr2e3
108275271	blue	ano3
108274534	blue	LOC108274534
108274738	blue	kif21a
108274474	blue	LOC108274474
108274520	blue	LOC108274520
108275286	blue	LOC108275286
108275054	blue	gpr22
108274443	blue	slc1a2
108275064	blue	cd44
108275419	blue	lrrc4c
108274972	blue	abcc8
108275076	blue	b4galnt4
108275078	blue	LOC108275078
108275244	blue	LOC108275244
108274503	blue	tlx3
108274464	blue	LOC108274464
108275110	blue	LOC108275110
108275111	blue	LOC108275111
108275117	blue	LOC108275117
108275114	blue	LOC108275114
108274574	blue	LOC108274574
108274576	blue	LOC108274576
108274579	blue	LOC108274579
108275059	blue	LOC108275059
108274580	blue	LOC108274580
108274581	blue	LOC108274581
108274507	blue	LOC108274507
108275377	blue	spock1
108274483	blue	LOC108274483
108274673	blue	LOC108274673
108274536	blue	kctd18
108275442	blue	LOC108275442
108274468	blue	gabrb2
108275227	blue	LOC108275227
108275229	blue	LOC108275229
108274683	blue	LOC108274683
108275438	blue	ap3b2
108275410	blue	syt12
108274455	blue	chrm2
108275312	blue	LOC108275312
108274746	blue	nrip2
108276228	blue	camk1g
108276072	blue	atp9a
108276159	blue	tshz2
108276388	blue	LOC108276388
108275945	blue	LOC108275945
108276258	blue	gdap1l1
108275864	blue	LOC108275864
108276171	blue	marchf9
108276173	blue	LOC108276173
108275848	blue	dnajc16
108275526	blue	ppp1r14c
108275473	blue	LOC108275473
108275533	blue	LOC108275533
108276020	blue	LOC108276020
108276197	blue	LOC108276197
108275964	blue	LOC108275964
108275732	blue	LOC108275732
108276254	blue	LOC108276254
108276277	blue	kiaa1755
108276141	blue	tgm2
108276224	blue	vstm2l
108275803	blue	LOC108275803
108275466	blue	LOC108275466
108275515	blue	LOC108275515
108275603	blue	LOC108275603
108275555	blue	LOC108275555
108275724	blue	8044531,.
108275725	blue	LOC108275725
108275828	blue	cnga1
108276379	blue	LOC108276379
108275614	blue	LOC108275614
108275701	blue	atp1b2
108276014	blue	znf512b
108276489	blue	LOC108276489
108276482	blue	LOC108276482
108275875	blue	sulf2
108275565	blue	xkr7
108275588	blue	oprl1
108276136	blue	pcmtd2
108276168	blue	snph
108276248	blue	LOC108276248
108276180	blue	LOC108276180
108275634	blue	bhlhe23
108276080	blue	LOC108276080
108276494	blue	LOC108276494
108275547	blue	LOC108275547
108276285	blue	LOC108276285
108275886	blue	rpl22
108275577	blue	ano7p1
108275582	blue	LOC108275582
108275583	blue	LOC108275583
108276122	blue	LOC108276122
108276464	blue	LOC108276464
108275949	blue	mip
100304804	blue	LOC100304804
108276290	blue	l1cam
108275646	blue	smc1a
108276429	blue	cort
100528595	blue	ghc1
108276460	blue	LOC108276460
108275777	blue	LOC108275777
108275507	blue	LOC108275507
108275801	blue	c15h20orf24
108276320	blue	LOC108276320
108276336	blue	LOC108276336
108276326	blue	LOC108276326
108276327	blue	LOC108276327
108276879	blue	LOC108276879
108276830	blue	fam163b
108276739	blue	gpr21
108276854	blue	itga2
108277294	blue	LOC108277294
108277295	blue	LOC108277295
108276585	blue	LOC108276585
108276624	blue	LOC108276624
108277094	blue	LOC108277094
108276555	blue	LOC108276555
108277360	blue	prkab1
108276612	blue	phf24
108277176	blue	rnf208
108277034	blue	ywhah
108277250	blue	gnaz
108276576	blue	LOC108276576
108276600	blue	gfra2
108276532	blue	LOC108276532
108277083	blue	scd5
108276597	blue	diras2
108277178	blue	nrg1
108276783	blue	purg
108277158	blue	LOC108277158
108276669	blue	ctxn3
108277322	blue	dmpk
108277280	blue	LOC108277280
108276644	blue	LOC108276644
108276543	blue	LOC108276543
108277327	blue	LOC108277327
108276627	blue	LOC108276627
108277074	blue	LOC108277074
108277077	blue	rnasek
108276775	blue	dlg2
108277314	blue	LOC108277314
108277316	blue	LOC108277316
108277233	blue	fez1
108276561	blue	dclk1
108277352	blue	nbea
108276598	blue	hunk
108276924	blue	LOC108276924
108276614	blue	trpc4
108277301	blue	grm5
108276837	blue	LOC108276837
108277057	blue	LOC108277057
108276812	blue	LOC108276812
108276519	blue	LOC108276519
108276580	blue	LOC108276580
108276603	blue	rph3a
108277218	blue	LOC108277218
108276722	blue	rilpl1
108276728	blue	LOC108276728
108276594	blue	dusp26
108277079	blue	camk2b
108276897	blue	LOC108276897
108276902	blue	mrpl49
108276802	blue	LOC108276802
108276808	blue	LOC108276808
108276805	blue	LOC108276805
108276801	blue	LOC108276801
108277319	blue	LOC108277319
108277344	blue	LOC108277344
108276785	blue	LOC108276785
108276794	blue	LOC108276794
108276791	blue	LOC108276791
108276792	blue	LOC108276792
108277182	blue	LOC108277182
108276668	blue	LOC108276668
108276596	blue	LOC108276596
108276601	blue	kirrel3
108276861	blue	glb1l2
108276863	blue	LOC108276863
108277288	blue	LOC108277288
108276915	blue	LOC108276915
108276571	blue	LOC108276571
108277236	blue	LOC108277236
108276844	blue	slc1a3
108276558	blue	LOC108276558
108277273	blue	LOC108277273
108276524	blue	LOC108276524
108276712	blue	LOC108276712
108278073	blue	LOC108278073
108278069	blue	LOC108278069
108278021	blue	slc6a20
108278033	blue	cdk14
108277537	blue	LOC108277537
108277553	blue	LOC108277553
108277981	blue	LOC108277981
108278248	blue	mab21l1
108278217	blue	nrip1
108277647	blue	kbtbd3
108278263	blue	LOC108278263
108277442	blue	wscd1
108277565	blue	LOC108277565
108278106	blue	LOC108278106
108277567	blue	LOC108277567
108278116	blue	aplp1
108278112	blue	LOC108278112
108277624	blue	LOC108277624
108277514	blue	LOC108277514
108277520	blue	LOC108277520
108277941	blue	ankrd13b
108277464	blue	LOC108277464
108277440	blue	LOC108277440
108277456	blue	LOC108277456
108277506	blue	cadm2
108277525	blue	npas1
108277614	blue	LOC108277614
108277950	blue	LOC108277950
100381214	blue	sst1
108278337	blue	LOC108278337
108277953	blue	LOC108277953
108277896	blue	LOC108277896
108278322	blue	clip3
108277511	blue	LOC108277511
108277875	blue	LOC108277875
108277521	blue	tbx4
108277933	blue	LOC108277933
108277965	blue	rtn4rl1
108277674	blue	LOC108277674
108277466	blue	tusc5
108278186	blue	LOC108278186
108277427	blue	LOC108277427
108277597	blue	LOC108277597
108278373	blue	LOC108278373
108278310	blue	LOC108278310
108277989	blue	LOC108277989
108277467	blue	LOC108277467
108277418	blue	wbscr17
108277449	blue	LOC108277449
108277794	blue	scn4b
108277796	blue	scn2b
108277461	blue	LOC108277461
108278395	blue	dpf1
108277857	blue	LOC108277857
108277855	blue	kcnj13
108277615	blue	LOC108277615
108277841	blue	LOC108277841
108277753	blue	tmem25
108277523	blue	gap43
108277961	blue	lsamp
108277948	blue	LOC108277948
108277949	blue	fam131a
108278856	blue	LOC108278856
108279079	blue	jakmip2
108278535	blue	LOC108278535
108278684	blue	LOC108278684
108278458	blue	st8sia5
108279271	blue	LOC108279271
108278490	blue	LOC108278490
108279167	blue	LOC108279167
108278560	blue	LOC108278560
108278986	blue	stxbp1
108279088	blue	LOC108279088
108278496	blue	celf4
108278967	blue	ube2r2
108279303	blue	pcsk1
108278604	blue	LOC108278604
108278534	blue	LOC108278534
108278521	blue	LOC108278521
108278431	blue	st8sia3
108278438	blue	LOC108278438
108278484	blue	LOC108278484
108278498	blue	LOC108278498
108278475	blue	LOC108278475
108278444	blue	LOC108278444
108278872	blue	LOC108278872
108278590	blue	LOC108278590
108279351	blue	LOC108279351
108278566	blue	LOC108278566
108279306	blue	LOC108279306
108279230	blue	gng3
108278883	blue	LOC108278883
108278532	blue	LOC108278532
108278567	blue	LOC108278567
108278958	blue	LOC108278958
108278962	blue	LOC108278962
108278499	blue	LOC108278499
108278461	blue	adra1b
108278912	blue	LOC108278912
108278489	blue	LOC108278489
108279291	blue	LOC108279291
108279262	blue	LOC108279262
108278729	blue	caln1
108278956	blue	LOC108278956
108278607	blue	LOC108278607
108279332	blue	usp28
108279060	blue	trpc6
108279194	blue	LOC108279194
108279357	blue	LOC108279357
108279368	blue	LOC108279368
108279387	blue	elmod1
108279377	blue	chrdl2
108278718	blue	camkk2
108278529	blue	LOC108278529
108279241	blue	nefm
108278540	blue	LOC108278540
108278464	blue	htr1a
108278599	blue	bhmg1
108279235	blue	qpctl
108279086	blue	LOC108279086
108278978	blue	LOC108278978
108279190	blue	fgfr4
108278518	blue	LOC108278518
108279282	blue	prrg3
108278924	blue	LOC108278924
108279094	blue	LOC108279094
108278536	blue	LOC108278536
108278760	blue	pigs
108279208	blue	LOC108279208
108278941	blue	LOC108278941
108278939	blue	LOC108278939
108278509	blue	LOC108278509
108279249	blue	kctd16
108278672	blue	LOC108278672
108278679	blue	LOC108278679
108278676	blue	LOC108278676
108279538	blue	phtf2
108279529	blue	LOC108279529
108279581	blue	LOC108279581
108279613	blue	LOC108279613
108280134	blue	lrtm2
108279829	blue	LOC108279829
108280076	blue	LOC108280076
108280074	blue	lmod2
108280061	blue	LOC108280061
108280081	blue	rab3ip
108280090	blue	LOC108280090
100528302	blue	ost4
100528965	blue	mapre3
100528965	blue	mapre3
108279510	blue	LOC108279510
108279885	blue	LOC108279885
108279519	blue	gpr19
108279673	blue	LOC108279673
108279452	blue	slc16a7
108279994	blue	LOC108279994
108279511	blue	LOC108279511
108279435	blue	trhde
108280147	blue	LOC108280147
108279468	blue	iqsec3
108280145	blue	LOC108280145
108280146	blue	abcd2
108279524	blue	LOC108279524
108280029	blue	LOC108280029
108280014	blue	LOC108280014
108280052	blue	dgki
108279925	blue	tbc1d30
108280040	blue	strip2
108279957	blue	ppp1r3a
108279760	blue	mgst1
100528645	blue	lmo3
100528645	blue	lmo3
108280127	blue	tmem178b
108279962	blue	LOC108279962
108279515	blue	syt10
108280120	blue	LOC108280120
108279444	blue	kcnd2
108279781	blue	LOC108279781
108279874	blue	LOC108279874
108279776	blue	chst11
100528909	blue	sult4a1
108279602	blue	LOC108279602
108279646	blue	lhfpl3
108279470	blue	ppfia2
108279501	blue	LOC108279501
108279491	blue	LOC108279491
108280498	blue	LOC108280498
108280501	blue	LOC108280501
108280672	blue	dlgap1
108280183	blue	LOC108280183
108280247	blue	LOC108280247
108280231	blue	LOC108280231
108280642	blue	LOC108280642
108280440	blue	xkr4
108280765	blue	hhatl
108280844	blue	LOC108280844
108280881	blue	LOC108280881
108280598	blue	LOC108280598
108280786	blue	sh2b2
108280849	blue	stx1a
108280228	blue	faxc
108280197	blue	shox2
108280887	blue	LOC108280887
108280601	blue	bace1
108280251	blue	LOC108280251
108280726	blue	camk2n2
108280215	blue	scg2
108280424	blue	LOC108280424
108280423	blue	LOC108280423
108280236	blue	kcnq3
108280230	blue	adcy8
108280584	blue	LOC108280584
108280427	blue	LOC108280427
108280428	blue	LOC108280428
108280623	blue	LOC108280623
108280625	blue	LOC108280625
108280861	blue	LOC108280861
108280188	blue	LOC108280188
108280913	blue	LOC108280913
108280350	blue	LOC108280350
108280344	blue	LOC108280344
108280348	blue	cadm3
108280524	blue	pde4dip
108280702	blue	LOC108280702
108280868	blue	LOC108280868
108280232	blue	LOC108280232
108280873	blue	piezo2
108280240	blue	napg
108280212	blue	LOC108280212
108280589	blue	LOC108280589
108280254	blue	LOC108280254
108280165	blue	LOC108280165
108280566	blue	LOC108280566
108280696	blue	LOC108280696
108280244	blue	lrrc24
108280208	blue	LOC108280208
108280937	blue	LOC108280937
108280656	blue	LOC108280656
108280576	blue	LOC108280576
108280711	blue	LOC108280711
108280226	blue	LOC108280226
108280720	blue	LOC108280720
108280728	blue	LOC108280728
108280483	blue	LOC108280483
108280905	blue	LOC108280905
108280308	blue	amer3
108280301	blue	arhgef4
108280418	blue	LOC108280418
108255136	blue	LOC108255136
108281035	blue	LOC108281035
108281037	blue	LOC108281037
108281085	blue	LOC108281085
108281088	blue	LOC108281088
108254706	blue	LOC108254706
108254801	blue	LOC108254801
108254800	blue	LOC108254800
108281040	blue	LOC108281040
108254799	blue	LOC108254799
108254798	blue	LOC108254798
108254802	blue	cacna2d2
108254727	blue	LOC108254727
108254729	blue	slc38a3
108255068	blue	camkv
108280984	blue	LOC108280984
108255255	blue	LOC108255255
108254847	blue	LOC108254847
108255079	blue	LOC108255079
108280970	blue	LOC108280970
108281019	blue	lrrn2
108254787	blue	LOC108254787
108254788	blue	elmo2
108255208	blue	agap2
108281005	blue	nckap5l
108255161	blue	LOC108255161
108255101	blue	LOC108255101
108255056	blue	errfi1
108255285	blue	dnajc11
108254811	blue	camta1
108254812	blue	per3
108254814	blue	LOC108254814
108254988	blue	slc45a1
108281016	blue	epha8
108281025	blue	LOC108281025
108255298	blue	LOC108255298
108254891	blue	LOC108254891
108280983	blue	chd5
108255204	blue	LOC108255204
108254751	blue	abhd6
108254752	blue	dnase1l3
108254970	blue	LOC108254970
108254906	blue	amigo3
108280992	blue	LOC108280992
108255089	blue	manf
108254858	blue	grip2
108281015	blue	LOC108281015
108281011	blue	podxl2
108255276	blue	asic1
108255294	blue	slc6a1
108255293	blue	slc6a11
108255227	blue	atp2b2
108255267	blue	LOC108255267
108255234	blue	prph
108254774	blue	LOC108254774
108281022	blue	LOC108281022
108255482	blue	rnf215
108255398	blue	srrm4
108255324	blue	LOC108255324
108255454	blue	LOC108255454
108256041	blue	fbxo21
108255423	blue	p2rx2
108255759	blue	LOC108255759
108255772	blue	npdc1
108255351	blue	nsmf
108255499	blue	LOC108255499
108255502	blue	LOC108255502
108255861	blue	parp8
108255318	blue	tmem175
108255985	blue	prkg2
108255386	blue	prdm8
108255348	blue	tmem8b
108255872	blue	LOC108255872
108255688	blue	ssbp2
108256068	blue	edil3
108255865	blue	mef2c
108256070	blue	LOC108256070
108255392	blue	LOC108255392
108255910	blue	LOC108255910
108256076	blue	olfm1
108255331	blue	rasgrf2
108255354	blue	LOC108255354
108255990	blue	cmya5
108255881	blue	LOC108255881
108256011	blue	svop
108255355	blue	rorb
108255368	blue	LOC108255368
108255319	blue	unc5d
108255372	blue	zmat4
108255600	blue	dhfr
108255560	blue	LOC108255560
108255567	blue	LOC108255567
108255573	blue	LOC108255573
108255629	blue	mybbp1a
108255420	blue	egflam
108255433	blue	foxn4
108256229	blue	pou6f2
108256453	blue	LOC108256453
108256201	blue	cbln2
108256098	blue	gdap1
108256670	blue	LOC108256670
100303714	blue	kcnb2
108256301	blue	LOC108256301
108256146	blue	gpr12
108256525	blue	lnx2
108256123	blue	c23h8orf34
108256479	blue	LOC108256479
108256478	blue	LOC108256478
108256111	blue	map7d2
108256257	blue	bhlhe22
108256564	blue	pcyt1b
108256725	blue	amer2
108256672	blue	ptchd1
108256106	blue	LOC108256106
108256568	blue	LOC108256568
108256678	blue	LOC108256678
108256145	blue	kcns2
108256284	blue	LOC108256284
108256422	blue	frrs1l
108256401	blue	LOC108256401
108256726	blue	LOC108256726
108256696	blue	zfpm2
108256519	blue	adam22
108256127	blue	rundc3b
108256729	blue	LOC108256729
100304640	blue	hamp
100304640	blue	hamp
108256465	blue	LOC108256465
108256654	blue	LOC108256654
108256340	blue	tap1
108256711	blue	ica1
108256171	blue	sv2a
108256195	blue	apoa2
108256109	blue	LOC108256109
108256128	blue	LOC108256128
108256312	blue	LOC108256312
108256561	blue	LOC108256561
108256230	blue	LOC108256230
108256325	blue	LOC108256325
108257009	blue	LOC108257009
108257447	blue	cpne4
108257461	blue	LOC108257461
108257238	blue	rad21
108257402	blue	csmd3
108257216	blue	grina
108257336	blue	samd12
108257335	blue	LOC108257335
108257142	blue	tfap2e
108256761	blue	c24h1orf216
108257265	blue	syngr3
108256775	blue	slc29a4
108256946	blue	mmd2
108256865	blue	LOC108256865
108256792	blue	elfn1
108257099	blue	snn
108256776	blue	hs3st4
108256804	blue	LOC108256804
108256821	blue	baiap3
108256975	blue	LOC108256975
108256978	blue	LOC108256978
108257056	blue	ahdc1
108257173	blue	fbxl2
108256772	blue	plekho1
108257352	blue	gatad2b
108257369	blue	LOC108257369
108257487	blue	dlgap3
108257081	blue	ppp1r9a
108257504	blue	dync1i1
108256758	blue	stmn2
108256973	blue	znf704
108256784	blue	hpca
100528266	blue	5nt1a
100528266	blue	5nt1a
108256862	blue	LOC108256862
108256931	blue	LOC108256931
108256801	blue	lrrc3b
108257131	blue	LOC108257131
108256781	blue	olfm2
108256874	blue	LOC108256874
108257393	blue	LOC108257393
108257034	blue	LOC108257034
108257276	blue	LOC108257276
108257306	blue	ncald
108257109	blue	samd14
108257023	blue	stx1b
108257253	blue	LOC108257253
108257254	blue	LOC108257254
108258197	blue	LOC108258197
108258208	blue	LOC108258208
108258205	blue	LOC108258205
108257634	blue	LOC108257634
108257665	blue	LOC108257665
108257672	blue	LOC108257672
108257687	blue	LOC108257687
108257669	blue	ddhd1
108257913	blue	LOC108257913
108257551	blue	chga
108258097	blue	asb2
108258117	blue	ppp4r4
108258118	blue	LOC108258118
108257555	blue	LOC108257555
108257577	blue	mthfd1
108257583	blue	gpr176
108258171	blue	LOC108258171
108257877	blue	slc35f1
108258241	blue	fam184a
108257610	blue	pkib
108257615	blue	clvs2
108258175	blue	LOC108258175
108258056	blue	LOC108258056
108257865	blue	cldn20
108258245	blue	LOC108258245
108257746	blue	LOC108257746
108257734	blue	LOC108257734
108257735	blue	LOC108257735
108257745	blue	snap25
108257558	blue	LOC108257558
108258100	blue	LOC108258100
108257920	blue	clock
108257906	blue	kiaa1211
108257795	blue	dnm3
108257957	blue	scrn2
108258140	blue	dab1
108257922	blue	dhcr24
108257544	blue	LOC108257544
108257513	blue	LOC108257513
108258067	blue	LOC108258067
108257569	blue	LOC108257569
108257662	blue	LOC108257662
108257846	blue	LOC108257846
108257851	blue	LOC108257851
108258179	blue	klhl29
108258064	blue	LOC108258064
108258019	blue	LOC108258019
108258041	blue	LOC108258041
108257526	blue	pak5
108258102	blue	LOC108258102
108257655	blue	LOC108257655
108257614	blue	c25h14orf37
108257717	blue	filip1
108257567	blue	slc24a4
108257619	blue	LOC108257619
108257543	blue	LOC108257543
108257648	blue	gphn
108257622	blue	tmem151b
108257549	blue	LOC108257549
108257548	blue	LOC108257548
108257782	blue	ccr6
108257609	blue	LOC108257609
108257998	blue	allc
108258057	blue	LOC108258057
108258086	blue	scg5
108257968	blue	ryr3
108257896	blue	LOC108257896
108257564	blue	LOC108257564
108257546	blue	ptchd4
108258910	blue	trim2
108258284	blue	LOC108258284
108258690	blue	LOC108258690
108258314	blue	LOC108258314
100528754	blue	mle3
108258386	blue	slitrk5
108258480	blue	slitrk1
108258402	blue	LOC108258402
108258371	blue	LOC108258371
108258362	blue	LOC108258362
108258372	blue	LOC108258372
108258405	blue	LOC108258405
108258873	blue	LOC108258873
108258700	blue	LOC108258700
108258595	blue	dusp27
108258297	blue	LOC108258297
108258345	blue	LOC108258345
108258331	blue	LOC108258331
108258320	blue	cryaa
108259029	blue	LOC108259029
108259015	blue	rab9a
108258305	blue	LOC108258305
108258286	blue	LOC108258286
108258285	blue	LOC108258285
108258896	blue	neurl1
108259046	blue	kcnrg
108258990	blue	mcf2l
108258932	blue	septin3
108258486	blue	LOC108258486
108258493	blue	LOC108258493
108259034	blue	c26h3orf70
108259070	blue	LOC108259070
108258984	blue	LOC108258984
108258295	blue	nlgn4x
108258992	blue	prkx
108258410	blue	LOC108258410
108258529	blue	LOC108258529
108258518	blue	LOC108258518
108258624	blue	LOC108258624
108258997	blue	srd5a2
108258467	blue	LOC108258467
108258460	blue	LOC108258460
108258444	blue	LOC108258444
108258341	blue	prkaca
108258713	blue	LOC108258713
108258730	blue	LOC108258730
108258426	blue	LOC108258426
108258764	blue	LOC108258764
100528288	blue	vstm2b
108259112	blue	neto2
108259355	blue	LOC108259355
108259123	blue	lrp3
108259140	blue	LOC108259140
108259104	blue	bdnf
108259132	blue	LOC108259132
108259138	blue	LOC108259138
108259107	blue	LOC108259107
108259277	blue	coro2b
108259147	blue	LOC108259147
108259467	blue	LOC108259467
108259376	blue	znf536
108259668	blue	mtss1l
108259198	blue	LOC108259198
108259196	blue	LOC108259196
108259674	blue	LOC108259674
108259330	blue	LOC108259330
108259301	blue	map1a
108259324	blue	apba2
108259571	blue	c1qtnf4
108259214	blue	chrm4
108259679	blue	LOC108259679
108259142	blue	syt13
108259519	blue	13777225,.
108259510	blue	LOC108259510
108259477	blue	LOC108259477
108259480	blue	LOC108259480
108259544	blue	LOC108259544
108259166	blue	LOC108259166
108259494	blue	adarb1
108259506	blue	krt222
100528254	blue	prv7
108259390	blue	rbm20
108259425	blue	LOC108259425
108259416	blue	LOC108259416
108259241	blue	LOC108259241
108259620	blue	LOC108259620
108259181	blue	grpr
108259602	blue	filip1l
108259134	blue	lcor
108259119	blue	LOC108259119
108260011	blue	arhgef9
108260012	blue	gab3
108260028	blue	LOC108260028
108260033	blue	LOC108260033
108259765	blue	LOC108259765
108260001	blue	LOC108260001
108260004	blue	LOC108260004
100304493	blue	LOC100304493
108259863	blue	LOC108259863
108259865	blue	pafah1b2
108259947	blue	LOC108259947
108259952	blue	LOC108259952
108260367	blue	LOC108260367
108260230	blue	LOC108260230
108259734	blue	LOC108259734
108259747	blue	nrgn
108259736	blue	LOC108259736
108260420	blue	LOC108260420
108259883	blue	specc1
108259776	blue	LOC108259776
108260309	blue	LOC108260309
108259912	blue	usp20
108259699	blue	LOC108259699
108260316	blue	LOC108260316
108260315	blue	LOC108260315
108260451	blue	pip5kl1
108259735	blue	srrm3
108260041	blue	LOC108260041
108260326	blue	LOC108260326
108260433	blue	LOC108260433
108259918	blue	sipa1
108259745	blue	LOC108259745
108260020	blue	LOC108260020
108259739	blue	LOC108259739
108260461	blue	camk4
108260086	blue	LOC108260086
108259724	blue	LOC108259724
108260149	blue	nacc2
108260176	blue	LOC108260176
108260192	blue	LOC108260192
108260165	blue	LOC108260165
108260157	blue	LOC108260157
108260126	blue	LOC108260126
108259799	blue	LOC108259799
108260541	blue	LOC108260541
108260557	blue	LOC108260557
108260676	blue	LOC108260676
108260690	blue	LOC108260690
108260897	blue	LOC108260897
108260950	blue	LOC108260950
108260984	blue	LOC108260984
108260895	blue	LOC108260895
108260487	blue	LOC108260487
108260960	blue	gpr75
108260555	blue	smim18
108260830	blue	prom1
108260675	blue	LOC108260675
108261010	blue	adgrb3
108260767	blue	col19a1
108260989	blue	LOC108260989
108260544	blue	LOC108260544
108260538	blue	LOC108260538
108260876	blue	kcnip2
108260927	blue	pea15
108260947	blue	LOC108260947
108260803	blue	LOC108260803
108260483	blue	LOC108260483
108261005	blue	LOC108261005
108260579	blue	LOC108260579
108260821	blue	LOC108260821
108260476	blue	elavl2
108261007	blue	LOC108261007
108260725	blue	ccdc88a
108260504	blue	ctnna2
108260505	blue	lrrtm1
108260511	blue	slc9b2
108260510	blue	LOC108260510
108260622	blue	LOC108260622
108260996	blue	LOC108260996
108260592	blue	LOC108260592
108260481	blue	gucy1a3
108261014	blue	LOC108261014
108261056	blue	LOC108261056
108261176	blue	LOC108261176
108261268	blue	LOC108261268
108261275	blue	LOC108261275
108261404	blue	LOC108261404
108261414	blue	LOC108261414
108261416	blue	LOC108261416
108261437	blue	LOC108261437
108261476	blue	LOC108261476
108261475	blue	LOC108261475
108261488	blue	LOC108261488
108261508	blue	LOC108261508
108261569	blue	LOC108261569
108261601	blue	LOC108261601
108261626	blue	LOC108261626
108261651	blue	LOC108261651
108261696	blue	LOC108261696
108261728	blue	LOC108261728
108261748	blue	LOC108261748
108261759	blue	LOC108261759
108261842	blue	LOC108261842
108261864	blue	LOC108261864
108261877	blue	LOC108261877
108261882	blue	LOC108261882
108261883	blue	LOC108261883
108261909	blue	LOC108261909
108261969	blue	LOC108261969
108262036	blue	LOC108262036
108262047	blue	LOC108262047
108262054	blue	LOC108262054
108262066	blue	LOC108262066
108262103	blue	LOC108262103
108262116	blue	LOC108262116
108262121	blue	LOC108262121
108262146	blue	LOC108262146
108262180	blue	LOC108262180
108262277	blue	LOC108262277
108262284	blue	LOC108262284
108262324	blue	LOC108262324
108262369	blue	LOC108262369
108262407	blue	LOC108262407
108262442	blue	LOC108262442
108262495	blue	LOC108262495
108262569	blue	LOC108262569
108262575	blue	LOC108262575
108262581	blue	lect2
108262587	blue	LOC108262587
108262604	blue	LOC108262604
108262652	blue	LOC108262652
108262690	blue	LOC108262690
108262716	blue	LOC108262716
108262733	blue	LOC108262733

## Sheet: pink_module
Genes list of grey specific module						Gene ontology enrichment of the coexpressed genes in pink module
Gene_id	ModuleColors	Gene name				Cellular component
108263562	pink	LOC108263562				GO ID	Description	pvalue	qvalue	gene NCBI ID	Count
108270999	pink	LOC108270999				GO:0005840	ribosome	0.000175964	0.00752848	100304550/100304552/100304579/108268614	4
108268204	pink	LOC108268204				GO:0022626	cytosolic ribosome	0.000280473	0.00752848	100304552/100304579/108268614	3
108266442	pink	LOC108266442				GO:0030659	cytoplasmic vesicle membrane	0.000866809	0.00990443	108266771/108274505/108275016	3
108266771	pink	LOC108266771				GO:0012506	vesicle membrane	0.000928462	0.00990443	108266771/108274505/108275016	3
108269691	pink	LOC108269691				GO:0044391	ribosomal subunit	0.00120275	0.00990443	100304552/100304579/108268614	3
108271861	pink	adcy3				GO:0022627	cytosolic small ribosomal subunit	0.00127253	0.00990443	100304579/108268614	2
108263122	pink	LOC108263122				GO:0044445	cytosolic part	0.00161128	0.00990443	100304552/100304579/108268614	3
108277500	pink	nde1				GO:0030672	synaptic vesicle membrane	0.00166045	0.00990443	108274505/108275016	2
108255676	pink	ARF1				GO:0099501	exocytic vesicle membrane	0.00166045	0.00990443	108274505/108275016	2
108274971	pink	LOC108274971				GO:0015935	small ribosomal subunit	0.0035786	0.0192114	100304579/108268614	2
108275739	pink	adcy10				GO:0098805	whole membrane	0.00400248	0.0195337	108266771/108273854/108274505/108275016	4
108256092	pink	fam117a				GO:0044433	cytoplasmic vesicle part	0.00509533	0.0227949	108266771/108274505/108275016	3
108274259	pink	doc2a				GO:0030658	transport vesicle membrane	0.00557111	0.0230062	108274505/108275016	2
108260470	pink	LOC108260470				GO:0008021	synaptic vesicle	0.00849122	0.0325603	108274505/108275016	2
108258919	pink	fdft1
108255339	pink	rmdn3
108263807	pink	LOC108263807
108263360	pink	tmem134
108262867	pink	khdrbs2
108263134	pink	angpt2
108263235	pink	LOC108263235
108264538	pink	LOC108264538
108263893	pink	il34
108264593	pink	LOC108264593
108264389	pink	pygo1
108264494	pink	homer2
108264497	pink	whamm
108265052	pink	ybx1
108265387	pink	LOC108265387
108265141	pink	LOC108265141
108265269	pink	c5h1orf174
108265192	pink	LOC108265192
108265862	pink	LOC108265862
108266779	pink	traf3ip1
108266451	pink	upf3a
108266612	pink	lrrc58
108266232	pink	LOC108266232
108267396	pink	LOC108267396
108267070	pink	fam134b
108267852	pink	LOC108267852
108267756	pink	dcaf8
108268306	pink	paqr9
108267193	pink	dthd1
108267091	pink	LOC108267091
108269394	pink	LOC108269394
100305053	pink	rpl39
100528326	pink	ccnd2
100528326	pink	ccnd2
108269329	pink	rab33a
108268614	pink	LOC108268614
108270212	pink	klhl28
108269490	pink	tmem229b
108270484	pink	galnt16
108270219	pink	LOC108270219
108271373	pink	fbxo22
108271395	pink	sox2
108270871	pink	LOC108270871
108271377	pink	ushbp1
108270833	pink	tmem59I
108271495	pink	sox14
108272273	pink	kbtbd12
100304607	pink	LOC100304607
108271617	pink	LOC108271617
108272381	pink	fam171b
108272899	pink	LOC108272899
108272689	pink	LOC108272689
108273332	pink	sh3bp5l
108273174	pink	LOC108273174
108272855	pink	LOC108272855
108272503	pink	LOC108272503
108272943	pink	LOC108272943
108272943	pink	LOC108272943
100304552	pink	rpl38
108273854	pink	LOC108273854
108274189	pink	ebf3
108273953	pink	LOC108273953
108273414	pink	LOC108273414
108273399	pink	ado
108273693	pink	LOC108273693
108274422	pink	lsm10
108275016	pink	LOC108275016
108274505	pink	slc17a6
108275126	pink	kif3a
108274495	pink	nkx2-5
108275203	pink	LOC108275203
108276347	pink	sgk2
108277099	pink	LOC108277099
108276901	pink	tm7sf2
108277997	pink	LOC108277997
108277993	pink	LOC108277993
108277469	pink	etv1
100528832	pink	lis1a
100528832	pink	lis1a
108277516	pink	LOC108277516
108278196	pink	LOC108278196
108277967	pink	traf4
100304550	pink	rpl37
108278628	pink	LOC108278628
108278727	pink	sdf2
108279299	pink	LOC108279299
108279231	pink	LOC108279231
108279111	pink	LOC108279111
108279301	pink	LOC108279301
108280089	pink	rab21
108280141	pink	fam19a5
108279520	pink	gpr85
108279632	pink	ldhb
108280748	pink	LOC108280748
100304578	pink	rps28
108280169	pink	LOC108280169
108254710	pink	RHOA
108254721	pink	card19
108254724	pink	LOC108254724
108255098	pink	fhit
108281002	pink	mmel1
108255325	pink	dnajb5
108256059	pink	sv2c
108255312	pink	ptrh1
108255666	pink	fam172a
108256003	pink	rgmb
108255601	pink	LOC108255601
108255566	pink	fam214b
100528738	pink	g3pt
108256562	pink	LOC108256562
108257434	pink	tpmt
108257226	pink	LOC108257226
108257267	pink	fuca1
108257322	pink	LOC108257322
108257964	pink	serinc1
108257646	pink	btbd6
108258042	pink	lamp5
100304579	pink	rps29
108258689	pink	LOC108258689
108259026	pink	LOC108259026
108258852	pink	LOC108258852
108259569	pink	LOC108259569
108259154	pink	ppef1
108259737	pink	layn
108260691	pink	LOC108260691
108260856	pink	LOC108260856
108260956	pink	cfap36
108261710	pink	LOC108261710
100304638	pink	LOC100304638
108262017	pink	LOC108262017

## Sheet: brown_module
Genes list of grey specific module						Gene ontology enrichment of the coexpressed genes in brown module
Gene_id	ModuleColors	Gene name				Biological process
108262683	brown	LOC108262683				GO ID	Description	pvalue	qvalue	geneID	Count
108263498	brown	LOC108263498				GO:0043269	regulation of ion transport	1.18517e-13	2.21065e-10	108255844/108256849/108257086/108257368/108258317/108258347/108259249/108259478/108262653/108262683/108263740/108263998/108264045/108264490/108264858/108265065/108265094/108265454/108265865/108266050/100305061/108266694/108266752/108267309/108267602/108268998/108270307/108270442/108270575/108271440/108271440/108271529/108271998/108272148/108273243/108273798/108273803/108273835/108273849/108274069…	41
108263468	brown	LOC108263468				GO:0034762	regulation of transmembrane transport	8.64394e-13	8.06161e-10	108255844/108256849/108257086/108257368/108258317/108258347/108259249/108259478/108262653/108262683/108263740/108263998/108264045/108264490/108264858/108265065/108265094/108265454/108265865/108266050/100305061/108266694/108266752/108267309/108268998/108270442/108270575/108271529/108271998/108272148/108273243/108273798/108273803/108273835/108273849/108274069	36
108263593	brown	LOC108263593				GO:0034765	regulation of ion transmembrane transport	1.88248e-12	1.17044e-09	108255844/108256849/108257086/108257368/108258317/108258347/108259249/108259478/108262653/108262683/108263740/108263998/108264045/108264490/108264858/108265065/108265094/108265454/108265865/108266050/100305061/108266694/108266752/108267309/108268998/108270442/108270575/108271529/108271998/108272148/108273243/108273798/108273803/108273835/108273849	35
108263690	brown	LOC108263690				GO:0070509	calcium ion import	1.9277e-10	8.98917e-08	108255844/108257368/108258317/108259478/108265065/108265094/108265454/108267309/108267602/108270307/108272343/108273835/108274069	13
108279631	brown	irx2				GO:0030001	metal ion transport	5.16505e-10	1.92683e-07	108254919/108255276/108255844/108256037/108257086/108257368/108257428/108257428/108258317/108258347/108259249/108259478/108260403/108261542/108262653/108262683/108262848/108263333/108263498/108263500/108263740/108263998/108264060/108264490/108264980/108265065/108265094/108265454/108265865/108265932/108265932/108266050/100305061/108266694/108266752/108267309/108267602/108268907/108270307/108270442…	54
108265649	brown	LOC108265649				GO:0098609	cell-cell adhesion	3.92457e-09	1.22006e-06	108255937/108256724/108257186/108259133/108259759/108260682/108260683/108260690/108261013/108261864/108263566/108266581/108267094/108267308/108268144/108268421/108268839/108268860/108269179/108269220/108269369/108272769/108272818/108273410/108273624/108274152/108274177/108274571/108274571/108274571/108274571/108274571/108275855/108276538/108276761/108277041/108278215/108278348/108279891	39
108271662	brown	sntg1				GO:0051049	regulation of transport	4.5943e-09	1.22422e-06	108255844/108256849/108257086/108257368/108257594/108258317/108258347/108259249/108259478/108262653/108262683/108263740/108263998/108264045/108264490/108264858/108265065/108265094/108265454/108265865/108266050/100305061/108266694/108266747/108266752/108267309/108267602/108268998/108270307/108270442/108270575/108271440/108271440/108271529/108271582/108271998/108272119/108272148/108272343/108273243…	50
108264036	brown	agap3				GO:0098660	inorganic ion transmembrane transport	1.63755e-08	3.81808e-06	108254919/108255844/108257086/108257368/108257428/108257428/108258317/108258347/108259249/108259478/108260403/108262653/108262683/108262858/108263498/108263500/108263740/108263998/108264045/108264490/108265065/108265094/108265454/108265865/108265932/108265932/108266050/108266694/108266752/108267309/108268495/108268623/108268907/108270442/108270575/108271529/108271860/108271998/108272148/108272343…	48
108269801	brown	LOC108269801				GO:0098662	inorganic cation transmembrane transport	3.47347e-08	7.19881e-06	108254919/108255844/108257086/108257368/108257428/108257428/108258317/108258347/108259249/108259478/108260403/108262653/108262683/108263498/108263500/108263740/108263998/108264045/108264490/108265065/108265094/108265454/108265865/108265932/108265932/108266050/108266694/108266752/108267309/108268907/108270442/108270575/108271529/108271860/108271998/108272148/108272343/108272709/108273243/108273798…	45
100528733	brown	ube2i				GO:0098655	cation transmembrane transport	3.98e-08	7.42375e-06	108254919/108255844/108256849/108257086/108257368/108257428/108257428/108258317/108258347/108259249/108259478/108260403/108262653/108262683/108263498/108263500/108263740/108263998/108264045/108264490/108264858/108265065/108265094/108265454/108265865/108265932/108265932/108266050/108266694/108266752/108267309/108268907/108268998/108270442/108270575/108271529/108271860/108271998/108272148/108272343…	48
108264490	brown	LOC108264490				GO:0007156	homophilic cell adhesion via plasma membrane adhesion molecules	6.15959e-08	9.76293e-06	108256724/108257186/108259133/108260682/108260683/108260690/108261013/108268839/108268860/108269220/108269369/108272818/108273410/108273624/108274152/108274177/108274571/108274571/108274571/108274571/108274571/108275855/108276538/108278215/108279891/108280204	26
108262832	brown	dnah5				GO:0098742	cell-cell adhesion via plasma-membrane adhesion molecules	6.96144e-08	9.76293e-06	108256724/108257186/108259133/108260682/108260683/108260690/108261013/108268421/108268839/108268860/108269220/108269369/108272818/108273410/108273624/108274152/108274177/108274571/108274571/108274571/108274571/108274571/108275855/108276538/108278215/108279891/108280204	27
108268556	brown	LOC108268556				GO:0071804	cellular potassium ion transport	7.80097e-08	9.76293e-06	108257086/108257428/108257428/108259249/108260403/108262653/108262683/108263500/108263740/108263998/108264490/108265865/108265932/108265932/108266050/108266752/108268907/108270442/108270575/108271529/108271860/108271998/108272148/108272709/108273243	25
108265825	brown	pbxip1				GO:0071805	potassium ion transmembrane transport	7.80097e-08	9.76293e-06	108257086/108257428/108257428/108259249/108260403/108262653/108262683/108263500/108263740/108263998/108264490/108265865/108265932/108265932/108266050/108266752/108268907/108270442/108270575/108271529/108271860/108271998/108272148/108272709/108273243	25
108266380	brown	erf				GO:0006813	potassium ion transport	7.85112e-08	9.76293e-06	108256037/108257086/108257428/108257428/108259249/108260403/108262653/108262683/108263500/108263740/108263998/108264060/108264490/108265865/108265932/108265932/108266050/108266752/108268907/108270442/108270575/108271529/108271860/108271998/108272148/108272709/108273243	27
108266364	brown	cic				GO:0050808	synapse organization	1.33478e-07	1.55607e-05	108254756/108257186/108259232/108259759/108260401/108261013/108264082/108264083/108264818/108264858/108265454/108268998/108269801/108270640/108270949/108273599/108274152/108274984	18
108266994	brown	rusc1				GO:0043087	regulation of GTPase activity	4.4978e-07	4.93504e-05	108255027/108256646/108257574/108257785/108258582/108259889/108260704/108260802/108265195/108265307/108266581/108267238/108269749/108269794/108270959/108270995/108272072/108272769/108273836/108275193/108276315/108276969/108277815	23
108267029	brown	ash1l				GO:0007416	synapse assembly	1.07284e-06	0.000111174	108254756/108257186/108259232/108259759/108261013/108264082/108264083/108264858/108268998/108273599/108274152/108274984	12
108262952	brown	nbeal2				GO:0006470	protein dephosphorylation	1.38729e-06	0.000136193	108255961/108256687/108257303/108260680/108260822/108260904/108263894/108263908/108267724/108269706/108270694/108271027/108271782/108274762/108274976/108277257/108277939/108278567/108278595/108278752/108279142/108279475/108279504/108279916	24
108267246	brown	fhod3				GO:0031175	neuron projection development	2.18743e-06	0.000204006	108255344/108255859/108256724/108257574/108257711/108258347/108258350/108258446/108259133/108259249/108260051/108260095/108260324/108260401/108261005/108263010/108263328/108264858/108265195/108265284/108265307/108266449/108266694/108266950/108268998/108269686/108269801/108270461/108270959/108271020/108271025/108271154/108271782/108272032/108272624/108273514/108274928/108275855/108276414/108277146…	47
108267423	brown	fkbp14				GO:0048488	synaptic vesicle endocytosis	6.53478e-06	0.00055405	108256070/108257795/108259759/108260255/108263267/108268313/108268313/108277041	8
108267545	brown	crtc2				GO:0140238	presynaptic endocytosis	6.53478e-06	0.00055405	108256070/108257795/108259759/108260255/108263267/108268313/108268313/108277041	8
108267550	brown	dennd4b				GO:0032990	cell part morphogenesis	1.04166e-05	0.000844774	108255344/108255859/108256724/108257574/108258347/108258350/108259133/108259249/108260051/108260095/108260324/108260401/108261005/108263328/108264858/108265195/108265284/108265307/108266449/108266694/108266950/108268998/108269801/108270461/108270959/108271020/108271025/108271154/108271782/108271989/108272032/108272624/108273514/108274928/108275855/108276414/108277158/108277721/108277724	39
108270204	brown	LOC108270204				GO:0015672	monovalent inorganic cation transport	1.22858e-05	0.000954845	108255276/108256037/108257086/108257428/108257428/108258347/108259249/108260403/108262653/108262683/108263500/108263740/108263998/108264045/108264060/108264490/108264980/108265865/108265932/108265932/108266050/100305061/108266694/108266752/108268907/108270442/108270575/108271529/108271860/108271998/108272148/108272709/108273243	33
108267967	brown	LOC108267967				GO:0048812	neuron projection morphogenesis	1.71107e-05	0.00113998	108255344/108255859/108256724/108257574/108258347/108258350/108259133/108259249/108260051/108260095/108260324/108260401/108261005/108263328/108264858/108265195/108265284/108265307/108266449/108266694/108266950/108268998/108269801/108270461/108270959/108271020/108271025/108271154/108271782/108272032/108272624/108273514/108274928/108275855/108276414/108277158/108277721/108277724	38
108268030	brown	mef2d				GO:0048858	cell projection morphogenesis	1.71107e-05	0.00113998	108255344/108255859/108256724/108257574/108258347/108258350/108259133/108259249/108260051/108260095/108260324/108260401/108261005/108263328/108264858/108265195/108265284/108265307/108266449/108266694/108266950/108268998/108269801/108270461/108270959/108271020/108271025/108271154/108271782/108272032/108272624/108273514/108274928/108275855/108276414/108277158/108277721/108277724	38
108263250	brown	c1ql3				GO:0120039	plasma membrane bounded cell projection morphogenesis	1.71107e-05	0.00113998	108255344/108255859/108256724/108257574/108258347/108258350/108259133/108259249/108260051/108260095/108260324/108260401/108261005/108263328/108264858/108265195/108265284/108265307/108266449/108266694/108266950/108268998/108269801/108270461/108270959/108271020/108271025/108271154/108271782/108272032/108272624/108273514/108274928/108275855/108276414/108277158/108277721/108277724	38
108269706	brown	ptpru				GO:0016311	dephosphorylation	1.7647e-05	0.00113998	108255961/108256687/108257303/108260680/108260822/108260904/108263894/108263908/108267724/108268863/108269686/108269706/108270694/108271027/108271782/108274762/108274976/108277096/108277257/108277939/108278567/108278595/108278752/108279142/108279475/108279504/108279916	27
108269849	brown	LOC108269849				GO:0048667	cell morphogenesis involved in neuron differentiation	1.78736e-05	0.00113998	108255344/108255859/108256724/108257574/108258347/108258350/108259133/108259249/108260051/108260324/108260401/108261005/108263328/108264858/108265195/108265284/108265307/108266449/108266694/108266950/108268998/108269801/108270461/108270959/108271020/108271025/108271154/108271782/108272032/108272624/108273514/108274928/108275855/108276414/108277158/108277721	36
108270042	brown	phactr4				GO:0036465	synaptic vesicle recycling	1.83349e-05	0.00113998	108256070/108257795/108259759/108260255/108263267/108268313/108268313/108277041	8
108270184	brown	rbms3				GO:0099537	trans-synaptic signaling	1.9284e-05	0.00116032	108254911/108255844/108255901/108256849/108258482/108259478/108259759/108260565/108260804/108261005/108261301/108261864/108262858/108264818/108264858/100304477/108267309/108268495/108268623/108268998/108269467/108270949/108271020/108271440/108271440/108273835/108274125/108275049/108275255/108275626/108275855/108276295/108276334/108276414/108277041	35
100528680	brown	clec3b				GO:0099536	synaptic signaling	2.05107e-05	0.00116165	108254911/108255844/108255901/108256849/108258482/108259478/108259759/108260565/108260804/108261005/108261301/108261864/108262858/108264818/108264858/100304477/108267309/108268495/108268623/108268998/108269467/108270949/108271020/108271440/108271440/108273835/108274125/108275049/108275255/108275626/108275855/108276295/108276334/108276414/108277041	35
100528680	brown	clec3b				GO:0099504	synaptic vesicle cycle	2.05518e-05	0.00116165	108256070/108257795/108259759/108260255/108260804/108261301/108263267/108264045/108264818/108268313/108268313/108270949/108271440/108271440/108275255	15
108272818	brown	LOC108272818				GO:0000904	cell morphogenesis involved in differentiation	3.81619e-05	0.00209359	108255344/108255859/108256724/108257574/108258347/108258350/108258671/108259133/108259249/108260051/108260324/108260401/108261005/108262952/108263328/108264858/108265195/108265284/108265307/108266449/108266694/108266950/108268998/108269179/108269801/108270461/108270959/108271020/108271025/108271154/108271782/108272032/108272624/108273514/108274928/108275855/108276414/108277158/108277721	39
100305061	brown	LOC100305061				GO:0007268	chemical synaptic transmission	4.0598e-05	0.0021035	108254911/108255844/108255901/108256849/108258482/108259478/108259759/108260565/108260804/108261005/108261301/108261864/108262858/108264818/108264858/100304477/108267309/108268495/108268623/108268998/108269467/108270949/108271440/108271440/108273835/108274125/108275049/108275255/108275626/108275855/108276295/108276334/108276414/108277041	34
108271494	brown	LOC108271494				GO:0098916	anterograde trans-synaptic signaling	4.0598e-05	0.0021035	108254911/108255844/108255901/108256849/108258482/108259478/108259759/108260565/108260804/108261005/108261301/108261864/108262858/108264818/108264858/100304477/108267309/108268495/108268623/108268998/108269467/108270949/108271440/108271440/108273835/108274125/108275049/108275255/108275626/108275855/108276295/108276334/108276414/108277041	34
108277165	brown	LOC108277165				GO:0051056	regulation of small GTPase mediated signal transduction	4.24326e-05	0.00213914	108255024/108255027/108257574/108257879/108258582/108259943/108263000/108263008/108263995/108264540/108264588/108265842/108268522/108268868/108269794/108270193/108270249/108270875/108272072/108273150/108276315/108276947	22
108278990	brown	gpr158				GO:0006816	calcium ion transport	5.80553e-05	0.00284969	108254919/108255844/108257368/108258317/108259478/108261542/108262848/108265065/108265094/108265454/108267309/108267602/108270307/108272343/108273835/108274069/108274087/108275050/108275049	19
108272993	brown	kmt2c				GO:0060284	regulation of cell development	7.06514e-05	0.00337906	100304623/108255859/108256560/108257338/108257453/108257574/108258347/108258446/108259708/108260324/108260401/108264858/108265195/108265284/108265307/108266694/108266950/108268998/108269801/108271154/108272032/108272624/108273599/108275001/108275855/108276414/108276969/108277158/108277721/108277815	30
108273150	brown	vav3				GO:0007411	axon guidance	0.000110348	0.00514568	108255859/108256724/108258350/108259133/108259249/108260051/108260324/108261005/108265195/108265284/108265307/108266449/108266950/108270461/108271025/108271154/108271782/108272032/108272624/108277158/108277721/108277724/108279008	23
108263105	brown	LOC108263105				GO:0097485	neuron projection guidance	0.000118845	0.00540678	108255859/108256724/108258350/108259133/108259249/108260051/108260324/108261005/108265195/108265284/108265307/108266449/108266950/108270461/108271025/108271154/108271782/108272032/108272624/108277158/108277721/108277724/108279008	23
108269179	brown	LOC108269179				GO:0007264	small GTPase mediated signal transduction	0.000208619	0.00897345	108255024/108255027/108255087/108255835/108255889/108256528/108257574/108257594/108257879/108258582/108259943/108260737/108260802/108263000/108263008/108263171/108263995/108264540/108264588/108265842/108265900/108266029/108268522/108268868/108269749/108269794/108270042/108270193/108270249/108270875/108272072/108273150/108276315/108276947/108276977	35
108271937	brown	LOC108271937				GO:0050767	regulation of neurogenesis	0.000209633	0.00897345	100304623/108255859/108256560/108257338/108257453/108257574/108258347/108258446/108259708/108260324/108260401/108264858/108265195/108265284/108265307/108266694/108266950/108268998/108269801/108271154/108272032/108272624/108273599/108275855/108276414/108276969/108277158	27
108276414	brown	LOC108276414				GO:0070838	divalent metal ion transport	0.000216487	0.00897345	108254919/108255844/108257368/108258317/108259478/108261542/108262848/108263498/108265065/108265094/108265454/108267309/108267602/108270307/108272343/108273835/108274069/108274087/108275050/108275049	20
108274928	brown	LOC108274928				GO:0072511	divalent inorganic cation transport	0.000216487	0.00897345	108254919/108255844/108257368/108258317/108259478/108261542/108262848/108263498/108265065/108265094/108265454/108267309/108267602/108270307/108272343/108273835/108274069/108274087/108275050/108275049	20
108280547	brown	LOC108280547				GO:0061564	axon development	0.000221393	0.00897732	108255344/108255859/108256724/108258350/108259133/108259249/108260051/108260324/108261005/108263328/108265195/108265284/108265307/108266449/108266950/108269686/108270461/108270959/108271020/108271025/108271154/108271782/108272032/108272624/108273514/108274928/108275855/108277158/108277721/108277724/108277939/108278936/108279008	33
108274934	brown	prr12				GO:0099003	vesicle-mediated transport in synapse	0.000226449	0.00898694	108256070/108257795/108259759/108260255/108263267/108264818/108268313/108268313/108270949/108271440/108271440/108275255/108276295	13
108280284	brown	scaf1				GO:0110053	regulation of actin filament organization	0.000237517	0.00922983	108255835/108255992/108257378/108259409/108260688/108260989/108260996/108264651/108267609/108267609/108268587/108270249/108270264/108270927/108273214/108274328	16
108280267	brown	setd1a				GO:0090596	sensory organ morphogenesis	0.000282386	0.0107495	108255791/108255937/108256687/108257186/108258671/108259350/108259479/108260051/108260403/108261013/108262983/108263981/100304999/108265905/108266449/108268658/108269148/108270042/108271091/108273301/108274152/108274177/108277096/108278710/108279631/108279868/108280387	27
108280421	brown	syt17				GO:0001755	neural crest cell migration	0.00039728	0.01453	108255791/108255859/108258349/108258350/108258886/108264045/108265284/108266626/108268658/108270042/108272624/108273067/108277917	13
108280619	brown	smg1				GO:0021915	neural tube development	0.00039728	0.01453	108259479/108263566/108265410/108266950/108269369/108270042/108271025/108271154/108271160/108271984/108272032/108279475/108279504	13
108280654	brown	armc5				GO:0051651	maintenance of location in cell	0.000417212	0.0148357	108257639/108257835/108265115/108269149/108269892/108270902/108275003/108275970	8
108280918	brown	shank1				GO:0051336	regulation of hydrolase activity	0.000421545	0.0148357	108255027/108256646/108257574/108257785/108258582/108259889/108260704/108260802/108263894/108265195/108265307/108265400/108266581/108267238/108269749/108269794/108270959/108270995/108272072/108272769/108273836/108273958/108275193/108276315/108276969/108277815/108278361	27
108274951	brown	LOC108274951				GO:0048840	otolith development	0.000439591	0.0151843	108256687/108259133/108259350/108260403/108262983/108263981/108268658/108269686/108278710	9
108280740	brown	syt3				GO:0070588	calcium ion transmembrane transport	0.000472703	0.0160312	108254919/108255844/108257368/108258317/108259478/108265065/108265094/108265454/108267309/108272343/108273835/108274069/108274087/108275049/108275496	15
108280655	brown	med25				GO:0034329	cell junction assembly	0.000485022	0.0161553	108255937/108256823/108259133/108266581/108268144/108272769/108274177/108274552/108278752/108279668	10
108280667	brown	lrrc4b				GO:0007409	axonogenesis	0.000503789	0.0164859	108255344/108255859/108256724/108258350/108259133/108259249/108260051/108260324/108261005/108263328/108265195/108265284/108265307/108266449/108266950/108270461/108270959/108271020/108271025/108271154/108271782/108272032/108272624/108273514/108274928/108275855/108277158/108277721/108277724/108277939	30
108275911	brown	LOC108275911				GO:0032507	maintenance of protein location in cell	0.000516485	0.01661	108257639/108257835/108265115/108269149/108269892/108270902/108275970	7
108275944	brown	znf771				GO:0042391	regulation of membrane potential	0.000533104	0.0168539	108256037/108257368/108258317/108258482/108258582/108260565/108262858/108264858/108266752/108268495/108268623/108268998/108270442/108272343/108273243/108273803/108273849	17
108277488	brown	LOC108277488				GO:0045893	positive regulation of transcription, DNA-templated	0.000555704	0.0172756	100304623/100304992/108255129/108255509/108256278/108256551/108257093/108257141/108257496/108258149/108259484/108259676/108264743/108264973/108267465/108267545/108267545/108267570/108267812/108268030/108269148/108270157/108270962/108271072/108271134/108271387/108272032/108272781/108272993/108273766/108273906/108274189/108275001/108275050/108275911/108276255/108277145/108279013/108279478	39
108277493	brown	abcc1				GO:1902680	positive regulation of RNA biosynthetic process	0.000578953	0.0174177	100304623/100304992/108255129/108255509/108256278/108256551/108257093/108257141/108257496/108258149/108259484/108259676/108264743/108264973/108267465/108267545/108267545/108267570/108267812/108268030/108269148/108270157/108270962/108271072/108271134/108271387/108272032/108272781/108272993/108273766/108273906/108274189/108275001/108275050/108275911/108276255/108277145/108279013/108279478	39
108260401	brown	srcin1				GO:1903508	positive regulation of nucleic acid-templated transcription	0.000578953	0.0174177	100304623/100304992/108255129/108255509/108256278/108256551/108257093/108257141/108257496/108258149/108259484/108259676/108264743/108264973/108267465/108267545/108267545/108267570/108267812/108268030/108269148/108270157/108270962/108271072/108271134/108271387/108272032/108272781/108272993/108273766/108273906/108274189/108275001/108275050/108275911/108276255/108277145/108279013/108279478	39
108279318	brown	plekhh3				GO:0032956	regulation of actin cytoskeleton organization	0.000610477	0.0180085	108255835/108255992/108257378/108259409/108260063/108260688/108260989/108260996/108263171/108264651/108267609/108267609/108268587/108270249/108270264/108270927/108273214/108274328	18
108274552	brown	cntnap1				GO:0051960	regulation of nervous system development	0.000617897	0.0180085	100304623/108255859/108256560/108257338/108257453/108257574/108258347/108258446/108259708/108260324/108260401/108264858/108265195/108265284/108265307/108266694/108266950/108268998/108269801/108271154/108272032/108272624/108273599/108275855/108276414/108276969/108277158	27
108274698	brown	c1ql1				GO:0034330	cell junction organization	0.00070697	0.0202875	108255937/108256823/108259133/108266581/108268144/108272769/108274177/108274552/108278702/108278752/108279668	11
108279946	brown	LOC108279946				GO:0043271	negative regulation of ion transport	0.000730185	0.0203282	108257086/108258347/108265865/108266694/108267602/108270307	6
108259249	brown	LOC108259249				GO:0050773	regulation of dendrite development	0.000730185	0.0203282	108257574/108258347/108260401/108264858/108266694/108268998	6
108259239	brown	LOC108259239				GO:0030029	actin filament-based process	0.000768536	0.0208238	108254997/108255027/108255835/108255992/108257378/108257574/108259409/108260063/108260688/108260989/108260996/108261263/108261864/108263171/108263995/108264588/108264615/108264651/108265842/108267609/108267609/108268030/108268587/108270042/108270249/108270264/108270927/108273063/108273214/108274069/108274328/108274770/108274925/108275301/108275705/108276315/108276489/108276582	38
108279668	brown	LOC108279668				GO:0044093	positive regulation of molecular function	0.000770318	0.0208238	108255027/108255344/108256315/108256646/108257086/108257785/108258582/108259239/108260095/108260704/108260802/108263894/108264755/108265400/108265865/108266581/108267238/108267545/108267545/108269591/108269794/108270959/108271387/108272072/108272769/108273301/108273836/108273958/108273991/108276315/108277254	31
108281065	brown	LOC108281065				GO:0007626	locomotory behavior	0.000811535	0.0214906	108258446/108258847/108259350/108259478/108260566/108260972/108270959/108271020/108271059/108271984/108272709/108274968/108279881	13
108276663	brown	LOC108276663				GO:0032970	regulation of actin filament-based process	0.000818025	0.0214906	108255835/108255992/108257378/108259409/108260063/108260688/108260989/108260996/108263171/108264651/108267609/108267609/108268587/108270249/108270264/108270927/108273214/108274328	18
100528901	brown	nkiras2				GO:0045944	positive regulation of transcription by RNA polymerase II	0.000861937	0.0221672	100304623/100304992/108255129/108255509/108256278/108257093/108257496/108259484/108259676/108264743/108264973/108267465/108267545/108267545/108267570/108267812/108268030/108269148/108271072/108271134/108271387/108272781/108272993/108273766/108273906/108274189/108275001/108275911/108276255/108277145	30
100528901	brown	nkiras2				GO:1902903	regulation of supramolecular fiber organization	0.000867689	0.0221672	108255835/108255992/108257378/108259409/108260688/108260989/108260996/108264651/108267609/108267609/108268587/108270249/108270264/108270927/108273214/108274328	16
108260804	brown	LOC108260804				GO:0045055	regulated exocytosis	0.000888819	0.0221672	108257368/108258317/108264818/108270949/108271440/108271440/108272343/108274069/108275255/108276295/108276491	11
108279890	brown	vat1				GO:0007610	behavior	0.000893703	0.0221672	108258446/108258847/108259350/108259478/108259832/108260258/108260566/108260972/108266365/108270959/108271020/108271059/108271984/108272709/108274968/108275050/108276969/108277815/108279881	19
108260737	brown	ngfr				GO:0030036	actin cytoskeleton organization	0.000903199	0.0221672	108254997/108255027/108255835/108255992/108257378/108257574/108259409/108260063/108260688/108260989/108260996/108261263/108261864/108263171/108263995/108264588/108264615/108264651/108265842/108267609/108267609/108268030/108268587/108270042/108270249/108270264/108270927/108273063/108273214/108274328/108274770/108274925/108275301/108275705/108276315/108276489/108276582	37
108274517	brown	nxph3				GO:0048813	dendrite morphogenesis	0.000922518	0.022318	108257574/108258347/108260401/108264858/108266694/108268998	6
108278515	brown	hoxb9				GO:0045185	maintenance of protein location	0.000933274	0.022318	108257639/108257835/108265115/108269149/108269892/108270902/108275970	7
108261013	brown	LOC108261013				GO:0051130	positive regulation of cellular component organization	0.00101111	0.0238733	108255674/108255835/108255937/108257378/108258446/108260996/108263171/108264858/108265195/108265307/108267609/108267609/108268587/108268998/108269149/108270249/108270264/108273214/108274328/108275001/108275301/108275705/108275855	23
108260063	brown	arhgap44				GO:0042127	regulation of cell proliferation	0.00102896	0.0239909	100528350/108255024/108255265/108255632/108255791/108256643/108259889/108260802/108265254/108265400/108265410/108265590/108266875/108267094/108267889/108269686/108270911/108272032/108273244/108276969/108277815/108280487/108280494/108280860	24
108276255	brown	nfix				GO:0043547	positive regulation of GTPase activity	0.00107697	0.0248005	108255027/108256646/108257785/108258582/108260704/108260802/108266581/108267238/108269794/108270959/108272072/108272769/108273836	13
108256185	brown	LOC108256185				GO:0048562	embryonic organ morphogenesis	0.00109194	0.0248384	100528733/108255509/108255674/108255791/108255937/108256687/108258671/108259350/108260051/108260403/108262983/108263566/108263799/108263981/100304999/108265022/108265024/108265195/100305061/108266449/108266950/108267602/108268658/108269148/108269179/108270042/108270276/108270307/108271091/108271154/108273301/108275050/108278348	33
108274344	brown	LOC108274344				GO:0032011	ARF protein signal transduction	0.00122454	0.0270537	108255027/108263008/108263995/108265842/108270193	5
108255868	brown	LOC108255868				GO:0032012	regulation of ARF protein signal transduction	0.00122454	0.0270537	108255027/108263008/108263995/108265842/108270193	5
100528802	brown	tvp23b				GO:0042472	inner ear morphogenesis	0.00123283	0.0270537	108255791/108256687/108258671/108259350/108260403/108262983/108263981/100304999/108268658/108271091/108278710	11
108279275	brown	LOC108279275				GO:0086010	membrane depolarization during action potential	0.00127965	0.0277546	108257368/108258317/108272343/108274069	4
108273835	brown	LOC108273835				GO:0042471	ear morphogenesis	0.0013693	0.0293575	108255791/108256687/108258671/108259350/108260403/108262983/108263981/100304999/108268658/108271091/108278710	11
108275049	brown	LOC108275049				GO:0031076	embryonic camera-type eye development	0.00152499	0.032324	108255937/108260051/100304999/108266449/108270042/108271091/108273301/108280494	8
108276319	brown	LOC108276319				GO:0044087	regulation of cellular component biogenesis	0.00155445	0.0325783	108255656/108255674/108255835/108255992/108256823/108257378/108259409/108260688/108260989/108260996/108263010/108264651/108267609/108267609/108268587/108269149/108270249/108270264/108270927/108273214/108274328/108275301	22
108276491	brown	LOC108276491				GO:0048752	semicircular canal morphogenesis	0.00159743	0.033107	108255791/108258671/108263981/100304999/108271091	5
108276814	brown	clec16a				GO:0010975	regulation of neuron projection development	0.00170077	0.034827	108255859/108257574/108258347/108258446/108260324/108260401/108264858/108265195/108265284/108265307/108266694/108268998/108269801/108272624/108275855/108276414	16
108274125	brown	grin2a				GO:0046578	regulation of Ras protein signal transduction	0.00172556	0.034827	108255024/108255027/108257879/108259943/108263000/108263008/108263995/108264588/108265842/108268522/108268868/108270193/108270249/108270875/108273150/108276315/108276947	17
108255169	brown	carhsp1				GO:0001508	action potential	0.00173768	0.034827	108257368/108258317/108258582/108272343/108273849/108274069	6
108256580	brown	fbxl16				GO:0007043	cell-cell junction assembly	0.00175511	0.034827	108259133/108266581/108268144/108272769/108274177/108274552/108278752/108279668	8
108277145	brown	LOC108277145				GO:0048814	regulation of dendrite morphogenesis	0.00184765	0.0357169	108257574/108258347/108260401/108266694	4
108277208	brown	LOC108277208				GO:0051899	membrane depolarization	0.00184765	0.0357169	108257368/108258317/108272343/108274069	4
108275079	brown	LOC108275079				GO:0017156	calcium ion regulated exocytosis	0.0018574	0.0357169	108257368/108258317/108264818/108270949/108271440/108271440/108272343/108274069/108275255/108276295	10
108273900	brown	LOC108273900				GO:0008064	regulation of actin polymerization or depolymerization	0.00198709	0.0374388	108255835/108255992/108257378/108259409/108260688/108260989/108264651/108268587/108270264/108270927/108273214/108275301/108275705	13
108255024	brown	spry1				GO:0030832	regulation of actin filament length	0.00198709	0.0374388	108255835/108255992/108257378/108259409/108260688/108260989/108264651/108268587/108270264/108270927/108273214/108275301/108275705	13
108278609	brown	tnrc6c				GO:0009968	negative regulation of signal transduction	0.00201483	0.0374409	108255024/108256584/108256687/108256718/108257352/108258293/108258582/108259391/108259479/108259563/108259889/108260261/108263032/100304999/108265400/108265905/108270042/108270204/108271091/108271762/108274118/108275947/108276370/108276857/108276969/108277804/108277815/108278567/108278595/108279310	30
108260328	brown	LOC108260328				GO:0051495	positive regulation of cytoskeleton organization	0.00204472	0.0374409	108255835/108257378/108260996/108263171/108267609/108267609/108268587/108270249/108270264/108273214/108274328	11
108258671	brown	adgrg6				GO:0032474	otolith morphogenesis	0.00204742	0.0374409	108259350/108262983/108263981/108268658/108278710	5
108257093	brown	ncoa1				GO:0048863	stem cell differentiation	0.00213457	0.0386557	108255344/108255509/108255791/108255859/108258349/108258350/108258886/108264045/108265022/108265284/108265427/108265905/108266626/108268658/108270042/108272624/108273067/108273301/108275050/108277917/108279868	21
108261263	brown	wasf1				GO:0007605	sensory perception of sound	0.00217108	0.0389389	108259350/108262983/108263981/108265454/108268658/108273410/108279114	7
108280233	brown	hmcn1				GO:0014033	neural crest cell differentiation	0.00220716	0.0389522	108255509/108255791/108255859/108258349/108258350/108258886/108264045/108265284/108266626/108268658/108270042/108272624/108273067/108273301/108277917	15
108256712	brown	lats1				GO:0051345	positive regulation of hydrolase activity	0.00224454	0.0389522	108255027/108256646/108257785/108258582/108260704/108260802/108263894/108265400/108266581/108267238/108269794/108270959/108272072/108272769/108273836/108273958	16
108256754	brown	bach2				GO:0014031	mesenchymal cell development	0.00229283	0.0389522	108255791/108255859/108258349/108258350/108258886/108264045/108265284/108266626/108268658/108270042/108272624/108273067/108273301/108277917	14
108256718	brown	epha7				GO:0014032	neural crest cell development	0.00229283	0.0389522	108255791/108255859/108258349/108258350/108258886/108264045/108265284/108266626/108268658/108270042/108272624/108273067/108273301/108277917	14
108255961	brown	ptpn14				GO:0048864	stem cell development	0.00229283	0.0389522	108255791/108255859/108258349/108258350/108258886/108264045/108265284/108266626/108268658/108270042/108272624/108273067/108273301/108277917	14
108260718	brown	trim67				GO:0050954	sensory perception of mechanical stimulus	0.00229713	0.0389522	108259350/108262983/108263981/108265454/108268658/108273410/108277158/108277721	8
108254877	brown	LOC108254877				GO:0051260	protein homooligomerization	0.00233326	0.0392085	108255276/108258350/108259249/108264490/108264980/108266050/108267545/108267545/108271387/108271529/108271998/108272148	12
108275278	brown	tab2				GO:0006897	endocytosis	0.00237947	0.0396281	108255835/108256070/108257031/108257378/108257795/108257879/108259759/108260255/108260836/108263267/108264045/108268158/108268313/108268313/108271816/100528822/108273214/108275301/108276848/108277041/108277096	21
108254892	brown	LOC108254892				GO:0045595	regulation of cell differentiation	0.00245895	0.0405892	100304623/108255859/108256560/108257338/108257453/108257574/108258347/108258446/108259708/108260324/108260401/108264551/108264858/108265195/108265284/108265307/108265400/108266694/108266875/108266950/108268998/108269801/108271154/108272032/108272624/108273599/108275001/108275050/108275855/108276414/108276969/108277158/108277721/108277815/108277939/108278702	36
108257738	brown	LOC108257738				GO:0007169	transmembrane receptor protein tyrosine kinase signaling pathway	0.00249883	0.040611	108255024/108255674/108256584/108256718/108258293/108258350/108258881/108259889/108260051/108263566/108264500/100304999/108265400/108265590/108266449/108267420/108271091/108273244/108275947/108276857/108277804/108278674/108279310	23
108257879	brown	itsn2				GO:0051017	actin filament bundle assembly	0.00250469	0.040611	108255992/108259409/108260996/108267609/108267609/108268587/108270249/108274328/108275705	9
108257457	brown	garem2				GO:0048593	camera-type eye morphogenesis	0.00256654	0.040611	108255937/108257186/108259479/108260051/108261013/108265905/108266449/108269148/108270042/108273301/108274152/108274177/108277096/108279631/108280387/108280494	16
108257338	brown	med23				GO:0032233	positive regulation of actin filament bundle assembly	0.00256913	0.040611	108260996/108267609/108267609/108270249	4
108257357	brown	epb41l2				GO:0060079	excitatory postsynaptic potential	0.00256913	0.040611	108258482/108264858/108268998/108274125	4
108257303	brown	ptprk				GO:0032535	regulation of cellular component size	0.00262731	0.0411817	108255835/108255859/108255992/108257378/108259409/108260324/108260688/108260989/108264651/108265195/108265284/108268587/108270264/108270927/108272624/108273214/108275301/108275705/108275855/108277158	20
108275460	brown	LOC108275460				GO:0010648	negative regulation of cell communication	0.00269165	0.0414929	108255024/108256584/108256687/108256718/108257352/108258293/108258582/108259391/108259479/108259563/108259889/108260261/108263032/100304999/108265400/108265905/108270042/108270204/108271091/108271762/108274118/108275947/108276370/108276857/108276969/108277804/108277815/108278567/108278595/108279310	30
108255517	brown	slc16a10				GO:0023057	negative regulation of signaling	0.00269165	0.0414929	30705/30546/30189/30436/492364/556277/562045/100005538/393643/245702/402921/326708/569081/568138/100007304/567051/100330617/564518/568653/567524/378478/245701/394077/798229/558825/558237/326875/562195/553549/556813	30
108255416	brown	rev3l				Cellular component
108255495	brown	LOC108255495				GO:0034703	cation channel complex	5.6595e-14	1.55487e-11	108255024/108256584/108256687/108256718/108257352/108258293/108258582/108259391/108259479/108259563/108259889/108260261/108263032/100304999/108265400/108265905/108270042/108270204/108271091/108271762/108274118/108275947/108276370/108276857/108276969/108277804/108277815/108278567/108278595/108279310	31
108263799	brown	foxe1				GO:1902495	transmembrane transporter complex	2.34999e-13	2.69097e-11	108255844/108255876/108256849/108257368/108257428/108257428/108258317/108258482/108259249/108259478/108263500/108263740/108264490/108265065/108265094/108265454/108266050/100305061/108267309/108271529/108271998/108272148/108272343/108273798/108273835/108274069/108274087/108274125/108275049/108275314/108275495	37
108263801	brown	cxxc4				GO:0034702	ion channel complex	2.93841e-13	2.69097e-11	108255844/108255876/108256849/108257368/108257428/108257428/108258317/108258482/108259249/108259478/108260403/108260565/108261864/108263500/108263740/108264490/108264858/108265065/108265094/108265454/108266050/100305061/108267309/108268998/108271529/108271998/108272148/108272343/108273798/108273835/108274069/108274087/108274125/108275049/108275314/108275495/108275560	36
108263775	brown	bnc2				GO:1990351	transporter complex	5.8097e-13	3.99035e-11	108255844/108255876/108256849/108257368/108257428/108257428/108258317/108258482/108259249/108259478/108260565/108261864/108263500/108263740/108264490/108264858/108265065/108265094/108265454/108266050/100305061/108267309/108268998/108271529/108271998/108272148/108272343/108273798/108273835/108274069/108274087/108274125/108275049/108275314/108275495/108275560	37
108263808	brown	LOC108263808				GO:0045202	synapse	2.24637e-11	1.23432e-09	108255844/108255876/108256849/108257368/108257428/108257428/108258317/108258482/108259249/108259478/108260403/108260565/108261864/108263500/108263740/108264490/108264858/108265065/108265094/108265454/108266050/100305061/108267309/108268998/108271529/108271998/108272148/108272343/108273798/108273835/108274069/108274087/108274125/108275049/108275314/108275495/108275560	47
108263357	brown	stox2				GO:0044456	synapse part	2.43935e-09	1.04052e-07	108254756/108254757/108254911/108255022/108255876/108255901/108255992/108256070/108256849/108257186/108257594/108257795/108258439/108258482/108259409/108259759/108260255/108260565/108260804/108261013/108261301/108261864/108262858/108263146/108264082/108264083/108264818/108264858/108264953/108265072/100304477/108265454/108268313/108268313/108268495/108268623/108268998/108270949/108271020/108274076…	38
108263307	brown	tenm3				GO:0098797	plasma membrane protein complex	2.65114e-09	1.04052e-07	108254756/108254757/108254911/108255022/108255876/108255901/108255992/108256070/108256849/108257594/108257795/108258439/108258482/108259409/108260255/108260565/108260804/108261301/108261864/108262858/108264082/108264083/108264818/108264858/108264953/108265072/100304477/108268313/108268313/108268495/108268623/108268998/108270949/108271020/108274076/108274125/108275814/108275855	46
108263010	brown	gpm6a				GO:0034704	calcium channel complex	2.77198e-08	9.00651e-07	108255844/108255876/108256790/108256849/108257368/108257428/108257428/108258317/108258482/108259133/108259249/108259478/108260403/108260565/108261864/108263500/108263740/108264490/100304999/108264858/108265065/108265094/108265115/108265454/108266050/100305061/108266626/108267309/108268158/108268998/108271091/108271529/108271816/108271998/108272148/108272343/108273798/108273835/108274069/108274125…	13
108263008	brown	fbxo8				GO:0005891	voltage-gated calcium channel complex	2.95041e-08	9.00651e-07	108255844/108257368/108258317/108259478/108265065/108265094/108265454/108267309/108272343/108273835/108274069/108274087/108275049	12
108263649	brown	fam193a				GO:0098794	postsynapse	4.12591e-08	1.13354e-06	108255844/108257368/108258317/108259478/108265065/108265094/108265454/108267309/108272343/108273835/108274069/108275049	25
108263552	brown	znf827				GO:0098590	plasma membrane region	6.02373e-08	1.50449e-06	108255876/108255901/108255992/108256070/108256849/108257795/108258482/108259409/108260255/108260565/108261864/108262858/108264858/108268313/108268313/108268495/108268623/108268998/108271020/108274076/108274125/108275814/108275855/108276414/108276761	37
108263743	brown	smad1				GO:0044463	cell projection part	1.27411e-07	2.69265e-06	108255876/108255992/108256070/108256849/108257795/108258439/108258482/108259249/108259409/108260255/108260565/108261864/108262858/108264818/108264858/100304477/108265454/108266665/108267724/108268313/108268313/108268495/108268623/108268998/108269969/108270694/108270949/108271020/108274076/108274125/108275314/108275814/108275855/108276414/108276761/108277158/108277721	41
108263115	brown	rnf150				GO:0120038	plasma membrane bounded cell projection part	1.27411e-07	2.69265e-06	108255901/108256070/108256552/108256849/108257795/108258239/108258439/108259249/108260255/108260513/108260865/108260985/108262832/108262858/108263857/108264818/108264858/108265917/108266050/108266202/108266665/108267724/108268313/108268313/108268556/108268623/108268998/108269149/108269750/108270457/108270694/108270949/108271582/108272159/108272159/108274118/108274552/108275079/108275314/108276414…	41
108263566	brown	htt				GO:0097060	synaptic membrane	1.4376e-07	2.82115e-06	108255901/108256070/108256552/108256849/108257795/108258239/108258439/108259249/108260255/108260513/108260865/108260985/108262832/108262858/108263857/108264818/108264858/108265917/108266050/108266202/108266665/108267724/108268313/108268313/108268556/108268623/108268998/108269149/108269750/108270457/108270694/108270949/108271582/108272159/108272159/108274118/108274552/108275079/108275314/108276414…	23
108262777	brown	LOC108262777				GO:0045211	postsynaptic membrane	2.68362e-07	4.91526e-06	108255876/108256070/108256849/108257795/108258439/108258482/108260255/108260565/108261864/108264818/108264858/100304477/108268313/108268313/108268495/108268998/108270949/108271020/108274076/108274125/108275814/108275855/108276414	20
108263407	brown	LOC108263407				GO:0043005	neuron projection	1.80381e-06	3.09732e-05	108255876/108256070/108256849/108257795/108258482/108260255/108260565/108261864/108264858/108268313/108268313/108268495/108268998/108271020/108274076/108274125/108275814/108275855/108276414/108276761	42
108263406	brown	LOC108263406				GO:0030424	axon	2.57546e-06	3.81848e-05	108255901/108256070/108256584/108256718/108256724/108256849/108257795/108258293/108258439/108259249/108260255/108260565/108260865/108261864/108262858/108263146/100304999/108264818/108264858/108265932/108265932/108266050/108267724/108268313/108268313/108268421/108268495/108268623/108268998/108270694/108270949/108271091/108271440/108271440/108272159/108272159/108273410/108274552/108275079/108275255…	20
108263410	brown	pgbd5				GO:0008328	ionotropic glutamate receptor complex	2.64075e-06	3.81848e-05	108256070/108256584/108256724/108257795/108259249/108260255/100304999/108264818/108268313/108268313/108270949/108271091/108271440/108271440/108272159/108272159/108274552/108275255/108275314/108277158	11
108263557	brown	usp54				GO:0098878	neurotransmitter receptor complex	2.64075e-06	3.81848e-05	108255876/108256849/108258482/108261864/108264858/108268998/108274125/108276414/108276761/108278238/108278500	11
108263146	brown	cpeb3				GO:0014069	postsynaptic density	6.36252e-06	8.7401e-05	108255876/108256849/108258482/108261864/108264858/108268998/108274125/108276414/108276761/108278238/108278500	13
108263736	brown	adgra1				GO:0032279	asymmetric synapse	7.5305e-06	9.40412e-05	108255992/108256070/108256849/108257795/108258482/108259409/108260255/108261864/108264858/108268313/108268313/108268998/108274125	13
108262816	brown	cfap46				GO:0098984	neuron to neuron synapse	7.5305e-06	9.40412e-05	108255992/108256070/108256849/108257795/108258482/108259409/108260255/108261864/108264858/108268313/108268313/108268998/108274125	13
108263391	brown	kat6b				GO:0099572	postsynaptic specialization	8.88352e-06	0.000106114	108255992/108256070/108256849/108257795/108258482/108259409/108260255/108261864/108264858/108268313/108268313/108268998/108274125	13
108263567	brown	bcl11a				GO:0008076	voltage-gated potassium channel complex	1.21814e-05	0.000139445	108255992/108256070/108256849/108257795/108258482/108259409/108260255/108261864/108264858/108268313/108268313/108268998/108274125	10
108263500	brown	kcnq5				GO:0043235	receptor complex	2.86964e-05	0.000315359	108257428/108257428/108259249/108263500/108263740/108264490/108266050/108271529/108271998/108272148	28
108263477	brown	zmiz1				GO:0034705	potassium channel complex	4.11999e-05	0.000435352	108255632/108255876/108256584/108256718/108256790/108256849/108258293/108258446/108258482/108260565/108261864/108262858/100304999/108264858/108264921/108265195/108265307/108265400/108266626/108268623/108268658/108268998/108271091/108274125/108276414/108276600/108276761/108278238	10
108262820	brown	cnnm1				GO:0000118	histone deacetylase complex	4.41389e-05	0.000449132	108257428/108257428/108259249/108263500/108263740/108264490/108266050/108271529/108271998/108272148	9
108263200	brown	bag5				GO:0044451	nucleoplasm part	4.98751e-05	0.000489376	108255937/108256906/108256907/108257352/108259869/108265427/108267686/108269725/108270204	34
108263267	brown	kiaa1109				GO:0098802	plasma membrane receptor complex	8.88501e-05	0.000841738	108254892/108255129/108255509/108255937/108256906/108256907/108257141/108257352/108258481/108259383/108259869/108260070/108263552/108264743/108265427/108266427/108267465/108267686/108269128/108269725/108270204/108271783/108271984/108272975/108272993/108273944/108274073/108275234/108275911/108277000/108277221/108277661/108277917/108279078	16
108262155	brown	LOC108262155				GO:0030054	cell junction	0.000170726	0.00156349	108255876/108256790/108256849/108258482/108260565/108261864/100304999/108264858/108266626/108268998/108271091/108274125/108276414/108276761/108278238/108278500	31
108263293	brown	prepl				GO:0030425	dendrite	0.000237028	0.00203501	108254871/108255876/108256849/108257749/108258439/108258482/108258886/108259133/108259232/108260565/108261864/108266581/108268144/108269706/108269830/108271850/108272769/108273063/108274076/108274125/108274177/108274984/108275814/108276761/108277437/108277947/108278238/108278500/108278702/108278743/108279362	18
100304992	brown	epas1				GO:0097447	dendritic tree	0.000237028	0.00203501	108255901/108256070/108256849/108257795/108258439/108259249/108260255/108260865/108262858/108264858/108266050/108268313/108268313/108268623/108268998/108272159/108272159/108275079	18
100304992	brown	epas1				GO:0036477	somatodendritic compartment	0.000284551	0.00236899	108255901/108256070/108256849/108257795/108258439/108259249/108260255/108260865/108262858/108264858/108266050/108268313/108268313/108268623/108268998/108272159/108272159/108275079	20
108263297	brown	LOC108263297				GO:0043197	dendritic spine	0.00030719	0.00241132	108255901/108256070/108256849/108257795/108258439/108259249/108260255/108260865/108262858/108264858/108265932/108265932/108266050/108268313/108268313/108268623/108268998/108272159/108272159/108275079	7
108263148	brown	plekhh2				GO:0044309	neuron spine	0.00030719	0.00241132	108255901/108256070/108256849/108257795/108260255/108264858/108268313	7
108263481	brown	eml4				GO:0032589	neuron projection membrane	0.000360514	0.00275129	108255901/108256070/108256849/108257795/108260255/108264858/108268313	6
108263043	brown	dnph1				GO:0031252	cell leading edge	0.000387565	0.00287779	108256849/108259249/108262858/108268623/108275314/108277158	11
108263587	brown	mlip				GO:0044441	ciliary part	0.000472106	0.00341329	108256849/108259249/108262858/108266875/108268623/108268863/108270042/108275314/108277158/108277721/108278460	17
108263132	brown	tmem14a				GO:0005858	axonemal dynein complex	0.000927413	0.00653319	108256552/108258239/108260513/108260985/108262832/108263857/108265917/108266202/108267724/108268556/108269149/108269750/108270457/108270694/108271582/108274118/108279114	4
108262239	brown	csmd1				GO:0070382	exocytic vesicle	0.00109083	0.00749228	108260985/108262832/108266202/108268556	13
108263032	brown	pde10a				GO:0000123	histone acetyltransferase complex	0.00139173	0.00915141	108254911/108255022/108255901/108257594/108260804/108261301/108264818/108265072/108270949/108271440/108271440/108275255/108276295	9
108263837	brown	mdga1				GO:0032590	dendrite membrane	0.00139901	0.00915141	108255509/108258481/108259383/108266427/108272975/108273944/108274073/108275911/108279275	5
108263333	brown	LOC108263333				GO:0031253	cell projection membrane	0.0015621	0.00998063	108256849/108259249/108262858/108268623/108275314	9
108263062	brown	LOC108263062				GO:0031256	leading edge membrane	0.0017987	0.0112311	108256849/108259249/108262858/108266665/108267724/108268623/108270694/108275314/108277158	7
108262983	brown	dcdc2b				GO:0005913	cell-cell adherens junction	0.00196664	0.0120068	108256849/108259249/108262858/108268623/108275314/108277158/108277721	8
108262989	brown	oip5				GO:0030286	dynein complex	0.00231644	0.0138351	108257749/108259133/108266581/108268144/108272769/108274177/108276761/108278702	6
108263328	brown	zfyve26				GO:0036064	ciliary basal body	0.002503	0.0146312	108255330/108260985/108262832/108263105/108266202/108268556	8
108263171	brown	LOC108263171				GO:0031248	protein acetyltransferase complex	0.00361032	0.0202426	108256552/108258239/108263857/108269149/108269750/108270457/108271582/108274118	9
[truncated: 1,013 more rows]
