# Supplementary material for: Deep Transcriptomic Analysis Reveals the Dynamic Developmental Progression during Early Development of Channel Catfish (Ictalurus punctatus)
Source: Int J Mol Sci. 2020 Aug 2;21(15):5535. doi: 10.3390/ijms21155535 (PMC7432863; doi:10.3390/ijms21155535)
Supplement: Supplementary file 1 [file ijms-21-05535-s001.zip › Table S5.xlsx]

## Sheet: turquoise_module
Supplementary Table 5. A list of genes for Cytoscape analysis in each module.
fromNode_gene ID	fromNode_gene name	toNode_gene ID	toNode_gene name	weight	direction
108275253	LOC108275253	108277534	LOC108277534	0.529867	undirected
108260977	LOC108260977	108277534	LOC108277534	0.528287	undirected
108275253	LOC108275253	108280394	LOC108280394	0.527886	undirected
108269036	LOC108269036	108264603	wee2	0.527701	undirected
108260977	LOC108260977	108272328	LOC108272328	0.526603	undirected
108275142	LOC108275142	108257259	LOC108257259	0.526462	undirected
108264603	wee2	108268486	syce3	0.526345	undirected
108269036	LOC108269036	108277534	LOC108277534	0.526204	undirected
108275253	LOC108275253	108264603	wee2	0.526129	undirected
108259527	HCEA	108264603	wee2	0.526093	undirected
108259527	HCEA	108280394	LOC108280394	0.526029	undirected
108269631	LOC108269631	108274169	uros	0.52587	undirected
108259527	HCEA	108277534	LOC108277534	0.525866	undirected
108269631	LOC108269631	108280406	pih1d3	0.525703	undirected
108280406	pih1d3	108276528	LOC108276528	0.525265	undirected
108275253	LOC108275253	108280406	pih1d3	0.525239	undirected
108269036	LOC108269036	108272328	LOC108272328	0.52523	undirected
108275253	LOC108275253	108260693	LOC108260693	0.525229	undirected
108259527	HCEA	108272328	LOC108272328	0.525063	undirected
108258592	LOC108258592	108277534	LOC108277534	0.52506	undirected
108255678	LOC108255678	108268486	syce3	0.525019	undirected
108260977	LOC108260977	108280394	LOC108280394	0.524895	undirected
108274528	LOC108274528	108280394	LOC108280394	0.524875	undirected
108268486	syce3	108266938	LOC108266938	0.52487	undirected
108258592	LOC108258592	108257259	LOC108257259	0.524816	undirected
108275253	LOC108275253	108272328	LOC108272328	0.524738	undirected
108260977	LOC108260977	108264603	wee2	0.524631	undirected
108274169	uros	108268486	syce3	0.524567	undirected
108269036	LOC108269036	108255678	LOC108255678	0.524425	undirected
108268486	syce3	108277387	ddx4	0.524415	undirected
108280394	LOC108280394	108268486	syce3	0.524388	undirected
108269036	LOC108269036	108277387	ddx4	0.524076	undirected
108269036	LOC108269036	108280394	LOC108280394	0.523901	undirected
108269036	LOC108269036	108260313	fkbp15	0.523782	undirected
108275253	LOC108275253	108277387	ddx4	0.523616	undirected
108269036	LOC108269036	108266938	LOC108266938	0.523519	undirected
108268486	syce3	108258275	LOC108258275	0.523498	undirected
108260977	LOC108260977	108277387	ddx4	0.523404	undirected
108275253	LOC108275253	108255678	LOC108255678	0.523315	undirected
108280406	pih1d3	108258089	LOC108258089	0.523307	undirected
108275142	LOC108275142	108263917	rassf9	0.523256	undirected
108268486	syce3	108272328	LOC108272328	0.523097	undirected
108274528	LOC108274528	108277534	LOC108277534	0.523022	undirected
108260977	LOC108260977	108258275	LOC108258275	0.522951	undirected
108268486	syce3	108277534	LOC108277534	0.522949	undirected
108260977	LOC108260977	108260313	fkbp15	0.522901	undirected
108274528	LOC108274528	108260693	LOC108260693	0.522436	undirected
108268903	plp1	108275142	LOC108275142	0.522352	undirected
108269036	LOC108269036	108258275	LOC108258275	0.522264	undirected
108275142	LOC108275142	108269373	LOC108269373	0.522206	undirected
108269631	LOC108269631	108260693	LOC108260693	0.521928	undirected
108275253	LOC108275253	108266938	LOC108266938	0.521738	undirected
108275253	LOC108275253	108258275	LOC108258275	0.52168	undirected
108275253	LOC108275253	108260313	fkbp15	0.521576	undirected
108269631	LOC108269631	108269877	ctage5	0.521426	undirected
108275253	LOC108275253	108274169	uros	0.521416	undirected
108269631	LOC108269631	108280394	LOC108280394	0.521295	undirected
108258592	LOC108258592	108269373	LOC108269373	0.521221	undirected
108259527	HCEA	108278524	LOC108278524	0.521126	undirected
108280406	pih1d3	108268486	syce3	0.521102	undirected
108269036	LOC108269036	108257259	LOC108257259	0.521075	undirected
108258592	LOC108258592	108260313	fkbp15	0.521059	undirected
108258592	LOC108258592	108263917	rassf9	0.521006	undirected
108260977	LOC108260977	108257259	LOC108257259	0.520924	undirected
108267392	LOC108267392	108275142	LOC108275142	0.520861	undirected
108273814	LOC108273814	108268486	syce3	0.520831	undirected
108276528	LOC108276528	108266938	LOC108266938	0.520687	undirected
108269036	LOC108269036	108257413	LOC108257413	0.520645	undirected
108273814	LOC108273814	108275142	LOC108275142	0.520643	undirected
108280406	pih1d3	108259441	LOC108259441	0.520563	undirected
108275253	LOC108275253	108257259	LOC108257259	0.520538	undirected
108259527	HCEA	108258462	nanos3	0.520527	undirected
108268903	plp1	108258592	LOC108258592	0.520479	undirected
108275142	LOC108275142	108266938	LOC108266938	0.520472	undirected
108274986	slc27a2	108280394	LOC108280394	0.520457	undirected
108273814	LOC108273814	108273474	LOC108273474	0.520344	undirected
108271506	lrrn1	108268486	syce3	0.520283	undirected
108268486	syce3	108254853	LOC108254853	0.520246	undirected
108276165	LOC108276165	108259614	LOC108259614	0.520208	undirected
108259614	LOC108259614	108268486	syce3	0.520206	undirected
108262421	GDF10	108266938	LOC108266938	0.520121	undirected
108274528	LOC108274528	108280406	pih1d3	0.520085	undirected
108274528	LOC108274528	108264603	wee2	0.520047	undirected
108274986	slc27a2	108274169	uros	0.519996	undirected
108275142	LOC108275142	108260313	fkbp15	0.519993	undirected
108260977	LOC108260977	108269373	LOC108269373	0.519886	undirected
108259527	HCEA	108277387	ddx4	0.519817	undirected
108258592	LOC108258592	108266938	LOC108266938	0.519774	undirected
108269036	LOC108269036	108274169	uros	0.519773	undirected
100528755	fabp1	108280406	pih1d3	0.51967	undirected
108257413	LOC108257413	108275142	LOC108275142	0.519664	undirected
108258592	LOC108258592	108272328	LOC108272328	0.519648	undirected
108276071	sall4	108257259	LOC108257259	0.519483	undirected
108275142	LOC108275142	108277534	LOC108277534	0.519481	undirected
108263917	rassf9	108273474	LOC108273474	0.519457	undirected
108257443	LOC108257443	108274169	uros	0.519439	undirected
108268486	syce3	108260313	fkbp15	0.519377	undirected
108269036	LOC108269036	108269373	LOC108269373	0.519305	undirected
108269036	LOC108269036	108273814	LOC108273814	0.519296	undirected
108273814	LOC108273814	108276528	LOC108276528	0.519252	undirected
108255678	LOC108255678	108258592	LOC108258592	0.519242	undirected
108257413	LOC108257413	108258592	LOC108258592	0.519214	undirected
108259527	HCEA	108258275	LOC108258275	0.519199	undirected
108275253	LOC108275253	108269373	LOC108269373	0.519196	undirected
108258592	LOC108258592	108264603	wee2	0.519127	undirected
108262421	GDF10	108280406	pih1d3	0.519088	undirected
108260977	LOC108260977	108266938	LOC108266938	0.519039	undirected
108274528	LOC108274528	108274169	uros	0.519025	undirected
108273814	LOC108273814	108258592	LOC108258592	0.518992	undirected
108260977	LOC108260977	108255678	LOC108255678	0.518954	undirected
108267392	LOC108267392	108273474	LOC108273474	0.518911	undirected
108269036	LOC108269036	108278524	LOC108278524	0.518819	undirected
108258592	LOC108258592	108277387	ddx4	0.518801	undirected
108266938	LOC108266938	108273474	LOC108273474	0.518786	undirected
108259527	HCEA	108271506	lrrn1	0.518775	undirected
108269036	LOC108269036	108258462	nanos3	0.518773	undirected
108260977	LOC108260977	108278524	LOC108278524	0.518728	undirected
108269036	LOC108269036	108277977	LOC108277977	0.518718	undirected
108275253	LOC108275253	108273814	LOC108273814	0.518704	undirected
108267392	LOC108267392	108258592	LOC108258592	0.518692	undirected
108255678	LOC108255678	108275142	LOC108275142	0.51866	undirected
108280406	pih1d3	108274441	LOC108274441	0.518652	undirected
108274986	slc27a2	108264603	wee2	0.518626	undirected
108262421	GDF10	108274169	uros	0.518576	undirected
108269631	LOC108269631	108264603	wee2	0.518558	undirected
108260977	LOC108260977	108258462	nanos3	0.518557	undirected
108255678	LOC108255678	108276528	LOC108276528	0.518519	undirected
108269036	LOC108269036	108280406	pih1d3	0.51845	undirected
108263609	LOC108263609	108275142	LOC108275142	0.518359	undirected
108268486	syce3	108258462	nanos3	0.518351	undirected
108268486	syce3	108278524	LOC108278524	0.518254	undirected
108269036	LOC108269036	108268903	plp1	0.518202	undirected
108280394	LOC108280394	108258592	LOC108258592	0.518129	undirected
108269036	LOC108269036	108271506	lrrn1	0.518024	undirected
108256960	LOC108256960	108268486	syce3	0.51801	undirected
108276165	LOC108276165	108274169	uros	0.517978	undirected
108260977	LOC108260977	108263917	rassf9	0.517977	undirected
108275253	LOC108275253	108257413	LOC108257413	0.517949	undirected
108257259	LOC108257259	108273474	LOC108273474	0.517948	undirected
108269631	LOC108269631	108255678	LOC108255678	0.517842	undirected
108269373	LOC108269373	108268486	syce3	0.517762	undirected
108270987	cemip	108259614	LOC108259614	0.51772	undirected
108269877	ctage5	108276528	LOC108276528	0.517688	undirected
108274528	LOC108274528	108272328	LOC108272328	0.517626	undirected
108262421	GDF10	108255678	LOC108255678	0.517619	undirected
108262421	GDF10	108273814	LOC108273814	0.517599	undirected
108258089	LOC108258089	108266938	LOC108266938	0.517585	undirected
108274986	slc27a2	108271506	lrrn1	0.517539	undirected
108260977	LOC108260977	108273814	LOC108273814	0.517508	undirected
108257259	LOC108257259	108268486	syce3	0.517477	undirected
108262421	GDF10	108269877	ctage5	0.51745	undirected
108275253	LOC108275253	108269877	ctage5	0.517438	undirected
108259527	HCEA	108280250	LOC108280250	0.517421	undirected
108260977	LOC108260977	108268903	plp1	0.517365	undirected
108261361	LOC108261361	108268486	syce3	0.517293	undirected
108259527	HCEA	108260313	fkbp15	0.51726	undirected
108257413	LOC108257413	108260977	LOC108260977	0.517254	undirected
108260693	LOC108260693	108268486	syce3	0.517184	undirected
108276071	sall4	108263917	rassf9	0.517139	undirected
108263372	ephx1	108266938	LOC108266938	0.517101	undirected
108275142	LOC108275142	108268214	LOC108268214	0.517077	undirected
108273474	LOC108273474	108268214	LOC108268214	0.517067	undirected
100528755	fabp1	108274169	uros	0.517044	undirected
108256962	LOC108256962	108268486	syce3	0.517012	undirected
100528583	ptgr1	108268486	syce3	0.516986	undirected
108259527	HCEA	108260693	LOC108260693	0.516984	undirected
108257413	LOC108257413	108268486	syce3	0.51698	undirected
108275253	LOC108275253	108263917	rassf9	0.51691	undirected
108262421	GDF10	108254853	LOC108254853	0.516865	undirected
108258592	LOC108258592	108258275	LOC108258275	0.516859	undirected
108262421	GDF10	108259614	LOC108259614	0.516839	undirected
108269036	LOC108269036	108276386	LOC108276386	0.516782	undirected
108275142	LOC108275142	108277387	ddx4	0.516673	undirected
108269036	LOC108269036	108263917	rassf9	0.516647	undirected
108259527	HCEA	108261361	LOC108261361	0.516638	undirected
108269631	LOC108269631	108277387	ddx4	0.516624	undirected
108257443	LOC108257443	108259614	LOC108259614	0.516574	undirected
108276528	LOC108276528	108268486	syce3	0.516516	undirected
108275142	LOC108275142	108272328	LOC108272328	0.516492	undirected
108275253	LOC108275253	108278524	LOC108278524	0.516478	undirected
108259527	HCEA	108274169	uros	0.516444	undirected
108268486	syce3	108259441	LOC108259441	0.516439	undirected
108274986	slc27a2	108276389	iffo2	0.516346	undirected
108269877	ctage5	108268486	syce3	0.516281	undirected
108263372	ephx1	108274169	uros	0.516274	undirected
108269036	LOC108269036	108267392	LOC108267392	0.516262	undirected
108276165	LOC108276165	108266938	LOC108266938	0.516235	undirected
108275253	LOC108275253	108258462	nanos3	0.516193	undirected
108268486	syce3	108258089	LOC108258089	0.516106	undirected
108269036	LOC108269036	108256960	LOC108256960	0.516082	undirected
108269373	LOC108269373	108273474	LOC108273474	0.516069	undirected
108265742	cpox	108268486	syce3	0.516041	undirected
108273474	LOC108273474	108268478	LOC108268478	0.516019	undirected
108269631	LOC108269631	108277534	LOC108277534	0.516009	undirected
108274528	LOC108274528	108277387	ddx4	0.515964	undirected
108275253	LOC108275253	108276386	LOC108276386	0.515957	undirected
108259527	HCEA	108279320	LOC108279320	0.51595	undirected
108274986	slc27a2	108261361	LOC108261361	0.515931	undirected
108255678	LOC108255678	108258089	LOC108258089	0.51592	undirected
108275142	LOC108275142	108264603	wee2	0.515897	undirected
108269036	LOC108269036	108278332	LOC108278332	0.515873	undirected
108267744	LOC108267744	108268486	syce3	0.515806	undirected
108269631	LOC108269631	108266938	LOC108266938	0.515793	undirected
108260977	LOC108260977	108269388	LOC108269388	0.51579	undirected
108275253	LOC108275253	108267392	LOC108267392	0.515781	undirected
108260977	LOC108260977	108276386	LOC108276386	0.515737	undirected
108269631	LOC108269631	108259614	LOC108259614	0.515716	undirected
108269036	LOC108269036	108267744	LOC108267744	0.515711	undirected
108259525	LOC108259525	108280394	LOC108280394	0.515702	undirected
108276386	LOC108276386	108268486	syce3	0.515684	undirected
108260977	LOC108260977	108280250	LOC108280250	0.515603	undirected
108280406	pih1d3	108258592	LOC108258592	0.515502	undirected
108275142	LOC108275142	108278332	LOC108278332	0.515485	undirected
108260977	LOC108260977	108274169	uros	0.515452	undirected
108267392	LOC108267392	108268486	syce3	0.515392	undirected
108263917	rassf9	108268486	syce3	0.515343	undirected
108271159	LOC108271159	108268486	syce3	0.51534	undirected
108269631	LOC108269631	108271506	lrrn1	0.515296	undirected
108269877	ctage5	108258089	LOC108258089	0.515293	undirected
108280444	urod	108260977	LOC108260977	0.515291	undirected
108269036	LOC108269036	108256962	LOC108256962	0.515285	undirected
108275253	LOC108275253	108268486	syce3	0.515271	undirected
108256960	LOC108256960	108260977	LOC108260977	0.51527	undirected
108257443	LOC108257443	108280406	pih1d3	0.51524	undirected
108274986	slc27a2	108265058	LOC108265058	0.515226	undirected
108267392	LOC108267392	108276528	LOC108276528	0.515214	undirected
108269036	LOC108269036	108259614	LOC108259614	0.515164	undirected
108263372	ephx1	108273814	LOC108273814	0.515155	undirected
108260977	LOC108260977	108267392	LOC108267392	0.515153	undirected
108275142	LOC108275142	108258275	LOC108258275	0.515136	undirected
108269036	LOC108269036	108254853	LOC108254853	0.515132	undirected
108270987	cemip	108274169	uros	0.515115	undirected
108274986	slc27a2	108279320	LOC108279320	0.515076	undirected
108268903	plp1	108276071	sall4	0.515045	undirected
108260977	LOC108260977	108254853	LOC108254853	0.515014	undirected
108260977	LOC108260977	108256032	LOC108256032	0.51501	undirected
108275253	LOC108275253	108277977	LOC108277977	0.514981	undirected
108269631	LOC108269631	108263215	LOC108263215	0.514957	undirected
108263372	ephx1	108255678	LOC108255678	0.514934	undirected
100528583	ptgr1	108275253	LOC108275253	0.51492	undirected
108275253	LOC108275253	108268903	plp1	0.51486	undirected
108274986	slc27a2	108272328	LOC108272328	0.514817	undirected
108259525	LOC108259525	108264603	wee2	0.51476	undirected
108276389	iffo2	108268486	syce3	0.514756	undirected
108275253	LOC108275253	108276043	LOC108276043	0.514735	undirected
108255678	LOC108255678	108273474	LOC108273474	0.514708	undirected
108280444	urod	108275142	LOC108275142	0.514672	undirected
108275253	LOC108275253	108254853	LOC108254853	0.514647	undirected
108273814	LOC108273814	108258089	LOC108258089	0.514632	undirected
108260977	LOC108260977	108256962	LOC108256962	0.514631	undirected
108269631	LOC108269631	108254853	LOC108254853	0.514612	undirected
108276165	LOC108276165	108255678	LOC108255678	0.514609	undirected
108269036	LOC108269036	108256032	LOC108256032	0.514601	undirected
108269631	LOC108269631	108258275	LOC108258275	0.514561	undirected
108269036	LOC108269036	100528583	ptgr1	0.514525	undirected
108267392	LOC108267392	108276071	sall4	0.514467	undirected
108276043	LOC108276043	108258592	LOC108258592	0.514456	undirected
108270987	cemip	108271506	lrrn1	0.514437	undirected
100528099	dhrs4	108269631	LOC108269631	0.514428	undirected
108270987	cemip	108266938	LOC108266938	0.514379	undirected
108275253	LOC108275253	108271506	lrrn1	0.514379	undirected
108276071	sall4	108269373	LOC108269373	0.514371	undirected
108263609	LOC108263609	108258592	LOC108258592	0.514365	undirected
108280406	pih1d3	108273474	LOC108273474	0.514338	undirected
108269036	LOC108269036	108269388	LOC108269388	0.514329	undirected
108260977	LOC108260977	108276043	LOC108276043	0.51428	undirected
108270987	cemip	108255678	LOC108255678	0.514269	undirected
108276386	LOC108276386	108258592	LOC108258592	0.514265	undirected
108262421	GDF10	108258275	LOC108258275	0.514257	undirected
108260977	LOC108260977	108271506	lrrn1	0.514172	undirected
108269631	LOC108269631	108261361	LOC108261361	0.514168	undirected
108273814	LOC108273814	108276071	sall4	0.514155	undirected
108269036	LOC108269036	108271159	LOC108271159	0.514143	undirected
108269036	LOC108269036	108280310	LOC108280310	0.514109	undirected
108260977	LOC108260977	108278043	LOC108278043	0.514027	undirected
108260693	LOC108260693	108276528	LOC108276528	0.513957	undirected
108274986	slc27a2	108274528	LOC108274528	0.513946	undirected
108267638	LOC108267638	108260977	LOC108260977	0.513917	undirected
108260977	LOC108260977	108274538	LOC108274538	0.513904	undirected
108262421	GDF10	108277387	ddx4	0.51389	undirected
108274986	slc27a2	108259441	LOC108259441	0.513888	undirected
108275142	LOC108275142	108268478	LOC108268478	0.513836	undirected
108269631	LOC108269631	108259441	LOC108259441	0.513829	undirected
108259527	HCEA	108255678	LOC108255678	0.513818	undirected
108260693	LOC108260693	108259441	LOC108259441	0.513815	undirected
108258592	LOC108258592	108268486	syce3	0.513788	undirected
108274986	slc27a2	108277534	LOC108277534	0.513785	undirected
108274528	LOC108274528	108258275	LOC108258275	0.513773	undirected
108280444	urod	108258592	LOC108258592	0.513751	undirected
108260977	LOC108260977	108256961	LOC108256961	0.513739	undirected
108274528	LOC108274528	108255678	LOC108255678	0.51373	undirected
108259527	HCEA	108265058	LOC108265058	0.513689	undirected
108263372	ephx1	108254853	LOC108254853	0.513679	undirected
108274986	slc27a2	108278524	LOC108278524	0.513669	undirected
108268486	syce3	108259741	LOC108259741	0.513667	undirected
100528099	dhrs4	108268486	syce3	0.513653	undirected
108260977	LOC108260977	108261361	LOC108261361	0.513636	undirected
108269036	LOC108269036	108276043	LOC108276043	0.513631	undirected
108275253	LOC108275253	108261361	LOC108261361	0.513617	undirected
108274986	slc27a2	108260693	LOC108260693	0.513602	undirected
108274538	LOC108274538	108268486	syce3	0.513593	undirected
108263372	ephx1	108259614	LOC108259614	0.513593	undirected
108275253	LOC108275253	108276914	LOC108276914	0.513575	undirected
108269036	LOC108269036	108274538	LOC108274538	0.513572	undirected
108262421	GDF10	108260693	LOC108260693	0.513544	undirected
100528583	ptgr1	108260977	LOC108260977	0.513503	undirected
108276165	LOC108276165	108258089	LOC108258089	0.513501	undirected
108259527	HCEA	108276914	LOC108276914	0.513487	undirected
108258592	LOC108258592	108260693	LOC108260693	0.513483	undirected
108274528	LOC108274528	108273676	phkg2	0.513481	undirected
108276165	LOC108276165	108271506	lrrn1	0.513478	undirected
108270987	cemip	108264603	wee2	0.513447	undirected
108259525	LOC108259525	108274169	uros	0.513445	undirected
108269036	LOC108269036	108267638	LOC108267638	0.513425	undirected
108259525	LOC108259525	108260693	LOC108260693	0.513402	undirected
108275142	LOC108275142	108276386	LOC108276386	0.513374	undirected
108276165	LOC108276165	108254853	LOC108254853	0.513346	undirected
108269036	LOC108269036	108276485	ttc34	0.513343	undirected
108274441	LOC108274441	108268486	syce3	0.513338	undirected
108274528	LOC108274528	108269877	ctage5	0.513329	undirected
108279353	LOC108279353	108268486	syce3	0.5133	undirected
108263609	LOC108263609	108276071	sall4	0.513277	undirected
108260977	LOC108260977	108277977	LOC108277977	0.513261	undirected
108257443	LOC108257443	108276389	iffo2	0.513252	undirected
108269036	LOC108269036	108260693	LOC108260693	0.513216	undirected
100528583	ptgr1	108262421	GDF10	0.513198	undirected
108269036	LOC108269036	108256961	LOC108256961	0.513194	undirected
108274986	slc27a2	108258462	nanos3	0.513148	undirected
108260977	LOC108260977	108276485	ttc34	0.513133	undirected
108269036	LOC108269036	108261361	LOC108261361	0.513114	undirected
108263917	rassf9	108276528	LOC108276528	0.513111	undirected
108262421	GDF10	108264603	wee2	0.513099	undirected
108269388	LOC108269388	108268486	syce3	0.513088	undirected
108256032	LOC108256032	108268486	syce3	0.513057	undirected
108260693	LOC108260693	108258089	LOC108258089	0.513035	undirected
108277977	LOC108277977	108258592	LOC108258592	0.513017	undirected
108263372	ephx1	108277387	ddx4	0.51301	undirected
108274986	slc27a2	108277387	ddx4	0.513006	undirected
108276071	sall4	108266938	LOC108266938	0.512991	undirected
108256961	LOC108256961	108268486	syce3	0.512989	undirected
108258592	LOC108258592	108278332	LOC108278332	0.512977	undirected
108258592	LOC108258592	108268214	LOC108268214	0.512963	undirected
108268486	syce3	108268336	LOC108268336	0.512949	undirected
108279353	LOC108279353	108275253	LOC108275253	0.512941	undirected
108269631	LOC108269631	108265742	cpox	0.512939	undirected
108257443	LOC108257443	108271506	lrrn1	0.512932	undirected
108256960	LOC108256960	108275142	LOC108275142	0.512931	undirected
100528583	ptgr1	108263372	ephx1	0.512924	undirected
108276071	sall4	108268214	LOC108268214	0.512908	undirected
108276165	LOC108276165	108276389	iffo2	0.512889	undirected
108269631	LOC108269631	108272328	LOC108272328	0.512883	undirected
108275253	LOC108275253	108280250	LOC108280250	0.512863	undirected
108275142	LOC108275142	108274538	LOC108274538	0.512849	undirected
108279353	LOC108279353	108269631	LOC108269631	0.512841	undirected
108266938	LOC108266938	108259421	LOC108259421	0.512831	undirected
108263372	ephx1	108280406	pih1d3	0.512823	undirected
108260977	LOC108260977	108256859	LOC108256859	0.512821	undirected
108275897	gata5	108268478	LOC108268478	0.512794	undirected
108274986	slc27a2	108258275	LOC108258275	0.512788	undirected
108274169	uros	108276528	LOC108276528	0.51278	undirected
108275142	LOC108275142	108280394	LOC108280394	0.512778	undirected
108256960	LOC108256960	108275253	LOC108275253	0.512772	undirected
108269877	ctage5	108259441	LOC108259441	0.512769	undirected
108257443	LOC108257443	108269877	ctage5	0.512765	undirected
108260977	LOC108260977	108260104	hmbs	0.512762	undirected
108256960	LOC108256960	108262421	GDF10	0.512754	undirected
108260977	LOC108260977	108271159	LOC108271159	0.51272	undirected
108269036	LOC108269036	108258592	LOC108258592	0.512715	undirected
108269036	LOC108269036	108280444	urod	0.512692	undirected
108275253	LOC108275253	108273676	phkg2	0.512671	undirected
108275142	LOC108275142	108267807	LOC108267807	0.512653	undirected
108259527	HCEA	108275253	LOC108275253	0.512624	undirected
108275253	LOC108275253	108270932	capn7	0.512605	undirected
108277977	LOC108277977	108268486	syce3	0.512593	undirected
108276165	LOC108276165	108280406	pih1d3	0.512591	undirected
108269036	LOC108269036	108280250	LOC108280250	0.512564	undirected
100528071	wisp1	108268486	syce3	0.512541	undirected
108260977	LOC108260977	108258592	LOC108258592	0.512508	undirected
108274528	LOC108274528	108278524	LOC108278524	0.512492	undirected
108263372	ephx1	108258275	LOC108258275	0.512488	undirected
108257259	LOC108257259	108276528	LOC108276528	0.512467	undirected
108275253	LOC108275253	108256032	LOC108256032	0.512463	undirected
108260104	hmbs	108275142	LOC108275142	0.512446	undirected
108276165	LOC108276165	108274441	LOC108274441	0.512429	undirected
108280444	urod	108268486	syce3	0.512416	undirected
108269631	LOC108269631	108264983	LOC108264983	0.512394	undirected
108260977	LOC108260977	108267744	LOC108267744	0.512359	undirected
108259527	HCEA	108278046	LOC108278046	0.512358	undirected
108280444	urod	108275253	LOC108275253	0.512352	undirected
108274528	LOC108274528	108268486	syce3	0.512284	undirected
100528583	ptgr1	108269631	LOC108269631	0.512221	undirected
108269036	LOC108269036	108275253	LOC108275253	0.512216	undirected
108276165	LOC108276165	108259441	LOC108259441	0.512173	undirected
108276528	LOC108276528	108268214	LOC108268214	0.512168	undirected
108260977	LOC108260977	108260693	LOC108260693	0.512157	undirected
108260977	LOC108260977	108274708	LOC108274708	0.512149	undirected
108257557	FOXA2	108266938	LOC108266938	0.512139	undirected
108260977	LOC108260977	108268336	LOC108268336	0.512138	undirected
108259525	LOC108259525	108271506	lrrn1	0.512138	undirected
108269036	LOC108269036	108276528	LOC108276528	0.512132	undirected
108275142	LOC108275142	108271159	LOC108271159	0.512093	undirected
108269036	LOC108269036	108277821	LOC108277821	0.512071	undirected
108256962	LOC108256962	108275142	LOC108275142	0.512042	undirected
108274169	uros	108258089	LOC108258089	0.512028	undirected
108259527	HCEA	108259441	LOC108259441	0.511998	undirected
108269373	LOC108269373	108276528	LOC108276528	0.511982	undirected
108263609	LOC108263609	108273474	LOC108273474	0.511981	undirected
108275142	LOC108275142	108269388	LOC108269388	0.511973	undirected
100528071	wisp1	108276165	LOC108276165	0.511949	undirected
108269631	LOC108269631	108276352	LOC108276352	0.511943	undirected
108270987	cemip	108258089	LOC108258089	0.511932	undirected
108274986	slc27a2	108258089	LOC108258089	0.511928	undirected
108274528	LOC108274528	108261361	LOC108261361	0.51192	undirected
108268423	LOC108268423	108260977	LOC108260977	0.511917	undirected
108259525	LOC108259525	108265058	LOC108265058	0.511913	undirected
108264983	LOC108264983	108268486	syce3	0.511905	undirected
108256961	LOC108256961	108275142	LOC108275142	0.511904	undirected
108268903	plp1	108268486	syce3	0.511871	undirected
108272126	LOC108272126	108275142	LOC108275142	0.511863	undirected
108274986	slc27a2	108267745	LOC108267745	0.511847	undirected
108257443	LOC108257443	108259441	LOC108259441	0.511839	undirected
108274528	LOC108274528	108271506	lrrn1	0.511776	undirected
108268486	syce3	108268214	LOC108268214	0.51177	undirected
108257443	LOC108257443	108255083	gpd1	0.511768	undirected
108269631	LOC108269631	108258089	LOC108258089	0.511745	undirected
108275142	LOC108275142	108268336	LOC108268336	0.511718	undirected
108275253	LOC108275253	108259614	LOC108259614	0.511711	undirected
108274528	LOC108274528	108276914	LOC108276914	0.511708	undirected
108269966	khk	108258592	LOC108258592	0.51169	undirected
100528583	ptgr1	108258592	LOC108258592	0.511667	undirected
108276165	LOC108276165	108276528	LOC108276528	0.511655	undirected
108265742	cpox	108262421	GDF10	0.511625	undirected
108275253	LOC108275253	108256962	LOC108256962	0.51162	undirected
108269036	LOC108269036	108279353	LOC108279353	0.511618	undirected
108269036	LOC108269036	108256859	LOC108256859	0.511608	undirected
108279353	LOC108279353	108276528	LOC108276528	0.511597	undirected
108262988	LOC108262988	108268486	syce3	0.511571	undirected
108276165	LOC108276165	108269877	ctage5	0.511554	undirected
108269631	LOC108269631	108276389	iffo2	0.511542	undirected
108259527	HCEA	108259741	LOC108259741	0.511527	undirected
108277821	LOC108277821	108268486	syce3	0.511509	undirected
108264219	nts	108276165	LOC108276165	0.511506	undirected
108257443	LOC108257443	108258089	LOC108258089	0.511499	undirected
108262421	GDF10	108280394	LOC108280394	0.51149	undirected
100528583	ptgr1	108276528	LOC108276528	0.511478	undirected
108274986	slc27a2	108275253	LOC108275253	0.511467	undirected
108276165	LOC108276165	108264603	wee2	0.511454	undirected
108272667	lama1	108257259	LOC108257259	0.511431	undirected
108260977	LOC108260977	108278045	LOC108278045	0.511423	undirected
108275253	LOC108275253	108260977	LOC108260977	0.511382	undirected
108262421	GDF10	108256962	LOC108256962	0.511353	undirected
108256960	LOC108256960	108258592	LOC108258592	0.511341	undirected
108257413	LOC108257413	108273474	LOC108273474	0.511327	undirected
108269036	LOC108269036	108263609	LOC108263609	0.511317	undirected
108263372	ephx1	108264603	wee2	0.511311	undirected
108269036	LOC108269036	108260104	hmbs	0.511292	undirected
100528583	ptgr1	108275142	LOC108275142	0.51126	undirected
108269036	LOC108269036	108274708	LOC108274708	0.511257	undirected
108269631	LOC108269631	108273676	phkg2	0.511244	undirected
108259527	HCEA	108276389	iffo2	0.511239	undirected
108268486	syce3	108276485	ttc34	0.511233	undirected
108260977	LOC108260977	108280406	pih1d3	0.511202	undirected
108276071	sall4	108268478	LOC108268478	0.511193	undirected
108269036	LOC108269036	108259441	LOC108259441	0.511168	undirected
108260977	LOC108260977	108263609	LOC108263609	0.511153	undirected
108269388	LOC108269388	108258592	LOC108258592	0.511148	undirected
108275780	LOC108275780	108277534	LOC108277534	0.511146	undirected
108276528	LOC108276528	108268478	LOC108268478	0.511136	undirected
108267891	LOC108267891	108273474	LOC108273474	0.511124	undirected
108259527	HCEA	108274528	LOC108274528	0.511106	undirected
108265742	cpox	108263372	ephx1	0.511102	undirected
108259527	HCEA	108278045	LOC108278045	0.51109	undirected
100528583	ptgr1	108273474	LOC108273474	0.51109	undirected
108270987	cemip	108276389	iffo2	0.511089	undirected
108279320	LOC108279320	108268486	syce3	0.511076	undirected
108275142	LOC108275142	108277977	LOC108277977	0.511055	undirected
108275142	LOC108275142	108280406	pih1d3	0.511053	undirected
108270987	cemip	108254853	LOC108254853	0.51105	undirected
108259527	HCEA	108266938	LOC108266938	0.511024	undirected
108274986	slc27a2	108259614	LOC108259614	0.511005	undirected
108259527	HCEA	108254853	LOC108254853	0.510998	undirected
108268486	syce3	108278045	LOC108278045	0.510993	undirected
108269631	LOC108269631	108276528	LOC108276528	0.51098	undirected
108270987	cemip	108280406	pih1d3	0.510948	undirected
108276071	sall4	108267891	LOC108267891	0.510932	undirected
108256960	LOC108256960	108263372	ephx1	0.510932	undirected
108262421	GDF10	108268214	LOC108268214	0.51091	undirected
108270987	cemip	108259441	LOC108259441	0.510895	undirected
108269036	LOC108269036	108279854	sfmbt2	0.510886	undirected
108269631	LOC108269631	108274441	LOC108274441	0.510885	undirected
108260977	LOC108260977	108259741	LOC108259741	0.510882	undirected
108257413	LOC108257413	108276071	sall4	0.51087	undirected
100528099	dhrs4	108262421	GDF10	0.510868	undirected
108275253	LOC108275253	108265742	cpox	0.510868	undirected
108275253	LOC108275253	108269388	LOC108269388	0.510864	undirected
108260977	LOC108260977	108276528	LOC108276528	0.510859	undirected
108269036	LOC108269036	108258089	LOC108258089	0.51084	undirected
108260977	LOC108260977	108275890	LOC108275890	0.510835	undirected
108274986	slc27a2	108254853	LOC108254853	0.510819	undirected
108260104	hmbs	108268486	syce3	0.510815	undirected
108257443	LOC108257443	108254853	LOC108254853	0.510803	undirected
108255678	LOC108255678	108259441	LOC108259441	0.510802	undirected
108259527	HCEA	108275580	LOC108275580	0.5108	undirected
108276043	LOC108276043	108275142	LOC108275142	0.510796	undirected
108274986	slc27a2	108276914	LOC108276914	0.510784	undirected
108275253	LOC108275253	108269966	khk	0.510784	undirected
108269610	LOC108269610	108268486	syce3	0.510774	undirected
108262421	GDF10	108258089	LOC108258089	0.510774	undirected
108264219	nts	108268472	LOC108268472	0.510757	undirected
108273814	LOC108273814	108257557	FOXA2	0.510712	undirected
108277821	LOC108277821	108260977	LOC108260977	0.510711	undirected
108260977	LOC108260977	108268214	LOC108268214	0.510673	undirected
108257443	LOC108257443	100528857	tmem82	0.510659	undirected
108274708	LOC108274708	108268486	syce3	0.510633	undirected
108274986	slc27a2	108275580	LOC108275580	0.510595	undirected
108257443	LOC108257443	108255678	LOC108255678	0.510593	undirected
108274528	LOC108274528	108258462	nanos3	0.510587	undirected
108269631	LOC108269631	108273814	LOC108273814	0.510577	undirected
108258592	LOC108258592	108274538	LOC108274538	0.510568	undirected
108270987	cemip	108274441	LOC108274441	0.510559	undirected
108260977	LOC108260977	108276914	LOC108276914	0.510555	undirected
108275897	gata5	108266938	LOC108266938	0.510546	undirected
108276914	LOC108276914	108268486	syce3	0.510539	undirected
108259527	HCEA	108263431	LOC108263431	0.510528	undirected
108268486	syce3	108256859	LOC108256859	0.510517	undirected
108274169	uros	108258592	LOC108258592	0.510516	undirected
108269036	LOC108269036	108268336	LOC108268336	0.510493	undirected
108269036	LOC108269036	108278045	LOC108278045	0.510492	undirected
108259527	HCEA	108277977	LOC108277977	0.510423	undirected
108274986	slc27a2	108280406	pih1d3	0.510419	undirected
108269036	LOC108269036	108269966	khk	0.510415	undirected
108259527	HCEA	108280310	LOC108280310	0.510396	undirected
108275142	LOC108275142	108269966	khk	0.510387	undirected
108256962	LOC108256962	108258592	LOC108258592	0.510371	undirected
108269036	LOC108269036	108268214	LOC108268214	0.510369	undirected
108268486	syce3	108273474	LOC108273474	0.510358	undirected
108269036	LOC108269036	108265742	cpox	0.510355	undirected
108267638	LOC108267638	108275142	LOC108275142	0.510354	undirected
108259527	HCEA	108273676	phkg2	0.510348	undirected
108259527	HCEA	108256032	LOC108256032	0.510345	undirected
108262421	GDF10	108276528	LOC108276528	0.510334	undirected
108268486	syce3	108275890	LOC108275890	0.510333	undirected
108275253	LOC108275253	108278043	LOC108278043	0.510333	undirected
108274986	slc27a2	108265742	cpox	0.510332	undirected
108270987	cemip	108269610	LOC108269610	0.510329	undirected
108256960	LOC108256960	108257557	FOXA2	0.510325	undirected
108260977	LOC108260977	108265742	cpox	0.510319	undirected
108275253	LOC108275253	108267744	LOC108267744	0.510295	undirected
108260104	hmbs	108258592	LOC108258592	0.510252	undirected
108267638	LOC108267638	108268486	syce3	0.510216	undirected
108263372	ephx1	108280394	LOC108280394	0.510212	undirected
108275142	LOC108275142	108262988	LOC108262988	0.510184	undirected
108274986	slc27a2	108256253	LOC108256253	0.510184	undirected
108257443	LOC108257443	108264603	wee2	0.510168	undirected
108280406	pih1d3	108256253	LOC108256253	0.510164	undirected
108262421	GDF10	108259441	LOC108259441	0.510163	undirected
108260977	LOC108260977	108259614	LOC108259614	0.510163	undirected
108258592	LOC108258592	108268336	LOC108268336	0.510147	undirected
108262421	GDF10	108262988	LOC108262988	0.510141	undirected
108257443	LOC108257443	108274441	LOC108274441	0.510136	undirected
108273814	LOC108273814	108259421	LOC108259421	0.510125	undirected
108274528	LOC108274528	108269631	LOC108269631	0.510122	undirected
108273814	LOC108273814	108275897	gata5	0.51012	undirected
108259527	HCEA	108280406	pih1d3	0.510112	undirected
108264805	vps9d1	108267891	LOC108267891	0.510107	undirected
108259527	HCEA	108258089	LOC108258089	0.510095	undirected
108260977	LOC108260977	108278332	LOC108278332	0.510095	undirected
108269631	LOC108269631	108276397	LOC108276397	0.510092	undirected
108258592	LOC108258592	108258773	stk32b	0.510089	undirected
108275142	LOC108275142	108258773	stk32b	0.510079	undirected
100528629	st2b1	108258592	LOC108258592	0.510079	undirected
108259441	LOC108259441	108266938	LOC108266938	0.510076	undirected
108258592	LOC108258592	108267807	LOC108267807	0.510064	undirected
108274986	slc27a2	108259741	LOC108259741	0.510063	undirected
108259038	ebpl	108275142	LOC108275142	0.510043	undirected
108275253	LOC108275253	108268336	LOC108268336	0.510036	undirected
108275253	LOC108275253	108271159	LOC108271159	0.510028	undirected
108257443	LOC108257443	108266938	LOC108266938	0.510016	undirected
108275897	gata5	108268214	LOC108268214	0.510016	undirected
100528755	fabp1	108269877	ctage5	0.50999	undirected
108268486	syce3	108275580	LOC108275580	0.50996	undirected
108269036	LOC108269036	108278043	LOC108278043	0.509954	undirected
108274528	LOC108274528	108266938	LOC108266938	0.509952	undirected
108259527	HCEA	108276528	LOC108276528	0.509947	undirected
108278970	LOC108278970	108268486	syce3	0.509944	undirected
108268486	syce3	108280250	LOC108280250	0.509899	undirected
108279312	fech	108275142	LOC108275142	0.509869	undirected
108259527	HCEA	108278043	LOC108278043	0.509853	undirected
108274528	LOC108274528	108260313	fkbp15	0.509851	undirected
108263372	ephx1	108256962	LOC108256962	0.509846	undirected
108270987	cemip	108276528	LOC108276528	0.509842	undirected
108268423	LOC108268423	108268486	syce3	0.509836	undirected
108262421	GDF10	108269373	LOC108269373	0.509831	undirected
100528755	fabp1	108263215	LOC108263215	0.509826	undirected
108255678	LOC108255678	108259421	LOC108259421	0.509818	undirected
108256961	LOC108256961	108258592	LOC108258592	0.509811	undirected
108262421	GDF10	108268336	LOC108268336	0.509801	undirected
108262421	GDF10	108271159	LOC108271159	0.509799	undirected
108260977	LOC108260977	108280310	LOC108280310	0.509768	undirected
108259527	HCEA	108267744	LOC108267744	0.509767	undirected
108259527	HCEA	108268423	LOC108268423	0.509761	undirected
108263372	ephx1	108269877	ctage5	0.509759	undirected
108269036	LOC108269036	108269877	ctage5	0.509759	undirected
108259527	HCEA	108276043	LOC108276043	0.509754	undirected
108269631	LOC108269631	108278524	LOC108278524	0.50975	undirected
108278332	LOC108278332	108268486	syce3	0.509741	undirected
108275253	LOC108275253	108259741	LOC108259741	0.509736	undirected
108276528	LOC108276528	108279311	gfi1b	0.509728	undirected
108274708	LOC108274708	108277534	LOC108277534	0.509706	undirected
108256962	LOC108256962	108257557	FOXA2	0.509701	undirected
108268486	syce3	108278043	LOC108278043	0.509698	undirected
100528099	dhrs4	108274986	slc27a2	0.509686	undirected
108258592	LOC108258592	108271159	LOC108271159	0.509682	undirected
108269036	LOC108269036	108268423	LOC108268423	0.509674	undirected
108279176	phyhd1	108274986	slc27a2	0.509652	undirected
108269036	LOC108269036	108259038	ebpl	0.509652	undirected
108259525	LOC108259525	108277534	LOC108277534	0.509645	undirected
108274986	slc27a2	108270051	LOC108270051	0.509643	undirected
108259527	HCEA	108258592	LOC108258592	0.509641	undirected
108274169	uros	108259441	LOC108259441	0.509633	undirected
108275253	LOC108275253	108259441	LOC108259441	0.509619	undirected
108259527	HCEA	108264983	LOC108264983	0.509601	undirected
108255678	LOC108255678	108276071	sall4	0.509591	undirected
108260977	LOC108260977	108259441	LOC108259441	0.509584	undirected
108274986	slc27a2	108276352	LOC108276352	0.50957	undirected
108257443	LOC108257443	108263215	LOC108263215	0.509563	undirected
108260977	LOC108260977	108257417	LOC108257417	0.509542	undirected
108276165	LOC108276165	108273814	LOC108273814	0.509509	undirected
108268486	syce3	108274524	dnd1	0.509504	undirected
108269036	LOC108269036	108275890	LOC108275890	0.509503	undirected
108277983	prcp	108280394	LOC108280394	0.509502	undirected
108269036	LOC108269036	108274156	a1cf	0.509499	undirected
108280310	LOC108280310	108268486	syce3	0.509486	undirected
108262421	GDF10	108276389	iffo2	0.509453	undirected
100528099	dhrs4	108263372	ephx1	0.509451	undirected
108258592	LOC108258592	108258462	nanos3	0.509433	undirected
108260977	LOC108260977	108279320	LOC108279320	0.509433	undirected
108275253	LOC108275253	108274538	LOC108274538	0.509432	undirected
108275253	LOC108275253	108276528	LOC108276528	0.509427	undirected
108274986	slc27a2	108276528	LOC108276528	0.509425	undirected
108259527	HCEA	108275780	LOC108275780	0.509414	undirected
108269036	LOC108269036	108262988	LOC108262988	0.509411	undirected
108262421	GDF10	108263917	rassf9	0.509394	undirected
108259038	ebpl	108258592	LOC108258592	0.50939	undirected
108263372	ephx1	108269373	LOC108269373	0.509379	undirected
108268336	LOC108268336	108273474	LOC108273474	0.509376	undirected
108262421	GDF10	108271506	lrrn1	0.509371	undirected
100528071	wisp1	108270987	cemip	0.509341	undirected
108259525	LOC108259525	108261361	LOC108261361	0.509323	undirected
108267638	LOC108267638	108258592	LOC108258592	0.509318	undirected
100528755	fabp1	108274986	slc27a2	0.50929	undirected
108275253	LOC108275253	108278332	LOC108278332	0.509262	undirected
108257443	LOC108257443	108269803	LOC108269803	0.509254	undirected
108274986	slc27a2	108278046	LOC108278046	0.509248	undirected
108271798	LOC108271798	108280394	LOC108280394	0.509224	undirected
108259527	HCEA	108279513	LOC108279513	0.509187	undirected
108269631	LOC108269631	108276914	LOC108276914	0.509178	undirected
108267392	LOC108267392	108262421	GDF10	0.509176	undirected
108275253	LOC108275253	108264983	LOC108264983	0.50916	undirected
108257413	LOC108257413	108276528	LOC108276528	0.509159	undirected
108262988	LOC108262988	108273474	LOC108273474	0.509153	undirected
108276165	LOC108276165	108269610	LOC108269610	0.50914	undirected
108276165	LOC108276165	108277387	ddx4	0.509138	undirected
108278010	slc37a4	108268486	syce3	0.509135	undirected
108274986	slc27a2	108264983	LOC108264983	0.509122	undirected
108275253	LOC108275253	108257417	LOC108257417	0.50912	undirected
108268903	plp1	108273474	LOC108273474	0.509118	undirected
108257557	FOXA2	108268214	LOC108268214	0.509117	undirected
100528755	fabp1	108255678	LOC108255678	0.509105	undirected
108272667	lama1	108268903	plp1	0.509089	undirected
108260977	LOC108260977	108258089	LOC108258089	0.509053	undirected
108269036	LOC108269036	108264805	vps9d1	0.509035	undirected
108272667	lama1	108260313	fkbp15	0.509034	undirected
108259525	LOC108259525	108272328	LOC108272328	0.508992	undirected
108260977	LOC108260977	108267807	LOC108267807	0.508949	undirected
108257557	FOXA2	108258275	LOC108258275	0.508945	undirected
108275253	LOC108275253	108269631	LOC108269631	0.508928	undirected
108272667	lama1	108263917	rassf9	0.508917	undirected
108276165	LOC108276165	108258030	LOC108258030	0.508915	undirected
108269631	LOC108269631	108279320	LOC108279320	0.508898	undirected
108276386	LOC108276386	108273474	LOC108273474	0.508898	undirected
108269036	LOC108269036	108279320	LOC108279320	0.508896	undirected
108275253	LOC108275253	108256961	LOC108256961	0.508893	undirected
108256960	LOC108256960	108276165	LOC108276165	0.508871	undirected
108257443	LOC108257443	108260693	LOC108260693	0.508869	undirected
108276165	LOC108276165	108258275	LOC108258275	0.508866	undirected
108259527	HCEA	108257581	vrtn	0.508863	undirected
108257443	LOC108257443	108276352	LOC108276352	0.508862	undirected
108269631	LOC108269631	108271030	afmid	0.508849	undirected
108274986	slc27a2	108263215	LOC108263215	0.508841	undirected
108264219	nts	108270987	cemip	0.508836	undirected
108263372	ephx1	108271159	LOC108271159	0.508775	undirected
108269631	LOC108269631	108258462	nanos3	0.508775	undirected
108259527	HCEA	108276485	ttc34	0.508766	undirected
108275253	LOC108275253	108268214	LOC108268214	0.508759	undirected
108260977	LOC108260977	108279513	LOC108279513	0.508758	undirected
108274986	slc27a2	108276397	LOC108276397	0.508756	undirected
108276071	sall4	108260313	fkbp15	0.508726	undirected
108259525	LOC108259525	108274986	slc27a2	0.508715	undirected
108269036	LOC108269036	108259741	LOC108259741	0.5087	undirected
108257443	LOC108257443	100528099	dhrs4	0.508696	undirected
108257443	LOC108257443	100528071	wisp1	0.508694	undirected
108275253	LOC108275253	100528629	st2b1	0.508693	undirected
108258592	LOC108258592	108278524	LOC108278524	0.508684	undirected
108259525	LOC108259525	108278524	LOC108278524	0.508672	undirected
108260977	LOC108260977	108263431	LOC108263431	0.508668	undirected
108272126	LOC108272126	108258592	LOC108258592	0.508666	undirected
108258592	LOC108258592	108268478	LOC108268478	0.508661	undirected
108263372	ephx1	108268336	LOC108268336	0.508656	undirected
108263177	LOC108263177	108276165	LOC108276165	0.508639	undirected
108255083	gpd1	108276165	LOC108276165	0.508627	undirected
108276165	LOC108276165	108259456	LOC108259456	0.508621	undirected
108274528	LOC108274528	108279320	LOC108279320	0.508614	undirected
108259525	LOC108259525	108279320	LOC108279320	0.50861	undirected
108263372	ephx1	108276386	LOC108276386	0.50861	undirected
108270987	cemip	108277387	ddx4	0.508587	undirected
108274986	slc27a2	108255678	LOC108255678	0.508554	undirected
108260977	LOC108260977	108265258	LOC108265258	0.508544	undirected
108267392	LOC108267392	108258089	LOC108258089	0.508537	undirected
108274986	slc27a2	108279211	LOC108279211	0.508521	undirected
108259614	LOC108259614	108258089	LOC108258089	0.508518	undirected
108257557	FOXA2	108262988	LOC108262988	0.508494	undirected
108257443	LOC108257443	108256253	LOC108256253	0.508491	undirected
108257557	FOXA2	108271159	LOC108271159	0.508479	undirected
108269036	LOC108269036	108276389	iffo2	0.508464	undirected
108275780	LOC108275780	108268486	syce3	0.508458	undirected
108272667	lama1	108269373	LOC108269373	0.508453	undirected
108276071	sall4	108278332	LOC108278332	0.508452	undirected
108257443	LOC108257443	108276528	LOC108276528	0.508446	undirected
108269036	LOC108269036	108264486	LOC108264486	0.508428	undirected
108259527	HCEA	108259614	LOC108259614	0.508402	undirected
108269877	ctage5	108274441	LOC108274441	0.508392	undirected
100528629	st2b1	108275142	LOC108275142	0.508383	undirected
100528755	fabp1	108279353	LOC108279353	0.508367	undirected
108263372	ephx1	108267392	LOC108267392	0.508352	undirected
108257443	LOC108257443	108264219	nts	0.508341	undirected
108276528	LOC108276528	108277387	ddx4	0.508339	undirected
108270987	cemip	108258275	LOC108258275	0.508283	undirected
108256961	LOC108256961	108267891	LOC108267891	0.50828	undirected
108269631	LOC108269631	100528857	tmem82	0.508275	undirected
100528071	wisp1	108269631	LOC108269631	0.508274	undirected
108269036	LOC108269036	108276071	sall4	0.508273	undirected
108276071	sall4	108268486	syce3	0.508256	undirected
108263372	ephx1	108263917	rassf9	0.508253	undirected
108263372	ephx1	108272328	LOC108272328	0.508252	undirected
108264805	vps9d1	108275142	LOC108275142	0.508248	undirected
100528755	fabp1	108280394	LOC108280394	0.508247	undirected
100528099	dhrs4	108275253	LOC108275253	0.508243	undirected
100528071	wisp1	108263372	ephx1	0.508229	undirected
108265058	LOC108265058	108268486	syce3	0.508228	undirected
108257259	LOC108257259	108275890	LOC108275890	0.508215	undirected
108260977	LOC108260977	108276071	sall4	0.508191	undirected
108259525	LOC108259525	108280406	pih1d3	0.508188	undirected
108262421	GDF10	108272328	LOC108272328	0.508186	undirected
108263372	ephx1	108276528	LOC108276528	0.508176	undirected
108273676	phkg2	108268486	syce3	0.508176	undirected
108269036	LOC108269036	108267807	LOC108267807	0.50817	undirected
108257557	FOXA2	108274538	LOC108274538	0.508165	undirected
108275253	LOC108275253	108267638	LOC108267638	0.508158	undirected
108260977	LOC108260977	108259204	LOC108259204	0.508149	undirected
108257443	LOC108257443	108274528	LOC108274528	0.508139	undirected
108262421	GDF10	108261361	LOC108261361	0.508139	undirected
108269036	LOC108269036	108274441	LOC108274441	0.508131	undirected
108269036	LOC108269036	108269610	LOC108269610	0.508129	undirected
100528071	wisp1	108262421	GDF10	0.508127	undirected
108263372	ephx1	108258089	LOC108258089	0.508123	undirected
108255678	LOC108255678	108257557	FOXA2	0.508091	undirected
108275253	LOC108275253	108280310	LOC108280310	0.508078	undirected
108274528	LOC108274528	108254853	LOC108254853	0.508058	undirected
108259527	HCEA	108260877	LOC108260877	0.508056	undirected
108275253	LOC108275253	108260104	hmbs	0.508043	undirected
108262421	GDF10	108268478	LOC108268478	0.508043	undirected
108272667	lama1	108272328	LOC108272328	0.508032	undirected
108260977	LOC108260977	108264805	vps9d1	0.508029	undirected
100528099	dhrs4	108276165	LOC108276165	0.508013	undirected
108274986	slc27a2	100528641	ysmu	0.508004	undirected
108262421	GDF10	108259741	LOC108259741	0.507996	undirected
108260977	LOC108260977	108273293	LOC108273293	0.507967	undirected
108258592	LOC108258592	108254853	LOC108254853	0.507967	undirected
108276528	LOC108276528	108259614	LOC108259614	0.507961	undirected
108280488	LOC108280488	108275142	LOC108275142	0.507961	undirected
108260977	LOC108260977	108275580	LOC108275580	0.507943	undirected
108262421	GDF10	108274441	LOC108274441	0.507921	undirected
108269631	LOC108269631	108265058	LOC108265058	0.507918	undirected
108260977	LOC108260977	108269966	khk	0.507918	undirected
108257557	FOXA2	108277387	ddx4	0.507884	undirected
108274986	slc27a2	100528857	tmem82	0.507876	undirected
108263372	ephx1	108277534	LOC108277534	0.507869	undirected
108274986	slc27a2	108274441	LOC108274441	0.507863	undirected
108275253	LOC108275253	108258089	LOC108258089	0.507834	undirected
108262421	GDF10	108277534	LOC108277534	0.507829	undirected
108263372	ephx1	108271506	lrrn1	0.507818	undirected
108269036	LOC108269036	108273474	LOC108273474	0.507812	undirected
108275253	LOC108275253	108279320	LOC108279320	0.507811	undirected
108274528	LOC108274528	108265058	LOC108265058	0.50781	undirected
108275142	LOC108275142	108268486	syce3	0.50781	undirected
108276165	LOC108276165	108274524	dnd1	0.507788	undirected
108274986	slc27a2	108269877	ctage5	0.50778	undirected
108257443	LOC108257443	108257078	LOC108257078	0.507776	undirected
108269631	LOC108269631	108256253	LOC108256253	0.507768	undirected
100528629	st2b1	108273474	LOC108273474	0.507692	undirected
100528755	fabp1	108257443	LOC108257443	0.507691	undirected
108256962	LOC108256962	108267891	LOC108267891	0.507691	undirected
108269877	ctage5	108258592	LOC108258592	0.507687	undirected
108274528	LOC108274528	108264983	LOC108264983	0.507684	undirected
108274708	LOC108274708	108257259	LOC108257259	0.507681	undirected
108274441	LOC108274441	108266938	LOC108266938	0.50765	undirected
108276165	LOC108276165	108256962	LOC108256962	0.507633	undirected
108275253	LOC108275253	108258592	LOC108258592	0.507625	undirected
108276071	sall4	108273568	slc16a8	0.507621	undirected
108270987	cemip	108269877	ctage5	0.507618	undirected
108275253	LOC108275253	108263609	LOC108263609	0.507597	undirected
108271159	LOC108271159	108273474	LOC108273474	0.507595	undirected
108263372	ephx1	108259441	LOC108259441	0.50756	undirected
108260977	LOC108260977	108265275	smim1	0.507554	undirected
108257443	LOC108257443	108261361	LOC108261361	0.507538	undirected
108259527	HCEA	108274708	LOC108274708	0.507528	undirected
108260977	LOC108260977	108273474	LOC108273474	0.507527	undirected
108262988	LOC108262988	108276528	LOC108276528	0.507504	undirected
108270987	cemip	108269803	LOC108269803	0.507502	undirected
108279879	LOC108279879	108268486	syce3	0.507484	undirected
108269036	LOC108269036	108278970	LOC108278970	0.507482	undirected
108263372	ephx1	108268214	LOC108268214	0.507467	undirected
108268486	syce3	108268478	LOC108268478	0.507456	undirected
108258089	LOC108258089	108268214	LOC108268214	0.507438	undirected
108258592	LOC108258592	108280250	LOC108280250	0.507435	undirected
108274986	slc27a2	108273676	phkg2	0.507434	undirected
108269036	LOC108269036	100528071	wisp1	0.507428	undirected
108269036	LOC108269036	108274415	adad1	0.507423	undirected
108257557	FOXA2	108263917	rassf9	0.507417	undirected
108262421	GDF10	108274524	dnd1	0.507416	undirected
108263917	rassf9	108279879	LOC108279879	0.50741	undirected
108263609	LOC108263609	108268486	syce3	0.507401	undirected
108269036	LOC108269036	108274528	LOC108274528	0.507398	undirected
108275142	LOC108275142	108267891	LOC108267891	0.507395	undirected
108280444	urod	108273474	LOC108273474	0.507391	undirected
108259525	LOC108259525	108258462	nanos3	0.507375	undirected
108268486	syce3	108256253	LOC108256253	0.507374	undirected
108256961	LOC108256961	108257557	FOXA2	0.507366	undirected
108257557	FOXA2	108264603	wee2	0.507363	undirected
108260977	LOC108260977	108274415	adad1	0.507363	undirected
108256032	LOC108256032	108258592	LOC108258592	0.507351	undirected
108268486	syce3	108267807	LOC108267807	0.507344	undirected
108258030	LOC108258030	108268486	syce3	0.507342	undirected
108275253	LOC108275253	108259038	ebpl	0.50733	undirected
108257557	FOXA2	108269373	LOC108269373	0.507328	undirected
108256960	LOC108256960	108273474	LOC108273474	0.507313	undirected
108257557	FOXA2	108257259	LOC108257259	0.507305	undirected
108274986	slc27a2	108275780	LOC108275780	0.507282	undirected
100528755	fabp1	108260693	LOC108260693	0.507278	undirected
108274528	LOC108274528	108259441	LOC108259441	0.507276	undirected
108274986	slc27a2	108269803	LOC108269803	0.507261	undirected
108273568	slc16a8	108273474	LOC108273474	0.507251	undirected
108275142	LOC108275142	108273568	slc16a8	0.507244	undirected
108259527	HCEA	108276209	wnt1	0.507241	undirected
108257078	LOC108257078	108269631	LOC108269631	0.507228	undirected
108269036	LOC108269036	108272126	LOC108272126	0.507222	undirected
108275253	LOC108275253	108276165	LOC108276165	0.507217	undirected
108260977	LOC108260977	108269877	ctage5	0.507206	undirected
108280394	LOC108280394	108275780	LOC108275780	0.507201	undirected
108275253	LOC108275253	108276485	ttc34	0.507196	undirected
108276165	LOC108276165	108269803	LOC108269803	0.507192	undirected
108264805	vps9d1	108268486	syce3	0.507164	undirected
108263917	rassf9	108258089	LOC108258089	0.507156	undirected
108274986	slc27a2	108278010	slc37a4	0.50715	undirected
108259525	LOC108259525	108277387	ddx4	0.507144	undirected
108271798	LOC108271798	108277534	LOC108277534	0.507143	undirected
108260977	LOC108260977	108275142	LOC108275142	0.507141	undirected
100528583	ptgr1	108258089	LOC108258089	0.507135	undirected
108275897	gata5	108262988	LOC108262988	0.507129	undirected
108269631	LOC108269631	108259741	LOC108259741	0.507125	undirected
108269036	LOC108269036	108275142	LOC108275142	0.507097	undirected
108274986	slc27a2	108276759	ak3	0.507074	undirected
108274528	LOC108274528	108276165	LOC108276165	0.507071	undirected
108275142	LOC108275142	108254853	LOC108254853	0.507057	undirected
108276165	LOC108276165	108262988	LOC108262988	0.50703	undirected
108276071	sall4	108267807	LOC108267807	0.507028	undirected
108259527	HCEA	108265742	cpox	0.507028	undirected
108268486	syce3	108274415	adad1	0.507018	undirected
108269036	LOC108269036	108275580	LOC108275580	0.507015	undirected
108257417	LOC108257417	108258592	LOC108258592	0.507009	undirected
108259527	HCEA	108257055	LOC108257055	0.507001	undirected
108278907	LOC108278907	108268486	syce3	0.507001	undirected
108273474	LOC108273474	108255551	LOC108255551	0.506985	undirected
108259527	HCEA	108269373	LOC108269373	0.50698	undirected
108264219	nts	108268486	syce3	0.506968	undirected
108279176	phyhd1	108269631	LOC108269631	0.50696	undirected
108268486	syce3	108259456	LOC108259456	0.506949	undirected
108265742	cpox	108276165	LOC108276165	0.506946	undirected
108259527	HCEA	108257413	LOC108257413	0.50694	undirected
108274156	a1cf	108275142	LOC108275142	0.50693	undirected
108268423	LOC108268423	108275253	LOC108275253	0.506927	undirected
108276165	LOC108276165	108256253	LOC108256253	0.506917	undirected
108263770	paox	108268486	syce3	0.506915	undirected
108260977	LOC108260977	108262988	LOC108262988	0.506906	undirected
108256960	LOC108256960	108259527	HCEA	0.506887	undirected
108260977	LOC108260977	108276389	iffo2	0.506885	undirected
108269631	LOC108269631	100528641	ysmu	0.506883	undirected
108270987	cemip	108258030	LOC108258030	0.506863	undirected
108275253	LOC108275253	108270987	cemip	0.50685	undirected
108275142	LOC108275142	108258462	nanos3	0.506847	undirected
108268486	syce3	108278046	LOC108278046	0.506836	undirected
108274169	uros	108275142	LOC108275142	0.506834	undirected
108257443	LOC108257443	108265742	cpox	0.506831	undirected
108269036	LOC108269036	100528099	dhrs4	0.506818	undirected
108274986	slc27a2	108262821	dll1	0.506816	undirected
108259525	LOC108259525	108276389	iffo2	0.506807	undirected
108256960	LOC108256960	108270987	cemip	0.506804	undirected
108273814	LOC108273814	108259441	LOC108259441	0.506795	undirected
108257417	LOC108257417	108268486	syce3	0.506794	undirected
108263372	ephx1	108274441	LOC108274441	0.50677	undirected
108256960	LOC108256960	108269631	LOC108269631	0.506762	undirected
108269036	LOC108269036	108263431	LOC108263431	0.506757	undirected
108257557	FOXA2	108259614	LOC108259614	0.506742	undirected
108260977	LOC108260977	108275780	LOC108275780	0.506742	undirected
108273450	LOC108273450	108268486	syce3	0.50673	undirected
108266888	dct	108260977	LOC108260977	0.506722	undirected
108257259	LOC108257259	108256859	LOC108256859	0.506721	undirected
108279353	LOC108279353	108274528	LOC108274528	0.506713	undirected
108259204	LOC108259204	108268486	syce3	0.506711	undirected
108259525	LOC108259525	108278046	LOC108278046	0.506709	undirected
108257443	LOC108257443	108264983	LOC108264983	0.506707	undirected
108275142	LOC108275142	108260693	LOC108260693	0.506706	undirected
108277821	LOC108277821	108275142	LOC108275142	0.506705	undirected
108259525	LOC108259525	108259441	LOC108259441	0.5067	undirected
108257443	LOC108257443	108267745	LOC108267745	0.506698	undirected
108262421	GDF10	108257259	LOC108257259	0.506684	undirected
108279353	LOC108279353	108263372	ephx1	0.50668	undirected
100528099	dhrs4	108260977	LOC108260977	0.506679	undirected
108268486	syce3	108260074	LOC108260074	0.506679	undirected
108269036	LOC108269036	108270932	capn7	0.50666	undirected
108274156	a1cf	108268486	syce3	0.506658	undirected
108257443	LOC108257443	108269610	LOC108269610	0.506651	undirected
108260977	LOC108260977	108263138	LOC108263138	0.506651	undirected
108260977	LOC108260977	108278970	LOC108278970	0.506648	undirected
108269036	LOC108269036	108279513	LOC108279513	0.506645	undirected
108260977	LOC108260977	108257055	LOC108257055	0.506612	undirected
108274538	LOC108274538	108267891	LOC108267891	0.506607	undirected
108275253	LOC108275253	108267807	LOC108267807	0.50659	undirected
108275253	LOC108275253	108256859	LOC108256859	0.506581	undirected
108263372	ephx1	108276389	iffo2	0.506573	undirected
108269036	LOC108269036	108278046	LOC108278046	0.506565	undirected
108269036	LOC108269036	108265058	LOC108265058	0.506563	undirected
108257557	FOXA2	108254853	LOC108254853	0.506562	undirected
108276043	LOC108276043	108268486	syce3	0.506561	undirected
108269631	LOC108269631	108267744	LOC108267744	0.506557	undirected
108277534	LOC108277534	108275890	LOC108275890	0.50655	undirected
108259527	HCEA	108257259	LOC108257259	0.506549	undirected
108274528	LOC108274528	108265742	cpox	0.506548	undirected
108274986	slc27a2	108269631	LOC108269631	0.506546	undirected
108263372	ephx1	108261361	LOC108261361	0.506545	undirected
108263372	ephx1	108262988	LOC108262988	0.506542	undirected
108257557	FOXA2	108268478	LOC108268478	0.506541	undirected
108272667	lama1	108277534	LOC108277534	0.506531	undirected
108279353	LOC108279353	108258089	LOC108258089	0.506525	undirected
108279312	fech	108258592	LOC108258592	0.506522	undirected
108263431	LOC108263431	108268486	syce3	0.506519	undirected
108269036	LOC108269036	108259204	LOC108259204	0.506514	undirected
108276688	nsun5	108274169	uros	0.506512	undirected
108260977	LOC108260977	108260877	LOC108260877	0.506491	undirected
108269036	LOC108269036	108275780	LOC108275780	0.506485	undirected
108260977	LOC108260977	108272126	LOC108272126	0.506476	undirected
100528755	fabp1	108264603	wee2	0.506471	undirected
108274528	LOC108274528	108270987	cemip	0.506468	undirected
108276165	LOC108276165	108261361	LOC108261361	0.506464	undirected
108274528	LOC108274528	108280250	LOC108280250	0.506451	undirected
108255678	LOC108255678	108274441	LOC108274441	0.506443	undirected
100528755	fabp1	108266938	LOC108266938	0.506441	undirected
108259527	HCEA	108266888	dct	0.50643	undirected
108258592	LOC108258592	108262988	LOC108262988	0.506424	undirected
108259527	HCEA	108269877	ctage5	0.506415	undirected
108279353	LOC108279353	108262421	GDF10	0.506408	undirected
108279353	LOC108279353	108274441	LOC108274441	0.506405	undirected
108256960	LOC108256960	108276528	LOC108276528	0.506402	undirected
108275253	LOC108275253	108265258	LOC108265258	0.506401	undirected
108275142	LOC108275142	108279311	gfi1b	0.5064	undirected
108270987	cemip	108273814	LOC108273814	0.506385	undirected
108270987	cemip	108256253	LOC108256253	0.506385	undirected
108257443	LOC108257443	108259456	LOC108259456	0.506384	undirected
108269631	LOC108269631	108276386	LOC108276386	0.506375	undirected
108259527	HCEA	108275890	LOC108275890	0.506374	undirected
108262988	LOC108262988	108259421	LOC108259421	0.50636	undirected
108259421	LOC108259421	108268214	LOC108268214	0.506358	undirected
108269036	LOC108269036	101154684	cp	0.506347	undirected
108276386	LOC108276386	108276528	LOC108276528	0.506338	undirected
108269036	LOC108269036	108257417	LOC108257417	0.506322	undirected
108275253	LOC108275253	108278045	LOC108278045	0.506312	undirected
108270932	capn7	108258592	LOC108258592	0.506303	undirected
108269036	LOC108269036	108266888	dct	0.506287	undirected
108269036	LOC108269036	108276914	LOC108276914	0.506287	undirected
108260977	LOC108260977	108265863	nr6a1	0.506283	undirected
108275780	LOC108275780	108272328	LOC108272328	0.506278	undirected
108257443	LOC108257443	108280394	LOC108280394	0.506264	undirected
108258089	LOC108258089	108268478	LOC108268478	0.506263	undirected
108272667	lama1	108273814	LOC108273814	0.506263	undirected
108265398	slc25a37	108275142	LOC108275142	0.50625	undirected
108259525	LOC108259525	108274528	LOC108274528	0.506245	undirected
108275897	gata5	108267891	LOC108267891	0.506243	undirected
108264983	LOC108264983	108262421	GDF10	0.506233	undirected
108269631	LOC108269631	108260313	fkbp15	0.506231	undirected
108269036	LOC108269036	108264983	LOC108264983	0.506225	undirected
108260977	LOC108260977	108279879	LOC108279879	0.506221	undirected
108279353	LOC108279353	108258592	LOC108258592	0.506215	undirected
108257443	LOC108257443	108277387	ddx4	0.506214	undirected
108277821	LOC108277821	108257259	LOC108257259	0.506213	undirected
108272667	lama1	108258275	LOC108258275	0.506212	undirected
100528583	ptgr1	108276165	LOC108276165	0.506208	undirected
108277983	prcp	108277534	LOC108277534	0.506208	undirected
108276528	LOC108276528	108268336	LOC108268336	0.506205	undirected
108263372	ephx1	108257259	LOC108257259	0.506195	undirected
108274528	LOC108274528	108260977	LOC108260977	0.506192	undirected
108274528	LOC108274528	108256032	LOC108256032	0.506188	undirected
108269036	LOC108269036	108273293	LOC108273293	0.506177	undirected
108279312	fech	108260977	LOC108260977	0.506172	undirected
108267392	LOC108267392	108275897	gata5	0.506169	undirected
108257557	FOXA2	108260313	fkbp15	0.506162	undirected
108262421	GDF10	108276386	LOC108276386	0.506157	undirected
108269631	LOC108269631	108256032	LOC108256032	0.506154	undirected
108259525	LOC108259525	100528641	ysmu	0.506141	undirected
108259525	LOC108259525	108270051	LOC108270051	0.50614	undirected
108257078	LOC108257078	108274986	slc27a2	0.506137	undirected
108259527	HCEA	108256962	LOC108256962	0.506127	undirected
108275142	LOC108275142	108270488	c9h1orf115	0.506116	undirected
108259527	HCEA	108256859	LOC108256859	0.506112	undirected
108262421	GDF10	108274538	LOC108274538	0.506108	undirected
108269036	LOC108269036	108273676	phkg2	0.506104	undirected
100528755	fabp1	108276165	LOC108276165	0.506104	undirected
108268486	syce3	108279311	gfi1b	0.506064	undirected
108269373	LOC108269373	108258089	LOC108258089	0.506055	undirected
108275142	LOC108275142	108256859	LOC108256859	0.506055	undirected
108269036	LOC108269036	108274524	dnd1	0.506047	undirected
108276165	LOC108276165	108271159	LOC108271159	0.506044	undirected
108260977	LOC108260977	108269387	LOC108269387	0.50601	undirected
108274986	slc27a2	108269610	LOC108269610	0.506008	undirected
108275253	LOC108275253	108274708	LOC108274708	0.506001	undirected
108257557	FOXA2	108272328	LOC108272328	0.506	undirected
108272667	lama1	108266938	LOC108266938	0.505998	undirected
108259525	LOC108259525	108258275	LOC108258275	0.505991	undirected
108258592	LOC108258592	108278043	LOC108278043	0.505981	undirected
108279353	LOC108279353	108273474	LOC108273474	0.505978	undirected
108270987	cemip	108259456	LOC108259456	0.50596	undirected
108274986	slc27a2	108266938	LOC108266938	0.505947	undirected
108256962	LOC108256962	108273474	LOC108273474	0.505944	undirected
108276165	LOC108276165	108260074	LOC108260074	0.505936	undirected
108274528	LOC108274528	108263215	LOC108263215	0.505934	undirected
108257259	LOC108257259	108279879	LOC108279879	0.505934	undirected
108270488	c9h1orf115	108273474	LOC108273474	0.505932	undirected
108276528	LOC108276528	108254853	LOC108254853	0.50591	undirected
108269036	LOC108269036	108260877	LOC108260877	0.505907	undirected
108277821	LOC108277821	108267891	LOC108267891	0.505901	undirected
108259527	HCEA	108269388	LOC108269388	0.505887	undirected
108269036	LOC108269036	108268478	LOC108268478	0.505886	undirected
108259527	HCEA	108269610	LOC108269610	0.505878	undirected
108263372	ephx1	108267744	LOC108267744	0.505871	undirected
108269036	LOC108269036	100528629	st2b1	0.505869	undirected
108257443	LOC108257443	100528641	ysmu	0.505856	undirected
108268486	syce3	108260877	LOC108260877	0.505848	undirected
100528099	dhrs4	108274528	LOC108274528	0.505818	undirected
108274528	LOC108274528	108270932	capn7	0.505813	undirected
108269036	LOC108269036	108273450	LOC108273450	0.505813	undirected
108257078	LOC108257078	108276165	LOC108276165	0.505808	undirected
108273814	LOC108273814	108279879	LOC108279879	0.505805	undirected
100528755	fabp1	108259614	LOC108259614	0.505792	undirected
108257259	LOC108257259	108258089	LOC108258089	0.50578	undirected
108260977	LOC108260977	108274156	a1cf	0.505748	undirected
108257443	LOC108257443	108258275	LOC108258275	0.505744	undirected
108258089	LOC108258089	108254853	LOC108254853	0.505742	undirected
108259525	LOC108259525	108273676	phkg2	0.505736	undirected
108259527	HCEA	108267745	LOC108267745	0.505719	undirected
108272126	LOC108272126	108273474	LOC108273474	0.505718	undirected
108268472	LOC108268472	108258089	LOC108258089	0.505713	undirected
108264983	LOC108264983	108276165	LOC108276165	0.505705	undirected
108275253	LOC108275253	108276389	iffo2	0.505696	undirected
108266888	dct	108268486	syce3	0.505693	undirected
108280444	urod	108276071	sall4	0.505689	undirected
108259527	HCEA	108273450	LOC108273450	0.505687	undirected
108259038	ebpl	108273474	LOC108273474	0.505686	undirected
108270987	cemip	108256962	LOC108256962	0.505684	undirected
108259527	HCEA	108259204	LOC108259204	0.505678	undirected
108257443	LOC108257443	108262821	dll1	0.505678	undirected
108275253	LOC108275253	108278970	LOC108278970	0.505672	undirected
108272667	lama1	108263609	LOC108263609	0.505669	undirected
108269036	LOC108269036	108257055	LOC108257055	0.505665	undirected
108260977	LOC108260977	108263770	paox	0.505658	undirected
108264603	wee2	108276528	LOC108276528	0.505607	undirected
108276528	LOC108276528	108258275	LOC108258275	0.505598	undirected
108255083	gpd1	108270987	cemip	0.505598	undirected
108274986	slc27a2	108267744	LOC108267744	0.505597	undirected
100528583	ptgr1	108274528	LOC108274528	0.505588	undirected
108259525	LOC108259525	108276352	LOC108276352	0.505586	undirected
108268903	plp1	108274708	LOC108274708	0.505582	undirected
108277821	LOC108277821	108267392	LOC108267392	0.505558	undirected
108258592	LOC108258592	108265258	LOC108265258	0.505555	undirected
108255083	gpd1	108274986	slc27a2	0.505543	undirected
108276688	nsun5	108259614	LOC108259614	0.505542	undirected
108274156	a1cf	108258592	LOC108258592	0.505537	undirected
108277387	ddx4	108258089	LOC108258089	0.505532	undirected
108258592	LOC108258592	108267744	LOC108267744	0.505521	undirected
108271159	LOC108271159	108276528	LOC108276528	0.505515	undirected
108257443	LOC108257443	108275253	LOC108275253	0.505514	undirected
108274528	LOC108274528	108259614	LOC108259614	0.505513	undirected
108259527	HCEA	108273814	LOC108273814	0.505509	undirected
100528071	wisp1	108274986	slc27a2	0.5055	undirected
108275253	LOC108275253	108262421	GDF10	0.505495	undirected
108259527	HCEA	108273293	LOC108273293	0.505485	undirected
108260977	LOC108260977	108264983	LOC108264983	0.505483	undirected
108269631	LOC108269631	108278010	slc37a4	0.505479	undirected
108263372	ephx1	108274538	LOC108274538	0.505472	undirected
108258592	LOC108258592	108256859	LOC108256859	0.505472	undirected
108274986	slc27a2	108281101	optc	0.505458	undirected
108272667	lama1	108277387	ddx4	0.505457	undirected
108267392	LOC108267392	108257557	FOXA2	0.505452	undirected
108272667	lama1	108264603	wee2	0.505445	undirected
108259527	HCEA	108276386	LOC108276386	0.505434	undirected
108259527	HCEA	108262871	znf488	0.505429	undirected
100528755	fabp1	108269631	LOC108269631	0.505425	undirected
108277387	ddx4	108273474	LOC108273474	0.505413	undirected
108274986	slc27a2	108263431	LOC108263431	0.505407	undirected
108268486	syce3	108260171	LOC108260171	0.5054	undirected
108269631	LOC108269631	108256962	LOC108256962	0.505396	undirected
108269036	LOC108269036	108270488	c9h1orf115	0.505394	undirected
108257557	FOXA2	108274524	dnd1	0.505386	undirected
100528755	fabp1	108268486	syce3	0.50538	undirected
108275253	LOC108275253	108275890	LOC108275890	0.505349	undirected
108274986	slc27a2	108278045	LOC108278045	0.505349	undirected
108274528	LOC108274528	108278046	LOC108278046	0.505344	undirected
100528629	st2b1	108276528	LOC108276528	0.505337	undirected
108270560	LOC108270560	108274169	uros	0.505331	undirected
108259525	LOC108259525	108264983	LOC108264983	0.505327	undirected
108270987	cemip	108261361	LOC108261361	0.505321	undirected
108259527	HCEA	108267638	LOC108267638	0.505316	undirected
108272651	tubb1	108269631	LOC108269631	0.505314	undirected
108257443	LOC108257443	108276397	LOC108276397	0.505295	undirected
108260104	hmbs	108273474	LOC108273474	0.505284	undirected
108273814	LOC108273814	108274441	LOC108274441	0.505282	undirected
108274986	slc27a2	108278048	LOC108278048	0.50527	undirected
108279311	gfi1b	108273474	LOC108273474	0.505267	undirected
108272667	lama1	108268214	LOC108268214	0.505254	undirected
108277821	LOC108277821	108275253	LOC108275253	0.505252	undirected
108257557	FOXA2	108268336	LOC108268336	0.50525	undirected
108256960	LOC108256960	108259421	LOC108259421	0.50524	undirected
108269036	LOC108269036	108263770	paox	0.505239	undirected
108279879	LOC108279879	108268214	LOC108268214	0.505233	undirected
108259204	LOC108259204	108277534	LOC108277534	0.505229	undirected
108268478	LOC108268478	108259421	LOC108259421	0.505218	undirected
108274528	LOC108274528	108276386	LOC108276386	0.505198	undirected
108269631	LOC108269631	108275580	LOC108275580	0.505193	undirected
108269036	LOC108269036	108265863	nr6a1	0.505173	undirected
108259527	HCEA	108274441	LOC108274441	0.505159	undirected
108272126	LOC108272126	108276071	sall4	0.505139	undirected
108275253	LOC108275253	108263372	ephx1	0.505138	undirected
108271506	lrrn1	108280406	pih1d3	0.50513	undirected
108275142	LOC108275142	108278524	LOC108278524	0.505121	undirected
108256962	LOC108256962	108272572	LOC108272572	0.505112	undirected
108279353	LOC108279353	108260977	LOC108260977	0.505112	undirected
108260977	LOC108260977	108274441	LOC108274441	0.505104	undirected
108259527	HCEA	108259431	LOC108259431	0.505094	undirected
108279312	fech	108273474	LOC108273474	0.505092	undirected
108277821	LOC108277821	108263917	rassf9	0.505092	undirected
108267392	LOC108267392	108279879	LOC108279879	0.505087	undirected
108262421	GDF10	108260313	fkbp15	0.505084	undirected
108276528	LOC108276528	108268472	LOC108268472	0.505083	undirected
108257413	LOC108257413	108263372	ephx1	0.505068	undirected
108269036	LOC108269036	108279312	fech	0.505049	undirected
108269631	LOC108269631	108269610	LOC108269610	0.505049	undirected
108269631	LOC108269631	108269373	LOC108269373	0.505028	undirected
108275253	LOC108275253	108262988	LOC108262988	0.505015	undirected
108259525	LOC108259525	108263215	LOC108263215	0.50501	undirected
108274528	LOC108274528	108273814	LOC108273814	0.505009	undirected
108274441	LOC108274441	108268472	LOC108268472	0.505005	undirected
108259527	HCEA	100528099	dhrs4	0.505003	undirected
108260977	LOC108260977	108268478	LOC108268478	0.504992	undirected
108274528	LOC108274528	108277977	LOC108277977	0.504982	undirected
108262988	LOC108262988	108276071	sall4	0.504977	undirected
108269036	LOC108269036	108268486	syce3	0.504968	undirected
108274632	LOC108274632	108270051	LOC108270051	0.504957	undirected
108275142	LOC108275142	108274415	adad1	0.504954	undirected
108264603	wee2	108258089	LOC108258089	0.504951	undirected
108269036	LOC108269036	108279879	LOC108279879	0.504919	undirected
108263372	ephx1	108274524	dnd1	0.504903	undirected
108275253	LOC108275253	108274528	LOC108274528	0.504893	undirected
108259525	LOC108259525	108257443	LOC108257443	0.504887	undirected
108280444	urod	108263372	ephx1	0.504856	undirected
108264805	vps9d1	108258592	LOC108258592	0.504838	undirected
108274708	LOC108274708	108260313	fkbp15	0.50483	undirected
108262988	LOC108262988	108258089	LOC108258089	0.504826	undirected
108258592	LOC108258592	108279311	gfi1b	0.504826	undirected
100528755	fabp1	108270987	cemip	0.504824	undirected
108269631	LOC108269631	108259456	LOC108259456	0.504809	undirected
108264219	nts	108262421	GDF10	0.504795	undirected
108256960	LOC108256960	108272572	LOC108272572	0.504794	undirected
108260977	LOC108260977	108278907	LOC108278907	0.504769	undirected
108279353	LOC108279353	108259441	LOC108259441	0.504761	undirected
108256135	LOC108256135	108260977	LOC108260977	0.504754	undirected
108270987	cemip	108274524	dnd1	0.504742	undirected
108259614	LOC108259614	108259421	LOC108259421	0.504739	undirected
108280394	LOC108280394	108259441	LOC108259441	0.504735	undirected
108279854	sfmbt2	108268486	syce3	0.504732	undirected
108262421	GDF10	108259456	LOC108259456	0.504728	undirected
108258592	LOC108258592	108276485	ttc34	0.504724	undirected
108274538	LOC108274538	108273474	LOC108273474	0.504722	undirected
108269036	LOC108269036	108258891	LOC108258891	0.50472	undirected
108274528	LOC108274528	108259741	LOC108259741	0.504715	undirected
108256961	LOC108256961	108262421	GDF10	0.504712	undirected
108277821	LOC108277821	108258592	LOC108258592	0.50471	undirected
108272667	lama1	108267392	LOC108267392	0.504709	undirected
108274528	LOC108274528	108269373	LOC108269373	0.504709	undirected
108259525	LOC108259525	108276914	LOC108276914	0.504702	undirected
108260977	LOC108260977	108264486	LOC108264486	0.504694	undirected
108263917	rassf9	108259421	LOC108259421	0.504689	undirected
108274528	LOC108274528	108257413	LOC108257413	0.504681	undirected
108256962	LOC108256962	108276528	LOC108276528	0.50468	undirected
108272667	lama1	108274538	LOC108274538	0.504669	undirected
108275142	LOC108275142	108257417	LOC108257417	0.504664	undirected
108271798	LOC108271798	108272328	LOC108272328	0.504663	undirected
108275142	LOC108275142	108255643	LOC108255643	0.504659	undirected
100528857	tmem82	108276165	LOC108276165	0.504654	undirected
108271383	kng1	108268903	plp1	0.504651	undirected
108269036	LOC108269036	108269048	LOC108269048	0.504633	undirected
108262421	GDF10	108258462	nanos3	0.504627	undirected
108263372	ephx1	108260313	fkbp15	0.504617	undirected
108274169	uros	108256253	LOC108256253	0.504611	undirected
108269877	ctage5	108273474	LOC108273474	0.504607	undirected
108276071	sall4	108277534	LOC108277534	0.504607	undirected
108264983	LOC108264983	108270987	cemip	0.504601	undirected
108274986	slc27a2	108280250	LOC108280250	0.504576	undirected
108275142	LOC108275142	108276485	ttc34	0.504569	undirected
108268423	LOC108268423	108274986	slc27a2	0.504565	undirected
108269036	LOC108269036	108278010	slc37a4	0.504563	undirected
108270987	cemip	108258462	nanos3	0.504562	undirected
108275253	LOC108275253	108265275	smim1	0.504562	undirected
108276071	sall4	108274538	LOC108274538	0.504549	undirected
108259525	LOC108259525	108267745	LOC108267745	0.504526	undirected
108260977	LOC108260977	108273676	phkg2	0.504524	undirected
108257557	FOXA2	108269388	LOC108269388	0.504517	undirected
108260977	LOC108260977	108278010	slc37a4	0.504513	undirected
108260104	hmbs	108257557	FOXA2	0.504505	undirected
108269036	LOC108269036	108260171	LOC108260171	0.504498	undirected
108280444	urod	108262421	GDF10	0.504498	undirected
108270488	c9h1orf115	108258592	LOC108258592	0.504493	undirected
108275142	LOC108275142	108267744	LOC108267744	0.504492	undirected
108269036	LOC108269036	108279311	gfi1b	0.504485	undirected
108275253	LOC108275253	108274156	a1cf	0.504484	undirected
108267745	LOC108267745	108268486	syce3	0.504484	undirected
108263624	abcb10	108268486	syce3	0.504471	undirected
108259527	HCEA	108274986	slc27a2	0.50446	undirected
108255083	gpd1	108276688	nsun5	0.504454	undirected
108275253	LOC108275253	108263431	LOC108263431	0.504442	undirected
108269631	LOC108269631	108267745	LOC108267745	0.504438	undirected
108260977	LOC108260977	108279325	LOC108279325	0.504432	undirected
108260977	LOC108260977	108259431	LOC108259431	0.504429	undirected
108257443	LOC108257443	108269631	LOC108269631	0.504423	undirected
108275253	LOC108275253	108275580	LOC108275580	0.504421	undirected
101154684	cp	108268486	syce3	0.504412	undirected
108259038	ebpl	108268486	syce3	0.504403	undirected
108278332	LOC108278332	108273474	LOC108273474	0.504401	undirected
108258592	LOC108258592	108259614	LOC108259614	0.504399	undirected
108264486	LOC108264486	108275142	LOC108275142	0.504398	undirected
108270987	cemip	108260074	LOC108260074	0.504385	undirected
108263372	ephx1	108256961	LOC108256961	0.504382	undirected
108275253	LOC108275253	108274441	LOC108274441	0.504352	undirected
108259527	HCEA	100528583	ptgr1	0.504351	undirected
108257443	LOC108257443	108265849	LOC108265849	0.504347	undirected
108275253	LOC108275253	108279311	gfi1b	0.504323	undirected
108271383	kng1	108257259	LOC108257259	0.504318	undirected
108256032	LOC108256032	108275142	LOC108275142	0.504316	undirected
108271506	lrrn1	108258592	LOC108258592	0.504314	undirected
108267392	LOC108267392	108259421	LOC108259421	0.504285	undirected
108264805	vps9d1	108257557	FOXA2	0.50427	undirected
108259527	HCEA	108256253	LOC108256253	0.504269	undirected
108256960	LOC108256960	108267891	LOC108267891	0.504268	undirected
108274986	slc27a2	108258592	LOC108258592	0.504263	undirected
108263917	rassf9	108275890	LOC108275890	0.504257	undirected
108270987	cemip	108262988	LOC108262988	0.504255	undirected
108275142	LOC108275142	108259614	LOC108259614	0.504249	undirected
108256962	LOC108256962	108259421	LOC108259421	0.50424	undirected
108274986	slc27a2	108257411	lfng	0.504235	undirected
108272126	LOC108272126	108268486	syce3	0.504225	undirected
108276071	sall4	108277387	ddx4	0.504225	undirected
108274528	LOC108274528	108276528	LOC108276528	0.504223	undirected
108274708	LOC108274708	108272328	LOC108272328	0.504222	undirected
108259525	LOC108259525	108269877	ctage5	0.504215	undirected
108274528	LOC108274528	108276389	iffo2	0.504204	undirected
108276165	LOC108276165	108260693	LOC108260693	0.504198	undirected
108272667	lama1	108256961	LOC108256961	0.504185	undirected
108255083	gpd1	108269631	LOC108269631	0.504183	undirected
108257557	FOXA2	108267807	LOC108267807	0.504181	undirected
108276071	sall4	108258773	stk32b	0.50418	undirected
108256960	LOC108256960	108276071	sall4	0.504166	undirected
108269036	LOC108269036	108279325	LOC108279325	0.504147	undirected
108276528	LOC108276528	108277534	LOC108277534	0.504137	undirected
108256960	LOC108256960	108258089	LOC108258089	0.504131	undirected
108268903	plp1	108275890	LOC108275890	0.504125	undirected
108257413	LOC108257413	108262421	GDF10	0.504112	undirected
108267807	LOC108267807	108273474	LOC108273474	0.504111	undirected
108270987	cemip	108267745	LOC108267745	0.504094	undirected
108279513	LOC108279513	108268486	syce3	0.504092	undirected
108263372	ephx1	108259741	LOC108259741	0.504083	undirected
108276165	LOC108276165	108266629	LOC108266629	0.504077	undirected
108277821	LOC108277821	108257557	FOXA2	0.504076	undirected
108269631	LOC108269631	108257413	LOC108257413	0.504072	undirected
108259527	HCEA	108265258	LOC108265258	0.504064	undirected
108260104	hmbs	108276071	sall4	0.504063	undirected
108274528	LOC108274528	108276043	LOC108276043	0.504059	undirected
100528755	fabp1	108277387	ddx4	0.504058	undirected
108276352	LOC108276352	108268486	syce3	0.504052	undirected
100528071	wisp1	108260977	LOC108260977	0.504047	undirected
108274528	LOC108274528	108258089	LOC108258089	0.504036	undirected
108256960	LOC108256960	108272667	lama1	0.504014	undirected
108259525	LOC108259525	108255678	LOC108255678	0.504012	undirected
108270987	cemip	108280394	LOC108280394	0.504007	undirected
108263372	ephx1	108256032	LOC108256032	0.503971	undirected
108269373	LOC108269373	108275890	LOC108275890	0.503967	undirected
108270987	cemip	108271159	LOC108271159	0.503957	undirected
108275253	LOC108275253	108279854	sfmbt2	0.503953	undirected
108271159	LOC108271159	108276071	sall4	0.503946	undirected
108263372	ephx1	108268478	LOC108268478	0.50394	undirected
108257443	LOC108257443	108270051	LOC108270051	0.503931	undirected
100528099	dhrs4	108270987	cemip	0.503911	undirected
108260977	LOC108260977	108274524	dnd1	0.503906	undirected
108257413	LOC108257413	108272667	lama1	0.503881	undirected
108275253	LOC108275253	108263770	paox	0.503869	undirected
108275142	LOC108275142	108265258	LOC108265258	0.503868	undirected
108259527	HCEA	108268903	plp1	0.50386	undirected
108271383	kng1	108278332	LOC108278332	0.503855	undirected
108259038	ebpl	108276071	sall4	0.503846	undirected
108268486	syce3	108265258	LOC108265258	0.503845	undirected
108255678	LOC108255678	108275897	gata5	0.503844	undirected
108258089	LOC108258089	108258275	LOC108258275	0.503844	undirected
108275897	gata5	108263917	rassf9	0.503842	undirected
108276715	LOC108276715	108258592	LOC108258592	0.503842	undirected
108269631	LOC108269631	108269803	LOC108269803	0.503837	undirected
108276165	LOC108276165	108267745	LOC108267745	0.503818	undirected
108269373	LOC108269373	108259421	LOC108259421	0.503814	undirected
108268486	syce3	108257055	LOC108257055	0.50381	undirected
100528071	wisp1	108280406	pih1d3	0.503807	undirected
108259527	HCEA	108278010	slc37a4	0.503802	undirected
108280394	LOC108280394	108276528	LOC108276528	0.503801	undirected
108269036	LOC108269036	108260394	rogdi	0.503795	undirected
108274528	LOC108274528	108275580	LOC108275580	0.503792	undirected
108259525	LOC108259525	108258089	LOC108258089	0.503774	undirected
108263372	ephx1	108269388	LOC108269388	0.503773	undirected
108274169	uros	108273474	LOC108273474	0.503756	undirected
108263372	ephx1	108273474	LOC108273474	0.503749	undirected
108260313	fkbp15	108273474	LOC108273474	0.503746	undirected
108269631	LOC108269631	108264219	nts	0.503741	undirected
108277954	folh1b	108276389	iffo2	0.50374	undirected
108269048	LOC108269048	108268486	syce3	0.503739	undirected
108269966	khk	108268486	syce3	0.503731	undirected
108259525	LOC108259525	108275253	LOC108275253	0.503725	undirected
108280310	LOC108280310	108258592	LOC108258592	0.503716	undirected
108275253	LOC108275253	108258773	stk32b	0.503697	undirected
108275253	LOC108275253	108276715	LOC108276715	0.503696	undirected
108269877	ctage5	108275142	LOC108275142	0.503696	undirected
108275142	LOC108275142	108280250	LOC108280250	0.50369	undirected
108259527	HCEA	101154684	cp	0.503683	undirected
108276071	sall4	108268336	LOC108268336	0.503677	undirected
108259527	HCEA	108268486	syce3	0.503674	undirected
108269036	LOC108269036	108276209	wnt1	0.503674	undirected
108276165	LOC108276165	108278983	stbd1	0.50367	undirected
108272667	lama1	108269388	LOC108269388	0.503663	undirected
108259527	HCEA	108281101	optc	0.503653	undirected
108274528	LOC108274528	108267744	LOC108267744	0.503653	undirected
108276165	LOC108276165	108267744	LOC108267744	0.503652	undirected
108262421	GDF10	108278970	LOC108278970	0.503645	undirected
108268486	syce3	108273293	LOC108273293	0.503642	undirected
108276165	LOC108276165	108276352	LOC108276352	0.503634	undirected
100528071	wisp1	108268472	LOC108268472	0.503616	undirected
108271798	LOC108271798	108264603	wee2	0.503613	undirected
108268903	plp1	108256859	LOC108256859	0.503606	undirected
108260977	LOC108260977	108276209	wnt1	0.503603	undirected
108271159	LOC108271159	108259421	LOC108259421	0.5036	undirected
108269036	LOC108269036	108255643	LOC108255643	0.503599	undirected
108269373	LOC108269373	108279879	LOC108279879	0.503597	undirected
108274986	slc27a2	108259456	LOC108259456	0.503586	undirected
108271506	lrrn1	108260693	LOC108260693	0.50358	undirected
108279353	LOC108279353	108275142	LOC108275142	0.50358	undirected
108274986	slc27a2	108256032	LOC108256032	0.503578	undirected
108263609	LOC108263609	108257557	FOXA2	0.503577	undirected
108263372	ephx1	108258462	nanos3	0.503576	undirected
108257443	LOC108257443	108265058	LOC108265058	0.503573	undirected
108275142	LOC108275142	108278043	LOC108278043	0.503569	undirected
108279879	LOC108279879	108268478	LOC108268478	0.503567	undirected
108260977	LOC108260977	108270488	c9h1orf115	0.50356	undirected
108269631	LOC108269631	108276165	LOC108276165	0.503555	undirected
108259527	HCEA	108256961	LOC108256961	0.503551	undirected
108258592	LOC108258592	108274415	adad1	0.50355	undirected
108263372	ephx1	108260104	hmbs	0.503548	undirected
108274528	LOC108274528	108257259	LOC108257259	0.503546	undirected
108277387	ddx4	108259421	LOC108259421	0.503544	undirected
108274986	slc27a2	108271231	nr2f6	0.50354	undirected
108276688	nsun5	108276389	iffo2	0.503539	undirected
108263609	LOC108263609	108276528	LOC108276528	0.503536	undirected
108268486	syce3	108276209	wnt1	0.503532	undirected
108258275	LOC108258275	108273474	LOC108273474	0.50353	undirected
108270987	cemip	108256304	LOC108256304	0.503524	undirected
108274986	slc27a2	108264219	nts	0.503517	undirected
108272667	lama1	108256962	LOC108256962	0.503515	undirected
108268486	syce3	108279325	LOC108279325	0.503514	undirected
108265863	nr6a1	108268486	syce3	0.503506	undirected
108275253	LOC108275253	108265058	LOC108265058	0.503502	undirected
108275253	LOC108275253	108268478	LOC108268478	0.503498	undirected
108276528	LOC108276528	108260313	fkbp15	0.503493	undirected
100528755	fabp1	108271506	lrrn1	0.50348	undirected
108257557	FOXA2	108276528	LOC108276528	0.503463	undirected
108264603	wee2	108259441	LOC108259441	0.50346	undirected
108269631	LOC108269631	108271159	LOC108271159	0.503443	undirected
108276165	LOC108276165	108280394	LOC108280394	0.503439	undirected
108257557	FOXA2	108258462	nanos3	0.503432	undirected
108276165	LOC108276165	108259741	LOC108259741	0.503428	undirected
108274528	LOC108274528	108278043	LOC108278043	0.503424	undirected
108277821	LOC108277821	108273568	slc16a8	0.503424	undirected
108269036	LOC108269036	108260074	LOC108260074	0.50342	undirected
108268903	plp1	108257557	FOXA2	0.503419	undirected
108269036	LOC108269036	108265258	LOC108265258	0.50341	undirected
108274528	LOC108274528	108276352	LOC108276352	0.503387	undirected
108258592	LOC108258592	108274708	LOC108274708	0.503368	undirected
108275142	LOC108275142	108274708	LOC108274708	0.50336	undirected
108264486	LOC108264486	108258592	LOC108258592	0.503355	undirected
108276386	LOC108276386	108276071	sall4	0.503353	undirected
108257557	FOXA2	108258592	LOC108258592	0.50335	undirected
108280488	LOC108280488	108258592	LOC108258592	0.503349	undirected
108270987	cemip	108273450	LOC108273450	0.503345	undirected
108270488	c9h1orf115	108268486	syce3	0.503344	undirected
108270987	cemip	108278524	LOC108278524	0.503342	undirected
108275142	LOC108275142	108278970	LOC108278970	0.503341	undirected
108257078	LOC108257078	108268486	syce3	0.503339	undirected
108258089	LOC108258089	108279311	gfi1b	0.503333	undirected
108280444	urod	108272667	lama1	0.503331	undirected
108268486	syce3	108259750	btg4	0.503318	undirected
108270560	LOC108270560	108259614	LOC108259614	0.503318	undirected
108269036	LOC108269036	108263138	LOC108263138	0.503316	undirected
108277387	ddx4	108259441	LOC108259441	0.503313	undirected
108262421	GDF10	108259750	btg4	0.503312	undirected
108263372	ephx1	108258592	LOC108258592	0.503304	undirected
108275253	LOC108275253	108272126	LOC108272126	0.503291	undirected
108276165	LOC108276165	108258462	nanos3	0.503278	undirected
108259421	LOC108259421	108254853	LOC108254853	0.503253	undirected
108269631	LOC108269631	108267392	LOC108267392	0.503233	undirected
108259527	HCEA	108274538	LOC108274538	0.503233	undirected
108274986	slc27a2	108276209	wnt1	0.503229	undirected
108275253	LOC108275253	108278046	LOC108278046	0.503219	undirected
100528755	fabp1	100528099	dhrs4	0.503216	undirected
108269036	LOC108269036	108258030	LOC108258030	0.503215	undirected
108270987	cemip	108260693	LOC108260693	0.503213	undirected
108259527	HCEA	108270932	capn7	0.503201	undirected
108270987	cemip	108263177	LOC108263177	0.503198	undirected
108279879	LOC108279879	108266938	LOC108266938	0.503198	undirected
108256962	LOC108256962	108276071	sall4	0.503195	undirected
108272667	lama1	108267807	LOC108267807	0.503188	undirected
108257259	LOC108257259	108259421	LOC108259421	0.503185	undirected
108280488	LOC108280488	108276071	sall4	0.503174	undirected
108257413	LOC108257413	108258089	LOC108258089	0.503165	undirected
108274528	LOC108274528	108262421	GDF10	0.503159	undirected
108257413	LOC108257413	108257557	FOXA2	0.503157	undirected
108262421	GDF10	108267744	LOC108267744	0.503144	undirected
108257443	LOC108257443	108279176	phyhd1	0.503143	undirected
108256961	LOC108256961	108276071	sall4	0.503143	undirected
108279312	fech	108276071	sall4	0.503137	undirected
108260977	LOC108260977	108259038	ebpl	0.50312	undirected
108270987	cemip	108267744	LOC108267744	0.503118	undirected
108265275	smim1	108268486	syce3	0.50311	undirected
108269036	LOC108269036	108265275	smim1	0.503097	undirected
108257443	LOC108257443	108258030	LOC108258030	0.503092	undirected
108280444	urod	108276528	LOC108276528	0.503085	undirected
108259527	HCEA	108265275	smim1	0.503081	undirected
108261361	LOC108261361	108258592	LOC108258592	0.503065	undirected
108264805	vps9d1	108273568	slc16a8	0.503051	undirected
108274986	slc27a2	108266629	LOC108266629	0.503048	undirected
108258275	LOC108258275	108259421	LOC108259421	0.503048	undirected
108276071	sall4	108258275	LOC108258275	0.503048	undirected
108260313	fkbp15	108275890	LOC108275890	0.503039	undirected
108280444	urod	108257557	FOXA2	0.503034	undirected
108270987	cemip	108265742	cpox	0.503034	undirected
108259525	LOC108259525	108259614	LOC108259614	0.503029	undirected
108264603	wee2	108259421	LOC108259421	0.503029	undirected
108269631	LOC108269631	108258592	LOC108258592	0.503021	undirected
108279854	sfmbt2	108258592	LOC108258592	0.502988	undirected
108260977	LOC108260977	108257581	vrtn	0.502978	undirected
108257443	LOC108257443	108266629	LOC108266629	0.502965	undirected
108276165	LOC108276165	108256304	LOC108256304	0.502959	undirected
108259527	HCEA	108278970	LOC108278970	0.502957	undirected
108272667	lama1	108255678	LOC108255678	0.502952	undirected
108260977	LOC108260977	108279854	sfmbt2	0.502931	undirected
108279854	sfmbt2	108275142	LOC108275142	0.502925	undirected
108259038	ebpl	108276528	LOC108276528	0.502921	undirected
108259525	LOC108259525	108279211	LOC108279211	0.502921	undirected
108262421	GDF10	108267807	LOC108267807	0.502919	undirected
108259527	HCEA	108276690	ccna1	0.50291	undirected
108263372	ephx1	108278010	slc37a4	0.502892	undirected
108267638	LOC108267638	108272667	lama1	0.502888	undirected
108275253	LOC108275253	108264447	chkb	0.502885	undirected
108259525	LOC108259525	108276165	LOC108276165	0.502882	undirected
108276235	slc39a5	108271506	lrrn1	0.502878	undirected
108276165	LOC108276165	108278970	LOC108278970	0.502877	undirected
108279312	fech	108268486	syce3	0.502876	undirected
108275253	LOC108275253	108274415	adad1	0.502864	undirected
108263372	ephx1	108278524	LOC108278524	0.50285	undirected
108272667	lama1	108260104	hmbs	0.502834	undirected
108277821	LOC108277821	108263372	ephx1	0.502831	undirected
108269036	LOC108269036	108278907	LOC108278907	0.502822	undirected
108260977	LOC108260977	108278046	LOC108278046	0.502811	undirected
108278343	slc2a2	108274986	slc27a2	0.50281	undirected
108259527	HCEA	108260394	rogdi	0.502803	undirected
108262421	GDF10	108258592	LOC108258592	0.502789	undirected
108276235	slc39a5	108267745	LOC108267745	0.502784	undirected
108269036	LOC108269036	108279032	zbtb16	0.502771	undirected
108276165	LOC108276165	108258592	LOC108258592	0.502767	undirected
108270560	LOC108270560	108280406	pih1d3	0.502766	undirected
108275142	LOC108275142	108260615	LOC108260615	0.502761	undirected
108280406	pih1d3	108266629	LOC108266629	0.502752	undirected
100528583	ptgr1	108257557	FOXA2	0.502743	undirected
108277821	LOC108277821	108273814	LOC108273814	0.50274	undirected
108276043	LOC108276043	108274708	LOC108274708	0.50274	undirected
108259527	HCEA	108271159	LOC108271159	0.502736	undirected
100528755	fabp1	108271030	afmid	0.502733	undirected

## Sheet: black_module
fromNode_gene ID	fromNode_gene name	toNode_gene ID	toNode_gene name	weight	direction
108270370	LOC108270370	108281038	CELSR2	0.404687	undirected
108260111	gatsl2	108267682	LOC108267682	0.404092	undirected
108273832	LOC108273832	108281038	CELSR2	0.401759	undirected
108264774	LOC108264774	108281038	CELSR2	0.401729	undirected
108281038	CELSR2	108262435	fbln7	0.399621	undirected
108263226	LOC108263226	108260111	gatsl2	0.39927	undirected
108277503	LOC108277503	108281038	CELSR2	0.399164	undirected
108268078	LOC108268078	108281038	CELSR2	0.39913	undirected
108281038	CELSR2	108265952	LOC108265952	0.398565	undirected
108281038	CELSR2	108256732	LOC108256732	0.396911	undirected
108260111	gatsl2	108258501	LOC108258501	0.395614	undirected
108281038	CELSR2	108280863	twsg1	0.395025	undirected
108264774	LOC108264774	108260111	gatsl2	0.39486	undirected
108263226	LOC108263226	108281038	CELSR2	0.394779	undirected
108256306	LOC108256306	108281038	CELSR2	0.394454	undirected
108281038	CELSR2	108265103	fam212b	0.394288	undirected
108256452	LOC108256452	108281038	CELSR2	0.394098	undirected
108254901	LOC108254901	108281038	CELSR2	0.393947	undirected
108260111	gatsl2	108281038	CELSR2	0.393933	undirected
108281038	CELSR2	108279728	mdm2	0.393712	undirected
108266768	col11a1	108281038	CELSR2	0.393261	undirected
108280481	LOC108280481	108281038	CELSR2	0.39241	undirected
108267902	hspa12b	108281038	CELSR2	0.391041	undirected
108281038	CELSR2	108273727	casp7	0.390814	undirected
108258501	LOC108258501	108281038	CELSR2	0.390736	undirected
108281038	CELSR2	108278398	fam101b	0.390141	undirected
108281038	CELSR2	108257836	LOC108257836	0.389922	undirected
108256738	upk1a	108281038	CELSR2	0.389601	undirected
108260460	LOC108260460	108281038	CELSR2	0.389161	undirected
108275259	rhcg	108281038	CELSR2	0.388089	undirected
100528712	pb9la	108281038	CELSR2	0.387766	undirected
108260111	gatsl2	108279596	LOC108279596	0.3876	undirected
108281038	CELSR2	108279590	LOC108279590	0.386543	undirected
108267682	LOC108267682	108281038	CELSR2	0.386166	undirected
108258003	LOC108258003	108281038	CELSR2	0.385571	undirected
108259351	LOC108259351	108281038	CELSR2	0.385489	undirected
108281038	CELSR2	108279195	LOC108279195	0.385134	undirected
108281038	CELSR2	108260817	fhdc1	0.384105	undirected
108281038	CELSR2	108273482	tdrd1	0.383867	undirected
108257256	col8a2	108281038	CELSR2	0.383203	undirected
108276513	LOC108276513	108265450	LOC108265450	0.383096	undirected
108260111	gatsl2	108268078	LOC108268078	0.382809	undirected
108260108	LOC108260108	108281038	CELSR2	0.382406	undirected
108264774	LOC108264774	108257836	LOC108257836	0.381888	undirected
108268078	LOC108268078	108257836	LOC108257836	0.381133	undirected
100528993	mgst3	108281038	CELSR2	0.380733	undirected
108281038	CELSR2	108257560	LOC108257560	0.380178	undirected
108257836	LOC108257836	108257618	cd109	0.380167	undirected
108267902	hspa12b	108260111	gatsl2	0.379845	undirected
108258120	gcdh	108281038	CELSR2	0.379629	undirected
108281038	CELSR2	108259315	LOC108259315	0.379413	undirected
108260111	gatsl2	108279590	LOC108279590	0.379342	undirected
108258501	LOC108258501	108257836	LOC108257836	0.378889	undirected
108280769	LOC108280769	108260111	gatsl2	0.378768	undirected
108281038	CELSR2	108278455	LOC108278455	0.378376	undirected
108258146	scara3	108281038	CELSR2	0.378045	undirected
108281038	CELSR2	108257618	cd109	0.377078	undirected
108260111	gatsl2	108273832	LOC108273832	0.376986	undirected
108258499	LOC108258499	108281038	CELSR2	0.376982	undirected
108270103	LOC108270103	108281038	CELSR2	0.37696	undirected
108256549	LOC108256549	108281038	CELSR2	0.376571	undirected
108267682	LOC108267682	108257836	LOC108257836	0.37654	undirected
108281038	CELSR2	108266139	vgll3	0.37608	undirected
108281038	CELSR2	108279596	LOC108279596	0.375835	undirected
108281038	CELSR2	108278244	LOC108278244	0.375827	undirected
108263226	LOC108263226	108257836	LOC108257836	0.375501	undirected
108280481	LOC108280481	108257836	LOC108257836	0.375465	undirected
108281038	CELSR2	108280360	onecut3	0.375422	undirected
108276513	LOC108276513	108280814	LOC108280814	0.375394	undirected
108260111	gatsl2	108256732	LOC108256732	0.375029	undirected
108276513	LOC108276513	108267133	LOC108267133	0.374971	undirected
108270370	LOC108270370	108260111	gatsl2	0.374688	undirected
108278897	LOC108278897	108265450	LOC108265450	0.374381	undirected
108258120	gcdh	108257618	cd109	0.374096	undirected
108258508	LOC108258508	108281038	CELSR2	0.373551	undirected
108278897	LOC108278897	108280814	LOC108280814	0.373119	undirected
108257836	LOC108257836	108265952	LOC108265952	0.373025	undirected
108260111	gatsl2	108260817	fhdc1	0.372803	undirected
108264016	ttc36	108281038	CELSR2	0.372361	undirected
108280769	LOC108280769	108281038	CELSR2	0.372025	undirected
108267730	htra3	108281038	CELSR2	0.37187	undirected
108256019	adamtsl2	108281038	CELSR2	0.371347	undirected
108256549	LOC108256549	108257836	LOC108257836	0.37077	undirected
108281038	CELSR2	108260741	LOC108260741	0.370701	undirected
108270370	LOC108270370	108257836	LOC108257836	0.370522	undirected
108281038	CELSR2	108258750	lgals3bp	0.370069	undirected
108260111	gatsl2	108265952	LOC108265952	0.369518	undirected
108260111	gatsl2	108273482	tdrd1	0.368972	undirected
108273832	LOC108273832	108257836	LOC108257836	0.368837	undirected
100528712	pb9la	108257836	LOC108257836	0.368697	undirected
108266478	LOC108266478	108281038	CELSR2	0.368685	undirected
108258120	gcdh	108270370	LOC108270370	0.368629	undirected
108266768	col11a1	108257836	LOC108257836	0.36826	undirected
108254901	LOC108254901	108266139	vgll3	0.367965	undirected
108259296	LOC108259296	108281038	CELSR2	0.3679	undirected
108258120	gcdh	108268078	LOC108268078	0.367768	undirected
108260111	gatsl2	108256738	upk1a	0.367761	undirected
108278897	LOC108278897	108257537	LOC108257537	0.367267	undirected
108258120	gcdh	108257836	LOC108257836	0.367023	undirected
108264419	anpep	108281038	CELSR2	0.366704	undirected
108278468	LOC108278468	108281038	CELSR2	0.36665	undirected
108254960	stab1	108281038	CELSR2	0.366645	undirected
108258499	LOC108258499	108257836	LOC108257836	0.366602	undirected
108260744	LOC108260744	108281038	CELSR2	0.366422	undirected
108256306	LOC108256306	108260111	gatsl2	0.366306	undirected
108258120	gcdh	108256549	LOC108256549	0.366304	undirected
100862735	psme1	108281038	CELSR2	0.36608	undirected
108255338	mamdc2	108281038	CELSR2	0.36606	undirected
101154661	LOC101154661	108281038	CELSR2	0.366018	undirected
108260111	gatsl2	108273727	casp7	0.36599	undirected
108266768	col11a1	108260460	LOC108260460	0.365897	undirected
108260744	LOC108260744	108257836	LOC108257836	0.365894	undirected
108258120	gcdh	108260744	LOC108260744	0.365793	undirected
108260111	gatsl2	108279195	LOC108279195	0.36572	undirected
108258120	gcdh	100528712	pb9la	0.365542	undirected
100305042	LOC100305042	108281038	CELSR2	0.365458	undirected
108277371	LOC108277371	108257537	LOC108257537	0.3654	undirected
108257612	LOC108257612	108281038	CELSR2	0.365151	undirected
108277503	LOC108277503	108260111	gatsl2	0.36515	undirected
108280481	LOC108280481	108260111	gatsl2	0.364846	undirected
108255399	LOC108255399	108281038	CELSR2	0.364541	undirected
108278455	LOC108278455	108266139	vgll3	0.364424	undirected
108260108	LOC108260108	108266139	vgll3	0.364415	undirected
108260111	gatsl2	108258003	LOC108258003	0.364215	undirected
108258120	gcdh	108280481	LOC108280481	0.364112	undirected
100862735	psme1	108258120	gcdh	0.363916	undirected
108275259	rhcg	108260111	gatsl2	0.363908	undirected
108268078	LOC108268078	108260460	LOC108260460	0.363732	undirected
108258120	gcdh	108254901	LOC108254901	0.363719	undirected
100862735	psme1	108257836	LOC108257836	0.363693	undirected
108258120	gcdh	108264774	LOC108264774	0.36364	undirected
108270370	LOC108270370	108266139	vgll3	0.363534	undirected
108255477	col10a1	108271102	col6a1	0.363523	undirected
108254901	LOC108254901	108257836	LOC108257836	0.363216	undirected
108260111	gatsl2	108257618	cd109	0.363042	undirected
108258120	gcdh	108280863	twsg1	0.363038	undirected
108260460	LOC108260460	108266139	vgll3	0.362742	undirected
108258120	gcdh	108258501	LOC108258501	0.362712	undirected
108266434	nmi	108281038	CELSR2	0.362602	undirected
108260111	gatsl2	108265103	fam212b	0.362263	undirected
108260111	gatsl2	108279728	mdm2	0.36208	undirected
108260111	gatsl2	108262435	fbln7	0.36197	undirected
108260111	gatsl2	108257836	LOC108257836	0.361881	undirected
108270992	LOC108270992	108281038	CELSR2	0.361625	undirected
108270375	LOC108270375	108271102	col6a1	0.36135	undirected
108271321	LOC108271321	108281038	CELSR2	0.361064	undirected
108263485	LOC108263485	108257836	LOC108257836	0.360982	undirected
108258120	gcdh	108265952	LOC108265952	0.360922	undirected
108268078	LOC108268078	108266139	vgll3	0.360907	undirected
108254901	LOC108254901	108260460	LOC108260460	0.360746	undirected
108279590	LOC108279590	108257836	LOC108257836	0.360463	undirected
108257836	LOC108257836	108280863	twsg1	0.360331	undirected
100528712	pb9la	108260111	gatsl2	0.36024	undirected
108266768	col11a1	108266139	vgll3	0.360228	undirected
108276296	LOC108276296	108281038	CELSR2	0.360179	undirected
108258120	gcdh	108260460	LOC108260460	0.360144	undirected
108259351	LOC108259351	108260111	gatsl2	0.359857	undirected
108267730	htra3	108266139	vgll3	0.35972	undirected
108256019	adamtsl2	108266139	vgll3	0.359437	undirected
108266768	col11a1	108258120	gcdh	0.359262	undirected
108255477	col10a1	108277371	LOC108277371	0.359138	undirected
108255477	col10a1	108267060	itga10	0.359116	undirected
108259296	LOC108259296	108266139	vgll3	0.358953	undirected
108277503	LOC108277503	108258120	gcdh	0.358945	undirected
108254827	aspn	108278897	LOC108278897	0.358911	undirected
108275556	LOC108275556	108281038	CELSR2	0.358791	undirected
108260111	gatsl2	108278398	fam101b	0.358723	undirected
108270926	LOC108270926	108281038	CELSR2	0.358553	undirected
108273727	casp7	108257836	LOC108257836	0.358322	undirected
108260460	LOC108260460	108265952	LOC108265952	0.358262	undirected
108258120	gcdh	108273832	LOC108273832	0.357994	undirected
108270370	LOC108270370	108260460	LOC108260460	0.357986	undirected
108258120	gcdh	108260108	LOC108260108	0.357886	undirected
108258120	gcdh	108258499	LOC108258499	0.357616	undirected
108265369	LOC108265369	108281038	CELSR2	0.357603	undirected
100528712	pb9la	108260460	LOC108260460	0.357546	undirected
108276513	LOC108276513	100304584	LOC100304584	0.357451	undirected
108255477	col10a1	108278897	LOC108278897	0.357288	undirected
108257612	LOC108257612	108266139	vgll3	0.357269	undirected
108267902	hspa12b	108257836	LOC108257836	0.35718	undirected
100528712	pb9la	108266139	vgll3	0.357103	undirected
108255338	mamdc2	108266139	vgll3	0.357053	undirected
108258120	gcdh	108278455	LOC108278455	0.356909	undirected
108258120	gcdh	108259296	LOC108259296	0.356907	undirected
108275259	rhcg	108257836	LOC108257836	0.356885	undirected
108275259	rhcg	108260460	LOC108260460	0.356852	undirected
108278897	LOC108278897	108263768	plek	0.35679	undirected
108266478	LOC108266478	108266139	vgll3	0.356701	undirected
108281038	CELSR2	108266491	LOC108266491	0.3566	undirected
108260111	gatsl2	108280863	twsg1	0.356297	undirected
108255477	col10a1	108261130	col6a3	0.356285	undirected
108258499	LOC108258499	108260460	LOC108260460	0.356241	undirected
108266139	vgll3	108265952	LOC108265952	0.356088	undirected
108266139	vgll3	108259315	LOC108259315	0.355993	undirected
108278897	LOC108278897	108267133	LOC108267133	0.355956	undirected
108266139	vgll3	108280863	twsg1	0.355944	undirected
108264774	LOC108264774	108260460	LOC108260460	0.355836	undirected
108266996	ccdc80	108281038	CELSR2	0.35583	undirected
108277503	LOC108277503	108257836	LOC108257836	0.355806	undirected
108281038	CELSR2	108269321	olfml1	0.355669	undirected
108276513	LOC108276513	108277431	LOC108277431	0.355615	undirected
108265493	LOC108265493	108281038	CELSR2	0.355601	undirected
108276513	LOC108276513	108254827	aspn	0.355124	undirected
108271412	fstl3	108281038	CELSR2	0.355123	undirected
108258499	LOC108258499	108260111	gatsl2	0.355107	undirected
108281038	CELSR2	108269577	LOC108269577	0.355056	undirected
108260460	LOC108260460	108257836	LOC108257836	0.355044	undirected
108258120	gcdh	108254960	stab1	0.35498	undirected
108277371	LOC108277371	108265450	LOC108265450	0.354973	undirected
108258120	gcdh	108260111	gatsl2	0.354649	undirected
108262435	fbln7	108266139	vgll3	0.354532	undirected
108280481	LOC108280481	108266139	vgll3	0.354527	undirected
108256732	LOC108256732	108257836	LOC108257836	0.354523	undirected
108278201	sgcg	108281038	CELSR2	0.354491	undirected
108266516	c6h2orf40	108281038	CELSR2	0.354453	undirected
108280481	LOC108280481	108260460	LOC108260460	0.354347	undirected
108258120	gcdh	108271321	LOC108271321	0.354317	undirected
108258120	gcdh	108263226	LOC108263226	0.35425	undirected
108266139	vgll3	108257560	LOC108257560	0.354058	undirected
108266768	col11a1	108260111	gatsl2	0.353831	undirected
108258120	gcdh	108263485	LOC108263485	0.353814	undirected
108262435	fbln7	108257836	LOC108257836	0.353803	undirected
108258120	gcdh	108278506	slc45a2	0.353672	undirected
108267627	LOC108267627	108257537	LOC108257537	0.35364	undirected
108273832	LOC108273832	108260460	LOC108260460	0.353515	undirected
108273832	LOC108273832	108266139	vgll3	0.353444	undirected
108266139	vgll3	108269321	olfml1	0.353435	undirected
108257836	LOC108257836	108279195	LOC108279195	0.353355	undirected
108258501	LOC108258501	108260460	LOC108260460	0.353272	undirected
108260111	gatsl2	108279338	LOC108279338	0.353078	undirected
108270375	LOC108270375	108278897	LOC108278897	0.353033	undirected
108258120	gcdh	108255338	mamdc2	0.352988	undirected
108264329	LOC108264329	108281038	CELSR2	0.352793	undirected
108278468	LOC108278468	108266139	vgll3	0.352741	undirected
108267730	htra3	108260460	LOC108260460	0.352659	undirected
108266139	vgll3	108257836	LOC108257836	0.352272	undirected
108276513	LOC108276513	108257537	LOC108257537	0.352246	undirected
108258120	gcdh	108265493	LOC108265493	0.352183	undirected
108260415	c28h11orf53	108281038	CELSR2	0.352144	undirected
108258120	gcdh	108262435	fbln7	0.352134	undirected
108255477	col10a1	108267627	LOC108267627	0.352109	undirected
108255477	col10a1	108271051	col6a2	0.352035	undirected
108266356	srpx	108281038	CELSR2	0.352024	undirected
108270375	LOC108270375	108277371	LOC108277371	0.351802	undirected
108266139	vgll3	108258750	lgals3bp	0.351674	undirected
108270103	LOC108270103	108266139	vgll3	0.351633	undirected
108266478	LOC108266478	108258120	gcdh	0.351605	undirected
108257836	LOC108257836	108260817	fhdc1	0.351512	undirected
108266996	ccdc80	108270103	LOC108270103	0.35121	undirected
108263256	sod3	108267133	LOC108267133	0.351011	undirected
108277503	LOC108277503	108266139	vgll3	0.351004	undirected
108254901	LOC108254901	108260111	gatsl2	0.350855	undirected
108258120	gcdh	108269321	olfml1	0.350848	undirected
108258120	gcdh	108266139	vgll3	0.350608	undirected
108264774	LOC108264774	108266139	vgll3	0.350525	undirected
108258120	gcdh	108271412	fstl3	0.350464	undirected
108258120	gcdh	108267682	LOC108267682	0.350374	undirected
108269856	LOC108269856	108267133	LOC108267133	0.350216	undirected
108260111	gatsl2	108256549	LOC108256549	0.350216	undirected
108271321	LOC108271321	108271412	fstl3	0.350183	undirected
108256430	LOC108256430	108281038	CELSR2	0.350136	undirected
108270375	LOC108270375	108271051	col6a2	0.350116	undirected
108271102	col6a1	108281038	CELSR2	0.349952	undirected
108270375	LOC108270375	108267627	LOC108267627	0.349916	undirected
108274837	LOC108274837	108281038	CELSR2	0.349858	undirected
108276513	LOC108276513	108263768	plek	0.349751	undirected
108254960	stab1	108257836	LOC108257836	0.349741	undirected
108275556	LOC108275556	108266139	vgll3	0.349702	undirected
108281038	CELSR2	108256052	LOC108256052	0.349693	undirected
108257256	col8a2	108266139	vgll3	0.349677	undirected
108281038	CELSR2	108263485	LOC108263485	0.349502	undirected
108271102	col6a1	108257537	LOC108257537	0.349458	undirected
108258120	gcdh	108273727	casp7	0.349447	undirected
108256549	LOC108256549	108266139	vgll3	0.349351	undirected
108260460	LOC108260460	108260817	fhdc1	0.34929	undirected
108256306	LOC108256306	108257836	LOC108257836	0.34923	undirected
108266139	vgll3	108265103	fam212b	0.34919	undirected
108281038	CELSR2	108278506	slc45a2	0.349184	undirected
108271051	col6a2	108281038	CELSR2	0.349085	undirected
108257836	LOC108257836	108278506	slc45a2	0.34903	undirected
108278468	LOC108278468	108260460	LOC108260460	0.348856	undirected
108256738	upk1a	108257836	LOC108257836	0.348824	undirected
100304584	LOC100304584	108278897	LOC108278897	0.348798	undirected
108271051	col6a2	108257537	LOC108257537	0.3487	undirected
108277371	LOC108277371	108280814	LOC108280814	0.348628	undirected
108257836	LOC108257836	108265103	fam212b	0.348533	undirected
108278398	fam101b	108266139	vgll3	0.348088	undirected
108278468	LOC108278468	108270103	LOC108270103	0.348	undirected
108270992	LOC108270992	108266139	vgll3	0.347925	undirected
100862735	psme1	108260460	LOC108260460	0.347912	undirected
100862735	psme1	108266139	vgll3	0.347868	undirected
108278468	LOC108278468	108259315	LOC108259315	0.347825	undirected
108278897	LOC108278897	108277431	LOC108277431	0.347745	undirected
108267682	LOC108267682	108260460	LOC108260460	0.34774	undirected
108265493	LOC108265493	108266139	vgll3	0.347728	undirected
108258120	gcdh	108279590	LOC108279590	0.347701	undirected
108271102	col6a1	108274514	LOC108274514	0.347665	undirected
108258499	LOC108258499	108266139	vgll3	0.347636	undirected
108258120	gcdh	108267730	htra3	0.347617	undirected
108275259	rhcg	108266139	vgll3	0.347549	undirected
101154661	LOC101154661	108258146	scara3	0.347504	undirected
108270375	LOC108270375	108267060	itga10	0.347495	undirected
108271102	col6a1	108266139	vgll3	0.347343	undirected
108260108	LOC108260108	108257836	LOC108257836	0.347183	undirected
108271321	LOC108271321	108257836	LOC108257836	0.347057	undirected
108275295	LOC108275295	108281038	CELSR2	0.346995	undirected
108266139	vgll3	108260741	LOC108260741	0.346921	undirected
108258120	gcdh	108267902	hspa12b	0.346851	undirected
108266139	vgll3	108269577	LOC108269577	0.346804	undirected
108258508	LOC108258508	108266139	vgll3	0.34678	undirected
108260108	LOC108260108	108260460	LOC108260460	0.346644	undirected
108258146	scara3	108266139	vgll3	0.346583	undirected
108257444	LOC108257444	108281038	CELSR2	0.346555	undirected
108257836	LOC108257836	108265078	LOC108265078	0.346494	undirected
108259260	LOC108259260	108281038	CELSR2	0.34649	undirected
101154661	LOC101154661	108265369	LOC108265369	0.346459	undirected
108271051	col6a2	108266139	vgll3	0.346422	undirected
108270375	LOC108270375	108261130	col6a3	0.346398	undirected
108281038	CELSR2	108278075	LOC108278075	0.346347	undirected
108264419	anpep	108266139	vgll3	0.346341	undirected
101154661	LOC101154661	108276296	LOC108276296	0.346231	undirected
108260415	c28h11orf53	108266139	vgll3	0.346173	undirected
100305042	LOC100305042	108258120	gcdh	0.346152	undirected
108256452	LOC108256452	108260111	gatsl2	0.346128	undirected
100305042	LOC100305042	108266139	vgll3	0.346061	undirected
108260460	LOC108260460	108265103	fam212b	0.345919	undirected
108273727	casp7	108266139	vgll3	0.345866	undirected
108265493	LOC108265493	108257836	LOC108257836	0.345863	undirected
108260460	LOC108260460	108257618	cd109	0.345815	undirected
108271321	LOC108271321	108260744	LOC108260744	0.345782	undirected
108276052	LOC108276052	108270103	LOC108270103	0.345701	undirected
108256549	LOC108256549	108260460	LOC108260460	0.3457	undirected
108280151	LOC108280151	108281038	CELSR2	0.345508	undirected
108258120	gcdh	108257560	LOC108257560	0.345421	undirected
108275259	rhcg	108270103	LOC108270103	0.34541	undirected
108259296	LOC108259296	108257836	LOC108257836	0.345362	undirected
108271412	fstl3	108266139	vgll3	0.345355	undirected
108260111	gatsl2	108260460	LOC108260460	0.345233	undirected
108264851	LOC108264851	108281038	CELSR2	0.345199	undirected
108259296	LOC108259296	108260460	LOC108260460	0.34511	undirected
108266139	vgll3	108270415	LOC108270415	0.345103	undirected
108260460	LOC108260460	108278455	LOC108278455	0.345075	undirected
108258120	gcdh	108270926	LOC108270926	0.344788	undirected
108279338	LOC108279338	108281038	CELSR2	0.344741	undirected
108279728	mdm2	108257836	LOC108257836	0.344705	undirected
108258120	gcdh	108256732	LOC108256732	0.344566	undirected
108256452	LOC108256452	108266139	vgll3	0.344488	undirected
108276591	panx3	108266139	vgll3	0.344405	undirected
108276052	LOC108276052	108281038	CELSR2	0.344398	undirected
108272218	LOC108272218	108281038	CELSR2	0.344355	undirected
108278897	LOC108278897	108268545	LOC108268545	0.344121	undirected
108256732	LOC108256732	108266139	vgll3	0.344051	undirected
108272218	LOC108272218	101154661	LOC101154661	0.343933	undirected
108258120	gcdh	100304491	LOC100304491	0.343928	undirected
108266478	LOC108266478	108257836	LOC108257836	0.343915	undirected
108265493	LOC108265493	108260460	LOC108260460	0.343904	undirected
108263226	LOC108263226	108260460	LOC108260460	0.3439	undirected
108266139	vgll3	108257618	cd109	0.343896	undirected
108256306	LOC108256306	108266139	vgll3	0.343893	undirected
108276296	LOC108276296	108259315	LOC108259315	0.343868	undirected
100304584	LOC100304584	108263256	sod3	0.343809	undirected
108267902	hspa12b	108266139	vgll3	0.34372	undirected
108271321	LOC108271321	108263485	LOC108263485	0.343715	undirected
101154661	LOC101154661	108259917	ptges	0.343699	undirected
108278398	fam101b	108257836	LOC108257836	0.343575	undirected
108278455	LOC108278455	108257836	LOC108257836	0.343562	undirected
108258120	gcdh	108279195	LOC108279195	0.343454	undirected
100528993	mgst3	108260111	gatsl2	0.343429	undirected
108272200	ddr2	108281038	CELSR2	0.343413	undirected
108258120	gcdh	108275259	rhcg	0.343312	undirected
108271321	LOC108271321	108257618	cd109	0.343197	undirected
108257256	col8a2	108260111	gatsl2	0.343128	undirected
108271412	fstl3	108257836	LOC108257836	0.34308	undirected
108266478	LOC108266478	108260460	LOC108260460	0.342983	undirected
108266996	ccdc80	108266139	vgll3	0.342865	undirected
108258508	LOC108258508	108270103	LOC108270103	0.342842	undirected
108264329	LOC108264329	108266139	vgll3	0.342744	undirected
108254960	stab1	108266139	vgll3	0.342577	undirected
108255747	tmem119	108267627	LOC108267627	0.342484	undirected
108255338	mamdc2	108257836	LOC108257836	0.342464	undirected
108267730	htra3	108257836	LOC108257836	0.342459	undirected
108261130	col6a3	108259088	col17a1	0.342453	undirected
108266356	srpx	108266139	vgll3	0.342391	undirected
108276052	LOC108276052	108260460	LOC108260460	0.342359	undirected
108256430	LOC108256430	101154661	LOC101154661	0.342351	undirected
108270926	LOC108270926	108266139	vgll3	0.342294	undirected
108278468	LOC108278468	101154661	LOC101154661	0.342288	undirected
108260111	gatsl2	108266139	vgll3	0.34222	undirected
108257256	col8a2	108270103	LOC108270103	0.342109	undirected
108258501	LOC108258501	108266139	vgll3	0.342098	undirected
108267402	LOC108267402	108277371	LOC108277371	0.341924	undirected
108266516	c6h2orf40	101154661	LOC101154661	0.341881	undirected
108258120	gcdh	108275556	LOC108275556	0.341773	undirected
108277503	LOC108277503	108260460	LOC108260460	0.341768	undirected
108278897	LOC108278897	100528144	leg9	0.341711	undirected
108261130	col6a3	108274514	LOC108274514	0.341707	undirected
108281038	CELSR2	108273441	LOC108273441	0.341625	undirected
108266139	vgll3	108266491	LOC108266491	0.341569	undirected
108258120	gcdh	108276591	panx3	0.341494	undirected
108255338	mamdc2	108260460	LOC108260460	0.341484	undirected
108258120	gcdh	108256306	LOC108256306	0.341441	undirected
108280769	LOC108280769	108257836	LOC108257836	0.341346	undirected
108281038	CELSR2	108256720	LOC108256720	0.341345	undirected
108267402	LOC108267402	108278897	LOC108278897	0.341272	undirected
108267902	hspa12b	108267682	LOC108267682	0.34117	undirected
108260111	gatsl2	108260744	LOC108260744	0.341169	undirected
108267730	htra3	108270103	LOC108270103	0.341025	undirected
108256452	LOC108256452	108257836	LOC108257836	0.340844	undirected
108267402	LOC108267402	108267627	LOC108267627	0.340808	undirected
108258146	scara3	108259315	LOC108259315	0.340753	undirected
108257690	LOC108257690	101154661	LOC101154661	0.340722	undirected
108266768	col11a1	108259315	LOC108259315	0.340568	undirected
108256052	LOC108256052	108266139	vgll3	0.340421	undirected
108260111	gatsl2	108280360	onecut3	0.340298	undirected
108264851	LOC108264851	101154661	LOC101154661	0.340262	undirected
108258120	gcdh	108257612	LOC108257612	0.340233	undirected
108271321	LOC108271321	108266139	vgll3	0.340209	undirected
108254901	LOC108254901	108270103	LOC108270103	0.340196	undirected
108266996	ccdc80	108260460	LOC108260460	0.340187	undirected
108267402	LOC108267402	108261130	col6a3	0.34015	undirected
108258120	gcdh	108265103	fam212b	0.340051	undirected
108258120	gcdh	108278398	fam101b	0.339992	undirected
108279596	LOC108279596	108257836	LOC108257836	0.33994	undirected
100862735	psme1	108271321	LOC108271321	0.339869	undirected
108279438	LOC108279438	108278265	LOC108278265	0.339868	undirected
108257560	LOC108257560	108257836	LOC108257836	0.339857	undirected
108276296	LOC108276296	108260460	LOC108260460	0.339813	undirected
108258146	scara3	108270103	LOC108270103	0.339763	undirected
108272200	ddr2	108266139	vgll3	0.339753	undirected
108267060	itga10	108257537	LOC108257537	0.339683	undirected
108256452	LOC108256452	108258120	gcdh	0.33965	undirected
108258003	LOC108258003	108257836	LOC108257836	0.339613	undirected
108260460	LOC108260460	108279590	LOC108279590	0.339593	undirected
108269856	LOC108269856	108265450	LOC108265450	0.339554	undirected
108278897	LOC108278897	108278265	LOC108278265	0.33952	undirected
108258120	gcdh	108272200	ddr2	0.339463	undirected
108270147	LOC108270147	108268203	cpz	0.339458	undirected
108280151	LOC108280151	108266139	vgll3	0.339314	undirected
108258120	gcdh	108256019	adamtsl2	0.339248	undirected
108266139	vgll3	108273441	LOC108273441	0.33923	undirected
100304470	b2m	108281038	CELSR2	0.339182	undirected
101154661	LOC101154661	108274163	LOC108274163	0.339042	undirected
108279590	LOC108279590	108266139	vgll3	0.339038	undirected
100528886	s10ab	108281038	CELSR2	0.338947	undirected
108258508	LOC108258508	108260460	LOC108260460	0.338877	undirected
108277268	LOC108277268	108263256	sod3	0.338867	undirected
108276296	LOC108276296	108266139	vgll3	0.338829	undirected
108279728	mdm2	108266139	vgll3	0.338765	undirected
108257256	col8a2	108260460	LOC108260460	0.33866	undirected
108255477	col10a1	108270147	LOC108270147	0.338624	undirected
108266139	vgll3	108260817	fhdc1	0.338589	undirected
108259917	ptges	108281038	CELSR2	0.338562	undirected
100305005	LOC100305005	108281038	CELSR2	0.338538	undirected
108275325	gstp1	108271102	col6a1	0.338402	undirected
108260111	gatsl2	108278244	LOC108278244	0.33835	undirected
108263256	sod3	108280814	LOC108280814	0.338251	undirected
108270103	LOC108270103	108260817	fhdc1	0.338243	undirected
108276513	LOC108276513	108259380	LOC108259380	0.338215	undirected
108256306	LOC108256306	108260460	LOC108260460	0.338197	undirected
100304491	LOC100304491	108257836	LOC108257836	0.338167	undirected
108260415	c28h11orf53	108257836	LOC108257836	0.338166	undirected
108269856	LOC108269856	108278897	LOC108278897	0.338105	undirected
108258146	scara3	108260460	LOC108260460	0.338064	undirected
108254827	aspn	108277371	LOC108277371	0.338054	undirected
101154661	LOC101154661	100304698	LOC100304698	0.338051	undirected
108254827	aspn	108280814	LOC108280814	0.337957	undirected
108276052	LOC108276052	108266139	vgll3	0.337917	undirected
108267060	itga10	108280814	LOC108280814	0.337849	undirected
108258120	gcdh	108279728	mdm2	0.337795	undirected
108275295	LOC108275295	108266139	vgll3	0.337754	undirected
108279438	LOC108279438	108268203	cpz	0.337696	undirected
108258120	gcdh	108260415	c28h11orf53	0.337687	undirected
100528712	pb9la	108270103	LOC108270103	0.337583	undirected
108264016	ttc36	108266139	vgll3	0.337521	undirected
108276591	panx3	108281038	CELSR2	0.337471	undirected
108258120	gcdh	108258508	LOC108258508	0.337451	undirected
108258120	gcdh	108260817	fhdc1	0.337396	undirected
108258499	LOC108258499	108270103	LOC108270103	0.337367	undirected
108263226	LOC108263226	108266139	vgll3	0.337339	undirected
108261130	col6a3	108255747	tmem119	0.337202	undirected
108260460	LOC108260460	108280863	twsg1	0.337151	undirected
108277865	LOC108277865	108266139	vgll3	0.33711	undirected
108268085	LOC108268085	108281038	CELSR2	0.337098	undirected
108260460	LOC108260460	108256732	LOC108256732	0.337087	undirected
108279183	LOC108279183	108281038	CELSR2	0.336975	undirected
108258120	gcdh	108264016	ttc36	0.33697	undirected
108255477	col10a1	108265383	mmp23b	0.336951	undirected
108261130	col6a3	108281038	CELSR2	0.336947	undirected
100528993	mgst3	101154661	LOC101154661	0.336902	undirected
108281038	CELSR2	108270415	LOC108270415	0.336894	undirected
108258120	gcdh	108270103	LOC108270103	0.336848	undirected
108254827	aspn	108267133	LOC108267133	0.336846	undirected
108261130	col6a3	108258120	gcdh	0.336846	undirected
108274067	LOC108274067	108281038	CELSR2	0.336833	undirected
108257256	col8a2	101154661	LOC101154661	0.336799	undirected
101154661	LOC101154661	108255343	LOC108255343	0.336725	undirected
108277865	LOC108277865	108281038	CELSR2	0.336667	undirected
108260415	c28h11orf53	108260460	LOC108260460	0.336666	undirected
108270147	LOC108270147	108280814	LOC108280814	0.336624	undirected
108266768	col11a1	108270103	LOC108270103	0.336547	undirected
108267402	LOC108267402	108276513	LOC108276513	0.336532	undirected
108271321	LOC108271321	108278506	slc45a2	0.336518	undirected
108261865	LOC108261865	101154661	LOC101154661	0.336497	undirected
108266139	vgll3	108278506	slc45a2	0.33641	undirected
108255246	prelp	108266139	vgll3	0.33639	undirected
108271412	fstl3	108260460	LOC108260460	0.336281	undirected
108260111	gatsl2	108260108	LOC108260108	0.336246	undirected
108269856	LOC108269856	108278265	LOC108278265	0.33624	undirected
108275325	gstp1	108261130	col6a3	0.336173	undirected
108255399	LOC108255399	108266139	vgll3	0.33601	undirected
108272128	LOC108272128	108268203	cpz	0.335953	undirected
108260460	LOC108260460	108269321	olfml1	0.335872	undirected
108259088	col17a1	108258120	gcdh	0.335844	undirected
108256019	adamtsl2	108260460	LOC108260460	0.335831	undirected
108271051	col6a2	108258120	gcdh	0.335809	undirected
108270415	LOC108270415	108268203	cpz	0.335793	undirected
108261130	col6a3	108266139	vgll3	0.335635	undirected
108255399	LOC108255399	101154661	LOC101154661	0.335622	undirected
108258120	gcdh	108259315	LOC108259315	0.335618	undirected
108256336	LOC108256336	108278897	LOC108278897	0.335603	undirected
108268085	LOC108268085	108266139	vgll3	0.335559	undirected
108260111	gatsl2	108278258	sostdc1	0.335553	undirected
108278201	sgcg	108269182	LOC108269182	0.335458	undirected
108264058	LOC108264058	108278897	LOC108278897	0.335432	undirected
108270103	LOC108270103	108256019	adamtsl2	0.3354	undirected
108254827	aspn	108278265	LOC108278265	0.335293	undirected
108267902	hspa12b	108279596	LOC108279596	0.33524	undirected
108270147	LOC108270147	108278265	LOC108278265	0.33511	undirected
108276513	LOC108276513	108278265	LOC108278265	0.335092	undirected
108281038	CELSR2	108274429	LOC108274429	0.335068	undirected
101154661	LOC101154661	108254867	LOC108254867	0.335066	undirected
108256336	LOC108256336	108263256	sod3	0.335065	undirected
108257256	col8a2	108258120	gcdh	0.335046	undirected
108258120	gcdh	108264419	anpep	0.335016	undirected
101154661	LOC101154661	108260741	LOC108260741	0.334995	undirected
108259351	LOC108259351	108257836	LOC108257836	0.334982	undirected
108278897	LOC108278897	108268203	cpz	0.334958	undirected
100304491	LOC100304491	108260460	LOC108260460	0.334926	undirected
108276296	LOC108276296	108270103	LOC108270103	0.334829	undirected
108263256	sod3	108265450	LOC108265450	0.334827	undirected
108261130	col6a3	100304491	LOC100304491	0.334809	undirected
108264774	LOC108264774	108267902	hspa12b	0.334808	undirected
108263822	loxl4	108268203	cpz	0.334802	undirected
108267698	LOC108267698	108268203	cpz	0.334769	undirected
108260460	LOC108260460	108263485	LOC108263485	0.334738	undirected
108258508	LOC108258508	108260111	gatsl2	0.334729	undirected
108260460	LOC108260460	108262435	fbln7	0.33472	undirected
108278897	LOC108278897	108259380	LOC108259380	0.334646	undirected
108257256	col8a2	108257836	LOC108257836	0.334636	undirected
108277268	LOC108277268	108278897	LOC108278897	0.334616	undirected
108271102	col6a1	108268203	cpz	0.334556	undirected
108270926	LOC108270926	108271412	fstl3	0.334555	undirected
100528886	s10ab	108266139	vgll3	0.334517	undirected
108255518	LOC108255518	108260460	LOC108260460	0.334501	undirected
108267934	mmp14	101154661	LOC101154661	0.334444	undirected
108259088	col17a1	108271321	LOC108271321	0.334442	undirected
108265369	LOC108265369	108270103	LOC108270103	0.33434	undirected
108255747	tmem119	108267337	LOC108267337	0.334327	undirected
108258120	gcdh	108256738	upk1a	0.334273	undirected
108269321	olfml1	108257836	LOC108257836	0.334179	undirected
100304491	LOC100304491	108266139	vgll3	0.334163	undirected
108255477	col10a1	108276513	LOC108276513	0.334133	undirected
108258120	gcdh	108257444	LOC108257444	0.334073	undirected
108258298	LOC108258298	108268203	cpz	0.334037	undirected
108274067	LOC108274067	108266139	vgll3	0.334028	undirected
108271051	col6a2	108268203	cpz	0.333966	undirected
108271102	col6a1	108258120	gcdh	0.333962	undirected
108269144	sparc	101154661	LOC101154661	0.333921	undirected
100305042	LOC100305042	108257836	LOC108257836	0.333918	undirected
108258508	LOC108258508	108257836	LOC108257836	0.333911	undirected
108269856	LOC108269856	108280814	LOC108280814	0.333905	undirected
108266139	vgll3	108279195	LOC108279195	0.333896	undirected
108259296	LOC108259296	108271321	LOC108271321	0.333858	undirected
108256786	LOC108256786	108259315	LOC108259315	0.33382	undirected
108272200	ddr2	108257836	LOC108257836	0.333803	undirected
108259960	gng10	108268203	cpz	0.333743	undirected
108255399	LOC108255399	108270103	LOC108270103	0.333685	undirected
108278897	LOC108278897	108255747	tmem119	0.333665	undirected
108272128	LOC108272128	108257537	LOC108257537	0.333628	undirected
101154661	LOC101154661	108266139	vgll3	0.333626	undirected
108260460	LOC108260460	108273727	casp7	0.333605	undirected
108259351	LOC108259351	108258120	gcdh	0.333592	undirected
108270375	LOC108270375	108267337	LOC108267337	0.333569	undirected
108258304	LOC108258304	108268203	cpz	0.333441	undirected
108259638	mmp2	101154661	LOC101154661	0.33339	undirected
108264311	sspn	108281038	CELSR2	0.33337	undirected
108257836	LOC108257836	108273482	tdrd1	0.333362	undirected
108266996	ccdc80	108259315	LOC108259315	0.333223	undirected
108257444	LOC108257444	108266139	vgll3	0.333203	undirected
108277371	LOC108277371	108263768	plek	0.33309	undirected
108267060	itga10	108268203	cpz	0.333014	undirected
108277371	LOC108277371	108268203	cpz	0.332999	undirected
108258120	gcdh	108265078	LOC108265078	0.332996	undirected
108260744	LOC108260744	108266139	vgll3	0.33298	undirected
101154661	LOC101154661	108274837	LOC108274837	0.33294	undirected
108258120	gcdh	108258750	lgals3bp	0.332905	undirected
108277865	LOC108277865	108259315	LOC108259315	0.332841	undirected
108258120	gcdh	108258146	scara3	0.332783	undirected
108259088	col17a1	108257836	LOC108257836	0.332765	undirected
108260460	LOC108260460	108257560	LOC108257560	0.332761	undirected
108258120	gcdh	108270992	LOC108270992	0.332676	undirected
108277371	LOC108277371	108259380	LOC108259380	0.332671	undirected
108271102	col6a1	108256786	LOC108256786	0.332671	undirected
101154661	LOC101154661	108254773	olfml3	0.332661	undirected
101154661	LOC101154661	108266996	ccdc80	0.332658	undirected
108270375	LOC108270375	108265383	mmp23b	0.332621	undirected
100304491	LOC100304491	108271321	LOC108271321	0.332557	undirected
108259380	LOC108259380	108267627	LOC108267627	0.332551	undirected
108260741	LOC108260741	108259315	LOC108259315	0.33254	undirected
108260111	gatsl2	108278075	LOC108278075	0.332499	undirected
108271102	col6a1	108255747	tmem119	0.332436	undirected
108267408	LOC108267408	108278201	sgcg	0.332423	undirected
108277371	LOC108277371	108255747	tmem119	0.33242	undirected
108267682	LOC108267682	108266139	vgll3	0.332393	undirected
108274514	LOC108274514	108266139	vgll3	0.332309	undirected
108255246	prelp	108281038	CELSR2	0.332271	undirected
108269182	LOC108269182	108281038	CELSR2	0.332255	undirected
108270103	LOC108270103	108265103	fam212b	0.332254	undirected
108254827	aspn	108263256	sod3	0.332161	undirected
108257256	col8a2	108259315	LOC108259315	0.332157	undirected
108270103	LOC108270103	108273832	LOC108273832	0.332129	undirected
108270103	LOC108270103	108260108	LOC108260108	0.332091	undirected
108264329	LOC108264329	108260460	LOC108260460	0.332086	undirected
108263226	LOC108263226	108267902	hspa12b	0.332081	undirected
108255477	col10a1	108267337	LOC108267337	0.332064	undirected
108267402	LOC108267402	108267060	itga10	0.332023	undirected
108278201	sgcg	108265369	LOC108265369	0.331986	undirected
108266768	col11a1	108271321	LOC108271321	0.331952	undirected
108258120	gcdh	108275295	LOC108275295	0.331889	undirected
108278258	sostdc1	108281038	CELSR2	0.331837	undirected
108254901	LOC108254901	108259315	LOC108259315	0.331797	undirected
108257167	bmp8a	108268203	cpz	0.331763	undirected
101154661	LOC101154661	108256047	tmem116	0.331742	undirected
100528993	mgst3	108266139	vgll3	0.331707	undirected
108278468	LOC108278468	108258120	gcdh	0.331685	undirected
108270926	LOC108270926	108257836	LOC108257836	0.331674	undirected
108260460	LOC108260460	108258750	lgals3bp	0.331658	undirected
108260460	LOC108260460	108278398	fam101b	0.331653	undirected
100528144	leg9	108267627	LOC108267627	0.331614	undirected
108270370	LOC108270370	108270103	LOC108270103	0.331522	undirected
108276574	LOC108276574	108281038	CELSR2	0.331518	undirected
108278201	sgcg	108266516	c6h2orf40	0.331485	undirected
108271102	col6a1	100528144	leg9	0.331484	undirected
108278897	LOC108278897	108267698	LOC108267698	0.331444	undirected
100304470	b2m	108266139	vgll3	0.331431	undirected
108267934	mmp14	108270103	LOC108270103	0.331119	undirected
108278389	serpine2	101154661	LOC101154661	0.331053	undirected
108260111	gatsl2	108265078	LOC108265078	0.331027	undirected
108277371	LOC108277371	108268545	LOC108268545	0.330943	undirected
108271321	LOC108271321	108256549	LOC108256549	0.330864	undirected
108280909	LOC108280909	108281038	CELSR2	0.330781	undirected
108276513	LOC108276513	108269856	LOC108269856	0.330673	undirected
108272200	ddr2	108260460	LOC108260460	0.330631	undirected
108267060	itga10	108266139	vgll3	0.330546	undirected
108257612	LOC108257612	108260460	LOC108260460	0.330537	undirected
108270103	LOC108270103	108268078	LOC108268078	0.330505	undirected
108267902	hspa12b	108258501	LOC108258501	0.330344	undirected
108255477	col10a1	101154672	LOC101154672	0.330325	undirected
108258120	gcdh	108266356	srpx	0.330307	undirected
101154661	LOC101154661	108259260	LOC108259260	0.330296	undirected
108269577	LOC108269577	108259315	LOC108259315	0.330267	undirected
108267060	itga10	108265450	LOC108265450	0.330176	undirected
108275325	gstp1	108266139	vgll3	0.33007	undirected
101154661	LOC101154661	108280360	onecut3	0.330059	undirected
108267627	LOC108267627	100304596	pomc	0.330027	undirected
101154661	LOC101154661	108257376	LOC108257376	0.330012	undirected
108272128	LOC108272128	108266139	vgll3	0.329973	undirected
108270375	LOC108270375	108268203	cpz	0.329972	undirected
108269224	mmp15	108268203	cpz	0.329942	undirected
108256738	upk1a	108260460	LOC108260460	0.329798	undirected
108260460	LOC108260460	108265078	LOC108265078	0.329793	undirected
108276513	LOC108276513	108264058	LOC108264058	0.329778	undirected
108254960	stab1	108271321	LOC108271321	0.329747	undirected
108256306	LOC108256306	108270103	LOC108270103	0.329698	undirected
108275259	rhcg	108259315	LOC108259315	0.329696	undirected
108273082	LOC108273082	108268203	cpz	0.329678	undirected
108259088	col17a1	108265383	mmp23b	0.329671	undirected
100528144	leg9	108268203	cpz	0.329609	undirected
108267408	LOC108267408	108270103	LOC108270103	0.329587	undirected
108255246	prelp	108268203	cpz	0.329572	undirected
108273496	LOC108273496	108268203	cpz	0.329541	undirected
108278258	sostdc1	108257836	LOC108257836	0.329536	undirected
108266434	nmi	108266139	vgll3	0.329499	undirected
108276513	LOC108276513	108277268	LOC108277268	0.329447	undirected
108267902	hspa12b	108260460	LOC108260460	0.32942	undirected
108277371	LOC108277371	100528144	leg9	0.329374	undirected
108258120	gcdh	108273441	LOC108273441	0.329367	undirected
108270375	LOC108270375	108272128	LOC108272128	0.329323	undirected
108276513	LOC108276513	108268545	LOC108268545	0.329307	undirected
108274514	LOC108274514	108268203	cpz	0.329306	undirected
108267627	LOC108267627	108268203	cpz	0.329299	undirected
108261130	col6a3	108271543	sp7	0.329283	undirected
108267408	LOC108267408	101154661	LOC101154661	0.329226	undirected
108261130	col6a3	108262964	sgms2	0.329205	undirected
108266516	c6h2orf40	108270103	LOC108270103	0.329191	undirected
108274514	LOC108274514	108257612	LOC108257612	0.329188	undirected
108260744	LOC108260744	108260460	LOC108260460	0.329179	undirected
108275325	gstp1	108260460	LOC108260460	0.329163	undirected
108264058	LOC108264058	108277371	LOC108277371	0.329137	undirected
108258120	gcdh	108280151	LOC108280151	0.329113	undirected
108263256	sod3	108277431	LOC108277431	0.329104	undirected
101154661	LOC101154661	108258232	LOC108258232	0.329007	undirected
108267627	LOC108267627	108267698	LOC108267698	0.328903	undirected
108255477	col10a1	108259098	itga11	0.328869	undirected
108271051	col6a2	108274514	LOC108274514	0.32882	undirected
108259088	col17a1	108260460	LOC108260460	0.328803	undirected
108276591	panx3	108260460	LOC108260460	0.328797	undirected
108257612	LOC108257612	108268203	cpz	0.328606	undirected
108255477	col10a1	108272128	LOC108272128	0.328603	undirected
108270147	LOC108270147	108266139	vgll3	0.328601	undirected
108271102	col6a1	108263822	loxl4	0.328563	undirected
108259260	LOC108259260	108266139	vgll3	0.32855	undirected
108271102	col6a1	100304596	pomc	0.32853	undirected
108268316	pcolce2	108268203	cpz	0.328459	undirected
108258120	gcdh	108276296	LOC108276296	0.32845	undirected
100304596	pomc	108281038	CELSR2	0.3284	undirected
108263485	LOC108263485	108266139	vgll3	0.328387	undirected
108280909	LOC108280909	108268203	cpz	0.328385	undirected
108255477	col10a1	108255338	mamdc2	0.328377	undirected
108270904	LOC108270904	108268203	cpz	0.328337	undirected
108258120	gcdh	108274429	LOC108274429	0.328298	undirected
108255518	LOC108255518	108255338	mamdc2	0.328289	undirected
108276591	panx3	108268203	cpz	0.328258	undirected
108266356	srpx	108268203	cpz	0.328218	undirected
108267060	itga10	108267337	LOC108267337	0.328146	undirected
108270147	LOC108270147	108267337	LOC108267337	0.328139	undirected
108255842	gal3st1	108268203	cpz	0.328116	undirected
108267402	LOC108267402	108265383	mmp23b	0.328099	undirected
108278897	LOC108278897	108280087	LOC108280087	0.328057	undirected
108255518	LOC108255518	108270103	LOC108270103	0.328034	undirected
108258146	scara3	108257836	LOC108257836	0.328031	undirected
108258120	gcdh	108266491	LOC108266491	0.327987	undirected
108276513	LOC108276513	108256336	LOC108256336	0.327982	undirected
108265383	mmp23b	108281038	CELSR2	0.327978	undirected
108272128	LOC108272128	108281038	CELSR2	0.327934	undirected
108264311	sspn	108266139	vgll3	0.32789	undirected
108267133	LOC108267133	108277431	LOC108277431	0.327889	undirected
108268085	LOC108268085	108268203	cpz	0.327885	undirected
108270375	LOC108270375	108257612	LOC108257612	0.327884	undirected
108270103	LOC108270103	108257836	LOC108257836	0.327865	undirected
101154661	LOC101154661	108256786	LOC108256786	0.327825	undirected
100862735	psme1	108260111	gatsl2	0.327771	undirected
108280151	LOC108280151	108260460	LOC108260460	0.32774	undirected
108267627	LOC108267627	108265450	LOC108265450	0.327709	undirected
108256720	LOC108256720	108266139	vgll3	0.327613	undirected
108261130	col6a3	108265493	LOC108265493	0.327448	undirected
108260460	LOC108260460	108279195	LOC108279195	0.327405	undirected
108270992	LOC108270992	108260460	LOC108260460	0.327356	undirected
108271321	LOC108271321	108260415	c28h11orf53	0.327326	undirected
108265369	LOC108265369	108266139	vgll3	0.327316	undirected
108274514	LOC108274514	108267337	LOC108267337	0.32724	undirected
108265383	mmp23b	108266139	vgll3	0.327231	undirected
108277371	LOC108277371	108267337	LOC108267337	0.327158	undirected
108258120	gcdh	108264329	LOC108264329	0.327156	undirected
108271051	col6a2	108260460	LOC108260460	0.327149	undirected
108270147	LOC108270147	108265450	LOC108265450	0.327046	undirected
108271321	LOC108271321	108265952	LOC108265952	0.327045	undirected
108259088	col17a1	108281038	CELSR2	0.327037	undirected
108266434	nmi	108270103	LOC108270103	0.327002	undirected
108280481	LOC108280481	108271321	LOC108271321	0.326973	undirected
108278244	LOC108278244	108266139	vgll3	0.326952	undirected
108270103	LOC108270103	108260741	LOC108260741	0.326938	undirected
108267730	htra3	108259315	LOC108259315	0.326909	undirected
108260460	LOC108260460	108278506	slc45a2	0.326908	undirected
108254827	aspn	108267627	LOC108267627	0.326905	undirected
108261130	col6a3	108264058	LOC108264058	0.326903	undirected
108274514	LOC108274514	108255338	mamdc2	0.326899	undirected
108260460	LOC108260460	108270415	LOC108270415	0.326864	undirected
101154661	LOC101154661	108279183	LOC108279183	0.326847	undirected
108256052	LOC108256052	108268203	cpz	0.326844	undirected
100304491	LOC100304491	108281038	CELSR2	0.326817	undirected
108255477	col10a1	108257612	LOC108257612	0.326792	undirected
108261130	col6a3	108271412	fstl3	0.326787	undirected
108280909	LOC108280909	108266139	vgll3	0.326746	undirected
108270103	LOC108270103	108279590	LOC108279590	0.326729	undirected
108272128	LOC108272128	108267337	LOC108267337	0.326712	undirected
108271102	col6a1	108280151	LOC108280151	0.326596	undirected
108275325	gstp1	108265383	mmp23b	0.326565	undirected
101154661	LOC101154661	108275259	rhcg	0.326499	undirected
108267627	LOC108267627	108268545	LOC108268545	0.326489	undirected
108274514	LOC108274514	108260460	LOC108260460	0.326447	undirected
108264851	LOC108264851	108270103	LOC108270103	0.326424	undirected
108256019	adamtsl2	108257836	LOC108257836	0.326417	undirected
100528886	s10ab	108271321	LOC108271321	0.326403	undirected
108275556	LOC108275556	108257836	LOC108257836	0.326391	undirected
108264851	LOC108264851	108266139	vgll3	0.326386	undirected
108264851	LOC108264851	108259315	LOC108259315	0.326336	undirected
108270103	LOC108270103	108260460	LOC108260460	0.326254	undirected
108260460	LOC108260460	108273441	LOC108273441	0.326252	undirected
108280769	LOC108280769	108260460	LOC108260460	0.326229	undirected
108255747	tmem119	108265383	mmp23b	0.326206	undirected
108267060	itga10	108255747	tmem119	0.326088	undirected
108257612	LOC108257612	108255518	LOC108255518	0.326076	undirected
108259351	LOC108259351	108266139	vgll3	0.325996	undirected
108270103	LOC108270103	108265952	LOC108265952	0.32592	undirected
108258750	lgals3bp	108259315	LOC108259315	0.325915	undirected
101154661	LOC101154661	108266434	nmi	0.325899	undirected
108256786	LOC108256786	108266139	vgll3	0.325894	undirected
108258120	gcdh	108258003	LOC108258003	0.32584	undirected

## Sheet: blue_module
fromNode_gene ID	fromNode_gene name	toNode_gene ID	toNode_gene name	weight	direction
108271493	LOC108271493	108255433	foxn4	0.57691	undirected
108258057	LOC108258057	108255433	foxn4	0.573564	undirected
108271493	LOC108271493	108264314	LOC108264314	0.568922	undirected
108264665	mapk8ip2	100304600	LOC100304600	0.568554	undirected
108264665	mapk8ip2	108274531	grm8	0.568327	undirected
108271493	LOC108271493	108274531	grm8	0.56817	undirected
108271493	LOC108271493	108277288	LOC108277288	0.567554	undirected
108271493	LOC108271493	108275603	LOC108275603	0.567489	undirected
108271493	LOC108271493	108264048	LOC108264048	0.567383	undirected
108256325	LOC108256325	108255433	foxn4	0.567145	undirected
108271493	LOC108271493	100304600	LOC100304600	0.566523	undirected
108264665	mapk8ip2	108264314	LOC108264314	0.566349	undirected
108271493	LOC108271493	108273528	LOC108273528	0.566205	undirected
108272908	gad2	108255433	foxn4	0.565674	undirected
108264665	mapk8ip2	108277288	LOC108277288	0.565399	undirected
108264665	mapk8ip2	108268459	kiaa2022	0.564913	undirected
100304804	LOC100304804	108255433	foxn4	0.564839	undirected
108264665	mapk8ip2	108255433	foxn4	0.564808	undirected
108264665	mapk8ip2	108278431	st8sia3	0.564308	undirected
108264665	mapk8ip2	108268630	lrp2bp	0.564161	undirected
108264665	mapk8ip2	108264048	LOC108264048	0.56386	undirected
108271493	LOC108271493	108279602	LOC108279602	0.56345	undirected
108259132	LOC108259132	108264665	mapk8ip2	0.562745	undirected
108271493	LOC108271493	108268459	kiaa2022	0.562306	undirected
108271493	LOC108271493	108278431	st8sia3	0.562031	undirected
108264665	mapk8ip2	108259674	LOC108259674	0.561831	undirected
108264665	mapk8ip2	108275603	LOC108275603	0.561242	undirected
108274738	kif21a	108268630	lrp2bp	0.56116	undirected
108271493	LOC108271493	108259132	LOC108259132	0.56115	undirected
108264665	mapk8ip2	108273528	LOC108273528	0.560776	undirected
100304804	LOC100304804	108274531	grm8	0.560763	undirected
108264665	mapk8ip2	108259765	LOC108259765	0.560637	undirected
108271493	LOC108271493	108259674	LOC108259674	0.559707	undirected
108274738	kif21a	100304600	LOC100304600	0.559488	undirected
108255773	mapk8ip3	108255433	foxn4	0.559473	undirected
108271493	LOC108271493	108268630	lrp2bp	0.559441	undirected
108271493	LOC108271493	108259765	LOC108259765	0.559315	undirected
108264665	mapk8ip2	108266031	LOC108266031	0.559175	undirected
108264665	mapk8ip2	108280440	xkr4	0.559102	undirected
108264665	mapk8ip2	108274550	LOC108274550	0.558861	undirected
100304804	LOC100304804	100304600	LOC100304600	0.558568	undirected
108264665	mapk8ip2	108257487	dlgap3	0.558382	undirected
108267173	astn1	108268630	lrp2bp	0.558337	undirected
108271493	LOC108271493	108276343	LOC108276343	0.55833	undirected
108274738	kif21a	108268459	kiaa2022	0.557862	undirected
108257648	gphn	108271493	LOC108271493	0.557705	undirected
108264665	mapk8ip2	108279470	ppfia2	0.5576	undirected
108267173	astn1	108268459	kiaa2022	0.557228	undirected
108271493	LOC108271493	108257487	dlgap3	0.557031	undirected
108274738	kif21a	108274531	grm8	0.557003	undirected
108271493	LOC108271493	108266031	LOC108266031	0.556856	undirected
108271493	LOC108271493	108277981	LOC108277981	0.556598	undirected
108274738	kif21a	108264314	LOC108264314	0.556584	undirected
108271493	LOC108271493	108258284	LOC108258284	0.556411	undirected
108274738	kif21a	108264048	LOC108264048	0.55625	undirected
100304804	LOC100304804	108264048	LOC108264048	0.556098	undirected
100304804	LOC100304804	108277288	LOC108277288	0.556071	undirected
108264665	mapk8ip2	108277981	LOC108277981	0.556009	undirected
108271493	LOC108271493	108280440	xkr4	0.555741	undirected
108271493	LOC108271493	108279470	ppfia2	0.555671	undirected
108267173	astn1	108264314	LOC108264314	0.55552	undirected
108274738	kif21a	108278431	st8sia3	0.555422	undirected
100304804	LOC100304804	108268630	lrp2bp	0.55534	undirected
108267173	astn1	100304600	LOC100304600	0.555298	undirected
108257609	LOC108257609	108264665	mapk8ip2	0.555199	undirected
108271493	LOC108271493	108267179	LOC108267179	0.55502	undirected
108272908	gad2	108274531	grm8	0.55481	undirected
108258057	LOC108258057	108275603	LOC108275603	0.554719	undirected
108264665	mapk8ip2	108260001	LOC108260001	0.554429	undirected
108269184	LOC108269184	108255433	foxn4	0.554396	undirected
108271493	LOC108271493	108274550	LOC108274550	0.554333	undirected
108271493	LOC108271493	108259724	LOC108259724	0.554129	undirected
108257648	gphn	108264665	mapk8ip2	0.554121	undirected
108264665	mapk8ip2	108256229	pou6f2	0.553907	undirected
108271493	LOC108271493	108277953	LOC108277953	0.553874	undirected
108271493	LOC108271493	108263891	ccdc178	0.553866	undirected
108271493	LOC108271493	108265665	LOC108265665	0.553779	undirected
108271493	LOC108271493	108277352	nbea	0.553665	undirected
108271493	LOC108271493	108257609	LOC108257609	0.553639	undirected
108267173	astn1	108277288	LOC108277288	0.553508	undirected
108258057	LOC108258057	108264314	LOC108264314	0.553398	undirected
108272908	gad2	108264048	LOC108264048	0.553362	undirected
108274738	kif21a	108277288	LOC108277288	0.553306	undirected
108264665	mapk8ip2	108279602	LOC108279602	0.552898	undirected
108264665	mapk8ip2	108276343	LOC108276343	0.552886	undirected
108271493	LOC108271493	108273306	gabbr1	0.55284	undirected
108274738	kif21a	108259132	LOC108259132	0.552836	undirected
108271493	LOC108271493	108270146	LOC108270146	0.552775	undirected
108278106	LOC108278106	108255433	foxn4	0.552769	undirected
108271493	LOC108271493	108270928	eml6	0.552762	undirected
108264665	mapk8ip2	108258284	LOC108258284	0.552686	undirected
108267173	astn1	108255433	foxn4	0.552671	undirected
108271493	LOC108271493	108260001	LOC108260001	0.552613	undirected
108267173	astn1	108274531	grm8	0.552505	undirected
108271493	LOC108271493	108259620	LOC108259620	0.552465	undirected
108264665	mapk8ip2	108277953	LOC108277953	0.552151	undirected
108271493	LOC108271493	108268596	LOC108268596	0.552147	undirected
108271493	LOC108271493	108259070	LOC108259070	0.552115	undirected
108271493	LOC108271493	108273855	ppfia3	0.552058	undirected
108274738	kif21a	108266031	LOC108266031	0.552039	undirected
108267173	astn1	108273528	LOC108273528	0.55199	undirected
108258057	LOC108258057	108273528	LOC108273528	0.551891	undirected
108271493	LOC108271493	108280672	dlgap1	0.551852	undirected
108271493	LOC108271493	108262175	LOC108262175	0.551848	undirected
108271493	LOC108271493	108256229	pou6f2	0.551838	undirected
108274738	kif21a	108273528	LOC108273528	0.551836	undirected
108274738	kif21a	108259674	LOC108259674	0.551825	undirected
108271493	LOC108271493	108256726	LOC108256726	0.551757	undirected
108267173	astn1	108266031	LOC108266031	0.551688	undirected
108271493	LOC108271493	108256568	LOC108256568	0.55158	undirected
108258057	LOC108258057	108277288	LOC108277288	0.551565	undirected
108271493	LOC108271493	108257549	LOC108257549	0.551531	undirected
100304804	LOC100304804	108274550	LOC108274550	0.55152	undirected
108264665	mapk8ip2	108273855	ppfia3	0.551434	undirected
108277352	nbea	108264665	mapk8ip2	0.551309	undirected
108274738	kif21a	108274550	LOC108274550	0.551271	undirected
108271493	LOC108271493	108269325	LOC108269325	0.551264	undirected
108264665	mapk8ip2	108268596	LOC108268596	0.55123	undirected
108271493	LOC108271493	108265074	disp3	0.551184	undirected
100304804	LOC100304804	108259674	LOC108259674	0.551092	undirected
108271493	LOC108271493	108265719	LOC108265719	0.551056	undirected
108264665	mapk8ip2	108259724	LOC108259724	0.550901	undirected
108264665	mapk8ip2	108279249	kctd16	0.550815	undirected
108271493	LOC108271493	108256479	LOC108256479	0.550763	undirected
108271493	LOC108271493	108255331	rasgrf2	0.550599	undirected
108272908	gad2	108277288	LOC108277288	0.550397	undirected
100304804	LOC100304804	108259765	LOC108259765	0.550373	undirected
108264665	mapk8ip2	108262175	LOC108262175	0.550311	undirected
108264665	mapk8ip2	108269325	LOC108269325	0.550286	undirected
108267173	astn1	108256229	pou6f2	0.550261	undirected
108267173	astn1	108278431	st8sia3	0.550217	undirected
108271493	LOC108271493	108278490	LOC108278490	0.550098	undirected
108264665	mapk8ip2	108270928	eml6	0.550083	undirected
108264665	mapk8ip2	108268435	gria2	0.550028	undirected
108264665	mapk8ip2	108267179	LOC108267179	0.550007	undirected
108271493	LOC108271493	108279468	iqsec3	0.549922	undirected
108271493	LOC108271493	108280396	LOC108280396	0.549696	undirected
108274738	kif21a	108280440	xkr4	0.54961	undirected
100304804	LOC100304804	108259132	LOC108259132	0.54954	undirected
108271493	LOC108271493	108280702	LOC108280702	0.549434	undirected
108274738	kif21a	108259765	LOC108259765	0.549347	undirected
108264665	mapk8ip2	108280672	dlgap1	0.549291	undirected
108271493	LOC108271493	108268435	gria2	0.549273	undirected
108264665	mapk8ip2	108273306	gabbr1	0.549217	undirected
108274738	kif21a	108257487	dlgap3	0.549171	undirected
108267173	astn1	108259132	LOC108259132	0.549132	undirected
108267173	astn1	108275603	LOC108275603	0.549073	undirected
100304804	LOC100304804	108264314	LOC108264314	0.549025	undirected
108274738	kif21a	108279470	ppfia2	0.549009	undirected
108274738	kif21a	108255433	foxn4	0.548894	undirected
108271493	LOC108271493	108268998	LOC108268998	0.548696	undirected
108259132	LOC108259132	108280230	adcy8	0.548547	undirected
108264665	mapk8ip2	108265665	LOC108265665	0.548433	undirected
108264665	mapk8ip2	108280702	LOC108280702	0.548405	undirected
108267173	astn1	108259674	LOC108259674	0.548281	undirected
100304804	LOC100304804	108277352	nbea	0.548233	undirected
108271493	LOC108271493	108256109	LOC108256109	0.548201	undirected
108264665	mapk8ip2	108259070	LOC108259070	0.548092	undirected
108264665	mapk8ip2	108259119	LOC108259119	0.54807	undirected
108264665	mapk8ip2	108256479	LOC108256479	0.547986	undirected
108274738	kif21a	108275603	LOC108275603	0.547919	undirected
108267173	astn1	108274550	LOC108274550	0.547891	undirected
108264665	mapk8ip2	108275507	LOC108275507	0.547884	undirected
108259132	LOC108259132	108262757	LOC108262757	0.547865	undirected
108277352	nbea	108262757	LOC108262757	0.547848	undirected
108271493	LOC108271493	108278394	kcnh4	0.547806	undirected
108271493	LOC108271493	108255398	srrm4	0.547727	undirected
108264665	mapk8ip2	108278490	LOC108278490	0.547628	undirected
100304804	LOC100304804	108268459	kiaa2022	0.547529	undirected
108264665	mapk8ip2	108257549	LOC108257549	0.547485	undirected
108272908	gad2	100304600	LOC100304600	0.54745	undirected
108264665	mapk8ip2	108256726	LOC108256726	0.547383	undirected
108258057	LOC108258057	108274531	grm8	0.547277	undirected
100304804	LOC100304804	108275603	LOC108275603	0.547225	undirected
108256325	LOC108256325	108268630	lrp2bp	0.547221	undirected
108264665	mapk8ip2	108280396	LOC108280396	0.547118	undirected
108256325	LOC108256325	108275603	LOC108275603	0.547106	undirected
108271493	LOC108271493	108259312	asic2	0.547106	undirected
108274738	kif21a	108256229	pou6f2	0.547083	undirected
108271493	LOC108271493	108275507	LOC108275507	0.54691	undirected
108275777	LOC108275777	108255433	foxn4	0.546839	undirected
108255773	mapk8ip3	108271493	LOC108271493	0.54676	undirected
108258057	LOC108258057	108268459	kiaa2022	0.546701	undirected
108271493	LOC108271493	108280984	LOC108280984	0.546656	undirected
108271493	LOC108271493	108272343	LOC108272343	0.546607	undirected
108267173	astn1	108279470	ppfia2	0.546549	undirected
108257609	LOC108257609	108274738	kif21a	0.546547	undirected
108264665	mapk8ip2	108265719	LOC108265719	0.546523	undirected
108267173	astn1	108259765	LOC108259765	0.546502	undirected
108271493	LOC108271493	108262757	LOC108262757	0.546473	undirected
108264665	mapk8ip2	108270146	LOC108270146	0.546467	undirected
108264665	mapk8ip2	108255331	rasgrf2	0.546321	undirected
108264665	mapk8ip2	108262757	LOC108262757	0.546308	undirected
108267173	astn1	108264048	LOC108264048	0.546211	undirected
108264665	mapk8ip2	108265074	disp3	0.546171	undirected
108271493	LOC108271493	108267797	nlgn2	0.54611	undirected
108259324	apba2	108264665	mapk8ip2	0.546074	undirected
100304804	LOC100304804	108273528	LOC108273528	0.546058	undirected
108260487	LOC108260487	108255433	foxn4	0.54594	undirected
108278106	LOC108278106	108274531	grm8	0.545914	undirected
108267173	astn1	108257487	dlgap3	0.545891	undirected
108264665	mapk8ip2	108277567	LOC108277567	0.545848	undirected
108264665	mapk8ip2	108279468	iqsec3	0.54577	undirected
108271493	LOC108271493	108279249	kctd16	0.545767	undirected
100304804	LOC100304804	108279470	ppfia2	0.545725	undirected
108267173	astn1	108260001	LOC108260001	0.545565	undirected
100304804	LOC100304804	108258284	LOC108258284	0.545506	undirected
108274738	kif21a	108277567	LOC108277567	0.545454	undirected
108264665	mapk8ip2	108263891	ccdc178	0.545396	undirected
108268859	gria3	108255433	foxn4	0.545321	undirected
108264665	mapk8ip2	108259620	LOC108259620	0.545278	undirected
100304804	LOC100304804	108278431	st8sia3	0.545149	undirected
108271493	LOC108271493	108265757	LOC108265757	0.545137	undirected
100304804	LOC100304804	108280440	xkr4	0.545111	undirected
108256325	LOC108256325	108277288	LOC108277288	0.545092	undirected
108266289	LOC108266289	108274531	grm8	0.545088	undirected
108271493	LOC108271493	108259119	LOC108259119	0.545059	undirected
108264665	mapk8ip2	108256568	LOC108256568	0.544883	undirected
108258057	LOC108258057	100304600	LOC100304600	0.54487	undirected
108271493	LOC108271493	108255348	tmem8b	0.544666	undirected
108256325	LOC108256325	108268459	kiaa2022	0.544473	undirected
108264665	mapk8ip2	108280984	LOC108280984	0.544463	undirected
108271493	LOC108271493	108269484	unc79	0.544411	undirected
100304804	LOC100304804	108279602	LOC108279602	0.54441	undirected
108258057	LOC108258057	108268630	lrp2bp	0.544382	undirected
108271493	LOC108271493	108259480	LOC108259480	0.544359	undirected
108257648	gphn	108255433	foxn4	0.544225	undirected
108277352	nbea	108280656	LOC108280656	0.544121	undirected
108272908	gad2	108273528	LOC108273528	0.5441	undirected
108267173	astn1	108280440	xkr4	0.544094	undirected
108272908	gad2	108264314	LOC108264314	0.544078	undirected
108264665	mapk8ip2	108269484	unc79	0.544077	undirected
108271493	LOC108271493	108272369	LOC108272369	0.544022	undirected
108264665	mapk8ip2	108258493	LOC108258493	0.544013	undirected
108274738	kif21a	108260001	LOC108260001	0.543946	undirected
108260557	LOC108260557	108274531	grm8	0.543916	undirected
100304804	LOC100304804	108276343	LOC108276343	0.543872	undirected
108255773	mapk8ip3	108264665	mapk8ip2	0.54384	undirected
108271493	LOC108271493	108275257	fam135b	0.543779	undirected
108271493	LOC108271493	108271296	tmc3	0.543727	undirected
108278106	LOC108278106	108271493	LOC108271493	0.543669	undirected
108274166	LOC108274166	108268630	lrp2bp	0.543666	undirected
108256325	LOC108256325	108273528	LOC108273528	0.543462	undirected
100304804	LOC100304804	108263891	ccdc178	0.54345	undirected
108279026	LOC108279026	108255433	foxn4	0.543446	undirected
108271493	LOC108271493	108265933	rimbp2	0.543411	undirected
108274738	kif21a	108262175	LOC108262175	0.543375	undirected
108259132	LOC108259132	108266029	LOC108266029	0.543359	undirected
108264665	mapk8ip2	108269287	efcab6	0.543289	undirected
108264665	mapk8ip2	108268998	LOC108268998	0.543278	undirected
100304804	LOC100304804	108273306	gabbr1	0.543253	undirected
108256325	LOC108256325	108264314	LOC108264314	0.543222	undirected
108264665	mapk8ip2	108278394	kcnh4	0.543197	undirected
108271493	LOC108271493	108269287	efcab6	0.543125	undirected
100304804	LOC100304804	108257609	LOC108257609	0.543076	undirected
108274738	kif21a	108267179	LOC108267179	0.543017	undirected
108259132	LOC108259132	108256171	sv2a	0.543	undirected
108271493	LOC108271493	108266694	LOC108266694	0.542973	undirected
108267173	astn1	108277981	LOC108277981	0.542898	undirected
108264665	mapk8ip2	108272369	LOC108272369	0.542794	undirected
108271493	LOC108271493	108272210	b4galnt1	0.542743	undirected
108258057	LOC108258057	108279602	LOC108279602	0.54271	undirected
108264665	mapk8ip2	108265922	chrnb2	0.542621	undirected
100304804	LOC100304804	108268596	LOC108268596	0.542518	undirected
108257648	gphn	108274738	kif21a	0.542515	undirected
108255773	mapk8ip3	108274531	grm8	0.542504	undirected
108279026	LOC108279026	108274531	grm8	0.542495	undirected
108264665	mapk8ip2	108265757	LOC108265757	0.542476	undirected
108274738	kif21a	108277981	LOC108277981	0.542442	undirected
108271493	LOC108271493	108266410	grik5	0.542383	undirected
108267173	astn1	108257609	LOC108257609	0.542374	undirected
108269184	LOC108269184	108279602	LOC108279602	0.542368	undirected
108271493	LOC108271493	108277567	LOC108277567	0.542358	undirected
108271493	LOC108271493	108270575	hcn2	0.542258	undirected
100304804	LOC100304804	108275507	LOC108275507	0.542257	undirected
108271493	LOC108271493	108272399	LOC108272399	0.542225	undirected
108259132	LOC108259132	108255319	unc5d	0.542185	undirected
108271493	LOC108271493	108265922	chrnb2	0.542169	undirected
108272908	gad2	108279602	LOC108279602	0.542159	undirected
108271493	LOC108271493	108263555	rps6ka2	0.542144	undirected
108271493	LOC108271493	108279885	LOC108279885	0.542141	undirected
108259324	apba2	108271493	LOC108271493	0.542129	undirected
100304804	LOC100304804	108267179	LOC108267179	0.542001	undirected
100304804	LOC100304804	108269325	LOC108269325	0.541977	undirected
108272908	gad2	108258284	LOC108258284	0.541957	undirected
108278106	LOC108278106	108264665	mapk8ip2	0.541954	undirected
108279026	LOC108279026	108264048	LOC108264048	0.541883	undirected
108271493	LOC108271493	108280244	lrrc24	0.541854	undirected
108264665	mapk8ip2	108259312	asic2	0.541834	undirected
108271493	LOC108271493	108272204	lrrc7	0.541755	undirected
108274738	kif21a	108259119	LOC108259119	0.541709	undirected
108274738	kif21a	108279249	kctd16	0.541673	undirected
108271493	LOC108271493	108279018	LOC108279018	0.541658	undirected
108271493	LOC108271493	108258493	LOC108258493	0.541657	undirected
100304804	LOC100304804	108268998	LOC108268998	0.541642	undirected
108264665	mapk8ip2	108267797	nlgn2	0.541625	undirected
108277352	nbea	108256171	sv2a	0.54161	undirected
108274166	LOC108274166	108264665	mapk8ip2	0.541574	undirected
108271493	LOC108271493	108274093	psd	0.541535	undirected
108258057	LOC108258057	108271493	LOC108271493	0.541445	undirected
108264665	mapk8ip2	108255319	unc5d	0.541399	undirected
100304804	LOC100304804	108266031	LOC108266031	0.541361	undirected
108275777	LOC108275777	108268630	lrp2bp	0.541287	undirected
108277352	nbea	108272908	gad2	0.541276	undirected
108266289	LOC108266289	108277288	LOC108277288	0.541256	undirected
108274738	kif21a	108268435	gria2	0.541227	undirected
100304804	LOC100304804	108257487	dlgap3	0.541156	undirected
100304804	LOC100304804	108279249	kctd16	0.5411	undirected
108259132	LOC108259132	108266644	rapgef4	0.541081	undirected
108264665	mapk8ip2	108256109	LOC108256109	0.541003	undirected
108264665	mapk8ip2	108271296	tmc3	0.540972	undirected
108264665	mapk8ip2	108279885	LOC108279885	0.540972	undirected
108272908	gad2	108259765	LOC108259765	0.540881	undirected
108272908	gad2	108275603	LOC108275603	0.540879	undirected
108271493	LOC108271493	108278310	LOC108278310	0.540867	undirected
108259132	LOC108259132	108280656	LOC108280656	0.540742	undirected
108264665	mapk8ip2	108275257	fam135b	0.54073	undirected
108272908	gad2	108268630	lrp2bp	0.540699	undirected
108258057	LOC108258057	108264048	LOC108264048	0.540691	undirected
108278106	LOC108278106	108264048	LOC108264048	0.540641	undirected
108271493	LOC108271493	108268414	tenm1	0.540567	undirected
108264665	mapk8ip2	108274093	psd	0.540485	undirected
108257609	LOC108257609	108280230	adcy8	0.540402	undirected
108264665	mapk8ip2	108264955	LOC108264955	0.540385	undirected
100304804	LOC100304804	108277953	LOC108277953	0.540348	undirected
108259132	LOC108259132	108272908	gad2	0.540288	undirected
108268213	ptprn2	108271493	LOC108271493	0.540273	undirected
100304804	LOC100304804	108257648	gphn	0.540258	undirected
108258057	LOC108258057	108264665	mapk8ip2	0.540223	undirected
100304804	LOC100304804	108256726	LOC108256726	0.540188	undirected
108271493	LOC108271493	108270756	LOC108270756	0.540182	undirected
108258057	LOC108258057	108256229	pou6f2	0.540165	undirected
108274738	kif21a	108256479	LOC108256479	0.540159	undirected
108257609	LOC108257609	108262757	LOC108262757	0.54013	undirected
108274738	kif21a	108273855	ppfia3	0.54013	undirected
108271493	LOC108271493	108280501	LOC108280501	0.540105	undirected
108272908	gad2	108267179	LOC108267179	0.540093	undirected
100304804	LOC100304804	108280672	dlgap1	0.540002	undirected
108271493	LOC108271493	108264955	LOC108264955	0.539974	undirected
108264665	mapk8ip2	108259480	LOC108259480	0.539968	undirected
108271493	LOC108271493	108273473	LOC108273473	0.539926	undirected
108272908	gad2	108259674	LOC108259674	0.539906	undirected
108271493	LOC108271493	108255319	unc5d	0.539905	undirected
108272908	gad2	108274550	LOC108274550	0.539808	undirected
108258057	LOC108258057	108266031	LOC108266031	0.539808	undirected
108272908	gad2	108275507	LOC108275507	0.539747	undirected
108271493	LOC108271493	108265133	ajap1	0.539745	undirected
108268213	ptprn2	108264665	mapk8ip2	0.539697	undirected
108274738	kif21a	108276343	LOC108276343	0.539623	undirected
108256325	LOC108256325	100304600	LOC100304600	0.539611	undirected
108274738	kif21a	108277953	LOC108277953	0.539596	undirected
108274738	kif21a	108258284	LOC108258284	0.539585	undirected
108266289	LOC108266289	100304600	LOC100304600	0.539536	undirected
108271493	LOC108271493	108277514	LOC108277514	0.539484	undirected
108274738	kif21a	108280396	LOC108280396	0.539465	undirected
108258057	LOC108258057	108278431	st8sia3	0.539464	undirected
108272908	gad2	108263891	ccdc178	0.539176	undirected
108255773	mapk8ip3	108264048	LOC108264048	0.539154	undirected
108264665	mapk8ip2	108263555	rps6ka2	0.539136	undirected
108257648	gphn	108262757	LOC108262757	0.539064	undirected
108264665	mapk8ip2	108265133	ajap1	0.53905	undirected
108275777	LOC108275777	108268459	kiaa2022	0.53904	undirected
108259132	LOC108259132	108279208	LOC108279208	0.538929	undirected
100304804	LOC100304804	108259724	LOC108259724	0.538919	undirected
108274738	kif21a	108269287	efcab6	0.538862	undirected
108267173	astn1	108257648	gphn	0.538854	undirected
108260557	LOC108260557	108275507	LOC108275507	0.538838	undirected
108257648	gphn	108280992	LOC108280992	0.538832	undirected
108275777	LOC108275777	100304600	LOC100304600	0.538814	undirected
100304804	LOC100304804	108277981	LOC108277981	0.538806	undirected
108259132	LOC108259132	108280236	kcnq3	0.538787	undirected
108264665	mapk8ip2	108277514	LOC108277514	0.538729	undirected
108277158	LOC108277158	108255433	foxn4	0.538655	undirected
108264665	mapk8ip2	108268414	tenm1	0.538615	undirected
108271493	LOC108271493	108272908	gad2	0.538566	undirected
108274738	kif21a	108280702	LOC108280702	0.538565	undirected
108266289	LOC108266289	108259765	LOC108259765	0.538556	undirected
108274738	kif21a	108257549	LOC108257549	0.538534	undirected
108264665	mapk8ip2	108278310	LOC108278310	0.538531	undirected
108264665	mapk8ip2	108266694	LOC108266694	0.538482	undirected
108259132	LOC108259132	108258285	LOC108258285	0.538464	undirected
108264665	mapk8ip2	108272210	b4galnt1	0.538393	undirected
108264665	mapk8ip2	108260538	LOC108260538	0.538389	undirected
100304804	LOC100304804	108279468	iqsec3	0.538363	undirected
108258057	LOC108258057	108259132	LOC108259132	0.538362	undirected
108257648	gphn	108280236	kcnq3	0.538341	undirected
108273683	LOC108273683	108264665	mapk8ip2	0.538314	undirected
100304804	LOC100304804	108257549	LOC108257549	0.538286	undirected
108271493	LOC108271493	108279167	LOC108279167	0.538232	undirected
108277294	LOC108277294	108264665	mapk8ip2	0.538182	undirected
108267173	astn1	108273855	ppfia3	0.538164	undirected
108274738	kif21a	108278490	LOC108278490	0.538136	undirected
108272908	gad2	108273306	gabbr1	0.538103	undirected
108264665	mapk8ip2	108280244	lrrc24	0.538047	undirected
108271755	slc12a5	108271493	LOC108271493	0.538034	undirected
108267173	astn1	108262175	LOC108262175	0.53802	undirected
108264665	mapk8ip2	108255348	tmem8b	0.538011	undirected
108279956	sez6l2	108255433	foxn4	0.537981	undirected
108274738	kif21a	108269325	LOC108269325	0.537977	undirected
108274738	kif21a	108268596	LOC108268596	0.537959	undirected
108277352	nbea	108271296	tmc3	0.537957	undirected
108255773	mapk8ip3	108277288	LOC108277288	0.537948	undirected
108267173	astn1	108279249	kctd16	0.537928	undirected
108257648	gphn	108280230	adcy8	0.537857	undirected
108258057	LOC108258057	108259765	LOC108259765	0.537799	undirected
108280348	cadm3	108268459	kiaa2022	0.53777	undirected
108257648	gphn	108280656	LOC108280656	0.537718	undirected
108277352	nbea	108266644	rapgef4	0.537707	undirected
108267173	astn1	108267179	LOC108267179	0.537689	undirected
108274738	kif21a	108270928	eml6	0.537657	undirected
108258057	LOC108258057	108277981	LOC108277981	0.537652	undirected
108264665	mapk8ip2	108270756	LOC108270756	0.537648	undirected
108264665	mapk8ip2	108272399	LOC108272399	0.537624	undirected
108275777	LOC108275777	108277288	LOC108277288	0.537613	undirected
108258057	LOC108258057	108259674	LOC108259674	0.537554	undirected
108264665	mapk8ip2	108266410	grik5	0.537532	undirected
108271493	LOC108271493	108267197	LOC108267197	0.537513	undirected
108271493	LOC108271493	108259918	sipa1	0.537504	undirected
108267173	astn1	108257549	LOC108257549	0.537487	undirected
108277294	LOC108277294	108271493	LOC108271493	0.537423	undirected
108271493	LOC108271493	108263937	LOC108263937	0.537411	undirected
108275777	LOC108275777	108264314	LOC108264314	0.537355	undirected
108274738	kif21a	108256726	LOC108256726	0.537331	undirected
108274738	kif21a	108259724	LOC108259724	0.53733	undirected
108256325	LOC108256325	108256229	pou6f2	0.5373	undirected
108271493	LOC108271493	108279292	kcnh2	0.537261	undirected
100304804	LOC100304804	108268435	gria2	0.53725	undirected
108256070	LOC108256070	108275603	LOC108275603	0.537234	undirected
108264665	mapk8ip2	108265933	rimbp2	0.537219	undirected
108272908	gad2	108268998	LOC108268998	0.537185	undirected
108267173	astn1	108280702	LOC108280702	0.537164	undirected
108274166	LOC108274166	108271493	LOC108271493	0.53712	undirected
100304804	LOC100304804	108270928	eml6	0.537119	undirected
108274738	kif21a	108258493	LOC108258493	0.537097	undirected
100304804	LOC100304804	108265665	LOC108265665	0.537088	undirected
108271493	LOC108271493	108260033	LOC108260033	0.537058	undirected
108266289	LOC108266289	108258284	LOC108258284	0.537042	undirected
108257648	gphn	108258285	LOC108258285	0.537	undirected
108264665	mapk8ip2	108279018	LOC108279018	0.536971	undirected
108264665	mapk8ip2	108280501	LOC108280501	0.536937	undirected
108272908	gad2	108264665	mapk8ip2	0.536937	undirected
108264665	mapk8ip2	108263984	celf6	0.536932	undirected
100304804	LOC100304804	108259070	LOC108259070	0.536858	undirected
108277352	nbea	108266029	LOC108266029	0.536816	undirected
108277352	nbea	108274738	kif21a	0.536804	undirected
108264665	mapk8ip2	108263937	LOC108263937	0.536791	undirected
108278106	LOC108278106	108277288	LOC108277288	0.536775	undirected
108272349	LOC108272349	108268630	lrp2bp	0.53674	undirected
108264665	mapk8ip2	108280230	adcy8	0.536728	undirected
108279956	sez6l2	108264314	LOC108264314	0.536661	undirected
100304804	LOC100304804	108256229	pou6f2	0.536656	undirected
108269184	LOC108269184	108275603	LOC108275603	0.536655	undirected
108266289	LOC108266289	108269325	LOC108269325	0.536642	undirected
108266289	LOC108266289	108259132	LOC108259132	0.536584	undirected
108257648	gphn	108279208	LOC108279208	0.536564	undirected
100304804	LOC100304804	108255331	rasgrf2	0.536558	undirected
108257609	LOC108257609	108266029	LOC108266029	0.536505	undirected
108267173	astn1	108270928	eml6	0.536483	undirected
100304804	LOC100304804	108259620	LOC108259620	0.536483	undirected
100304804	LOC100304804	108280396	LOC108280396	0.536448	undirected
108257648	gphn	108266644	rapgef4	0.536447	undirected
100304804	LOC100304804	108265719	LOC108265719	0.536422	undirected
108257609	LOC108257609	108255433	foxn4	0.53641	undirected
108259132	LOC108259132	108276464	LOC108276464	0.536394	undirected
108266289	LOC108266289	108259724	LOC108259724	0.536392	undirected
100304804	LOC100304804	108260001	LOC108260001	0.536372	undirected
108264665	mapk8ip2	108256146	gpr12	0.536351	undirected
108267173	astn1	108277352	nbea	0.53635	undirected
108274738	kif21a	108273306	gabbr1	0.536333	undirected
108256325	LOC108256325	108264665	mapk8ip2	0.536313	undirected
108257609	LOC108257609	108266644	rapgef4	0.53623	undirected
108267515	LOC108267515	108271493	LOC108271493	0.536214	undirected
108269184	LOC108269184	108273528	LOC108273528	0.536166	undirected
108257648	gphn	108269460	dtnb	0.53613	undirected
108264665	mapk8ip2	108255380	LOC108255380	0.536129	undirected
108256325	LOC108256325	108274531	grm8	0.536118	undirected
108267173	astn1	108276343	LOC108276343	0.536106	undirected
108271493	LOC108271493	108256146	gpr12	0.536097	undirected
108258057	LOC108258057	108260001	LOC108260001	0.536096	undirected
108271493	LOC108271493	108260538	LOC108260538	0.536085	undirected
108271493	LOC108271493	108280983	chd5	0.536054	undirected
108272908	gad2	108279470	ppfia2	0.536032	undirected
108264665	mapk8ip2	108269707	LOC108269707	0.536017	undirected
108264665	mapk8ip2	108259918	sipa1	0.535994	undirected
108266289	LOC108266289	108273306	gabbr1	0.53596	undirected
108280348	cadm3	108264314	LOC108264314	0.535908	undirected
108274738	kif21a	108279602	LOC108279602	0.535871	undirected
108266289	LOC108266289	108280672	dlgap1	0.535868	undirected
108256325	LOC108256325	108271493	LOC108271493	0.535866	undirected
108275777	LOC108275777	108274531	grm8	0.535846	undirected
108271493	LOC108271493	108263984	celf6	0.535825	undirected
108266289	LOC108266289	108259674	LOC108259674	0.535807	undirected
108267173	astn1	108277567	LOC108277567	0.535775	undirected
100304804	LOC100304804	108273855	ppfia3	0.535775	undirected
108274738	kif21a	108275507	LOC108275507	0.535727	undirected
108272908	gad2	108276343	LOC108276343	0.535725	undirected
108274738	kif21a	108255331	rasgrf2	0.535679	undirected
108271493	LOC108271493	108269968	LOC108269968	0.535633	undirected
108271493	LOC108271493	108280230	adcy8	0.535617	undirected
108271493	LOC108271493	108276739	gpr21	0.535609	undirected
108277352	nbea	108256453	LOC108256453	0.535577	undirected
108259324	apba2	108274738	kif21a	0.535573	undirected
108266289	LOC108266289	108264048	LOC108264048	0.535567	undirected
108264665	mapk8ip2	108255398	srrm4	0.535551	undirected
108258057	LOC108258057	108277352	nbea	0.535546	undirected
100304804	LOC100304804	108256109	LOC108256109	0.535544	undirected
108271493	LOC108271493	108278532	LOC108278532	0.535538	undirected
108264665	mapk8ip2	108279167	LOC108279167	0.53552	undirected
108264665	mapk8ip2	108270575	hcn2	0.53552	undirected
100304804	LOC100304804	108265933	rimbp2	0.535504	undirected
100304804	LOC100304804	108259119	LOC108259119	0.535496	undirected
108264665	mapk8ip2	108279925	tbc1d30	0.535469	undirected
108277352	nbea	108280230	adcy8	0.535467	undirected
108278106	LOC108278106	100304600	LOC100304600	0.53544	undirected
108274738	kif21a	108280984	LOC108280984	0.535416	undirected
108274738	kif21a	108259070	LOC108259070	0.535415	undirected
108274738	kif21a	108262757	LOC108262757	0.535414	undirected
100304804	LOC100304804	108255398	srrm4	0.535409	undirected
108256325	LOC108256325	108266031	LOC108266031	0.535387	undirected
108272908	gad2	108259724	LOC108259724	0.53532	undirected
108271493	LOC108271493	108257253	LOC108257253	0.535263	undirected
108259324	apba2	108267173	astn1	0.535243	undirected
108272908	gad2	108268596	LOC108268596	0.535242	undirected
108266289	LOC108266289	108279468	iqsec3	0.535199	undirected
108258057	LOC108258057	108276343	LOC108276343	0.535179	undirected
108272908	gad2	108279468	iqsec3	0.535179	undirected
108267173	astn1	108258493	LOC108258493	0.535172	undirected
108279956	sez6l2	108275603	LOC108275603	0.53516	undirected
108266289	LOC108266289	108277953	LOC108277953	0.53515	undirected
108266289	LOC108266289	108277352	nbea	0.535147	undirected
108271493	LOC108271493	108281035	LOC108281035	0.535132	undirected
108257609	LOC108257609	108255319	unc5d	0.535038	undirected
108275777	LOC108275777	108275603	LOC108275603	0.535027	undirected
108271493	LOC108271493	108264953	LOC108264953	0.535016	undirected
108257609	LOC108257609	108280656	LOC108280656	0.535008	undirected
108259132	LOC108259132	108280992	LOC108280992	0.534929	undirected
108274738	kif21a	108265665	LOC108265665	0.534866	undirected
108267173	astn1	108256479	LOC108256479	0.534862	undirected
108257648	gphn	108256171	sv2a	0.534841	undirected
108272908	gad2	108278431	st8sia3	0.534784	undirected
108264665	mapk8ip2	108260033	LOC108260033	0.534778	undirected
108274738	kif21a	108269484	unc79	0.53476	undirected
108264665	mapk8ip2	108275466	LOC108275466	0.534711	undirected
108274738	kif21a	108280672	dlgap1	0.534674	undirected
108271493	LOC108271493	108271802	rims4	0.534667	undirected
108264665	mapk8ip2	108276464	LOC108276464	0.534642	undirected
108267173	astn1	108259119	LOC108259119	0.534617	undirected
108271493	LOC108271493	108260996	LOC108260996	0.534595	undirected
108256070	LOC108256070	108264314	LOC108264314	0.534576	undirected
108255773	mapk8ip3	108279208	LOC108279208	0.534568	undirected
108274738	kif21a	108265074	disp3	0.534559	undirected
108258057	LOC108258057	108279470	ppfia2	0.534542	undirected
108266289	LOC108266289	108275507	LOC108275507	0.534511	undirected
108271493	LOC108271493	108276464	LOC108276464	0.534499	undirected
108255773	mapk8ip3	108279602	LOC108279602	0.53443	undirected
108277158	LOC108277158	108271493	LOC108271493	0.534421	undirected
108264665	mapk8ip2	108272343	LOC108272343	0.534421	undirected
108266289	LOC108266289	108279602	LOC108279602	0.534406	undirected
108271493	LOC108271493	108268496	slitrk4	0.534382	undirected
108264665	mapk8ip2	108257253	LOC108257253	0.534288	undirected
108258057	LOC108258057	108257648	gphn	0.534286	undirected
108267173	astn1	108277953	LOC108277953	0.534265	undirected
108258057	LOC108258057	108257487	dlgap3	0.534261	undirected
108272908	gad2	108268459	kiaa2022	0.534258	undirected
108269184	LOC108269184	108264992	LOC108264992	0.534226	undirected
108272908	gad2	108280672	dlgap1	0.534219	undirected
108266289	LOC108266289	108276343	LOC108276343	0.534209	undirected
108274166	LOC108274166	108274738	kif21a	0.534132	undirected
108277352	nbea	108255319	unc5d	0.534064	undirected
108257648	gphn	108269399	nlgn3	0.534063	undirected
108280348	cadm3	108278431	st8sia3	0.534052	undirected
108271493	LOC108271493	108264992	LOC108264992	0.534035	undirected
108255773	mapk8ip3	108275603	LOC108275603	0.534028	undirected
108260557	LOC108260557	100304600	LOC100304600	0.533986	undirected
108267173	astn1	108259724	LOC108259724	0.533893	undirected
100304804	LOC100304804	108259480	LOC108259480	0.533865	undirected
108274738	kif21a	108278394	kcnh4	0.53384	undirected
108257609	LOC108257609	108256171	sv2a	0.533833	undirected
108271493	LOC108271493	108275466	LOC108275466	0.533807	undirected
108274738	kif21a	108263891	ccdc178	0.533791	undirected
108255773	mapk8ip3	108264314	LOC108264314	0.533785	undirected
108258057	LOC108258057	108274550	LOC108274550	0.53375	undirected
108266289	LOC108266289	108265719	LOC108265719	0.533743	undirected
108264665	mapk8ip2	108272204	lrrc7	0.533721	undirected
100304804	LOC100304804	108280702	LOC108280702	0.533641	undirected
108264665	mapk8ip2	108269968	LOC108269968	0.533612	undirected
108267173	astn1	108279602	LOC108279602	0.533611	undirected
108274738	kif21a	108272369	LOC108272369	0.533606	undirected
108260557	LOC108260557	108268998	LOC108268998	0.533589	undirected
108271493	LOC108271493	100304602	LOC100304602	0.533556	undirected
108264665	mapk8ip2	108267197	LOC108267197	0.533551	undirected
108264665	mapk8ip2	108272196	LOC108272196	0.53354	undirected
108274738	kif21a	108265757	LOC108265757	0.533538	undirected
108280702	LOC108280702	108262757	LOC108262757	0.533523	undirected
108272908	gad2	108266031	LOC108266031	0.533519	undirected
108272908	gad2	108269325	LOC108269325	0.533512	undirected
108277352	nbea	108272803	LOC108272803	0.533511	undirected
108257648	gphn	108272908	gad2	0.533485	undirected
108259132	LOC108259132	108255208	agap2	0.533479	undirected
108266289	LOC108266289	108274550	LOC108274550	0.533478	undirected
108271493	LOC108271493	108279925	tbc1d30	0.533475	undirected
108271493	LOC108271493	108259739	LOC108259739	0.533461	undirected
108267173	astn1	108268435	gria2	0.533434	undirected
108279026	LOC108279026	108258284	LOC108258284	0.533418	undirected
108280702	LOC108280702	108280230	adcy8	0.533417	undirected
108274738	kif21a	108260538	LOC108260538	0.533382	undirected
100304804	LOC100304804	108262175	LOC108262175	0.533329	undirected
108266289	LOC108266289	108267179	LOC108267179	0.533317	undirected
108255773	mapk8ip3	108269460	dtnb	0.533313	undirected
108266289	LOC108266289	108257648	gphn	0.533308	undirected
108264665	mapk8ip2	108276739	gpr21	0.533299	undirected
108267173	astn1	108269325	LOC108269325	0.533285	undirected
108278106	LOC108278106	108258284	LOC108258284	0.533274	undirected
108271493	LOC108271493	108279026	LOC108279026	0.533193	undirected
108274738	kif21a	108279468	iqsec3	0.533174	undirected
108275777	LOC108275777	108264665	mapk8ip2	0.533173	undirected
108278106	LOC108278106	108268998	LOC108268998	0.53313	undirected
108272908	gad2	108256726	LOC108256726	0.533113	undirected
108271515	gabra5	108268630	lrp2bp	0.533047	undirected
108271493	LOC108271493	108263017	wdr17	0.533022	undirected
108271493	LOC108271493	108257672	LOC108257672	0.533017	undirected
108264665	mapk8ip2	108268496	slitrk4	0.533005	undirected
108266289	LOC108266289	108279249	kctd16	0.532995	undirected
108271493	LOC108271493	108269707	LOC108269707	0.532987	undirected
108260557	LOC108260557	108279249	kctd16	0.532959	undirected
108271493	LOC108271493	108273514	LOC108273514	0.532952	undirected
108268385	LOC108268385	108264665	mapk8ip2	0.532916	undirected
108279026	LOC108279026	108277288	LOC108277288	0.532895	undirected
108259324	apba2	108255208	agap2	0.532884	undirected
108272908	gad2	108277953	LOC108277953	0.532876	undirected
108267173	astn1	108256726	LOC108256726	0.532873	undirected
108278106	LOC108278106	108275507	LOC108275507	0.532866	undirected
108267173	astn1	108280984	LOC108280984	0.532862	undirected
108259132	LOC108259132	108256453	LOC108256453	0.532844	undirected
108279026	LOC108279026	108268998	LOC108268998	0.532812	undirected
108264665	mapk8ip2	108273473	LOC108273473	0.532802	undirected
108259132	LOC108259132	108269460	dtnb	0.532786	undirected
108277352	nbea	108276464	LOC108276464	0.532786	undirected
108271493	LOC108271493	108272196	LOC108272196	0.532778	undirected
100304804	LOC100304804	108268414	tenm1	0.532776	undirected
108260557	LOC108260557	108268596	LOC108268596	0.532762	undirected
108268213	ptprn2	108274738	kif21a	0.532754	undirected
108267515	LOC108267515	108264665	mapk8ip2	0.532704	undirected
108258057	LOC108258057	108257549	LOC108257549	0.532703	undirected
108255773	mapk8ip3	100304600	LOC100304600	0.532666	undirected
108267173	astn1	108258284	LOC108258284	0.532666	undirected
100304804	LOC100304804	108264665	mapk8ip2	0.532665	undirected
108264665	mapk8ip2	108264953	LOC108264953	0.53266	undirected
108264665	mapk8ip2	108279306	LOC108279306	0.53265	undirected
108266289	LOC108266289	108268998	LOC108268998	0.532646	undirected
108272908	gad2	108255331	rasgrf2	0.532607	undirected
108264665	mapk8ip2	108278532	LOC108278532	0.532603	undirected
108272908	gad2	108265719	LOC108265719	0.532561	undirected
108272908	gad2	108280440	xkr4	0.532537	undirected
108271493	LOC108271493	108255380	LOC108255380	0.532528	undirected
108276775	dlg2	108271493	LOC108271493	0.532523	undirected
108274738	kif21a	108265922	chrnb2	0.532519	undirected
108274534	LOC108274534	108264665	mapk8ip2	0.53248	undirected
108279026	LOC108279026	108275507	LOC108275507	0.532474	undirected
108259132	LOC108259132	108276524	LOC108276524	0.532474	undirected
108264665	mapk8ip2	108256171	sv2a	0.532466	undirected
100304804	LOC100304804	108271493	LOC108271493	0.532449	undirected
100304804	LOC100304804	108275257	fam135b	0.532448	undirected
108260557	LOC108260557	108264048	LOC108264048	0.532446	undirected
108274738	kif21a	108265719	LOC108265719	0.532442	undirected
108256325	LOC108256325	108259674	LOC108259674	0.532433	undirected
108266289	LOC108266289	108279470	ppfia2	0.532382	undirected
108271493	LOC108271493	108276601	kirrel3	0.532342	undirected
108273683	LOC108273683	108271493	LOC108271493	0.532328	undirected
108272349	LOC108272349	108264665	mapk8ip2	0.532258	undirected
108270469	akap6	108255433	foxn4	0.532253	undirected
108255773	mapk8ip3	108273528	LOC108273528	0.532245	undirected
108274738	kif21a	108255319	unc5d	0.532245	undirected
108259132	LOC108259132	108272185	LOC108272185	0.532239	undirected
108266289	LOC108266289	108273855	ppfia3	0.532183	undirected
108280702	LOC108280702	108280656	LOC108280656	0.532132	undirected
108273343	ube2ql1	108280992	LOC108280992	0.5321	undirected
108266289	LOC108266289	108263891	ccdc178	0.532094	undirected
108266289	LOC108266289	108280440	xkr4	0.532066	undirected
108279956	sez6l2	108273528	LOC108273528	0.532059	undirected
108271493	LOC108271493	108256171	sv2a	0.532043	undirected
108256325	LOC108256325	108274550	LOC108274550	0.53199	undirected
108256325	LOC108256325	108257549	LOC108257549	0.53199	undirected
108271493	LOC108271493	108273343	ube2ql1	0.531953	undirected
108266289	LOC108266289	108268435	gria2	0.531945	undirected
108267173	astn1	108265665	LOC108265665	0.531941	undirected
108257609	LOC108257609	108272908	gad2	0.531926	undirected
100304804	LOC100304804	108262757	LOC108262757	0.531878	undirected
108259132	LOC108259132	108271296	tmc3	0.531874	undirected
108266289	LOC108266289	108268596	LOC108268596	0.53187	undirected
108274738	kif21a	108259620	LOC108259620	0.531869	undirected
108264665	mapk8ip2	108257672	LOC108257672	0.531861	undirected
108264665	mapk8ip2	108271802	rims4	0.531822	undirected
108266289	LOC108266289	108277981	LOC108277981	0.53181	undirected
108266289	LOC108266289	108278431	st8sia3	0.531768	undirected
108272908	gad2	108257487	dlgap3	0.531689	undirected
108266289	LOC108266289	108255433	foxn4	0.531666	undirected
108258057	LOC108258057	108267179	LOC108267179	0.531633	undirected
108258057	LOC108258057	108270928	eml6	0.531543	undirected
108266289	LOC108266289	108280396	LOC108280396	0.531504	undirected
108257648	gphn	108276464	LOC108276464	0.531487	undirected
108266289	LOC108266289	108257609	LOC108257609	0.531484	undirected
100304804	LOC100304804	108280501	LOC108280501	0.531481	undirected
108255773	mapk8ip3	108266644	rapgef4	0.531481	undirected
108266289	LOC108266289	108273528	LOC108273528	0.531458	undirected
108257648	gphn	108266029	LOC108266029	0.531455	undirected
100304804	LOC100304804	108264955	LOC108264955	0.531449	undirected
108278106	LOC108278106	108279208	LOC108279208	0.531441	undirected
108266289	LOC108266289	108259070	LOC108259070	0.531429	undirected
108272908	gad2	108256109	LOC108256109	0.531416	undirected
100304804	LOC100304804	108278490	LOC108278490	0.531353	undirected
108260557	LOC108260557	108274550	LOC108274550	0.531342	undirected
108269184	LOC108269184	108264314	LOC108264314	0.531315	undirected
108275777	LOC108275777	108259674	LOC108259674	0.531302	undirected
108257609	LOC108257609	108258285	LOC108258285	0.531277	undirected
108255773	mapk8ip3	108274738	kif21a	0.531239	undirected
108272908	gad2	108279249	kctd16	0.531223	undirected
108274738	kif21a	108256109	LOC108256109	0.531212	undirected
108277158	LOC108277158	108264665	mapk8ip2	0.531197	undirected
108264665	mapk8ip2	100304602	LOC100304602	0.531187	undirected
108257648	gphn	108255208	agap2	0.531182	undirected
108260557	LOC108260557	108266656	LOC108266656	0.531157	undirected
108266790	dgkh	108264048	LOC108264048	0.531139	undirected
108278106	LOC108278106	108277352	nbea	0.531118	undirected
108275777	LOC108275777	108271493	LOC108271493	0.5311	undirected
108256325	LOC108256325	108279470	ppfia2	0.531098	undirected
108272908	gad2	108280396	LOC108280396	0.531095	undirected
108275777	LOC108275777	108273528	LOC108273528	0.531094	undirected
108259132	LOC108259132	108269399	nlgn3	0.531084	undirected
108259324	apba2	108258285	LOC108258285	0.531076	undirected
108280348	cadm3	108275603	LOC108275603	0.531062	undirected
108256325	LOC108256325	108260001	LOC108260001	0.531058	undirected
108267173	astn1	108278490	LOC108278490	0.531038	undirected
108256325	LOC108256325	108259132	LOC108259132	0.531024	undirected
108259324	apba2	108280230	adcy8	0.530996	undirected
108279026	LOC108279026	108264665	mapk8ip2	0.530989	undirected
108271493	LOC108271493	108270764	plppr3	0.530988	undirected
108269184	LOC108269184	108272343	LOC108272343	0.530972	undirected
100304804	LOC100304804	108270146	LOC108270146	0.530963	undirected
108278106	LOC108278106	108279602	LOC108279602	0.530954	undirected
108272908	gad2	108268435	gria2	0.530941	undirected
108266289	LOC108266289	108255331	rasgrf2	0.530919	undirected
108264665	mapk8ip2	108263017	wdr17	0.530904	undirected
108256325	LOC108256325	108259765	LOC108259765	0.530889	undirected
108269184	LOC108269184	108277288	LOC108277288	0.530853	undirected
100304804	LOC100304804	108265074	disp3	0.53083	undirected
108272908	gad2	108257549	LOC108257549	0.530789	undirected
100304804	LOC100304804	108280984	LOC108280984	0.530758	undirected
108255773	mapk8ip3	100304804	LOC100304804	0.53075	undirected
108264665	mapk8ip2	108276601	kirrel3	0.530737	undirected
108271755	slc12a5	108264665	mapk8ip2	0.530688	undirected
108279026	LOC108279026	100304600	LOC100304600	0.530662	undirected
100304804	LOC100304804	108266694	LOC108266694	0.530659	undirected
108267173	astn1	108280396	LOC108280396	0.530658	undirected
108264665	mapk8ip2	108279292	kcnh2	0.530654	undirected
108274166	LOC108274166	108267173	astn1	0.530649	undirected
108267173	astn1	108273306	gabbr1	0.530634	undirected
108274738	kif21a	108264955	LOC108264955	0.530617	undirected
108271493	LOC108271493	108271406	nlgn1	0.53061	undirected
108280702	LOC108280702	108266644	rapgef4	0.530607	undirected
108257609	LOC108257609	108279208	LOC108279208	0.530599	undirected
108274738	kif21a	108263984	celf6	0.530592	undirected
108256325	LOC108256325	108277352	nbea	0.530587	undirected
108267173	astn1	108262757	LOC108262757	0.530575	undirected
108272908	gad2	108259070	LOC108259070	0.530563	undirected
108272908	gad2	108256229	pou6f2	0.530537	undirected
108271493	LOC108271493	108264607	shank3	0.53053	undirected
108260557	LOC108260557	108258284	LOC108258284	0.530525	undirected
108266289	LOC108266289	108259620	LOC108259620	0.530517	undirected
108266289	LOC108266289	108264314	LOC108264314	0.530507	undirected
108271493	LOC108271493	108275848	dnajc16	0.530497	undirected
108258057	LOC108258057	108265665	LOC108265665	0.530478	undirected
108266289	LOC108266289	108257487	dlgap3	0.530473	undirected
108256325	LOC108256325	108279602	LOC108279602	0.530461	undirected
108268213	ptprn2	108258285	LOC108258285	0.530443	undirected
108258057	LOC108258057	108259724	LOC108259724	0.530435	undirected
108272908	gad2	108264992	LOC108264992	0.530425	undirected
108264665	mapk8ip2	108260996	LOC108260996	0.530388	undirected
108255773	mapk8ip3	108258284	LOC108258284	0.530356	undirected
108274166	LOC108274166	108268459	kiaa2022	0.530354	undirected
108279026	LOC108279026	108263891	ccdc178	0.53035	undirected
108266790	dgkh	108268596	LOC108268596	0.530322	undirected
108255773	mapk8ip3	108266289	LOC108266289	0.530289	undirected
108256325	LOC108256325	108277981	LOC108277981	0.530257	undirected
108271493	LOC108271493	108278484	LOC108278484	0.53025	undirected
108274738	kif21a	108259312	asic2	0.530223	undirected
108259132	LOC108259132	108277464	LOC108277464	0.530192	undirected
108267173	astn1	108275507	LOC108275507	0.530191	undirected
108280702	LOC108280702	108258285	LOC108258285	0.530173	undirected
108271493	LOC108271493	108264009	LOC108264009	0.530172	undirected
108274738	kif21a	108265133	ajap1	0.530169	undirected
108275777	LOC108275777	108259132	LOC108259132	0.530139	undirected
108274738	kif21a	108270146	LOC108270146	0.530131	undirected
108258057	LOC108258057	108280440	xkr4	0.530082	undirected
108278106	LOC108278106	108268596	LOC108268596	0.530076	undirected
108266790	dgkh	108274531	grm8	0.53006	undirected
108278106	LOC108278106	100304804	LOC100304804	0.530049	undirected
108272908	gad2	108270928	eml6	0.530041	undirected
108275777	LOC108275777	108274550	LOC108274550	0.530009	undirected
108277352	nbea	108280236	kcnq3	0.52999	undirected
100304804	LOC100304804	108256568	LOC108256568	0.529981	undirected
108258057	LOC108258057	108258284	LOC108258284	0.529971	undirected
108257609	LOC108257609	108256453	LOC108256453	0.529959	undirected
108275777	LOC108275777	108259765	LOC108259765	0.529868	undirected
108257609	LOC108257609	108268630	lrp2bp	0.529865	undirected
108268213	ptprn2	108267173	astn1	0.529854	undirected
108266289	LOC108266289	108267797	nlgn2	0.529847	undirected
108258057	LOC108258057	108273855	ppfia3	0.529841	undirected
108267173	astn1	108272369	LOC108272369	0.52983	undirected
108278106	LOC108278106	108269460	dtnb	0.529827	undirected
108267173	astn1	108269484	unc79	0.529795	undirected
108266289	LOC108266289	108275257	fam135b	0.529789	undirected
108275777	LOC108275777	108278431	st8sia3	0.529781	undirected
108271493	LOC108271493	108255056	errfi1	0.529759	undirected
108272908	gad2	108280501	LOC108280501	0.529757	undirected
108274738	kif21a	108271296	tmc3	0.529717	undirected
108271493	LOC108271493	108268235	LOC108268235	0.5297	undirected
108274166	LOC108274166	108255433	foxn4	0.529695	undirected
108278106	LOC108278106	108259765	LOC108259765	0.529688	undirected
108257648	gphn	108255319	unc5d	0.529682	undirected
108278106	LOC108278106	108266644	rapgef4	0.529657	undirected
108271493	LOC108271493	108276326	LOC108276326	0.529646	undirected
108258057	LOC108258057	108257609	LOC108257609	0.529638	undirected
108257648	gphn	108276524	LOC108276524	0.529631	undirected
108260557	LOC108260557	108259765	LOC108259765	0.529613	undirected
108280348	cadm3	108266031	LOC108266031	0.5296	undirected
108272908	gad2	108277981	LOC108277981	0.529577	undirected
108257648	gphn	108277464	LOC108277464	0.529566	undirected
108259132	LOC108259132	108276519	LOC108276519	0.529562	undirected
108274738	kif21a	108256568	LOC108256568	0.529526	undirected
108274738	kif21a	108256146	gpr12	0.529516	undirected
108279026	LOC108279026	108273306	gabbr1	0.529498	undirected
108266289	LOC108266289	108262757	LOC108262757	0.529498	undirected
108271493	LOC108271493	108257276	LOC108257276	0.529488	undirected
108267173	astn1	108279468	iqsec3	0.529472	undirected
108267173	astn1	108265074	disp3	0.529466	undirected
108266289	LOC108266289	108256726	LOC108256726	0.529456	undirected
108266289	LOC108266289	108266694	LOC108266694	0.529445	undirected
100304804	LOC100304804	108258493	LOC108258493	0.529438	undirected
100304804	LOC100304804	108256479	LOC108256479	0.529437	undirected
108264665	mapk8ip2	108270734	LOC108270734	0.529394	undirected
108267173	astn1	108280672	dlgap1	0.529385	undirected
108279956	sez6l2	108278431	st8sia3	0.529368	undirected
108268213	ptprn2	108255208	agap2	0.529359	undirected
108272908	gad2	108262175	LOC108262175	0.529338	undirected
108271755	slc12a5	108269460	dtnb	0.52933	undirected
108272908	gad2	108259620	LOC108259620	0.529319	undirected
108266289	LOC108266289	108279885	LOC108279885	0.529297	undirected
100304804	LOC100304804	108259312	asic2	0.529289	undirected
108271493	LOC108271493	108270039	LOC108270039	0.52924	undirected
100304804	LOC100304804	108267797	nlgn2	0.529229	undirected
108274738	kif21a	108263555	rps6ka2	0.529205	undirected
108280348	cadm3	108268630	lrp2bp	0.529167	undirected
108264665	mapk8ip2	108257546	ptchd4	0.529097	undirected
108271493	LOC108271493	108258730	LOC108258730	0.529075	undirected
108274738	kif21a	108280230	adcy8	0.529061	undirected
108258057	LOC108258057	108263891	ccdc178	0.529035	undirected
108255773	mapk8ip3	108256171	sv2a	0.529025	undirected
108258057	LOC108258057	108274738	kif21a	0.529007	undirected
100304804	LOC100304804	108278394	kcnh4	0.528997	undirected
108266289	LOC108266289	108278394	kcnh4	0.528991	undirected
108271493	LOC108271493	108280656	LOC108280656	0.528991	undirected
108278106	LOC108278106	108273306	gabbr1	0.528986	undirected
108278106	LOC108278106	108266289	LOC108266289	0.528964	undirected
108259132	LOC108259132	108274243	LOC108274243	0.528963	undirected
108264665	mapk8ip2	108270764	plppr3	0.528935	undirected
108268213	ptprn2	108280992	LOC108280992	0.52891	undirected
108267173	astn1	108259070	LOC108259070	0.528905	undirected
108266790	dgkh	108268435	gria2	0.528844	undirected
108274738	kif21a	108259480	LOC108259480	0.528829	undirected
100304804	LOC100304804	108271296	tmc3	0.528829	undirected
108257648	gphn	108276320	LOC108276320	0.528791	undirected
108266289	LOC108266289	108275603	LOC108275603	0.528758	undirected
108266289	LOC108266289	108256568	LOC108256568	0.528758	undirected
108274738	kif21a	108275257	fam135b	0.528657	undirected
108267173	astn1	108268596	LOC108268596	0.528649	undirected
108277294	LOC108277294	108255433	foxn4	0.528646	undirected
108264665	mapk8ip2	108272803	LOC108272803	0.528619	undirected
108279026	LOC108279026	108277352	nbea	0.528568	undirected
108257609	LOC108257609	108276464	LOC108276464	0.528568	undirected
108272908	gad2	108280984	LOC108280984	0.528548	undirected
108273683	LOC108273683	108274738	kif21a	0.528537	undirected
108264665	mapk8ip2	108276326	LOC108276326	0.528517	undirected
108266289	LOC108266289	108262175	LOC108262175	0.528513	undirected
108266790	dgkh	108275507	LOC108275507	0.528495	undirected
108264665	mapk8ip2	108279646	lhfpl3	0.528493	undirected
108271493	LOC108271493	108277965	rtn4rl1	0.528451	undirected
108255773	mapk8ip3	108277352	nbea	0.528439	undirected
108258057	LOC108258057	108279208	LOC108279208	0.528434	undirected
108271493	LOC108271493	108279306	LOC108279306	0.52842	undirected
108272908	gad2	108273855	ppfia3	0.528397	undirected
108271493	LOC108271493	108272803	LOC108272803	0.528387	undirected
108272958	clstn3	108271493	LOC108271493	0.528382	undirected
108266289	LOC108266289	108271296	tmc3	0.528363	undirected
108272908	gad2	108265933	rimbp2	0.528348	undirected
108272908	gad2	108279208	LOC108279208	0.528347	undirected
108278106	LOC108278106	108274738	kif21a	0.528339	undirected
108266289	LOC108266289	108266031	LOC108266031	0.528331	undirected
108275777	LOC108275777	108266031	LOC108266031	0.52833	undirected

## Sheet: pink_module
fromNode_gene ID	fromNode_gene name	toNode_gene ID	toNode_gene name	weight	direction
108273332	sh3bp5l	108269691	LOC108269691	0.352246	undirected
108271861	adcy3	108269691	LOC108269691	0.352005	undirected
108258042	lamp5	108263360	tmem134	0.351767	undirected
108263360	tmem134	108273399	ado	0.351765	undirected
108272381	fam171b	108269691	LOC108269691	0.350883	undirected
108255676	ARF1	108263360	tmem134	0.350777	undirected
108269691	LOC108269691	108273414	LOC108273414	0.349993	undirected
108260691	LOC108260691	108269691	LOC108269691	0.349936	undirected
108277516	LOC108277516	108263360	tmem134	0.349865	undirected
108260691	LOC108260691	108263360	tmem134	0.349108	undirected
108258042	lamp5	108269691	LOC108269691	0.348468	undirected
108272381	fam171b	108263360	tmem134	0.348375	undirected
108270833	tmem59l	108263360	tmem134	0.348076	undirected
108269691	LOC108269691	108265141	LOC108265141	0.345552	undirected
108269691	LOC108269691	108266232	LOC108266232	0.345272	undirected
108263360	tmem134	108280141	fam19a5	0.344773	undirected
108263360	tmem134	108268306	paqr9	0.344662	undirected
108255676	ARF1	108269691	LOC108269691	0.344108	undirected
108279520	gpr85	108269691	LOC108269691	0.343762	undirected
108269691	LOC108269691	108257322	LOC108257322	0.343744	undirected
108263360	tmem134	108273332	sh3bp5l	0.343582	undirected
108269691	LOC108269691	108281002	mmel1	0.343404	undirected
108257964	serinc1	108263360	tmem134	0.342425	undirected
108270484	galnt16	108263360	tmem134	0.3413	undirected
108269691	LOC108269691	108268306	paqr9	0.341094	undirected
108269691	LOC108269691	108280141	fam19a5	0.340758	undirected
108263360	tmem134	108271861	adcy3	0.340469	undirected
108263360	tmem134	108269691	LOC108269691	0.340071	undirected
108263360	tmem134	108271377	ushbp1	0.339652	undirected
108273854	LOC108273854	108263360	tmem134	0.33948	undirected
108274189	ebf3	108269691	LOC108269691	0.338952	undirected
108263360	tmem134	108279520	gpr85	0.338779	undirected
108269691	LOC108269691	108256092	fam117a	0.337887	undirected
108263360	tmem134	108273414	LOC108273414	0.337854	undirected
108277516	LOC108277516	108269691	LOC108269691	0.337656	undirected
108269691	LOC108269691	108274495	nkx2-5	0.337521	undirected
108263360	tmem134	108255325	dnajb5	0.336444	undirected
108274505	slc17a6	108263360	tmem134	0.336282	undirected
108263360	tmem134	108257322	LOC108257322	0.336231	undirected
108263360	tmem134	108259737	layn	0.335153	undirected
108269691	LOC108269691	108273399	ado	0.335041	undirected
108263360	tmem134	108267756	dcaf8	0.33403	undirected
108263360	tmem134	108265141	LOC108265141	0.333721	undirected
108269691	LOC108269691	108271495	sox14	0.333691	undirected
108278196	LOC108278196	108263360	tmem134	0.333455	undirected
108263360	tmem134	108274495	nkx2-5	0.33334	undirected
108264538	LOC108264538	108277500	nde1	0.333145	undirected
108257646	btbd6	108263360	tmem134	0.331874	undirected
108256059	sv2c	108269691	LOC108269691	0.331378	undirected
108263360	tmem134	108274259	doc2a	0.331266	undirected
108267756	dcaf8	108269691	LOC108269691	0.331224	undirected
108272381	fam171b	108279520	gpr85	0.33106	undirected
108263360	tmem134	108256059	sv2c	0.330765	undirected
108254710	RHOA	108263360	tmem134	0.3305	undirected
108258042	lamp5	108279520	gpr85	0.329015	undirected
108263360	tmem134	108266232	LOC108266232	0.32862	undirected
108270833	tmem59l	108269691	LOC108269691	0.328564	undirected
108269691	LOC108269691	108254724	LOC108254724	0.328146	undirected
108258852	LOC108258852	108277500	nde1	0.327137	undirected
108277500	nde1	108272503	LOC108272503	0.327109	undirected
108263360	tmem134	108281002	mmel1	0.327098	undirected
108260856	LOC108260856	108269691	LOC108269691	0.326615	undirected
108275126	kif3a	108263360	tmem134	0.326407	undirected
108263360	tmem134	108278628	LOC108278628	0.326315	undirected
108254710	RHOA	108269691	LOC108269691	0.32575	undirected
108263360	tmem134	108262867	khdrbs2	0.324017	undirected
108262867	khdrbs2	108269691	LOC108269691	0.323654	undirected
108263360	tmem134	108277993	LOC108277993	0.323616	undirected
100528738	g3pt	108277500	nde1	0.323506	undirected
108255676	ARF1	108274505	slc17a6	0.323499	undirected
108279520	gpr85	108271861	adcy3	0.323473	undirected
108270833	tmem59l	108278628	LOC108278628	0.323355	undirected
108273854	LOC108273854	108269691	LOC108269691	0.322467	undirected
100305053	rpl39	108254710	RHOA	0.322391	undirected
108277967	traf4	108263360	tmem134	0.322288	undirected
108267070	fam134b	108263360	tmem134	0.322122	undirected
108269691	LOC108269691	108271377	ushbp1	0.321749	undirected
108263360	tmem134	108270212	klhl28	0.321587	undirected
108277500	nde1	108255312	ptrh1	0.321365	undirected
108277500	nde1	108266451	upf3a	0.321095	undirected
108274189	ebf3	108263360	tmem134	0.321062	undirected
108279520	gpr85	108273414	LOC108273414	0.32105	undirected
108267396	LOC108267396	108269691	LOC108269691	0.321039	undirected
108277500	nde1	108277993	LOC108277993	0.320904	undirected
108263360	tmem134	108254724	LOC108254724	0.320862	undirected
108270833	tmem59l	108266771	LOC108266771	0.320803	undirected
108266771	LOC108266771	108263360	tmem134	0.320521	undirected
108270833	tmem59l	108276347	sgk2	0.320469	undirected
108269691	LOC108269691	108270212	klhl28	0.32036	undirected
108277500	nde1	108277967	traf4	0.320356	undirected
108270833	tmem59l	108273854	LOC108273854	0.320237	undirected
108279111	LOC108279111	108277500	nde1	0.319896	undirected
108277500	nde1	108263360	tmem134	0.31984	undirected
108257964	serinc1	108255676	ARF1	0.319813	undirected
108255676	ARF1	108272899	LOC108272899	0.319241	undirected
108263360	tmem134	108260856	LOC108260856	0.319197	undirected
108277500	nde1	108263134	angpt2	0.318978	undirected
108263360	tmem134	108272899	LOC108272899	0.318824	undirected
108269691	LOC108269691	108255325	dnajb5	0.318454	undirected
108255676	ARF1	108258042	lamp5	0.318422	undirected
100304638	LOC100304638	108277500	nde1	0.318366	undirected
108268204	LOC108268204	108277500	nde1	0.318271	undirected
108270484	galnt16	108269691	LOC108269691	0.318182	undirected
108272855	LOC108272855	108277500	nde1	0.318078	undirected
108277500	nde1	108255098	fhit	0.31801	undirected
100304579	rps29	108254710	RHOA	0.3176	undirected
108257964	serinc1	108269691	LOC108269691	0.31718	undirected
108267091	LOC108267091	108263360	tmem134	0.316807	undirected
108255676	ARF1	108273414	LOC108273414	0.316615	undirected
108277500	nde1	108270219	LOC108270219	0.315983	undirected
108278196	LOC108278196	108277500	nde1	0.315965	undirected
108278727	sdf2	108263360	tmem134	0.315886	undirected
108277500	nde1	108280169	LOC108280169	0.31584	undirected
108274505	slc17a6	108269691	LOC108269691	0.315813	undirected
108263360	tmem134	108271495	sox14	0.315579	undirected
108257964	serinc1	108277500	nde1	0.315499	undirected
108255676	ARF1	108272381	fam171b	0.315441	undirected
108268204	LOC108268204	108263360	tmem134	0.315245	undirected
108277469	etv1	108263360	tmem134	0.315195	undirected
108270833	tmem59l	108274259	doc2a	0.314804	undirected
108270833	tmem59l	108270484	galnt16	0.3148	undirected
108255676	ARF1	108268306	paqr9	0.314679	undirected
108257964	serinc1	108270833	tmem59l	0.313928	undirected
108263360	tmem134	108265387	LOC108265387	0.313701	undirected
100528738	g3pt	108263360	tmem134	0.313486	undirected
108255676	ARF1	108274495	nkx2-5	0.31346	undirected
108264538	LOC108264538	108263360	tmem134	0.313321	undirected
108279111	LOC108279111	108263360	tmem134	0.312796	undirected
108277500	nde1	108278628	LOC108278628	0.312781	undirected
100304578	rps28	108263360	tmem134	0.312686	undirected
108260691	LOC108260691	108279520	gpr85	0.312529	undirected
108263360	tmem134	108269490	tmem229b	0.312486	undirected
108279520	gpr85	108280141	fam19a5	0.312321	undirected
108267091	LOC108267091	108269691	LOC108269691	0.312215	undirected
108267852	LOC108267852	108255339	rmdn3	0.311948	undirected
108275016	LOC108275016	108263360	tmem134	0.311925	undirected
108265192	LOC108265192	108263893	il34	0.311837	undirected
108255676	ARF1	108280141	fam19a5	0.311494	undirected
108255676	ARF1	108266771	LOC108266771	0.311294	undirected
108270219	LOC108270219	108265192	LOC108265192	0.311162	undirected
108274505	slc17a6	108277516	LOC108277516	0.310685	undirected
108275016	LOC108275016	108277500	nde1	0.310651	undirected
108255676	ARF1	108267396	LOC108267396	0.310605	undirected
108279520	gpr85	108273332	sh3bp5l	0.310557	undirected
108272689	LOC108272689	108258852	LOC108258852	0.310362	undirected
108255676	ARF1	108266451	upf3a	0.310128	undirected
108279520	gpr85	108257322	LOC108257322	0.31011	undirected
100304578	rps28	108254710	RHOA	0.310073	undirected
108269691	LOC108269691	108259737	layn	0.310061	undirected
108255676	ARF1	108278196	LOC108278196	0.310008	undirected
108257646	btbd6	108269691	LOC108269691	0.309952	undirected
108270833	tmem59l	108267070	fam134b	0.309906	undirected
108270833	tmem59l	100304607	LOC100304607	0.309887	undirected
108267396	LOC108267396	108265141	LOC108265141	0.309691	undirected
108270833	tmem59l	108256059	sv2c	0.309683	undirected
108278196	LOC108278196	108269691	LOC108269691	0.309661	undirected
100304607	LOC100304607	108263360	tmem134	0.309542	undirected
108255676	ARF1	108275126	kif3a	0.3094	undirected
108268204	LOC108268204	108265192	LOC108265192	0.309385	undirected
108255676	ARF1	108257646	btbd6	0.309325	undirected
108279520	gpr85	108274495	nkx2-5	0.309318	undirected
108270871	LOC108270871	108277500	nde1	0.309147	undirected
108279520	gpr85	108268306	paqr9	0.30873	undirected
108277500	nde1	108265192	LOC108265192	0.307733	undirected
108264538	LOC108264538	108265192	LOC108265192	0.307674	undirected
108279520	gpr85	108265141	LOC108265141	0.307604	undirected
100304638	LOC100304638	108263360	tmem134	0.30753	undirected
108277500	nde1	108263893	il34	0.307374	undirected
108263360	tmem134	108266451	upf3a	0.307359	undirected
108277500	nde1	108271377	ushbp1	0.307112	undirected
108272899	LOC108272899	108269691	LOC108269691	0.306987	undirected
108255676	ARF1	108269394	LOC108269394	0.306949	undirected
108255676	ARF1	108271861	adcy3	0.306758	undirected
108275126	kif3a	108269691	LOC108269691	0.30674	undirected
108277500	nde1	108256562	LOC108256562	0.306448	undirected
108257646	btbd6	108277516	LOC108277516	0.306433	undirected
100304578	rps28	108269691	LOC108269691	0.306431	undirected
108254710	RHOA	108255566	fam214b	0.306357	undirected
108270833	tmem59l	108280141	fam19a5	0.306267	undirected
108263360	tmem134	108256092	fam117a	0.30624	undirected
108270833	tmem59l	108259737	layn	0.306227	undirected
108255676	ARF1	108254724	LOC108254724	0.306155	undirected
108279520	gpr85	108256059	sv2c	0.306136	undirected
108267852	LOC108267852	108272943	LOC108272943	0.306069	undirected
108269691	LOC108269691	108274259	doc2a	0.306065	undirected
108270833	tmem59l	108255325	dnajb5	0.306048	undirected
108277500	nde1	108260956	cfap36	0.306011	undirected
108270833	tmem59l	108274505	slc17a6	0.305848	undirected
108267852	LOC108267852	108272689	LOC108272689	0.30565	undirected
108266771	LOC108266771	108269691	LOC108269691	0.305216	undirected
108254710	RHOA	108275203	LOC108275203	0.30501	undirected
108277967	traf4	108269691	LOC108269691	0.304822	undirected
108275126	kif3a	108277516	LOC108277516	0.304714	undirected
108263360	tmem134	108265192	LOC108265192	0.304685	undirected
108267396	LOC108267396	108263360	tmem134	0.304675	undirected
108254710	RHOA	108270212	klhl28	0.304561	undirected
108254710	RHOA	108261710	LOC108261710	0.304459	undirected
108277500	nde1	108269394	LOC108269394	0.304457	undirected
108263807	LOC108263807	108272943	LOC108272943	0.304418	undirected
108267070	fam134b	108269691	LOC108269691	0.304265	undirected
108276347	sgk2	108263360	tmem134	0.304139	undirected
108255676	ARF1	108273332	sh3bp5l	0.30391	undirected
108270999	LOC108270999	108265192	LOC108265192	0.303908	undirected
108255676	ARF1	108269490	tmem229b	0.303847	undirected
108270833	tmem59l	108258042	lamp5	0.30384	undirected
108257964	serinc1	108277516	LOC108277516	0.303768	undirected
100528738	g3pt	108255676	ARF1	0.303752	undirected
108279520	gpr85	108256092	fam117a	0.303521	undirected
108255676	ARF1	108256059	sv2c	0.303354	undirected
108257267	fuca1	108269691	LOC108269691	0.303285	undirected
108255676	ARF1	108271495	sox14	0.302869	undirected
108277500	nde1	108265269	c5h1orf174	0.302823	undirected
108270833	tmem59l	108273399	ado	0.302703	undirected
108270833	tmem59l	108278196	LOC108278196	0.302453	undirected
108267852	LOC108267852	108277500	nde1	0.302419	undirected
108279520	gpr85	108271495	sox14	0.302276	undirected
108270833	tmem59l	108267756	dcaf8	0.302275	undirected
108255666	fam172a	108277500	nde1	0.302199	undirected
108277500	nde1	108259737	layn	0.302121	undirected
108255676	ARF1	108277967	traf4	0.302075	undirected
108277516	LOC108277516	108258042	lamp5	0.302051	undirected
108255676	ARF1	108271377	ushbp1	0.301978	undirected
108265052	ybx1	108267852	LOC108267852	0.301975	undirected
100304552	rpl38	108269691	LOC108269691	0.301942	undirected
108257434	tpmt	108269691	LOC108269691	0.301895	undirected
108270833	tmem59l	108277469	etv1	0.30165	undirected
108265192	LOC108265192	108263122	LOC108263122	0.30163	undirected
108271617	LOC108271617	108269691	LOC108269691	0.301586	undirected
108255676	ARF1	108262867	khdrbs2	0.301491	undirected
108255676	ARF1	108257322	LOC108257322	0.30124	undirected
100304638	LOC100304638	108269691	LOC108269691	0.301223	undirected
108270833	tmem59l	108277993	LOC108277993	0.300969	undirected
108277516	LOC108277516	108272899	LOC108272899	0.300907	undirected
108257646	btbd6	108277500	nde1	0.300737	undirected
108258852	LOC108258852	108264497	whamm	0.300648	undirected
108270833	tmem59l	108268306	paqr9	0.300586	undirected
108255676	ARF1	108267756	dcaf8	0.300415	undirected
108273174	LOC108273174	108277500	nde1	0.30041	undirected
108269691	LOC108269691	108269490	tmem229b	0.300401	undirected
108274971	LOC108274971	108265141	LOC108265141	0.300221	undirected
108277500	nde1	108270999	LOC108270999	0.300123	undirected
100528738	g3pt	108270833	tmem59l	0.299963	undirected
108273414	LOC108273414	108265141	LOC108265141	0.299956	undirected
108254710	RHOA	108266771	LOC108266771	0.299819	undirected
108267852	LOC108267852	100528832	lis1a	0.299757	undirected
100304578	rps28	108270833	tmem59l	0.299669	undirected
108258852	LOC108258852	108255339	rmdn3	0.299643	undirected
108255676	ARF1	108278628	LOC108278628	0.299636	undirected
108255676	ARF1	108277993	LOC108277993	0.299495	undirected
108277500	nde1	108259026	LOC108259026	0.299489	undirected
108280089	rab21	108263360	tmem134	0.299474	undirected
108255676	ARF1	108255325	dnajb5	0.299371	undirected
108270833	tmem59l	108272381	fam171b	0.299318	undirected
108265192	LOC108265192	108259154	ppef1	0.299309	undirected
108277516	LOC108277516	108274495	nkx2-5	0.299165	undirected
108275126	kif3a	108277500	nde1	0.298949	undirected
108278628	LOC108278628	108269691	LOC108269691	0.29893	undirected
108270833	tmem59l	108264538	LOC108264538	0.298857	undirected
108267396	LOC108267396	108279520	gpr85	0.298422	undirected
108278727	sdf2	108269691	LOC108269691	0.298397	undirected
108265387	LOC108265387	108265192	LOC108265192	0.298153	undirected
108273854	LOC108273854	108279520	gpr85	0.298149	undirected
108270833	tmem59l	108257646	btbd6	0.297981	undirected
108261710	LOC108261710	108269691	LOC108269691	0.297879	undirected
108277500	nde1	108269691	LOC108269691	0.297774	undirected
108254724	LOC108254724	108265141	LOC108265141	0.29771	undirected
108270833	tmem59l	108255676	ARF1	0.297705	undirected
108258852	LOC108258852	108260956	cfap36	0.297462	undirected
108255676	ARF1	108277516	LOC108277516	0.297436	undirected
108275203	LOC108275203	108263360	tmem134	0.297413	undirected
108270833	tmem59l	108270212	klhl28	0.297272	undirected
108270833	tmem59l	108277516	LOC108277516	0.297204	undirected
108280089	rab21	108277500	nde1	0.297058	undirected
108275203	LOC108275203	108269691	LOC108269691	0.29689	undirected
108278196	LOC108278196	108277516	LOC108277516	0.296742	undirected
100528326	ccnd2	108277500	nde1	0.296606	undirected
108277500	nde1	108275203	LOC108275203	0.296593	undirected
108279111	LOC108279111	108266612	lrrc58	0.296587	undirected
108270833	tmem59l	108266451	upf3a	0.296583	undirected
108255312	ptrh1	108265192	LOC108265192	0.296578	undirected
108277500	nde1	108272899	LOC108272899	0.296569	undirected
108277469	etv1	108269691	LOC108269691	0.296435	undirected
108279111	LOC108279111	108269691	LOC108269691	0.296398	undirected
108274971	LOC108274971	108269691	LOC108269691	0.296206	undirected
108255676	ARF1	108260691	LOC108260691	0.296134	undirected
108270833	tmem59l	108265387	LOC108265387	0.296111	undirected
108270833	tmem59l	108279111	LOC108279111	0.296053	undirected
108277516	LOC108277516	108268306	paqr9	0.29589	undirected
108265052	ybx1	108280169	LOC108280169	0.295849	undirected
108265387	LOC108265387	108269691	LOC108269691	0.295806	undirected
108255676	ARF1	108279520	gpr85	0.295546	undirected
108254710	RHOA	108256059	sv2c	0.295351	undirected
108270833	tmem59l	108271377	ushbp1	0.295022	undirected
100528738	g3pt	108269691	LOC108269691	0.294956	undirected
108277500	nde1	108269490	tmem229b	0.294939	undirected
108277500	nde1	108265387	LOC108265387	0.294892	undirected
108267852	LOC108267852	108258852	LOC108258852	0.294858	undirected
108268614	LOC108268614	108267852	LOC108267852	0.294718	undirected
108277500	nde1	108255325	dnajb5	0.294675	undirected
108267852	LOC108267852	108258689	LOC108258689	0.294648	undirected
108279520	gpr85	108266232	LOC108266232	0.294588	undirected
108274189	ebf3	108279520	gpr85	0.2945	undirected
108261710	LOC108261710	108263360	tmem134	0.294261	undirected
108263360	tmem134	108255312	ptrh1	0.294255	undirected
108255676	ARF1	108255666	fam172a	0.294207	undirected
108274505	slc17a6	108277500	nde1	0.294126	undirected
108277500	nde1	108263122	LOC108263122	0.294125	undirected
108271861	adcy3	108265141	LOC108265141	0.294115	undirected
108267091	LOC108267091	108266612	lrrc58	0.293938	undirected
108255676	ARF1	108273399	ado	0.293787	undirected
108270833	tmem59l	108254724	LOC108254724	0.293786	undirected
108255676	ARF1	108273854	LOC108273854	0.293736	undirected
108279520	gpr85	108254724	LOC108254724	0.29343	undirected
108277516	LOC108277516	108269490	tmem229b	0.293388	undirected
108271617	LOC108271617	108263360	tmem134	0.293382	undirected
108270833	tmem59l	108255666	fam172a	0.293275	undirected
108277993	LOC108277993	108269691	LOC108269691	0.293275	undirected
108277997	LOC108277997	108265141	LOC108265141	0.293235	undirected
108272689	LOC108272689	108272855	LOC108272855	0.293208	undirected
108258852	LOC108258852	108263360	tmem134	0.293193	undirected
108274422	lsm10	108269691	LOC108269691	0.29316	undirected
100304578	rps28	108255676	ARF1	0.293123	undirected
108272689	LOC108272689	108277500	nde1	0.293121	undirected
108277516	LOC108277516	108271377	ushbp1	0.293053	undirected
108267756	dcaf8	108266612	lrrc58	0.292964	undirected
108272381	fam171b	108265141	LOC108265141	0.292949	undirected
108279111	LOC108279111	108265192	LOC108265192	0.292919	undirected
108277469	etv1	108265192	LOC108265192	0.292877	undirected
108270833	tmem59l	108280089	rab21	0.292754	undirected
108279520	gpr85	108281002	mmel1	0.292597	undirected
108263807	LOC108263807	108255339	rmdn3	0.292397	undirected
108279520	gpr85	108267756	dcaf8	0.292393	undirected
100304638	LOC100304638	108265192	LOC108265192	0.292373	undirected
108255676	ARF1	108275203	LOC108275203	0.292245	undirected
108265192	LOC108265192	108265862	LOC108265862	0.292243	undirected
108256059	sv2c	108265141	LOC108265141	0.292174	undirected
108277516	LOC108277516	108271495	sox14	0.291989	undirected
108256003	rgmb	108277500	nde1	0.291965	undirected
108277500	nde1	108277469	etv1	0.291923	undirected
108266771	LOC108266771	108279520	gpr85	0.291902	undirected
108277516	LOC108277516	108266451	upf3a	0.291879	undirected
108279632	ldhb	108265192	LOC108265192	0.291843	undirected
108277516	LOC108277516	108280141	fam19a5	0.29184	undirected
108272855	LOC108272855	108263360	tmem134	0.29181	undirected
108270833	tmem59l	108277967	traf4	0.291776	undirected
108280089	rab21	108269691	LOC108269691	0.291755	undirected
100304638	LOC100304638	108255676	ARF1	0.291749	undirected
108270833	tmem59l	108268204	LOC108268204	0.291464	undirected
108276901	tm7sf2	108265192	LOC108265192	0.291289	undirected
108265387	LOC108265387	108266612	lrrc58	0.291288	undirected
108277516	LOC108277516	108279520	gpr85	0.291281	undirected
108277516	LOC108277516	108277993	LOC108277993	0.29124	undirected
108270833	tmem59l	108278727	sdf2	0.29112	undirected
108272381	fam171b	108277516	LOC108277516	0.291024	undirected
108258852	LOC108258852	100528832	lis1a	0.290942	undirected
108255676	ARF1	108267193	dthd1	0.290923	undirected
108277516	LOC108277516	108278628	LOC108278628	0.290863	undirected
108274505	slc17a6	108279520	gpr85	0.290807	undirected
108263360	tmem134	108272503	LOC108272503	0.290787	undirected
108254710	RHOA	108267070	fam134b	0.290779	undirected
108258852	LOC108258852	108258689	LOC108258689	0.290768	undirected
108267070	fam134b	108277500	nde1	0.290701	undirected
108263360	tmem134	108263134	angpt2	0.290679	undirected
108279632	ldhb	108277500	nde1	0.290649	undirected
108265052	ybx1	108258852	LOC108258852	0.290426	undirected
108270833	tmem59l	108275126	kif3a	0.29041	undirected
108268204	LOC108268204	108269691	LOC108269691	0.290383	undirected
108255676	ARF1	108274189	ebf3	0.290121	undirected
108277500	nde1	108270484	galnt16	0.290084	undirected
108279520	gpr85	108273399	ado	0.290041	undirected
108267852	LOC108267852	108271373	fbxo22	0.290002	undirected
108272855	LOC108272855	108264497	whamm	0.289945	undirected
108254710	RHOA	108267396	LOC108267396	0.289889	undirected
108255676	ARF1	108260856	LOC108260856	0.289853	undirected
108254710	RHOA	108270833	tmem59l	0.289781	undirected
108254710	RHOA	108274422	lsm10	0.289736	undirected
108279520	gpr85	108270212	klhl28	0.289715	undirected
108271861	adcy3	108266232	LOC108266232	0.289612	undirected
100304579	rps29	108269691	LOC108269691	0.289584	undirected
108277967	traf4	108277516	LOC108277516	0.28954	undirected
108258852	LOC108258852	108273174	LOC108273174	0.289346	undirected
108277516	LOC108277516	108271861	adcy3	0.28934	undirected
108265387	LOC108265387	108259154	ppef1	0.289234	undirected
108264538	LOC108264538	108255676	ARF1	0.289183	undirected
108270833	tmem59l	108260691	LOC108260691	0.28904	undirected
108279111	LOC108279111	108279301	LOC108279301	0.289004	undirected
108254710	RHOA	108276347	sgk2	0.288997	undirected
108263360	tmem134	108269394	LOC108269394	0.288995	undirected
108277516	LOC108277516	108273414	LOC108273414	0.288923	undirected
108279632	ldhb	108263360	tmem134	0.288911	undirected
108271373	fbxo22	108270871	LOC108270871	0.288896	undirected
108277500	nde1	108259154	ppef1	0.288779	undirected
108268614	LOC108268614	108277500	nde1	0.288767	undirected
108266771	LOC108266771	108277500	nde1	0.288749	undirected
108277500	nde1	108264497	whamm	0.288718	undirected
108254710	RHOA	108255666	fam172a	0.28859	undirected
108255676	ARF1	108263134	angpt2	0.288518	undirected
100304550	rpl37	108264538	LOC108264538	0.288374	undirected
108255339	rmdn3	108280169	LOC108280169	0.288341	undirected
108274422	lsm10	108263360	tmem134	0.288325	undirected
108257434	tpmt	108263360	tmem134	0.288307	undirected
108270833	tmem59l	108258919	fdft1	0.288232	undirected
108277500	nde1	108262867	khdrbs2	0.288191	undirected
108255676	ARF1	108279111	LOC108279111	0.288186	undirected
108277516	LOC108277516	108262867	khdrbs2	0.288046	undirected
108257964	serinc1	108272689	LOC108272689	0.288	undirected
100304552	rpl38	108254710	RHOA	0.287968	undirected
108270833	tmem59l	108272899	LOC108272899	0.287906	undirected
108266232	LOC108266232	108273414	LOC108273414	0.287694	undirected
108270833	tmem59l	108273414	LOC108273414	0.287662	undirected
108266451	upf3a	108269691	LOC108269691	0.287662	undirected
108255676	ARF1	108270212	klhl28	0.287579	undirected
108257226	LOC108257226	108259569	LOC108259569	0.287481	undirected
108277516	LOC108277516	108255325	dnajb5	0.287318	undirected
108276347	sgk2	108279520	gpr85	0.287302	undirected
108255666	fam172a	108263360	tmem134	0.287298	undirected
108271373	fbxo22	108277500	nde1	0.28728	undirected
108277516	LOC108277516	108254724	LOC108254724	0.287211	undirected
108270833	tmem59l	108279520	gpr85	0.287207	undirected
108255676	ARF1	108270484	galnt16	0.287157	undirected
108265052	ybx1	108263807	LOC108263807	0.287087	undirected
108272381	fam171b	108260691	LOC108260691	0.286894	undirected
108260691	LOC108260691	108258042	lamp5	0.286869	undirected
100304607	LOC100304607	108277500	nde1	0.286787	undirected
108277500	nde1	108267193	dthd1	0.286745	undirected
108270833	tmem59l	108275203	LOC108275203	0.286694	undirected
108277516	LOC108277516	108273399	ado	0.28653	undirected
100304578	rps28	108277500	nde1	0.286454	undirected
108270833	tmem59l	108273332	sh3bp5l	0.286362	undirected
108254710	RHOA	108254724	LOC108254724	0.286302	undirected
108264538	LOC108264538	100528326	ccnd2	0.286216	undirected
108279632	ldhb	108270833	tmem59l	0.286202	undirected
108258919	fdft1	108263360	tmem134	0.286122	undirected
108265052	ybx1	108257226	LOC108257226	0.286071	undirected
108277500	nde1	108267756	dcaf8	0.285863	undirected
108275016	LOC108275016	108277516	LOC108277516	0.285836	undirected
108254710	RHOA	108259154	ppef1	0.285718	undirected
108255676	ARF1	108267070	fam134b	0.285683	undirected
108280169	LOC108280169	108259569	LOC108259569	0.285623	undirected
108266232	LOC108266232	108256092	fam117a	0.285608	undirected
100304638	LOC100304638	108270833	tmem59l	0.285541	undirected
108270833	tmem59l	108270999	LOC108270999	0.285407	undirected
108254710	RHOA	108260856	LOC108260856	0.285398	undirected
108267070	fam134b	108265192	LOC108265192	0.285316	undirected
108275203	LOC108275203	108265192	LOC108265192	0.285286	undirected
108255676	ARF1	108263562	LOC108263562	0.285183	undirected
108280141	fam19a5	108265141	LOC108265141	0.285171	undirected
108264538	LOC108264538	108269691	LOC108269691	0.285138	undirected
108270833	tmem59l	108277500	nde1	0.28509	undirected
108270212	klhl28	108265141	LOC108265141	0.284993	undirected
108255339	rmdn3	108270871	LOC108270871	0.284971	undirected
108255676	ARF1	108275016	LOC108275016	0.284963	undirected
108255339	rmdn3	108277500	nde1	0.284921	undirected
108263807	LOC108263807	108273693	LOC108273693	0.284861	undirected
108268614	LOC108268614	108258852	LOC108258852	0.284856	undirected
108279111	LOC108279111	100528326	ccnd2	0.284822	undirected
100528738	g3pt	108277516	LOC108277516	0.284685	undirected
108258852	LOC108258852	108280169	LOC108280169	0.284662	undirected
108267091	LOC108267091	108280089	rab21	0.284662	undirected
108268204	LOC108268204	108259154	ppef1	0.284641	undirected
108266771	LOC108266771	108277516	LOC108277516	0.284554	undirected
108276347	sgk2	108269691	LOC108269691	0.284488	undirected
108267091	LOC108267091	108277500	nde1	0.284421	undirected
108270833	tmem59l	108276901	tm7sf2	0.284364	undirected
108278628	LOC108278628	108265192	LOC108265192	0.284362	undirected
108273332	sh3bp5l	108266232	LOC108266232	0.284355	undirected
108255676	ARF1	108281002	mmel1	0.284341	undirected
100528832	lis1a	108263807	LOC108263807	0.284321	undirected
108277500	nde1	108269329	rab33a	0.284321	undirected
108258852	LOC108258852	108265269	c5h1orf174	0.284279	undirected
108272689	LOC108272689	108278196	LOC108278196	0.284253	undirected
108258852	LOC108258852	108272943	LOC108272943	0.284248	undirected
108275016	LOC108275016	108269691	LOC108269691	0.284223	undirected
100304552	rpl38	108263360	tmem134	0.284213	undirected
108275126	kif3a	108264497	whamm	0.284176	undirected
108255676	ARF1	108272855	LOC108272855	0.284146	undirected
108254710	RHOA	108273854	LOC108273854	0.28414	undirected
108255676	ARF1	108259737	layn	0.284131	undirected
108254710	RHOA	108277469	etv1	0.284035	undirected
108255676	ARF1	108277500	nde1	0.284021	undirected
108266771	LOC108266771	108265141	LOC108265141	0.284021	undirected
108257322	LOC108257322	108265141	LOC108265141	0.28402	undirected
108265192	LOC108265192	108259737	layn	0.283863	undirected
108270833	tmem59l	108257322	LOC108257322	0.283743	undirected
108280089	rab21	108265192	LOC108265192	0.283674	undirected
108254710	RHOA	108267756	dcaf8	0.283572	undirected
108279632	ldhb	108267091	LOC108267091	0.283466	undirected
108279520	gpr85	108274259	doc2a	0.283423	undirected
108267852	LOC108267852	108263807	LOC108263807	0.283417	undirected
108255676	ARF1	108265141	LOC108265141	0.283241	undirected
108268614	LOC108268614	108270871	LOC108270871	0.283232	undirected
108265192	LOC108265192	108277099	LOC108277099	0.283199	undirected
108264538	LOC108264538	108265269	c5h1orf174	0.283182	undirected
108270833	tmem59l	108267091	LOC108267091	0.28317	undirected
100528832	lis1a	108280169	LOC108280169	0.283081	undirected
108275016	LOC108275016	108264497	whamm	0.283063	undirected
108277516	LOC108277516	108259737	layn	0.283058	undirected
108276347	sgk2	108270484	galnt16	0.283048	undirected
108258852	LOC108258852	108271373	fbxo22	0.283033	undirected
108258689	LOC108258689	108263807	LOC108263807	0.282937	undirected
108255676	ARF1	108274971	LOC108274971	0.282845	undirected
100305053	rpl39	108270833	tmem59l	0.282816	undirected
108268614	LOC108268614	108263807	LOC108263807	0.2828	undirected
108258852	LOC108258852	100528326	ccnd2	0.282749	undirected
108258042	lamp5	108265141	LOC108265141	0.282739	undirected
108268614	LOC108268614	108280169	LOC108280169	0.282667	undirected
100304607	LOC100304607	108265192	LOC108265192	0.282642	undirected
108260691	LOC108260691	108273414	LOC108273414	0.282611	undirected
108254710	RHOA	108279520	gpr85	0.282491	undirected
108271373	fbxo22	108263807	LOC108263807	0.282394	undirected
108267852	LOC108267852	108264497	whamm	0.282356	undirected
108257226	LOC108257226	108255339	rmdn3	0.282353	undirected
108255312	ptrh1	108269691	LOC108269691	0.282231	undirected
100304579	rps29	108263360	tmem134	0.282214	undirected
100305053	rpl39	108263360	tmem134	0.282209	undirected
108270833	tmem59l	108275016	LOC108275016	0.282052	undirected
108275126	kif3a	108263562	LOC108263562	0.282011	undirected
108255339	rmdn3	108269329	rab33a	0.281971	undirected
108270833	tmem59l	108271861	adcy3	0.28195	undirected
108255676	ARF1	108271617	LOC108271617	0.281899	undirected
108265192	LOC108265192	108269691	LOC108269691	0.281862	undirected
108270833	tmem59l	108260856	LOC108260856	0.28181	undirected
100304579	rps29	108265141	LOC108265141	0.281788	undirected
108273854	LOC108273854	108277516	LOC108277516	0.281768	undirected
108264538	LOC108264538	108268204	LOC108268204	0.281749	undirected
108255566	fam214b	108265141	LOC108265141	0.281543	undirected
108266232	LOC108266232	108281002	mmel1	0.281532	undirected
108258689	LOC108258689	108280169	LOC108280169	0.281109	undirected
108279520	gpr85	108260856	LOC108260856	0.281102	undirected
108279520	gpr85	108255325	dnajb5	0.281042	undirected
108261710	LOC108261710	108279520	gpr85	0.280975	undirected
108277500	nde1	108277516	LOC108277516	0.280901	undirected
108270484	galnt16	108277516	LOC108277516	0.280845	undirected
108260691	LOC108260691	108271861	adcy3	0.280817	undirected
108272381	fam171b	108266232	LOC108266232	0.280718	undirected
100305053	rpl39	108269691	LOC108269691	0.280696	undirected
108267852	LOC108267852	108273174	LOC108273174	0.280685	undirected
108258852	LOC108258852	108256003	rgmb	0.280594	undirected
108266232	LOC108266232	108271495	sox14	0.280591	undirected
108275126	kif3a	108254721	card19	0.280551	undirected
108277516	LOC108277516	108257322	LOC108257322	0.280482	undirected
108258852	LOC108258852	108265192	LOC108265192	0.280475	undirected
108277516	LOC108277516	108273332	sh3bp5l	0.280283	undirected
108272689	LOC108272689	108280169	LOC108280169	0.280164	undirected
108267091	LOC108267091	108265192	LOC108265192	0.280056	undirected
108265192	LOC108265192	108272503	LOC108272503	0.280044	undirected
108267091	LOC108267091	108263122	LOC108263122	0.280003	undirected
108261710	LOC108261710	108265141	LOC108265141	0.279889	undirected
100528738	g3pt	108255339	rmdn3	0.279874	undirected
108269691	LOC108269691	108279299	LOC108279299	0.279865	undirected
108254710	RHOA	108280748	LOC108280748	0.27976	undirected
108257964	serinc1	108279520	gpr85	0.279752	undirected
108254710	RHOA	108255676	ARF1	0.279664	undirected
108268204	LOC108268204	108270219	LOC108270219	0.279564	undirected
108254710	RHOA	108274971	LOC108274971	0.279517	undirected
108277500	nde1	108273399	ado	0.279461	undirected
108274189	ebf3	108266232	LOC108266232	0.27945	undirected
108265192	LOC108265192	108265269	c5h1orf174	0.27944	undirected
100304550	rpl37	108279111	LOC108279111	0.279392	undirected
100528326	ccnd2	108280169	LOC108280169	0.279321	undirected
108263360	tmem134	108263893	il34	0.279298	undirected
108258689	LOC108258689	108255339	rmdn3	0.279219	undirected
108277500	nde1	108276901	tm7sf2	0.279217	undirected
108277516	LOC108277516	108256059	sv2c	0.279215	undirected
108264538	LOC108264538	108255666	fam172a	0.279142	undirected
108266232	LOC108266232	108265141	LOC108265141	0.279119	undirected
108268614	LOC108268614	108257226	LOC108257226	0.279094	undirected
108258689	LOC108258689	108277500	nde1	0.278924	undirected
108267396	LOC108267396	108272381	fam171b	0.278876	undirected
108279632	ldhb	108269691	LOC108269691	0.278803	undirected
108258852	LOC108258852	108270833	tmem59l	0.27875	undirected
108270833	tmem59l	108263893	il34	0.278741	undirected
108257964	serinc1	108264497	whamm	0.27872	undirected
108271617	LOC108271617	108277500	nde1	0.278678	undirected
108272689	LOC108272689	108263807	LOC108263807	0.278671	undirected
108257322	LOC108257322	108266232	LOC108266232	0.278663	undirected
108254710	RHOA	108266612	lrrc58	0.278422	undirected
108272689	LOC108272689	108264538	LOC108264538	0.278416	undirected
108277516	LOC108277516	108267756	dcaf8	0.27837	undirected
108254710	RHOA	108277997	LOC108277997	0.278322	undirected
100304550	rpl37	100528738	g3pt	0.278287	undirected
108260691	LOC108260691	108277516	LOC108277516	0.278261	undirected
108270484	galnt16	108279520	gpr85	0.278121	undirected
108273174	LOC108273174	108270871	LOC108270871	0.278078	undirected
108272855	LOC108272855	108277516	LOC108277516	0.278075	undirected
100528832	lis1a	108257226	LOC108257226	0.278062	undirected
108267396	LOC108267396	108260691	LOC108260691	0.277916	undirected
108272855	LOC108272855	108255339	rmdn3	0.277904	undirected
108255676	ARF1	108277469	etv1	0.277887	undirected
108271495	sox14	108265141	LOC108265141	0.277861	undirected
100528738	g3pt	108265192	LOC108265192	0.277819	undirected
108270833	tmem59l	108261710	LOC108261710	0.277799	undirected
108258852	LOC108258852	108269329	rab33a	0.277761	undirected
108258852	LOC108258852	108263807	LOC108263807	0.277731	undirected
108272899	LOC108272899	108271377	ushbp1	0.277681	undirected
100305053	rpl39	108265141	LOC108265141	0.27764	undirected
108272689	LOC108272689	108275126	kif3a	0.277639	undirected
108278727	sdf2	108276347	sgk2	0.277631	undirected
108260691	LOC108260691	108266232	LOC108266232	0.277602	undirected
108277500	nde1	108279301	LOC108279301	0.277528	undirected
100528738	g3pt	108272689	LOC108272689	0.277521	undirected
108274505	slc17a6	108271377	ushbp1	0.277484	undirected
108278196	LOC108278196	108264497	whamm	0.27746	undirected
108254710	RHOA	108280141	fam19a5	0.277453	undirected
100305053	rpl39	108265387	LOC108265387	0.277397	undirected
108255676	ARF1	108276347	sgk2	0.277378	undirected
108277516	LOC108277516	108264497	whamm	0.277331	undirected
108269329	rab33a	108272943	LOC108272943	0.277329	undirected
108277516	LOC108277516	108263562	LOC108263562	0.277309	undirected
108277500	nde1	108265862	LOC108265862	0.277305	undirected
108270833	tmem59l	108265192	LOC108265192	0.277301	undirected
108273174	LOC108273174	108278196	LOC108278196	0.277295	undirected
108269394	LOC108269394	108269691	LOC108269691	0.277259	undirected
108267852	LOC108267852	108257226	LOC108257226	0.27725	undirected
108257646	btbd6	108279520	gpr85	0.277244	undirected
108257226	LOC108257226	108277500	nde1	0.277231	undirected
108258852	LOC108258852	108272855	LOC108272855	0.277203	undirected
108268204	LOC108268204	108265269	c5h1orf174	0.277129	undirected
108258852	LOC108258852	108266451	upf3a	0.277107	undirected
108258852	LOC108258852	108257226	LOC108257226	0.277061	undirected
108264538	LOC108264538	108259026	LOC108259026	0.276979	undirected
108266232	LOC108266232	108274495	nkx2-5	0.276944	undirected
108270833	tmem59l	108274495	nkx2-5	0.276944	undirected
108258852	LOC108258852	108255676	ARF1	0.276929	undirected
108265141	LOC108265141	108268306	paqr9	0.276805	undirected
108277500	nde1	108268306	paqr9	0.276793	undirected
108270871	LOC108270871	108263360	tmem134	0.27676	undirected
108272855	LOC108272855	108272943	LOC108272943	0.276615	undirected
108255676	ARF1	108272503	LOC108272503	0.276461	undirected
108279111	LOC108279111	108277516	LOC108277516	0.276443	undirected
108255676	ARF1	108274259	doc2a	0.276315	undirected
108255676	ARF1	108256003	rgmb	0.276298	undirected
100304550	rpl37	108267852	LOC108267852	0.276272	undirected
108279520	gpr85	108272899	LOC108272899	0.276218	undirected
108265141	LOC108265141	108256092	fam117a	0.276158	undirected
108277500	nde1	108254724	LOC108254724	0.276131	undirected
108264538	LOC108264538	108279301	LOC108279301	0.276119	undirected
108270833	tmem59l	108267396	LOC108267396	0.276106	undirected
108255676	ARF1	108273174	LOC108273174	0.276095	undirected
108277997	LOC108277997	108269691	LOC108269691	0.276026	undirected
108260691	LOC108260691	108274495	nkx2-5	0.275943	undirected
108279111	LOC108279111	108255666	fam172a	0.275898	undirected
108277967	traf4	108265192	LOC108265192	0.275798	undirected
108277516	LOC108277516	108269394	LOC108269394	0.275772	undirected
108258042	lamp5	108266232	LOC108266232	0.275683	undirected
108255676	ARF1	108264497	whamm	0.27558	undirected
108277516	LOC108277516	108263134	angpt2	0.275484	undirected
108267852	LOC108267852	108259569	LOC108259569	0.275473	undirected
108267756	dcaf8	108265141	LOC108265141	0.275406	undirected
108260691	LOC108260691	108280141	fam19a5	0.275329	undirected
100305053	rpl39	108278727	sdf2	0.275293	undirected
108276347	sgk2	108265141	LOC108265141	0.275291	undirected
108268204	LOC108268204	108259026	LOC108259026	0.275274	undirected
108272381	fam171b	108266442	LOC108266442	0.275239	undirected
108270833	tmem59l	108265141	LOC108265141	0.275236	undirected
108274189	ebf3	108277516	LOC108277516	0.275212	undirected
100528832	lis1a	108277500	nde1	0.275192	undirected
108266451	upf3a	108271377	ushbp1	0.275106	undirected
108255666	fam172a	108269691	LOC108269691	0.275103	undirected
108270833	tmem59l	108269490	tmem229b	0.275086	undirected
100528738	g3pt	108266612	lrrc58	0.27507	undirected
108268204	LOC108268204	108270999	LOC108270999	0.275049	undirected
100528832	lis1a	108270871	LOC108270871	0.275037	undirected
108255676	ARF1	108280089	rab21	0.274975	undirected
108270833	tmem59l	108272855	LOC108272855	0.274906	undirected
108275126	kif3a	108271395	sox2	0.274887	undirected
108264538	LOC108264538	108255339	rmdn3	0.27479	undirected
108255676	ARF1	108268204	LOC108268204	0.274777	undirected
108265141	LOC108265141	108274495	nkx2-5	0.274687	undirected
108260856	LOC108260856	108265141	LOC108265141	0.274648	undirected
108270484	galnt16	108265192	LOC108265192	0.274571	undirected
108272855	LOC108272855	108273174	LOC108273174	0.274557	undirected
108268204	LOC108268204	108255666	fam172a	0.274452	undirected
108265052	ybx1	108277500	nde1	0.27444	undirected
108254710	RHOA	108265387	LOC108265387	0.27442	undirected
108262867	khdrbs2	108263562	LOC108263562	0.274394	undirected
108271377	ushbp1	108264497	whamm	0.27438	undirected
108263360	tmem134	108274971	LOC108274971	0.274347	undirected
108255339	rmdn3	108263134	angpt2	0.274322	undirected
108267852	LOC108267852	108273693	LOC108273693	0.274291	undirected
100304578	rps28	108265192	LOC108265192	0.274265	undirected
108265052	ybx1	108258689	LOC108258689	0.273996	undirected
108260691	LOC108260691	108257322	LOC108257322	0.273973	undirected
108262867	khdrbs2	108266779	traf3ip1	0.273956	undirected
108263360	tmem134	108270999	LOC108270999	0.273882	undirected
108271617	LOC108271617	108277516	LOC108277516	0.273812	undirected
108254710	RHOA	108273414	LOC108273414	0.273787	undirected
108277469	etv1	108259154	ppef1	0.273711	undirected
108270833	tmem59l	108272503	LOC108272503	0.27369	undirected
108280169	LOC108280169	108272943	LOC108272943	0.273686	undirected
108256003	rgmb	108270871	LOC108270871	0.273645	undirected
108279520	gpr85	108262867	khdrbs2	0.27363	undirected
108270833	tmem59l	108269394	LOC108269394	0.2736	undirected
108269329	rab33a	108255601	LOC108255601	0.273599	undirected
108258689	LOC108258689	108270871	LOC108270871	0.273581	undirected
108255676	ARF1	108266232	LOC108266232	0.273546	undirected
100528832	lis1a	108255339	rmdn3	0.27339	undirected
108263360	tmem134	108270219	LOC108270219	0.273351	undirected
108270833	tmem59l	108262867	khdrbs2	0.273322	undirected
108277500	nde1	108280141	fam19a5	0.27313	undirected
108257646	btbd6	108271377	ushbp1	0.273105	undirected
100304550	rpl37	108265387	LOC108265387	0.272919	undirected
108255339	rmdn3	108278196	LOC108278196	0.27284	undirected
108255676	ARF1	108254721	card19	0.272838	undirected
108277469	etv1	108266612	lrrc58	0.272834	undirected
100305053	rpl39	108277469	etv1	0.272808	undirected
108280169	LOC108280169	108273693	LOC108273693	0.272707	undirected
108260691	LOC108260691	108268306	paqr9	0.272652	undirected
108258852	LOC108258852	108256562	LOC108256562	0.272536	undirected
108255676	ARF1	108255312	ptrh1	0.272498	undirected
108272855	LOC108272855	108271395	sox2	0.272483	undirected
100304607	LOC100304607	108269691	LOC108269691	0.272479	undirected
100305053	rpl39	108255676	ARF1	0.272469	undirected
108255676	ARF1	108263235	LOC108263235	0.272448	undirected
108271373	fbxo22	108280169	LOC108280169	0.272374	undirected
108265387	LOC108265387	108260470	LOC108260470	0.272374	undirected
108270871	LOC108270871	108255098	fhit	0.272363	undirected
108264538	LOC108264538	108266612	lrrc58	0.272351	undirected
108257226	LOC108257226	108280169	LOC108280169	0.27231	undirected
108257964	serinc1	108273174	LOC108273174	0.272305	undirected
108267091	LOC108267091	108259154	ppef1	0.272287	undirected
108272689	LOC108272689	108255676	ARF1	0.272225	undirected
108257964	serinc1	108271377	ushbp1	0.272214	undirected
108275126	kif3a	108271377	ushbp1	0.272083	undirected
108255666	fam172a	108267756	dcaf8	0.272039	undirected
108255676	ARF1	108266779	traf3ip1	0.272031	undirected
108267396	LOC108267396	108277516	LOC108277516	0.271939	undirected
108277500	nde1	108260856	LOC108260856	0.271796	undirected
108279520	gpr85	108271377	ushbp1	0.271765	undirected
108254710	RHOA	108272381	fam171b	0.271744	undirected
108272855	LOC108272855	108271377	ushbp1	0.271674	undirected
108268204	LOC108268204	108263893	il34	0.271569	undirected
108258852	LOC108258852	108277516	LOC108277516	0.2715	undirected
108268204	LOC108268204	108263122	LOC108263122	0.271358	undirected
108270871	LOC108270871	108269329	rab33a	0.27134	undirected
100528738	g3pt	108271377	ushbp1	0.27134	undirected
108279111	LOC108279111	108259026	LOC108259026	0.271315	undirected
108272689	LOC108272689	108275016	LOC108275016	0.271281	undirected
108280169	LOC108280169	108279301	LOC108279301	0.27126	undirected
108275016	LOC108275016	108272855	LOC108272855	0.271248	undirected
108267756	dcaf8	108255566	fam214b	0.271244	undirected
108257267	fuca1	108279520	gpr85	0.271221	undirected
108254710	RHOA	108278628	LOC108278628	0.271216	undirected
108275016	LOC108275016	108260956	cfap36	0.271206	undirected
100304552	rpl38	108279520	gpr85	0.271168	undirected
108274189	ebf3	108265141	LOC108265141	0.271121	undirected
108268204	LOC108268204	100528326	ccnd2	0.271107	undirected
108254710	RHOA	108280089	rab21	0.27109	undirected
108255676	ARF1	108265387	LOC108265387	0.271085	undirected
108277516	LOC108277516	108267193	dthd1	0.27107	undirected
108268204	LOC108268204	108278628	LOC108278628	0.271057	undirected
108272689	LOC108272689	108269329	rab33a	0.271028	undirected
100304578	rps28	108279520	gpr85	0.271021	undirected
108277993	LOC108277993	108265192	LOC108265192	0.270955	undirected
108264538	LOC108264538	108277516	LOC108277516	0.27094	undirected
108270833	tmem59l	108263134	angpt2	0.270928	undirected
108268204	LOC108268204	108275203	LOC108275203	0.270908	undirected
108263360	tmem134	108279299	LOC108279299	0.270867	undirected
108275126	kif3a	108279520	gpr85	0.270854	undirected
108273953	LOC108273953	108269691	LOC108269691	0.270813	undirected
108254710	RHOA	108278727	sdf2	0.270753	undirected
108274505	slc17a6	108260691	LOC108260691	0.270737	undirected
100528738	g3pt	100528326	ccnd2	0.270731	undirected
108255676	ARF1	100304607	LOC100304607	0.270623	undirected
108273854	LOC108273854	108277500	nde1	0.270522	undirected
108260691	LOC108260691	108256059	sv2c	0.270483	undirected
108265052	ybx1	108270871	LOC108270871	0.270456	undirected
108267852	LOC108267852	108272855	LOC108272855	0.270339	undirected
108272689	LOC108272689	108271377	ushbp1	0.270298	undirected
108260691	LOC108260691	108266771	LOC108266771	0.270249	undirected
108269329	rab33a	108273693	LOC108273693	0.270239	undirected
100304579	rps29	108270833	tmem59l	0.270111	undirected
108262867	khdrbs2	108272899	LOC108272899	0.270094	undirected
108272855	LOC108272855	108254721	card19	0.270081	undirected
108263807	LOC108263807	108277500	nde1	0.270081	undirected
108267852	LOC108267852	100528326	ccnd2	0.270076	undirected
108262017	LOC108262017	108265192	LOC108265192	0.270064	undirected
108258852	LOC108258852	108275739	adcy10	0.270034	undirected
108257267	fuca1	108266232	LOC108266232	0.270019	undirected
108263360	tmem134	108276901	tm7sf2	0.270008	undirected
108255676	ARF1	108256092	fam117a	0.269839	undirected
108270871	LOC108270871	108272943	LOC108272943	0.269832	undirected
108270484	galnt16	108278628	LOC108278628	0.269728	undirected
108275203	LOC108275203	108265387	LOC108265387	0.269678	undirected
108267091	LOC108267091	108255666	fam172a	0.269602	undirected
108265387	LOC108265387	108277099	LOC108277099	0.269589	undirected
108257226	LOC108257226	108270871	LOC108270871	0.269585	undirected
108278196	LOC108278196	108271377	ushbp1	0.269568	undirected
108271377	ushbp1	108269490	tmem229b	0.269563	undirected
108258689	LOC108258689	108272943	LOC108272943	0.269527	undirected
108269691	LOC108269691	108263134	angpt2	0.269442	undirected
108273332	sh3bp5l	108265141	LOC108265141	0.269421	undirected
108276347	sgk2	108277516	LOC108277516	0.26917	undirected
108255676	ARF1	108270871	LOC108270871	0.269142	undirected
100528738	g3pt	108268204	LOC108268204	0.269128	undirected
108267091	LOC108267091	108270219	LOC108270219	0.269105	undirected
108268614	LOC108268614	108264538	LOC108264538	0.269102	undirected
108270833	tmem59l	108270219	LOC108270219	0.269065	undirected
108258852	LOC108258852	108272503	LOC108272503	0.269062	undirected
108258689	LOC108258689	108272855	LOC108272855	0.269029	undirected
108255666	fam172a	108277516	LOC108277516	0.269011	undirected
108268204	LOC108268204	108279111	LOC108279111	0.269001	undirected
108255666	fam172a	108265387	LOC108265387	0.269	undirected
108258852	LOC108258852	108279301	LOC108279301	0.268945	undirected
108257964	serinc1	108266451	upf3a	0.268906	undirected
108258852	LOC108258852	108267193	dthd1	0.268888	undirected
108258852	LOC108258852	108254721	card19	0.268886	undirected
108258852	LOC108258852	108255666	fam172a	0.268846	undirected
108267091	LOC108267091	108279301	LOC108279301	0.268843	undirected
108272689	LOC108272689	108270871	LOC108270871	0.268825	undirected
108279111	LOC108279111	108255339	rmdn3	0.268789	undirected
108258852	LOC108258852	108255098	fhit	0.268741	undirected
108267091	LOC108267091	108275203	LOC108275203	0.268665	undirected
100304578	rps28	108265141	LOC108265141	0.268663	undirected
108262867	khdrbs2	108264593	LOC108264593	0.268642	undirected
108279632	ldhb	108268204	LOC108268204	0.268598	undirected
108272689	LOC108272689	108277993	LOC108277993	0.268573	undirected
100304579	rps29	108279520	gpr85	0.268563	undirected
108263807	LOC108263807	108270871	LOC108270871	0.268522	undirected
108255676	ARF1	108264593	LOC108264593	0.268518	undirected
108277516	LOC108277516	108274259	doc2a	0.268461	undirected
108272855	LOC108272855	108260956	cfap36	0.268425	undirected
108266232	LOC108266232	108268306	paqr9	0.268413	undirected
108266771	LOC108266771	108270484	galnt16	0.268369	undirected
108267852	LOC108267852	108270871	LOC108270871	0.268357	undirected
108255666	fam172a	108265141	LOC108265141	0.268326	undirected
108265192	LOC108265192	108256562	LOC108256562	0.268299	undirected
108273854	LOC108273854	108265141	LOC108265141	0.268268	undirected
108265141	LOC108265141	108281002	mmel1	0.268239	undirected
108267070	fam134b	108279520	gpr85	0.268236	undirected
108256003	rgmb	108277516	LOC108277516	0.268203	undirected
108278196	LOC108278196	108279520	gpr85	0.268189	undirected
108265052	ybx1	108269329	rab33a	0.268153	undirected
108256003	rgmb	108262867	khdrbs2	0.268004	undirected
100528738	g3pt	108255666	fam172a	0.267996	undirected
108260691	LOC108260691	108273332	sh3bp5l	0.267962	undirected
108277993	LOC108277993	108271377	ushbp1	0.26796	undirected
100304552	rpl38	108265141	LOC108265141	0.267916	undirected
108256003	rgmb	108271377	ushbp1	0.267915	undirected
100528738	g3pt	108279301	LOC108279301	0.267741	undirected
108278196	LOC108278196	108255666	fam172a	0.267733	undirected
108262867	khdrbs2	108267193	dthd1	0.267718	undirected
108268204	LOC108268204	108265862	LOC108265862	0.267659	undirected
100304638	LOC100304638	108277516	LOC108277516	0.267581	undirected
108279520	gpr85	108278628	LOC108278628	0.267525	undirected
108279520	gpr85	108274971	LOC108274971	0.267448	undirected
108270833	tmem59l	108264497	whamm	0.267425	undirected
108255676	ARF1	108267091	LOC108267091	0.267391	undirected
108271373	fbxo22	108269329	rab33a	0.267357	undirected
108267396	LOC108267396	108266232	LOC108266232	0.267329	undirected
108270871	LOC108270871	108259026	LOC108259026	0.267324	undirected
108257646	btbd6	108264497	whamm	0.267266	undirected
100304579	rps29	108278727	sdf2	0.267251	undirected
108275126	kif3a	108267193	dthd1	0.267213	undirected
108257964	serinc1	108255339	rmdn3	0.267175	undirected
108277993	LOC108277993	108264497	whamm	0.267156	undirected
108260691	LOC108260691	108254724	LOC108254724	0.267119	undirected
108254710	RHOA	108279632	ldhb	0.267101	undirected
108258852	LOC108258852	108263134	angpt2	0.267053	undirected
108258852	LOC108258852	108271395	sox2	0.266996	undirected
108257964	serinc1	108255666	fam172a	0.266962	undirected
108266232	LOC108266232	108280141	fam19a5	0.266924	undirected
108270833	tmem59l	108255312	ptrh1	0.266864	undirected
108265052	ybx1	100528832	lis1a	0.26684	undirected
108254710	RHOA	108274259	doc2a	0.266759	undirected
100528832	lis1a	108259569	LOC108259569	0.266654	undirected
108267091	LOC108267091	108265862	LOC108265862	0.266611	undirected
108266232	LOC108266232	108254724	LOC108254724	0.266593	undirected
108268614	LOC108268614	108269329	rab33a	0.266537	undirected
108265141	LOC108265141	108266442	LOC108266442	0.266471	undirected
100304550	rpl37	108277500	nde1	0.266463	undirected
108254710	RHOA	108255325	dnajb5	0.266341	undirected
108255676	ARF1	108266442	LOC108266442	0.266332	undirected
108278196	LOC108278196	108266451	upf3a	0.266321	undirected
108270833	tmem59l	108274189	ebf3	0.266287	undirected
108264538	LOC108264538	108266451	upf3a	0.266283	undirected
108262867	khdrbs2	108269394	LOC108269394	0.266241	undirected
100528738	g3pt	108258852	LOC108258852	0.266221	undirected
100528832	lis1a	108272855	LOC108272855	0.266209	undirected
108272689	LOC108272689	108277967	traf4	0.266196	undirected
108260691	LOC108260691	108272899	LOC108272899	0.266176	undirected
108266451	upf3a	108265192	LOC108265192	0.266046	undirected
100528832	lis1a	108269329	rab33a	0.26603	undirected
100304550	rpl37	108277469	etv1	0.266028	undirected
108257964	serinc1	108267193	dthd1	0.266028	undirected
108267091	LOC108267091	108277997	LOC108277997	0.266026	undirected
108254710	RHOA	108266442	LOC108266442	0.266008	undirected
108254721	card19	108262867	khdrbs2	0.265961	undirected
108277967	traf4	108271377	ushbp1	0.265957	undirected
108257964	serinc1	108265192	LOC108265192	0.265929	undirected
108267852	LOC108267852	108275016	LOC108275016	0.265847	undirected
100304550	rpl37	108268204	LOC108268204	0.265843	undirected
108263807	LOC108263807	108273174	LOC108273174	0.26572	undirected
108278196	LOC108278196	108254721	card19	0.265701	undirected
108270871	LOC108270871	108256562	LOC108256562	0.265667	undirected
108254710	RHOA	108265862	LOC108265862	0.265652	undirected
108265052	ybx1	108259569	LOC108259569	0.265617	undirected
108268204	LOC108268204	108266612	lrrc58	0.26559	undirected
108278727	sdf2	108261710	LOC108261710	0.265498	undirected
108280089	rab21	108277516	LOC108277516	0.265437	undirected
108272381	fam171b	108266771	LOC108266771	0.265431	undirected
108268204	LOC108268204	108255312	ptrh1	0.265426	undirected
100304550	rpl37	108258852	LOC108258852	0.265381	undirected
108278196	LOC108278196	108265192	LOC108265192	0.265363	undirected
108263807	LOC108263807	108280169	LOC108280169	0.265298	undirected
108267852	LOC108267852	108255601	LOC108255601	0.265293	undirected
108268614	LOC108268614	108263134	angpt2	0.265245	undirected
100304638	LOC100304638	108268204	LOC108268204	0.265243	undirected
108257226	LOC108257226	108272943	LOC108272943	0.265211	undirected
108268614	LOC108268614	100528738	g3pt	0.265175	undirected
108275126	kif3a	108272899	LOC108272899	0.265133	undirected
100304550	rpl37	108280169	LOC108280169	0.265055	undirected
108269394	LOC108269394	108271377	ushbp1	0.265007	undirected
108267852	LOC108267852	108254721	card19	0.264993	undirected
108279111	LOC108279111	108267091	LOC108267091	0.264979	undirected
108257964	serinc1	108266771	LOC108266771	0.264854	undirected
108267091	LOC108267091	108274971	LOC108274971	0.264822	undirected
108270219	LOC108270219	108266612	lrrc58	0.264767	undirected
108268614	LOC108268614	108258689	LOC108258689	0.264755	undirected
100528326	ccnd2	108265192	LOC108265192	0.264719	undirected
108271377	ushbp1	108263562	LOC108263562	0.264661	undirected
108268204	LOC108268204	108280089	rab21	0.26464	undirected
108258689	LOC108258689	108269329	rab33a	0.264638	undirected
108267396	LOC108267396	108281002	mmel1	0.264635	undirected
108277516	LOC108277516	108272503	LOC108272503	0.264625	undirected
108265387	LOC108265387	108255566	fam214b	0.264625	undirected
108257226	LOC108257226	108263807	LOC108263807	0.264602	undirected
108271373	fbxo22	108272855	LOC108272855	0.264596	undirected
108268204	LOC108268204	108266451	upf3a	0.264579	undirected
100304550	rpl37	108257226	LOC108257226	0.26455	undirected
108280169	LOC108280169	108265192	LOC108265192	0.264533	undirected
108254710	RHOA	108257322	LOC108257322	0.264491	undirected
108277516	LOC108277516	108265141	LOC108265141	0.264485	undirected
108268204	LOC108268204	108277469	etv1	0.264469	undirected
108277500	nde1	108263235	LOC108263235	0.26446	undirected
108265192	LOC108265192	108255098	fhit	0.264436	undirected
100304550	rpl37	108267756	dcaf8	0.264426	undirected
108257267	fuca1	108263360	tmem134	0.264405	undirected
108277516	LOC108277516	108254721	card19	0.264392	undirected
108260691	LOC108260691	108265141	LOC108265141	0.264338	undirected
100304578	rps28	108278727	sdf2	0.264336	undirected
108277500	nde1	108256059	sv2c	0.264335	undirected
108254710	RHOA	108268306	paqr9	0.264325	undirected
108268204	LOC108268204	108265387	LOC108265387	0.264298	undirected
100528832	lis1a	108258689	LOC108258689	0.264263	undirected
108263807	LOC108263807	108272855	LOC108272855	0.264247	undirected
108268204	LOC108268204	108267070	fam134b	0.264238	undirected
108256003	rgmb	108255339	rmdn3	0.26418	undirected
108257964	serinc1	108263562	LOC108263562	0.264051	undirected
108271377	ushbp1	108272503	LOC108272503	0.263995	undirected
108257226	LOC108257226	108258689	LOC108258689	0.263983	undirected
108273174	LOC108273174	108271377	ushbp1	0.26395	undirected
108275016	LOC108275016	108271395	sox2	0.263901	undirected
108263360	tmem134	108265862	LOC108265862	0.263875	undirected
100304578	rps28	108265387	LOC108265387	0.263871	undirected
108272689	LOC108272689	108257646	btbd6	0.263843	undirected
108255676	ARF1	108261710	LOC108261710	0.263821	undirected
108264538	LOC108264538	108273174	LOC108273174	0.263806	undirected
108271377	ushbp1	108263134	angpt2	0.263794	undirected
108260691	LOC108260691	108271495	sox14	0.263742	undirected
108267852	LOC108267852	108269329	rab33a	0.263679	undirected
108257964	serinc1	108272899	LOC108272899	0.263618	undirected
108263360	tmem134	108280748	LOC108280748	0.263609	undirected
108270833	tmem59l	108274971	LOC108274971	0.263603	undirected
108270833	tmem59l	108274422	lsm10	0.263481	undirected
108274505	slc17a6	108275126	kif3a	0.263464	undirected
108271377	ushbp1	108267193	dthd1	0.263426	undirected
100304579	rps29	108255676	ARF1	0.263402	undirected
108255676	ARF1	108255098	fhit	0.263383	undirected
108277516	LOC108277516	108264593	LOC108264593	0.263335	undirected
108258919	fdft1	108265192	LOC108265192	0.263322	undirected
108277500	nde1	108254721	card19	0.26322	undirected
108277469	etv1	108260470	LOC108260470	0.263211	undirected
100305053	rpl39	108267091	LOC108267091	0.263192	undirected
108277500	nde1	108272943	LOC108272943	0.263137	undirected
108270871	LOC108270871	108269691	LOC108269691	0.263101	undirected
108279632	ldhb	108265387	LOC108265387	0.26308	undirected
108257964	serinc1	108254721	card19	0.263062	undirected
108278727	sdf2	108279520	gpr85	0.263057	undirected
108275016	LOC108275016	108254721	card19	0.263027	undirected
108269691	LOC108269691	108264593	LOC108264593	0.263003	undirected
108272689	LOC108272689	108263134	angpt2	0.262993	undirected
108278727	sdf2	108267070	fam134b	0.262954	undirected
108272689	LOC108272689	108270833	tmem59l	0.262942	undirected
108272273	kbtbd12	108260470	LOC108260470	0.262938	undirected
108275126	kif3a	108256003	rgmb	0.262886	undirected
108257226	LOC108257226	108271373	fbxo22	0.262871	undirected
108268614	LOC108268614	108279111	LOC108279111	0.262865	undirected
108260856	LOC108260856	108266232	LOC108266232	0.262851	undirected
100304578	rps28	108268204	LOC108268204	0.262846	undirected
108258852	LOC108258852	108259026	LOC108259026	0.262757	undirected
108263360	tmem134	108267193	dthd1	0.26273	undirected
108280169	LOC108280169	108265269	c5h1orf174	0.262713	undirected
108267852	LOC108267852	108256003	rgmb	0.262681	undirected
108268204	LOC108268204	108276901	tm7sf2	0.262675	undirected
108279520	gpr85	108279299	LOC108279299	0.262652	undirected
108256003	rgmb	108278196	LOC108278196	0.262648	undirected
108277500	nde1	108270212	klhl28	0.26264	undirected
108268204	LOC108268204	108256562	LOC108256562	0.262636	undirected
100304578	rps28	108267091	LOC108267091	0.262619	undirected
108265192	LOC108265192	108271377	ushbp1	0.262582	undirected
108278727	sdf2	108260470	LOC108260470	0.262531	undirected
108258852	LOC108258852	108269394	LOC108269394	0.262527	undirected
108277516	LOC108277516	108257434	tpmt	0.262511	undirected
108272689	LOC108272689	108258689	LOC108258689	0.262457	undirected
100304638	LOC100304638	108267091	LOC108267091	0.262457	undirected
108265192	LOC108265192	108259026	LOC108259026	0.262451	undirected
108267756	dcaf8	108277997	LOC108277997	0.262423	undirected
108265192	LOC108265192	108255325	dnajb5	0.262327	undirected
108272689	LOC108272689	108279111	LOC108279111	0.262253	undirected
108270833	tmem59l	108281002	mmel1	0.262251	undirected
108271373	fbxo22	108263134	angpt2	0.262226	undirected
108263360	tmem134	108266779	traf3ip1	0.262101	undirected
108254710	RHOA	108264389	pygo1	0.262092	undirected
108258852	LOC108258852	108259569	LOC108259569	0.262038	undirected
108272381	fam171b	108273414	LOC108273414	0.26203	undirected
108256059	sv2c	108266232	LOC108266232	0.261938	undirected
108257226	LOC108257226	108273693	LOC108273693	0.261909	undirected
108270833	tmem59l	108280748	LOC108280748	0.261881	undirected
108279520	gpr85	108264389	pygo1	0.26186	undirected
108279520	gpr85	108280748	LOC108280748	0.261859	undirected
108258852	LOC108258852	108263562	LOC108263562	0.261826	undirected
108277516	LOC108277516	108260856	LOC108260856	0.261825	undirected
108254710	RHOA	108260470	LOC108260470	0.261819	undirected
108277516	LOC108277516	108266232	LOC108266232	0.261805	undirected
108269691	LOC108269691	108272503	LOC108272503	0.261756	undirected
108278196	LOC108278196	108269394	LOC108269394	0.261693	undirected
108278196	LOC108278196	108272943	LOC108272943	0.261629	undirected
108275126	kif3a	108273174	LOC108273174	0.261619	undirected
108258852	LOC108258852	108271377	ushbp1	0.261598	undirected
108271373	fbxo22	108278196	LOC108278196	0.261491	undirected
108277516	LOC108277516	108281002	mmel1	0.261464	undirected
108270871	LOC108270871	108267193	dthd1	0.261422	undirected
108275203	LOC108275203	108265141	LOC108265141	0.261401	undirected
108270871	LOC108270871	108266779	traf3ip1	0.261354	undirected
108271373	fbxo22	108255339	rmdn3	0.261348	undirected
108278196	LOC108278196	108272899	LOC108272899	0.261324	undirected
108263360	tmem134	108264497	whamm	0.261241	undirected
108269691	LOC108269691	108280748	LOC108280748	0.261224	undirected
108279111	LOC108279111	108265269	c5h1orf174	0.261199	undirected
108267852	LOC108267852	108280169	LOC108280169	0.261183	undirected
108257964	serinc1	108274505	slc17a6	0.261178	undirected
108258852	LOC108258852	108269691	LOC108269691	0.261178	undirected
108269691	LOC108269691	108264389	pygo1	0.261163	undirected
108275016	LOC108275016	108274505	slc17a6	0.261146	undirected
108266771	LOC108266771	108267756	dcaf8	0.261139	undirected
108275016	LOC108275016	108271377	ushbp1	0.261129	undirected
108267091	LOC108267091	108277099	LOC108277099	0.261109	undirected
108279520	gpr85	108269490	tmem229b	0.261085	undirected
100304550	rpl37	108254710	RHOA	0.261069	undirected
108266779	traf3ip1	108269691	LOC108269691	0.261039	undirected
108254721	card19	108271377	ushbp1	0.261016	undirected
108270833	tmem59l	108271495	sox14	0.261016	undirected
108267091	LOC108267091	100528326	ccnd2	0.260922	undirected
108263360	tmem134	108263562	LOC108263562	0.260901	undirected
108275016	LOC108275016	108256003	rgmb	0.260871	undirected
108267396	LOC108267396	108262867	khdrbs2	0.260867	undirected
108267091	LOC108267091	108278628	LOC108278628	0.260862	undirected
108277516	LOC108277516	108270212	klhl28	0.260855	undirected
108256003	rgmb	108272855	LOC108272855	0.260825	undirected
100528738	g3pt	108259026	LOC108259026	0.260795	undirected
108254710	RHOA	108270484	galnt16	0.260769	undirected
108277500	nde1	108263562	LOC108263562	0.260769	undirected
108262867	khdrbs2	108269490	tmem229b	0.260755	undirected
108260691	LOC108260691	108267756	dcaf8	0.260735	undirected
108270871	LOC108270871	108254721	card19	0.260721	undirected
108270871	LOC108270871	108273693	LOC108273693	0.2607	undirected
108255666	fam172a	108265192	LOC108265192	0.260666	undirected
108278727	sdf2	108266771	LOC108266771	0.260647	undirected
108279520	gpr85	108259737	layn	0.260626	undirected
108275016	LOC108275016	108263562	LOC108263562	0.26062	undirected
108270833	tmem59l	108265862	LOC108265862	0.260609	undirected
108272689	LOC108272689	108277516	LOC108277516	0.260594	undirected
108277469	etv1	108275203	LOC108275203	0.260505	undirected
108267091	LOC108267091	108265387	LOC108265387	0.260503	undirected
108255676	ARF1	108278727	sdf2	0.260487	undirected
108280089	rab21	108265387	LOC108265387	0.260479	undirected
108268204	LOC108268204	108266771	LOC108266771	0.260472	undirected
108255566	fam214b	108269691	LOC108269691	0.260436	undirected
108254710	RHOA	108257964	serinc1	0.260425	undirected
108255339	rmdn3	108277967	traf4	0.260397	undirected
108270833	tmem59l	108255566	fam214b	0.260382	undirected
108254710	RHOA	108265141	LOC108265141	0.260313	undirected
108273174	LOC108273174	108263134	angpt2	0.260272	undirected
108267091	LOC108267091	108254724	LOC108254724	0.260271	undirected
108267070	fam134b	108277516	LOC108277516	0.260243	undirected
108272855	LOC108272855	108269329	rab33a	0.260241	undirected
108265192	LOC108265192	108263134	angpt2	0.260224	undirected
108255676	ARF1	108257434	tpmt	0.260217	undirected
108257964	serinc1	108260691	LOC108260691	0.260194	undirected
108262867	khdrbs2	108266232	LOC108266232	0.260177	undirected
108254710	RHOA	100304607	LOC100304607	0.260168	undirected
108277500	nde1	108266612	lrrc58	0.260167	undirected
108254710	RHOA	100304638	LOC100304638	0.260153	undirected
108255312	ptrh1	108259026	LOC108259026	0.260144	undirected
108263360	tmem134	108263235	LOC108263235	0.26014	undirected
108267091	LOC108267091	108267070	fam134b	0.260098	undirected
108258689	LOC108258689	108259569	LOC108259569	0.260085	undirected
108254710	RHOA	108272273	kbtbd12	0.260083	undirected
108264538	LOC108264538	108256562	LOC108256562	0.260061	undirected
108266771	LOC108266771	108265387	LOC108265387	0.260028	undirected
108267091	LOC108267091	108255566	fam214b	0.259984	undirected
100305053	rpl39	108279520	gpr85	0.25994	undirected
108257964	serinc1	108269394	LOC108269394	0.259908	undirected
100528326	ccnd2	108265387	LOC108265387	0.259906	undirected
108265387	LOC108265387	108263122	LOC108263122	0.259855	undirected
108274505	slc17a6	108278196	LOC108278196	0.259842	undirected
108267396	LOC108267396	108273332	sh3bp5l	0.259786	undirected
108268614	LOC108268614	108278196	LOC108278196	0.259785	undirected
108254710	RHOA	108277500	nde1	0.259647	undirected
108278628	LOC108278628	108271377	ushbp1	0.259589	undirected
108273174	LOC108273174	108280169	LOC108280169	0.259584	undirected
108267091	LOC108267091	108267756	dcaf8	0.259576	undirected
108274505	slc17a6	108262867	khdrbs2	0.25957	undirected
108254710	RHOA	108266451	upf3a	0.259522	undirected
108265387	LOC108265387	108265862	LOC108265862	0.259521	undirected
108272899	LOC108272899	108265141	LOC108265141	0.259482	undirected
108274189	ebf3	108260691	LOC108260691	0.259452	undirected
108260856	LOC108260856	108266612	lrrc58	0.25944	undirected
108277516	LOC108277516	108266779	traf3ip1	0.259402	undirected
100304550	rpl37	108271373	fbxo22	0.259387	undirected
108271395	sox2	108278196	LOC108278196	0.259372	undirected
108265052	ybx1	108272855	LOC108272855	0.259346	undirected
108267852	LOC108267852	108279301	LOC108279301	0.259319	undirected
108266771	LOC108266771	108278196	LOC108278196	0.25929	undirected
108272855	LOC108272855	108269691	LOC108269691	0.259289	undirected
108278727	sdf2	108270212	klhl28	0.259237	undirected
108268614	LOC108268614	108271373	fbxo22	0.259222	undirected
108278727	sdf2	108255566	fam214b	0.259221	undirected
108277469	etv1	108255566	fam214b	0.259218	undirected
108262867	khdrbs2	108263235	LOC108263235	0.259071	undirected
108271377	ushbp1	108263235	LOC108263235	0.259028	undirected
108267756	dcaf8	108265192	LOC108265192	0.258984	undirected
108275016	LOC108275016	108275126	kif3a	0.258962	undirected
108278196	LOC108278196	108263562	LOC108263562	0.258952	undirected
108257226	LOC108257226	100528326	ccnd2	0.258921	undirected
108277516	LOC108277516	108263235	LOC108263235	0.258831	undirected
100304607	LOC100304607	108278727	sdf2	0.258797	undirected
108268204	LOC108268204	108272503	LOC108272503	0.258787	undirected
108254710	RHOA	108271861	adcy3	0.258746	undirected
108262867	khdrbs2	108271495	sox14	0.258736	undirected
108267756	dcaf8	108266232	LOC108266232	0.258702	undirected
108257964	serinc1	108272943	LOC108272943	0.258694	undirected
108278196	LOC108278196	108267193	dthd1	0.258642	undirected
108270219	LOC108270219	108279301	LOC108279301	0.258626	undirected
108279632	ldhb	108255676	ARF1	0.258623	undirected
108257267	fuca1	108255676	ARF1	0.258584	undirected
108257646	btbd6	108254721	card19	0.25857	undirected
108270871	LOC108270871	108264497	whamm	0.258564	undirected
108273854	LOC108273854	108260691	LOC108260691	0.258563	undirected
108267091	LOC108267091	108270212	klhl28	0.258557	undirected
108260956	cfap36	108271377	ushbp1	0.258546	undirected
108254710	RHOA	108258042	lamp5	0.258518	undirected
108273174	LOC108273174	108262867	khdrbs2	0.258469	undirected
108267091	LOC108267091	108270999	LOC108270999	0.258432	undirected
108255666	fam172a	108277469	etv1	0.258369	undirected
108277500	nde1	108266779	traf3ip1	0.258346	undirected
108270833	tmem59l	108266232	LOC108266232	0.258333	undirected
100528326	ccnd2	108270871	LOC108270871	0.258327	undirected
100304607	LOC100304607	108277516	LOC108277516	0.258319	undirected
108270871	LOC108270871	108255601	LOC108255601	0.258303	undirected
108258852	LOC108258852	108275016	LOC108275016	0.258267	undirected
108268614	LOC108268614	100528832	lis1a	0.258174	undirected
108255676	ARF1	108265192	LOC108265192	0.258171	undirected
108255666	fam172a	108271377	ushbp1	0.258145	undirected
108256003	rgmb	108263360	tmem134	0.258139	undirected
108257646	btbd6	108263562	LOC108263562	0.258107	undirected
108258852	LOC108258852	108268204	LOC108268204	0.258074	undirected
108267852	LOC108267852	108271395	sox2	0.258071	undirected
108254710	RHOA	108279111	LOC108279111	0.258029	undirected
108278727	sdf2	108258919	fdft1	0.257953	undirected
100305053	rpl39	108267756	dcaf8	0.257845	undirected
108255676	ARF1	108271395	sox2	0.257809	undirected
108266451	upf3a	108262867	khdrbs2	0.257799	undirected
108267091	LOC108267091	108259026	LOC108259026	0.257738	undirected
108267091	LOC108267091	108266771	LOC108266771	0.257727	undirected
108255666	fam172a	108270484	galnt16	0.257718	undirected
108277500	nde1	108274259	doc2a	0.257695	undirected
108257646	btbd6	108260691	LOC108260691	0.257676	undirected
108270871	LOC108270871	108280169	LOC108280169	0.257651	undirected
108272943	LOC108272943	108263134	angpt2	0.25764	undirected
108275016	LOC108275016	108265192	LOC108265192	0.257631	undirected
108270871	LOC108270871	108277516	LOC108277516	0.257623	undirected
108260856	LOC108260856	108277997	LOC108277997	0.257615	undirected
108266771	LOC108266771	108271377	ushbp1	0.257503	undirected
108269691	LOC108269691	108267193	dthd1	0.257474	undirected
100528738	g3pt	108264538	LOC108264538	0.257381	undirected
108257964	serinc1	108271395	sox2	0.257356	undirected
108266232	LOC108266232	108273399	ado	0.257325	undirected
108270219	LOC108270219	108269691	LOC108269691	0.257209	undirected
108272855	LOC108272855	108263562	LOC108263562	0.257202	undirected
108265387	LOC108265387	108270999	LOC108270999	0.257194	undirected
108275016	LOC108275016	108266451	upf3a	0.25718	undirected
108273854	LOC108273854	108278727	sdf2	0.257157	undirected
108264538	LOC108264538	108266771	LOC108266771	0.257146	undirected
108270871	LOC108270871	108263134	angpt2	0.257145	undirected
108275126	kif3a	108255339	rmdn3	0.257143	undirected
108254710	RHOA	108279299	LOC108279299	0.257142	undirected
108277500	nde1	108273332	sh3bp5l	0.257122	undirected
108275126	kif3a	108272943	LOC108272943	0.257067	undirected
108278727	sdf2	108277469	etv1	0.257036	undirected
108273174	LOC108273174	108277967	traf4	0.257035	undirected
108275016	LOC108275016	108257646	btbd6	0.257001	undirected
108280169	LOC108280169	108256562	LOC108256562	0.256968	undirected
108267070	fam134b	108265387	LOC108265387	0.256915	undirected
108268204	LOC108268204	108277516	LOC108277516	0.256843	undirected
108274189	ebf3	108277500	nde1	0.25683	undirected
108255676	ARF1	108277997	LOC108277997	0.256824	undirected
108257226	LOC108257226	108279301	LOC108279301	0.256806	undirected
108267852	LOC108267852	108260956	cfap36	0.256784	undirected
108257964	serinc1	108256003	rgmb	0.256769	undirected
108268614	LOC108268614	108277967	traf4	0.25676	undirected
108275016	LOC108275016	108277993	LOC108277993	0.256755	undirected
108273414	LOC108273414	108281002	mmel1	0.25674	undirected
108268614	LOC108268614	108272855	LOC108272855	0.256722	undirected
100304607	LOC100304607	108268204	LOC108268204	0.256568	undirected
108274971	LOC108274971	108267756	dcaf8	0.25654	undirected
108271373	fbxo22	108262867	khdrbs2	0.256511	undirected
100528738	g3pt	108254710	RHOA	0.256446	undirected
108277500	nde1	108258042	lamp5	0.256382	undirected
108260691	LOC108260691	108270212	klhl28	0.256378	undirected
108263807	LOC108263807	108259569	LOC108259569	0.256371	undirected
108265387	LOC108265387	108259026	LOC108259026	0.256309	undirected
108267091	LOC108267091	108279520	gpr85	0.256287	undirected
108273854	LOC108273854	108276347	sgk2	0.256271	undirected
108264538	LOC108264538	108264497	whamm	0.256239	undirected
108258852	LOC108258852	108277993	LOC108277993	0.256228	undirected
108277516	LOC108277516	108274971	LOC108274971	0.256166	undirected
108272855	LOC108272855	108265192	LOC108265192	0.256156	undirected
100304578	rps28	108277469	etv1	0.25611	undirected
108271395	sox2	108271377	ushbp1	0.256076	undirected
108268204	LOC108268204	108255098	fhit	0.25607	undirected
108267091	LOC108267091	108277516	LOC108277516	0.256025	undirected
108258852	LOC108258852	108255601	LOC108255601	0.25602	undirected
108279520	gpr85	108277997	LOC108277997	0.255986	undirected
100528738	g3pt	108279520	gpr85	0.255908	undirected
108278727	sdf2	108256059	sv2c	0.255894	undirected
108275016	LOC108275016	108272503	LOC108272503	0.255759	undirected
108265052	ybx1	108264538	LOC108264538	0.255715	undirected
100304550	rpl37	108263807	LOC108263807	0.255707	undirected
108270871	LOC108270871	108263235	LOC108263235	0.255706	undirected
108267396	LOC108267396	108277500	nde1	0.255662	undirected
108266771	LOC108266771	108277469	etv1	0.255637	undirected
108260956	cfap36	108277993	LOC108277993	0.255606	undirected
108254710	RHOA	108259026	LOC108259026	0.255605	undirected
108272855	LOC108272855	108267193	dthd1	0.255587	undirected
108268204	LOC108268204	108279301	LOC108279301	0.255586	undirected
108272689	LOC108272689	108272899	LOC108272899	0.255582	undirected
108275126	kif3a	108266451	upf3a	0.255573	undirected
108271373	fbxo22	108258689	LOC108258689	0.255549	undirected
108264538	LOC108264538	108259154	ppef1	0.255516	undirected
100528326	ccnd2	108270219	LOC108270219	0.25548	undirected
100305053	rpl39	108277500	nde1	0.255477	undirected
108275016	LOC108275016	108269329	rab33a	0.255457	undirected
108270871	LOC108270871	108269394	LOC108269394	0.255438	undirected
108276901	tm7sf2	108265387	LOC108265387	0.25541	undirected
108270833	tmem59l	108266612	lrrc58	0.255322	undirected
108278727	sdf2	108265192	LOC108265192	0.255311	undirected
108275016	LOC108275016	108272899	LOC108272899	0.25531	undirected
108276347	sgk2	108265387	LOC108265387	0.255305	undirected
108264538	LOC108264538	108278628	LOC108278628	0.255289	undirected
100305053	rpl39	108268204	LOC108268204	0.255285	undirected
108266771	LOC108266771	108273399	ado	0.255276	undirected
108270833	tmem59l	108260956	cfap36	0.255258	undirected
108269329	rab33a	108264497	whamm	0.255241	undirected
108258689	LOC108258689	108273693	LOC108273693	0.255196	undirected
108260691	LOC108260691	108256092	fam117a	0.255176	undirected
108268204	LOC108268204	108277967	traf4	0.255172	undirected
108270833	tmem59l	108277099	LOC108277099	0.255165	undirected
108267852	LOC108267852	108271377	ushbp1	0.255164	undirected
108272381	fam171b	108258042	lamp5	0.255087	undirected
108258852	LOC108258852	108272899	LOC108272899	0.255071	undirected
108264538	LOC108264538	108271373	fbxo22	0.25505	undirected
100304578	rps28	108277516	LOC108277516	0.25505	undirected
108271395	sox2	108277516	LOC108277516	0.255001	undirected
108275016	LOC108275016	108269490	tmem229b	0.254996	undirected
108260856	LOC108260856	108255566	fam214b	0.254964	undirected
108263807	LOC108263807	108269329	rab33a	0.254945	undirected
108279520	gpr85	108255566	fam214b	0.254943	undirected
108277500	nde1	108257322	LOC108257322	0.25494	undirected
108272689	LOC108272689	108266451	upf3a	0.254843	undirected
108258852	LOC108258852	108278628	LOC108278628	0.254837	undirected
108267091	LOC108267091	108256059	sv2c	0.254832	undirected
108254710	RHOA	108264538	LOC108264538	0.25483	undirected
108267091	LOC108267091	108277469	etv1	0.25482	undirected
108257964	serinc1	108273399	ado	0.254815	undirected
108264538	LOC108264538	108259569	LOC108259569	0.254815	undirected
108273332	sh3bp5l	108273414	LOC108273414	0.254792	undirected
108275126	kif3a	108269394	LOC108269394	0.254744	undirected
108278727	sdf2	108275203	LOC108275203	0.254741	undirected
108263360	tmem134	108264593	LOC108264593	0.254719	undirected
108265387	LOC108265387	108279301	LOC108279301	0.254689	undirected
108274505	slc17a6	108265141	LOC108265141	0.254642	undirected
108255676	ARF1	108270219	LOC108270219	0.254615	undirected
108267852	LOC108267852	108275739	adcy10	0.254589	undirected
108277967	traf4	108264497	whamm	0.254554	undirected
108279520	gpr85	108277993	LOC108277993	0.254512	undirected
108273854	LOC108273854	108270484	galnt16	0.254511	undirected
108270212	klhl28	108266612	lrrc58	0.254458	undirected
108274505	slc17a6	108273399	ado	0.254427	undirected
108270219	LOC108270219	108265387	LOC108265387	0.254423	undirected
108271395	sox2	108277500	nde1	0.254377	undirected
108266612	lrrc58	108265141	LOC108265141	0.254318	undirected
100304579	rps29	108265387	LOC108265387	0.254296	undirected
108270871	LOC108270871	108263562	LOC108263562	0.25428	undirected
108275016	LOC108275016	108273174	LOC108273174	0.254263	undirected
108263807	LOC108263807	108255601	LOC108255601	0.254227	undirected
100528738	g3pt	108264497	whamm	0.254195	undirected
108276347	sgk2	108260691	LOC108260691	0.254189	undirected
108277469	etv1	108279520	gpr85	0.254173	undirected
108270833	tmem59l	108267193	dthd1	0.254126	undirected
108255666	fam172a	108277967	traf4	0.253994	undirected
108277967	traf4	108279520	gpr85	0.253992	undirected
108270484	galnt16	108266612	lrrc58	0.253959	undirected
108272899	LOC108272899	108263562	LOC108263562	0.253897	undirected
108278727	sdf2	108274259	doc2a	0.253879	undirected
100304578	rps28	108266612	lrrc58	0.253873	undirected
108256003	rgmb	108277967	traf4	0.253843	undirected
108267091	LOC108267091	108260856	LOC108260856	0.25384	undirected
108272381	fam171b	108276347	sgk2	0.253838	undirected
100304578	rps28	100304550	rpl37	0.2538	undirected
108279111	LOC108279111	108259569	LOC108259569	0.253797	undirected
100304550	rpl37	108257964	serinc1	0.253777	undirected
108263360	tmem134	108277997	LOC108277997	0.253761	undirected
108277967	traf4	108266451	upf3a	0.253669	undirected
108278727	sdf2	108280748	LOC108280748	0.253634	undirected
108280169	LOC108280169	108264497	whamm	0.253605	undirected
108275126	kif3a	108262867	khdrbs2	0.253591	undirected
108273953	LOC108273953	108277500	nde1	0.253583	undirected
108254721	card19	108269490	tmem229b	0.253547	undirected
108278628	LOC108278628	108265387	LOC108265387	0.253545	undirected
108254710	RHOA	108273332	sh3bp5l	0.25354	undirected
108275126	kif3a	108263235	LOC108263235	0.253517	undirected
108265387	LOC108265387	108265269	c5h1orf174	0.253461	undirected
108268204	LOC108268204	108277099	LOC108277099	0.253458	undirected
108272899	LOC108272899	108267193	dthd1	0.253435	undirected
100304550	rpl37	108278196	LOC108278196	0.253371	undirected
108264538	LOC108264538	108255098	fhit	0.253342	undirected
108264538	LOC108264538	108260956	cfap36	0.25332	undirected
108273174	LOC108273174	108269329	rab33a	0.25329	undirected
108263807	LOC108263807	108254721	card19	0.253279	undirected
108264538	LOC108264538	108271377	ushbp1	0.253251	undirected
108255676	ARF1	108259026	LOC108259026	0.253225	undirected
108269691	LOC108269691	108263562	LOC108263562	0.253203	undirected
108255666	fam172a	108262867	khdrbs2	0.253201	undirected
108272689	LOC108272689	108256003	rgmb	0.253192	undirected
108257964	serinc1	108268204	LOC108268204	0.253187	undirected
100528738	g3pt	108278196	LOC108278196	0.25318	undirected
108263360	tmem134	108255566	fam214b	0.253159	undirected
108267852	LOC108267852	108278196	LOC108278196	0.253145	undirected
108280089	rab21	108270484	galnt16	0.253143	undirected
108277469	etv1	108265387	LOC108265387	0.253142	undirected
108254710	RHOA	108273399	ado	0.253116	undirected
108275126	kif3a	108260691	LOC108260691	0.2531	undirected
108270871	LOC108270871	108271377	ushbp1	0.253054	undirected
108279520	gpr85	108266451	upf3a	0.253052	undirected
100304550	rpl37	108263134	angpt2	0.253049	undirected
108254710	RHOA	108267091	LOC108267091	0.25303	undirected
100304607	LOC100304607	108270484	galnt16	0.253014	undirected
108269691	LOC108269691	108266442	LOC108266442	0.252996	undirected
108275016	LOC108275016	108263235	LOC108263235	0.252973	undirected
100304550	rpl37	100528832	lis1a	0.252969	undirected
108267396	LOC108267396	108267756	dcaf8	0.252944	undirected
108267070	fam134b	108266612	lrrc58	0.252943	undirected
108255339	rmdn3	108262867	khdrbs2	0.25292	undirected
108256003	rgmb	108255601	LOC108255601	0.25292	undirected
108255339	rmdn3	108277993	LOC108277993	0.25289	undirected
108267756	dcaf8	108259026	LOC108259026	0.252882	undirected
108277500	nde1	108277099	LOC108277099	0.25287	undirected
108262017	LOC108262017	108268204	LOC108268204	0.252842	undirected
108273174	LOC108273174	108277516	LOC108277516	0.252839	undirected
108275203	LOC108275203	108279520	gpr85	0.252827	undirected
108254710	RHOA	108277516	LOC108277516	0.252796	undirected
100528832	lis1a	108272943	LOC108272943	0.252788	undirected
108273174	LOC108273174	108263360	tmem134	0.252784	undirected
108258852	LOC108258852	108273693	LOC108273693	0.252752	undirected
108257646	btbd6	108262867	khdrbs2	0.252752	undirected
108270871	LOC108270871	108265192	LOC108265192	0.252745	undirected
108268204	LOC108268204	108277993	LOC108277993	0.252738	undirected
100528738	g3pt	108271373	fbxo22	0.252727	undirected
108260691	LOC108260691	108273399	ado	0.252701	undirected
108254710	RHOA	108265192	LOC108265192	0.25268	undirected
108257964	serinc1	108271373	fbxo22	0.252652	undirected
108265192	LOC108265192	108273399	ado	0.252621	undirected
108255666	fam172a	108279520	gpr85	0.252611	undirected
108264538	LOC108264538	108280169	LOC108280169	0.252558	undirected
108260856	LOC108260856	108265192	LOC108265192	0.252517	undirected
108272273	kbtbd12	108263360	tmem134	0.252512	undirected
108255325	dnajb5	108265141	LOC108265141	0.252498	undirected
100528738	g3pt	108267091	LOC108267091	0.252485	undirected
108269490	tmem229b	108263562	LOC108263562	0.252463	undirected
108254710	RHOA	108258919	fdft1	0.252414	undirected
108254710	RHOA	108268204	LOC108268204	0.252335	undirected
108275126	kif3a	108255601	LOC108255601	0.252332	undirected
108255339	rmdn3	108271377	ushbp1	0.252318	undirected
108258919	fdft1	108277500	nde1	0.252301	undirected
108278628	LOC108278628	108273399	ado	0.252248	undirected
108268614	LOC108268614	108257964	serinc1	0.252239	undirected
108267852	LOC108267852	108267193	dthd1	0.252183	undirected
108254710	RHOA	108266232	LOC108266232	0.252177	undirected
108266771	LOC108266771	108280141	fam19a5	0.252165	undirected
108267091	LOC108267091	108255312	ptrh1	0.252122	undirected
108262867	khdrbs2	108264497	whamm	0.25207	undirected
108272381	fam171b	108274495	nkx2-5	0.252064	undirected
108262867	khdrbs2	108263134	angpt2	0.252059	undirected
108255676	ARF1	108271373	fbxo22	0.252057	undirected
108257646	btbd6	108271395	sox2	0.252055	undirected
108273953	LOC108273953	108263360	tmem134	0.25205	undirected
100528326	ccnd2	108255312	ptrh1	0.252006	undirected
108264538	LOC108264538	108267091	LOC108267091	0.252004	undirected
108275016	LOC108275016	108263134	angpt2	0.251989	undirected
108255339	rmdn3	108266451	upf3a	0.251972	undirected
108257267	fuca1	108265141	LOC108265141	0.251908	undirected
108267852	LOC108267852	108265269	c5h1orf174	0.251885	undirected
108280089	rab21	108265141	LOC108265141	0.251853	undirected
108272689	LOC108272689	108257226	LOC108257226	0.251822	undirected
108273854	LOC108273854	108265192	LOC108265192	0.251777	undirected
108270833	tmem59l	108259154	ppef1	0.251774	undirected
108267852	LOC108267852	108259026	LOC108259026	0.251768	undirected
108277500	nde1	108259569	LOC108259569	0.251746	undirected
108268204	LOC108268204	108263134	angpt2	0.251697	undirected
108272381	fam171b	108274971	LOC108274971	0.251645	undirected
108280169	LOC108280169	108275739	adcy10	0.251626	undirected
108277967	traf4	108267193	dthd1	0.251603	undirected
108277516	LOC108277516	108255312	ptrh1	0.2516	undirected
108280169	LOC108280169	108269329	rab33a	0.251573	undirected
108272689	LOC108272689	108262867	khdrbs2	0.251552	undirected
108258852	LOC108258852	108264538	LOC108264538	0.251524	undirected
108263360	tmem134	108264389	pygo1	0.251513	undirected
108263360	tmem134	108255098	fhit	0.251507	undirected
108257964	serinc1	108258852	LOC108258852	0.251424	undirected
108260691	LOC108260691	108277500	nde1	0.251423	undirected
108268204	LOC108268204	108278196	LOC108278196	0.251373	undirected
108254710	RHOA	108281002	mmel1	0.251348	undirected
108257964	serinc1	108278196	LOC108278196	0.251304	undirected
108263807	LOC108263807	108264497	whamm	0.251296	undirected
108270212	klhl28	108266232	LOC108266232	0.251269	undirected
108260691	LOC108260691	108278196	LOC108278196	0.251238	undirected
108271373	fbxo22	108277967	traf4	0.251224	undirected
108279520	gpr85	108266442	LOC108266442	0.251212	undirected
108272855	LOC108272855	108278196	LOC108278196	0.251207	undirected
108278196	LOC108278196	108263134	angpt2	0.251202	undirected
108274422	lsm10	108267091	LOC108267091	0.251135	undirected
108272855	LOC108272855	108266451	upf3a	0.25101	undirected
108274422	lsm10	108279520	gpr85	0.250989	undirected
108280169	LOC108280169	108259026	LOC108259026	0.250983	undirected
108273854	LOC108273854	108273399	ado	0.250934	undirected
108268204	LOC108268204	108280169	LOC108280169	0.250923	undirected
100528738	g3pt	108273174	LOC108273174	0.250902	undirected
108279111	LOC108279111	108266771	LOC108266771	0.250835	undirected
108272381	fam171b	108273332	sh3bp5l	0.250819	undirected
108270833	tmem59l	108279299	LOC108279299	0.250807	undirected
108262867	khdrbs2	108271377	ushbp1	0.25078	undirected
108269691	LOC108269691	108265862	LOC108265862	0.250777	undirected
108254710	RHOA	108260691	LOC108260691	0.250775	undirected
108266771	LOC108266771	108265192	LOC108265192	0.250658	undirected
108260691	LOC108260691	108281002	mmel1	0.250611	undirected
108272381	fam171b	108271861	adcy3	0.250576	undirected
108278727	sdf2	108277500	nde1	0.250523	undirected
108267852	LOC108267852	108256562	LOC108256562	0.250475	undirected
108275016	LOC108275016	108258689	LOC108258689	0.250455	undirected
108264538	LOC108264538	108267193	dthd1	0.250453	undirected
100304579	rps29	108277469	etv1	0.250429	undirected
108278196	LOC108278196	108273399	ado	0.250413	undirected
108267852	LOC108267852	108263562	LOC108263562	0.250405	undirected
108257646	btbd6	108255339	rmdn3	0.25039	undirected
108257434	tpmt	108266232	LOC108266232	0.250373	undirected
108272381	fam171b	108272899	LOC108272899	0.250339	undirected
108267396	LOC108267396	108280141	fam19a5	0.250322	undirected
108271861	adcy3	108281002	mmel1	0.250287	undirected
108268204	LOC108268204	108267091	LOC108267091	0.250278	undirected
108258919	fdft1	108269691	LOC108269691	0.25027	undirected
108257964	serinc1	108275016	LOC108275016	0.250233	undirected
108271617	LOC108271617	108279520	gpr85	0.250232	undirected
108275016	LOC108275016	108255339	rmdn3	0.250213	undirected
108258852	LOC108258852	108274505	slc17a6	0.250206	undirected
108255666	fam172a	108280141	fam19a5	0.250201	undirected
108275016	LOC108275016	108280169	LOC108280169	0.2502	undirected
108277500	nde1	108257434	tpmt	0.250199	undirected
108270833	tmem59l	108271617	LOC108271617	0.250197	undirected
100528738	g3pt	108275016	LOC108275016	0.250186	undirected
108277500	nde1	108274971	LOC108274971	0.250171	undirected
108276347	sgk2	108273399	ado	0.250113	undirected
108267091	LOC108267091	108276347	sgk2	0.250037	undirected
108273174	LOC108273174	108277993	LOC108277993	0.249987	undirected
108271377	ushbp1	108268306	paqr9	0.249953	undirected
108277516	LOC108277516	108265387	LOC108265387	0.249941	undirected
108255676	ARF1	108255339	rmdn3	0.249916	undirected
108270484	galnt16	108256059	sv2c	0.24991	undirected
100304550	rpl37	108258689	LOC108258689	0.249906	undirected
108260691	LOC108260691	108260856	LOC108260856	0.2499	undirected
108255676	ARF1	108263893	il34	0.249872	undirected
108271373	fbxo22	108272943	LOC108272943	0.249872	undirected
108270871	LOC108270871	108279301	LOC108279301	0.249862	undirected
108274505	slc17a6	108272381	fam171b	0.249862	undirected
108277500	nde1	108264593	LOC108264593	0.249813	undirected
108271377	ushbp1	108264593	LOC108264593	0.249793	undirected
108277516	LOC108277516	108277469	etv1	0.249784	undirected
108278196	LOC108278196	108260956	cfap36	0.249739	undirected
108254721	card19	108269329	rab33a	0.249737	undirected
108260691	LOC108260691	108266451	upf3a	0.24966	undirected
108257964	serinc1	108265141	LOC108265141	0.249639	undirected
108275016	LOC108275016	108267193	dthd1	0.249634	undirected
108266451	upf3a	108265141	LOC108265141	0.249615	undirected
108280089	rab21	108279520	gpr85	0.249614	undirected
100304550	rpl37	108270219	LOC108270219	0.249533	undirected
108270871	LOC108270871	108266451	upf3a	0.24952	undirected
108275016	LOC108275016	108278196	LOC108278196	0.249496	undirected
108258852	LOC108258852	108278196	LOC108278196	0.249484	undirected
108275016	LOC108275016	108269394	LOC108269394	0.24948	undirected
108270833	tmem59l	108265269	c5h1orf174	0.249427	undirected
108267852	LOC108267852	108264538	LOC108264538	0.249408	undirected
108280169	LOC108280169	108255601	LOC108255601	0.249398	undirected
108260691	LOC108260691	108262867	khdrbs2	0.249352	undirected
108278727	sdf2	108276901	tm7sf2	0.249278	undirected
108278727	sdf2	108278628	LOC108278628	0.249264	undirected
100528738	g3pt	108267193	dthd1	0.249249	undirected
108279632	ldhb	108266612	lrrc58	0.249223	undirected
100304550	rpl37	108255312	ptrh1	0.249217	undirected
108265192	LOC108265192	108270212	klhl28	0.249217	undirected
108267396	LOC108267396	108271861	adcy3	0.249214	undirected
108270833	tmem59l	108256003	rgmb	0.249192	undirected
108273332	sh3bp5l	108271495	sox14	0.249187	undirected
100305053	rpl39	108265192	LOC108265192	0.249141	undirected
108276347	sgk2	108277469	etv1	0.249133	undirected
108272689	LOC108272689	100528832	lis1a	0.249114	undirected
108277500	nde1	108273414	LOC108273414	0.249096	undirected
108278727	sdf2	108259154	ppef1	0.249092	undirected
108260956	cfap36	108265192	LOC108265192	0.249052	undirected
108258852	LOC108258852	108263235	LOC108263235	0.249034	undirected
108254721	card19	108263360	tmem134	0.248973	undirected
108255676	ARF1	108260956	cfap36	0.248968	undirected
108260956	cfap36	108277516	LOC108277516	0.248895	undirected
108257646	btbd6	108273399	ado	0.248841	undirected
108258852	LOC108258852	108277967	traf4	0.248815	undirected
108271373	fbxo22	108271377	ushbp1	0.248809	undirected
100304552	rpl38	108270833	tmem59l	0.248805	undirected
108265052	ybx1	100528738	g3pt	0.248759	undirected
108279111	LOC108279111	108256562	LOC108256562	0.248736	undirected
108265052	ybx1	108255339	rmdn3	0.248688	undirected
108274422	lsm10	108265192	LOC108265192	0.248639	undirected
108270871	LOC108270871	108260956	cfap36	0.248616	undirected
108263360	tmem134	108266442	LOC108266442	0.24858	undirected
108257646	btbd6	108278196	LOC108278196	0.24856	undirected
108279111	LOC108279111	108271377	ushbp1	0.248545	undirected
108274422	lsm10	108265141	LOC108265141	0.248528	undirected
108255312	ptrh1	108256562	LOC108256562	0.248484	undirected
108268614	LOC108268614	108255312	ptrh1	0.248464	undirected
108267070	fam134b	108265141	LOC108265141	0.24846	undirected
108260691	LOC108260691	108271377	ushbp1	0.248457	undirected
108268614	LOC108268614	108262867	khdrbs2	0.248412	undirected
108279111	LOC108279111	108274971	LOC108274971	0.24841	undirected
108269490	tmem229b	108264497	whamm	0.248378	undirected
108260691	LOC108260691	108269490	tmem229b	0.248348	undirected
108267396	LOC108267396	108268306	paqr9	0.248348	undirected
108271377	ushbp1	108255098	fhit	0.24832	undirected
108260956	cfap36	108280169	LOC108280169	0.248317	undirected
108254710	RHOA	108263122	LOC108263122	0.248202	undirected
100304550	rpl37	108266451	upf3a	0.248192	undirected
108277469	etv1	108277099	LOC108277099	0.248189	undirected
108272381	fam171b	108254724	LOC108254724	0.248177	undirected
108274422	lsm10	108278727	sdf2	0.248174	undirected
108254710	RHOA	108278196	LOC108278196	0.24817	undirected
108273332	sh3bp5l	108271861	adcy3	0.248159	undirected
108267396	LOC108267396	108257322	LOC108257322	0.248158	undirected
108254724	LOC108254724	108281002	mmel1	0.248157	undirected
108278727	sdf2	108265387	LOC108265387	0.248113	undirected
108277993	LOC108277993	108266451	upf3a	0.248098	undirected
108254710	RHOA	108276901	tm7sf2	0.248095	undirected
108278628	LOC108278628	108259737	layn	0.248089	undirected
108274971	LOC108274971	108266232	LOC108266232	0.248088	undirected
108260691	LOC108260691	108255325	dnajb5	0.248075	undirected
108270833	tmem59l	108273174	LOC108273174	0.248071	undirected
108254710	RHOA	108270219	LOC108270219	0.248005	undirected
108270219	LOC108270219	108259569	LOC108259569	0.247933	undirected
108268614	LOC108268614	108256003	rgmb	0.247926	undirected
108258042	lamp5	108273332	sh3bp5l	0.247918	undirected
108275126	kif3a	108257646	btbd6	0.247907	undirected
108265141	LOC108265141	108273399	ado	0.247895	undirected
108278196	LOC108278196	108259026	LOC108259026	0.247879	undirected
108269329	rab33a	108271377	ushbp1	0.247831	undirected
108271495	sox14	108281002	mmel1	0.24783	undirected
108279111	LOC108279111	108266451	upf3a	0.247813	undirected
100528738	g3pt	108257964	serinc1	0.247793	undirected
108258852	LOC108258852	108257646	btbd6	0.247751	undirected
100528738	g3pt	108272943	LOC108272943	0.247693	undirected
100528738	g3pt	108262867	khdrbs2	0.247691	undirected
100305053	rpl39	108260856	LOC108260856	0.247665	undirected
108255566	fam214b	108270212	klhl28	0.247627	undirected
100304552	rpl38	108255676	ARF1	0.247568	undirected
108272855	LOC108272855	108255601	LOC108255601	0.247545	undirected
108272689	LOC108272689	108274505	slc17a6	0.247536	undirected
108274971	LOC108274971	108281002	mmel1	0.247535	undirected
108279111	LOC108279111	108279520	gpr85	0.247515	undirected
108267852	LOC108267852	108255676	ARF1	0.247513	undirected
108260691	LOC108260691	108274971	LOC108274971	0.247508	undirected
108280141	fam19a5	108273399	ado	0.247501	undirected
108268306	paqr9	108273399	ado	0.247501	undirected
108258042	lamp5	108273399	ado	0.247471	undirected
100528326	ccnd2	108277967	traf4	0.247469	undirected
108263134	angpt2	108259026	LOC108259026	0.247449	undirected
108256003	rgmb	108269691	LOC108269691	0.247411	undirected
108271373	fbxo22	108275126	kif3a	0.2474	undirected
108265387	LOC108265387	108270212	klhl28	0.247391	undirected
108260956	cfap36	108263360	tmem134	0.247389	undirected
108271377	ushbp1	108266232	LOC108266232	0.247364	undirected
108265192	LOC108265192	108274259	doc2a	0.24736	undirected
108275126	kif3a	108269490	tmem229b	0.24733	undirected
108274505	slc17a6	108264497	whamm	0.247319	undirected
108264538	LOC108264538	108269394	LOC108269394	0.247313	undirected
108279520	gpr85	108269394	LOC108269394	0.247297	undirected
108258852	LOC108258852	108266771	LOC108266771	0.247292	undirected
108262867	khdrbs2	108265141	LOC108265141	0.247287	undirected
108254710	RHOA	108277099	LOC108277099	0.247281	undirected
108278628	LOC108278628	108265141	LOC108265141	0.247272	undirected
108260691	LOC108260691	108255666	fam172a	0.247257	undirected
100304550	rpl37	108255666	fam172a	0.247212	undirected
108257226	LOC108257226	108272855	LOC108272855	0.247127	undirected
108268204	LOC108268204	108259737	layn	0.247106	undirected
108277516	LOC108277516	108275203	LOC108275203	0.24709	undirected
108262017	LOC108262017	108277500	nde1	0.247056	undirected
108265192	LOC108265192	108279301	LOC108279301	0.24705	undirected
108257226	LOC108257226	108269329	rab33a	0.247031	undirected
108279520	gpr85	108265387	LOC108265387	0.246984	undirected
108273854	LOC108273854	108267091	LOC108267091	0.246967	undirected
108255312	ptrh1	108279301	LOC108279301	0.246965	undirected
108272381	fam171b	108271495	sox14	0.246942	undirected
108267070	fam134b	108270484	galnt16	0.246937	undirected
108270871	LOC108270871	108255666	fam172a	0.246937	undirected
108272855	LOC108272855	108280169	LOC108280169	0.246928	undirected
108267091	LOC108267091	108270484	galnt16	0.246866	undirected
100304579	rps29	108267091	LOC108267091	0.246837	undirected
108268204	LOC108268204	108270484	galnt16	0.24683	undirected
108260691	LOC108260691	108278628	LOC108278628	0.246811	undirected
108257646	btbd6	108273174	LOC108273174	0.246808	undirected
108276347	sgk2	108267756	dcaf8	0.246788	undirected
108272273	kbtbd12	108269691	LOC108269691	0.246754	undirected
108272855	LOC108272855	108269394	LOC108269394	0.246746	undirected
108264538	LOC108264538	108275203	LOC108275203	0.246706	undirected
108265141	LOC108265141	108264389	pygo1	0.246705	undirected
108268614	LOC108268614	108268204	LOC108268204	0.246703	undirected
108265052	ybx1	108279301	LOC108279301	0.246682	undirected
108270833	tmem59l	108263562	LOC108263562	0.246648	undirected
100304638	LOC100304638	108279520	gpr85	0.246638	undirected
100528738	g3pt	108256003	rgmb	0.246623	undirected
100528832	lis1a	108263134	angpt2	0.246615	undirected
108272381	fam171b	108256059	sv2c	0.246593	undirected
108271617	LOC108271617	108266232	LOC108266232	0.246581	undirected
108267852	LOC108267852	108277993	LOC108277993	0.246577	undirected
108272689	LOC108272689	108263360	tmem134	0.246544	undirected
108279111	LOC108279111	108280089	rab21	0.246502	undirected
108264497	whamm	108263134	angpt2	0.246466	undirected
108267756	dcaf8	108279301	LOC108279301	0.246387	undirected
108272689	LOC108272689	108269490	tmem229b	0.246355	undirected
108264538	LOC108264538	100528832	lis1a	0.246308	undirected
108278727	sdf2	108277099	LOC108277099	0.246291	undirected
108255676	ARF1	108270999	LOC108270999	0.246251	undirected
108257646	btbd6	108267193	dthd1	0.246247	undirected
108269691	LOC108269691	108263235	LOC108263235	0.246246	undirected
108270833	tmem59l	108277997	LOC108277997	0.246246	undirected
108262867	khdrbs2	108268306	paqr9	0.246221	undirected
108258852	LOC108258852	108275126	kif3a	0.246164	undirected
108266771	LOC108266771	108268306	paqr9	0.246134	undirected
108270484	galnt16	108266451	upf3a	0.246124	undirected
108268204	LOC108268204	108267756	dcaf8	0.246102	undirected
108265141	LOC108265141	108279299	LOC108279299	0.246097	undirected
108258042	lamp5	108271377	ushbp1	0.246078	undirected
108256003	rgmb	108269329	rab33a	0.246062	undirected
108279111	LOC108279111	108259154	ppef1	0.246053	undirected
108270833	tmem59l	108272273	kbtbd12	0.246032	undirected
108254721	card19	108272899	LOC108272899	0.246019	undirected
108268204	LOC108268204	108273174	LOC108273174	0.246001	undirected
108272855	LOC108272855	108277993	LOC108277993	0.245983	undirected
108272689	LOC108272689	108268204	LOC108268204	0.245973	undirected
100528738	g3pt	108260691	LOC108260691	0.245946	undirected
100304550	rpl37	108277967	traf4	0.245924	undirected
108260691	LOC108260691	108269394	LOC108269394	0.245916	undirected
108254710	RHOA	108256092	fam117a	0.245816	undirected
108256003	rgmb	108280169	LOC108280169	0.245813	undirected
108257322	LOC108257322	108281002	mmel1	0.24579	undirected
108257964	serinc1	108278628	LOC108278628	0.245769	undirected
108272381	fam171b	108263562	LOC108263562	0.245765	undirected
108262867	khdrbs2	108274495	nkx2-5	0.245761	undirected
108275126	kif3a	108278196	LOC108278196	0.24576	undirected
108267070	fam134b	108277469	etv1	0.245758	undirected
108280169	LOC108280169	108271377	ushbp1	0.245753	undirected
108266779	traf3ip1	108271377	ushbp1	0.245732	undirected
108270871	LOC108270871	108264593	LOC108264593	0.245677	undirected
108255676	ARF1	108255566	fam214b	0.245633	undirected
108254721	card19	108277993	LOC108277993	0.245612	undirected
100304578	rps28	108260691	LOC108260691	0.245586	undirected
108255339	rmdn3	108272899	LOC108272899	0.245582	undirected
108256003	rgmb	108257646	btbd6	0.245578	undirected
108272381	fam171b	108255666	fam172a	0.245522	undirected
108267091	LOC108267091	108276901	tm7sf2	0.24549	undirected
108272381	fam171b	108277500	nde1	0.245483	undirected
108257434	tpmt	108279520	gpr85	0.245461	undirected
108268204	LOC108268204	108272855	LOC108272855	0.245444	undirected
108273332	sh3bp5l	108274495	nkx2-5	0.24542	undirected
100528738	g3pt	108266771	LOC108266771	0.245418	undirected
108264538	LOC108264538	108256003	rgmb	0.245417	undirected
100528832	lis1a	108279301	LOC108279301	0.245414	undirected
108272899	LOC108272899	108264497	whamm	0.24537	undirected
100528738	g3pt	108259569	LOC108259569	0.245321	undirected
108267091	LOC108267091	108260470	LOC108260470	0.245308	undirected
108272855	LOC108272855	108270871	LOC108270871	0.245258	undirected
108275126	kif3a	108264593	LOC108264593	0.245218	undirected
108278196	LOC108278196	108262867	khdrbs2	0.245215	undirected
108258852	LOC108258852	108270871	LOC108270871	0.245141	undirected
108265192	LOC108265192	108266612	lrrc58	0.245111	undirected
108278196	LOC108278196	108263235	LOC108263235	0.245097	undirected
108274505	slc17a6	108263562	LOC108263562	0.245096	undirected
108275126	kif3a	108272855	LOC108272855	0.245073	undirected
108275016	LOC108275016	108272943	LOC108272943	0.245003	undirected
108268204	LOC108268204	108260956	cfap36	0.245003	undirected
108277993	LOC108277993	108269394	LOC108269394	0.244955	undirected
108275016	LOC108275016	100528832	lis1a	0.244886	undirected
108264494	homer2	108260856	LOC108260856	0.244874	undirected
108274505	slc17a6	108266232	LOC108266232	0.244868	undirected
108256003	rgmb	108272943	LOC108272943	0.244841	undirected
100528738	g3pt	108265269	c5h1orf174	0.244836	undirected
108272273	kbtbd12	108278727	sdf2	0.244826	undirected
108277967	traf4	108259026	LOC108259026	0.244826	undirected
108257964	serinc1	108262867	khdrbs2	0.244824	undirected
108270999	LOC108270999	108269691	LOC108269691	0.244821	undirected
108277516	LOC108277516	108265192	LOC108265192	0.24478	undirected
108272381	fam171b	108273399	ado	0.244777	undirected
100528738	g3pt	108270484	galnt16	0.244777	undirected
108271395	sox2	108270871	LOC108270871	0.244775	undirected
108257267	fuca1	108260691	LOC108260691	0.244768	undirected
108270833	tmem59l	108270871	LOC108270871	0.244765	undirected
108277967	traf4	108272943	LOC108272943	0.244763	undirected
108277500	nde1	108273693	LOC108273693	0.244727	undirected
108265052	ybx1	108263134	angpt2	0.244721	undirected
108280169	LOC108280169	108255098	fhit	0.244691	undirected
108269329	rab33a	108267193	dthd1	0.244674	undirected
108270484	galnt16	108274259	doc2a	0.244665	undirected
108275016	LOC108275016	108263807	LOC108263807	0.244579	undirected
108277500	nde1	108281002	mmel1	0.244513	undirected
108270484	galnt16	108270999	LOC108270999	0.244508	undirected
108254710	RHOA	108269394	LOC108269394	0.244505	undirected
108278196	LOC108278196	108269490	tmem229b	0.244495	undirected
108264538	LOC108264538	108270219	LOC108270219	0.244459	undirected
108273953	LOC108273953	108255676	ARF1	0.244439	undirected
108264538	LOC108264538	108263134	angpt2	0.244345	undirected
108278196	LOC108278196	108266779	traf3ip1	0.244341	undirected
108254710	RHOA	108270999	LOC108270999	0.244333	undirected
108262867	khdrbs2	108255098	fhit	0.244261	undirected
108274971	LOC108274971	108260856	LOC108260856	0.244244	undirected
108273854	LOC108273854	108266232	LOC108266232	0.244218	undirected
108262867	khdrbs2	108255601	LOC108255601	0.244206	undirected
108271377	ushbp1	108280141	fam19a5	0.244188	undirected
108268204	LOC108268204	108255325	dnajb5	0.244174	undirected
108266451	upf3a	108273399	ado	0.244144	undirected
108257646	btbd6	108272899	LOC108272899	0.244119	undirected
108257226	LOC108257226	108259026	LOC108259026	0.244086	undirected
108279632	ldhb	108270484	galnt16	0.244057	undirected
108276347	sgk2	108277500	nde1	0.244039	undirected
108254710	RHOA	108274505	slc17a6	0.244031	undirected
108258689	LOC108258689	108263134	angpt2	0.244007	undirected
108270484	galnt16	108273399	ado	0.243939	undirected
108254710	RHOA	108272899	LOC108272899	0.243927	undirected
100304552	rpl38	108266232	LOC108266232	0.243915	undirected
108258689	LOC108258689	100528326	ccnd2	0.243913	undirected
108264538	LOC108264538	108270999	LOC108270999	0.243897	undirected
108272899	LOC108272899	108266232	LOC108266232	0.24383	undirected
108257964	serinc1	108267396	LOC108267396	0.243725	undirected
108267756	dcaf8	108273399	ado	0.243719	undirected
108272381	fam171b	108281002	mmel1	0.243698	undirected
108256003	rgmb	108263134	angpt2	0.243682	undirected
108271377	ushbp1	108274495	nkx2-5	0.243676	undirected
108255325	dnajb5	108273399	ado	0.243671	undirected
108255666	fam172a	108260856	LOC108260856	0.243637	undirected
108266612	lrrc58	108280141	fam19a5	0.243634	undirected
108277997	LOC108277997	108281002	mmel1	0.243569	undirected
108264538	LOC108264538	108258689	LOC108258689	0.243561	undirected
100528832	lis1a	108271373	fbxo22	0.24355	undirected
108255676	ARF1	108274422	lsm10	0.243549	undirected
108263807	LOC108263807	108271395	sox2	0.243548	undirected
108275126	kif3a	108266779	traf3ip1	0.243493	undirected
108268614	LOC108268614	108255676	ARF1	0.243483	undirected
100528832	lis1a	100528326	ccnd2	0.24345	undirected
108273953	LOC108273953	108277516	LOC108277516	0.243446	undirected
108272899	LOC108272899	108273399	ado	0.243438	undirected
108264538	LOC108264538	108280089	rab21	0.243428	undirected
108257226	LOC108257226	108256562	LOC108256562	0.243424	undirected
108275126	kif3a	108273399	ado	0.243417	undirected
108279632	ldhb	108277516	LOC108277516	0.243411	undirected
108278727	sdf2	108255666	fam172a	0.243377	undirected
108277500	nde1	108274495	nkx2-5	0.243356	undirected
108271617	LOC108271617	108271377	ushbp1	0.243347	undirected
100304607	LOC100304607	108265387	LOC108265387	0.243338	undirected
108256092	fam117a	108281002	mmel1	0.243334	undirected
108268204	LOC108268204	108255339	rmdn3	0.243318	undirected
108266771	LOC108266771	108262867	khdrbs2	0.243299	undirected
108255666	fam172a	108266612	lrrc58	0.243273	undirected
108257964	serinc1	108257646	btbd6	0.243271	undirected
108275126	kif3a	108269329	rab33a	0.243262	undirected
108275016	LOC108275016	108277967	traf4	0.243261	undirected
108257964	serinc1	108272855	LOC108272855	0.243214	undirected
108254710	RHOA	108259737	layn	0.24318	undirected
108270484	galnt16	108276901	tm7sf2	0.243166	undirected
108254710	RHOA	108277967	traf4	0.243064	undirected
108264538	LOC108264538	108272503	LOC108272503	0.243046	undirected
108267852	LOC108267852	108275126	kif3a	0.243011	undirected
108267852	LOC108267852	108257964	serinc1	0.242979	undirected
100304550	rpl37	108265052	ybx1	0.242956	undirected
108265141	LOC108265141	108274259	doc2a	0.242939	undirected
108271395	sox2	108277993	LOC108277993	0.24291	undirected
108268204	LOC108268204	108269394	LOC108269394	0.242908	undirected
108264538	LOC108264538	108265387	LOC108265387	0.242852	undirected
108258852	LOC108258852	108269490	tmem229b	0.242846	undirected
108254721	card19	108263134	angpt2	0.242845	undirected
108271395	sox2	108262867	khdrbs2	0.242828	undirected
108267396	LOC108267396	108258042	lamp5	0.242822	undirected
108271377	ushbp1	108254724	LOC108254724	0.242801	undirected
108274505	slc17a6	108254721	card19	0.242766	undirected
108271395	sox2	108269490	tmem229b	0.242759	undirected
108265052	ybx1	108279111	LOC108279111	0.24274	undirected
108264538	LOC108264538	108275739	adcy10	0.242719	undirected
108255666	fam172a	108268306	paqr9	0.242706	undirected
100528326	ccnd2	108267756	dcaf8	0.242693	undirected
108264538	LOC108264538	108272943	LOC108272943	0.242684	undirected
108279111	LOC108279111	108256003	rgmb	0.242676	undirected
108257646	btbd6	108265141	LOC108265141	0.24267	undirected
108274189	ebf3	108281002	mmel1	0.242661	undirected
108272855	LOC108272855	108263235	LOC108263235	0.242645	undirected
108270871	LOC108270871	108272899	LOC108272899	0.242598	undirected
108277967	traf4	108262867	khdrbs2	0.242585	undirected
108258689	LOC108258689	108279301	LOC108279301	0.24257	undirected
108267193	dthd1	108265141	LOC108265141	0.242532	undirected
108260691	LOC108260691	108270484	galnt16	0.242504	undirected
108279111	LOC108279111	108265387	LOC108265387	0.242478	undirected
108272899	LOC108272899	108255601	LOC108255601	0.242434	undirected
108277993	LOC108277993	108263562	LOC108263562	0.24243	undirected
108280169	LOC108280169	108267193	dthd1	0.242367	undirected
108270871	LOC108270871	108272503	LOC108272503	0.242357	undirected
108270833	tmem59l	108256092	fam117a	0.242339	undirected
108265192	LOC108265192	108260470	LOC108260470	0.242338	undirected
108271395	sox2	108263360	tmem134	0.242321	undirected
108257964	serinc1	108270484	galnt16	0.242307	undirected
108274505	slc17a6	108257646	btbd6	0.242292	undirected
108272855	LOC108272855	108272899	LOC108272899	0.242275	undirected
100528738	g3pt	108273399	ado	0.242261	undirected
108262017	LOC108262017	108270219	LOC108270219	0.242246	undirected
108258689	LOC108258689	108278196	LOC108278196	0.242245	undirected
108256003	rgmb	108277993	LOC108277993	0.242203	undirected
108262867	khdrbs2	108254724	LOC108254724	0.242193	undirected
108269691	LOC108269691	108263893	il34	0.242171	undirected
108267091	LOC108267091	108255325	dnajb5	0.242159	undirected
108255676	ARF1	108280169	LOC108280169	0.242145	undirected
108257964	serinc1	108260956	cfap36	0.242135	undirected
108273332	sh3bp5l	108254724	LOC108254724	0.242125	undirected
108256059	sv2c	108265192	LOC108265192	0.242102	undirected
108264538	LOC108264538	108279111	LOC108279111	0.242093	undirected
108273332	sh3bp5l	108268306	paqr9	0.242088	undirected
108272381	fam171b	108280141	fam19a5	0.242087	undirected
108272273	kbtbd12	108265192	LOC108265192	0.242072	undirected
100304638	LOC100304638	108271377	ushbp1	0.242022	undirected
108271377	ushbp1	108255325	dnajb5	0.242019	undirected
108278727	sdf2	108277516	LOC108277516	0.242004	undirected
108275016	LOC108275016	108271373	fbxo22	0.241995	undirected
108267396	LOC108267396	108260856	LOC108260856	0.241931	undirected
108278196	LOC108278196	108278628	LOC108278628	0.24192	undirected
100528738	g3pt	108270871	LOC108270871	0.24192	undirected
108255666	fam172a	108263134	angpt2	0.241853	undirected
108274971	LOC108274971	108265387	LOC108265387	0.241851	undirected
100528326	ccnd2	108277469	etv1	0.241842	undirected
100528738	g3pt	108266451	upf3a	0.241835	undirected
108278196	LOC108278196	108269329	rab33a	0.241824	undirected
108266771	LOC108266771	108273332	sh3bp5l	0.241823	undirected
108257964	serinc1	108275126	kif3a	0.241819	undirected
108254710	RHOA	108255312	ptrh1	0.241815	undirected
108270484	galnt16	108254724	LOC108254724	0.241771	undirected
108277993	LOC108277993	108267193	dthd1	0.241724	undirected
108256059	sv2c	108273399	ado	0.241698	undirected
108277516	LOC108277516	108255098	fhit	0.241693	undirected
108280748	LOC108280748	108265141	LOC108265141	0.241662	undirected
108261710	LOC108261710	108260691	LOC108260691	0.241653	undirected
108267091	LOC108267091	108266451	upf3a	0.241613	undirected
108273953	LOC108273953	108262867	khdrbs2	0.241596	undirected
108277967	traf4	108273399	ado	0.241593	undirected
108260856	LOC108260856	108281002	mmel1	0.241573	undirected
108257267	fuca1	108281002	mmel1	0.241546	undirected
108272943	LOC108272943	108272899	LOC108272899	0.241532	undirected
108263360	tmem134	108263122	LOC108263122	0.241529	undirected
108269329	rab33a	108263562	LOC108263562	0.241512	undirected
108262867	khdrbs2	108272943	LOC108272943	0.241506	undirected
108266232	LOC108266232	108255325	dnajb5	0.241491	undirected
108256003	rgmb	108269490	tmem229b	0.241487	undirected
108257964	serinc1	108266232	LOC108266232	0.241466	undirected
108277967	traf4	108272899	LOC108272899	0.241423	undirected
108274505	slc17a6	108277993	LOC108277993	0.241401	undirected
108263122	LOC108263122	108269691	LOC108269691	0.2414	undirected
100528738	g3pt	108265141	LOC108265141	0.241374	undirected
108271861	adcy3	108273399	ado	0.241372	undirected
108262867	khdrbs2	108273414	LOC108273414	0.241369	undirected
108270833	tmem59l	108263122	LOC108263122	0.241365	undirected
108267091	LOC108267091	108259737	layn	0.241347	undirected
100304578	rps28	108255566	fam214b	0.241346	undirected
108268204	LOC108268204	108270212	klhl28	0.24134	undirected
108271373	fbxo22	108279111	LOC108279111	0.241334	undirected
108267091	LOC108267091	108265269	c5h1orf174	0.241297	undirected
108279111	LOC108279111	108277997	LOC108277997	0.241296	undirected
100528738	g3pt	108279111	LOC108279111	0.241187	undirected
108279111	LOC108279111	108267193	dthd1	0.241171	undirected
108258852	LOC108258852	108279111	LOC108279111	0.241119	undirected
100528326	ccnd2	108263134	angpt2	0.241109	undirected
108272381	fam171b	108267193	dthd1	0.241106	undirected
100304607	LOC100304607	108279520	gpr85	0.241083	undirected
100528832	lis1a	108278196	LOC108278196	0.241083	undirected
108254710	RHOA	108274189	ebf3	0.241066	undirected
108279111	LOC108279111	108278628	LOC108278628	0.24106	undirected
108277469	etv1	108259026	LOC108259026	0.241024	undirected
108265192	LOC108265192	108254724	LOC108254724	0.241	undirected
100304550	rpl37	108270871	LOC108270871	0.240959	undirected
108272855	LOC108272855	108273693	LOC108273693	0.240879	undirected
108267091	LOC108267091	108266232	LOC108266232	0.240866	undirected
108279111	LOC108279111	108270484	galnt16	0.240742	undirected
108254710	RHOA	108263893	il34	0.240713	undirected
108280141	fam19a5	108281002	mmel1	0.24068	undirected
108267396	LOC108267396	108271377	ushbp1	0.240659	undirected
108257964	serinc1	108263134	angpt2	0.240657	undirected
108268306	paqr9	108281002	mmel1	0.240645	undirected
100304550	rpl37	108267091	LOC108267091	0.240638	undirected
108270219	LOC108270219	108259154	ppef1	0.240629	undirected
108263807	LOC108263807	100528326	ccnd2	0.240602	undirected
108279111	LOC108279111	108264497	whamm	0.2406	undirected
108255666	fam172a	108273399	ado	0.240596	undirected
108269394	LOC108269394	108265141	LOC108265141	0.240594	undirected
108278727	sdf2	108280089	rab21	0.240567	undirected
108262867	khdrbs2	108259026	LOC108259026	0.24056	undirected
108277967	traf4	108263562	LOC108263562	0.240539	undirected
108257322	LOC108257322	108273399	ado	0.240525	undirected
108274505	slc17a6	108273332	sh3bp5l	0.240505	undirected
108258852	LOC108258852	108266612	lrrc58	0.240464	undirected
108257964	serinc1	108276347	sgk2	0.240449	undirected
108264538	LOC108264538	108272855	LOC108272855	0.240433	undirected
108260691	LOC108260691	108277967	traf4	0.24042	undirected
108255666	fam172a	108277993	LOC108277993	0.240353	undirected
108273332	sh3bp5l	108272899	LOC108272899	0.240271	undirected
108254724	LOC108254724	108273399	ado	0.240266	undirected
108279111	LOC108279111	108275739	adcy10	0.240252	undirected
100528738	g3pt	108277967	traf4	0.240236	undirected
108269490	tmem229b	108267193	dthd1	0.240232	undirected
100528326	ccnd2	108278196	LOC108278196	0.240178	undirected
108267852	LOC108267852	108255666	fam172a	0.24017	undirected
108267091	LOC108267091	108277967	traf4	0.240169	undirected
108265387	LOC108265387	108256059	sv2c	0.240148	undirected
108273332	sh3bp5l	108280141	fam19a5	0.240143	undirected
108279632	ldhb	108277469	etv1	0.240049	undirected
108255312	ptrh1	108255098	fhit	0.240036	undirected
100305053	rpl39	108270484	galnt16	0.240009	undirected
108264494	homer2	108267091	LOC108267091	0.240008	undirected
108275016	LOC108275016	108278628	LOC108278628	0.239977	undirected
108267070	fam134b	108260691	LOC108260691	0.239964	undirected
108274971	LOC108274971	108280141	fam19a5	0.239955	undirected
108270871	LOC108270871	108262867	khdrbs2	0.23994	undirected
108271617	LOC108271617	108262867	khdrbs2	0.239921	undirected
108255566	fam214b	108280141	fam19a5	0.239879	undirected
108267193	dthd1	108263134	angpt2	0.239874	undirected
108255312	ptrh1	108259154	ppef1	0.239868	undirected
108271377	ushbp1	108273399	ado	0.239866	undirected
108277967	traf4	108269394	LOC108269394	0.239854	undirected
108277993	LOC108277993	108272899	LOC108272899	0.23984	undirected
100304550	rpl37	108260856	LOC108260856	0.239838	undirected
108270219	LOC108270219	108259026	LOC108259026	0.239836	undirected
108279632	ldhb	108278727	sdf2	0.239816	undirected
100304607	LOC100304607	108259737	layn	0.239807	undirected
108265052	ybx1	100528326	ccnd2	0.239804	undirected
108258689	LOC108258689	108255601	LOC108255601	0.239763	undirected
108278727	sdf2	108266612	lrrc58	0.239748	undirected
108270484	galnt16	108265141	LOC108265141	0.239715	undirected
108277500	nde1	108255601	LOC108255601	0.239681	undirected
108265387	LOC108265387	108263893	il34	0.239672	undirected
108257267	fuca1	108262867	khdrbs2	0.239668	undirected
108257646	btbd6	108265192	LOC108265192	0.239623	undirected
108270833	tmem59l	108259026	LOC108259026	0.23962	undirected
108255676	ARF1	108269329	rab33a	0.239585	undirected
108270871	LOC108270871	108259569	LOC108259569	0.239529	undirected
108275016	LOC108275016	108279520	gpr85	0.23952	undirected
100304578	rps28	108270484	galnt16	0.239477	undirected
108270833	tmem59l	108264389	pygo1	0.239476	undirected
108256003	rgmb	108263807	LOC108263807	0.239443	undirected
108267756	dcaf8	108271377	ushbp1	0.239409	undirected
100305053	rpl39	108260691	LOC108260691	0.239399	undirected
108255312	ptrh1	108266612	lrrc58	0.239391	undirected
108263360	tmem134	108259154	ppef1	0.239375	undirected
108278196	LOC108278196	108255098	fhit	0.239354	undirected
108273414	LOC108273414	108273399	ado	0.239336	undirected
108255676	LOC108255676	108259154	ppef1	0.239298	undirected
108257646	btbd6	108266451	upf3a	0.239275	undirected
100528738	g3pt	108277993	LOC108277993	0.239262	undirected
108266451	upf3a	108267193	dthd1	0.239262	undirected
108256003	rgmb	108279301	LOC108279301	0.239252	undirected
108281002	mmel1	108274495	nkx2-5	0.239223	undirected
108277967	traf4	108279301	LOC108279301	0.23921	undirected
108268614	LOC108268614	108265052	ybx1	0.239172	undirected
100528738	g3pt	100528832	lis1a	0.239109	undirected
[truncated: 1 more rows]

## Sheet: green_module
fromNode_gene ID	fromNode_gene name	toNode_gene ID	toNode_gene name	weight	direction
108261691	LOC108261691	108261612	LOC108261612	0.516548	undirected
108261691	LOC108261691	108262646	LOC108262646	0.456725	undirected
108261316	LOC108261316	108261612	LOC108261612	0.450577	undirected
108262646	LOC108262646	108261612	LOC108261612	0.413293	undirected
108261691	LOC108261691	108261316	LOC108261316	0.404069	undirected
108269228	LOC108269228	100528722	sod1	0.384175	undirected
100528722	sod1	108266474	dars	0.384113	undirected
108269228	LOC108269228	108264505	LOC108264505	0.378143	undirected
100528722	sod1	108258182	echdc2	0.3754	undirected
100528928	prdx3	108279173	alyref	0.375328	undirected
108279393	OAZ2	108257193	ubfd1	0.371146	undirected
108279173	alyref	108264505	LOC108264505	0.370784	undirected
108279393	OAZ2	108255093	LOC108255093	0.369624	undirected
100304530	rpl13a	108266474	dars	0.369091	undirected
100528928	prdx3	108276251	LOC108276251	0.368471	undirected
108262646	LOC108262646	108261316	LOC108261316	0.367747	undirected
100528722	sod1	108263166	fam45a	0.367471	undirected
108270335	pgrmc2	108258182	echdc2	0.367201	undirected
100528928	prdx3	108274016	CK1	0.366501	undirected
108279393	OAZ2	108279173	alyref	0.365958	undirected
108264505	LOC108264505	108279290	LOC108279290	0.365888	undirected
108269228	LOC108269228	100528928	prdx3	0.365857	undirected
100528694	hadh	108258182	echdc2	0.365497	undirected
108269228	LOC108269228	108279322	ftsj1	0.36479	undirected
100528722	sod1	108279290	LOC108279290	0.364464	undirected
108279393	OAZ2	108274016	CK1	0.362389	undirected
100528722	sod1	108279173	alyref	0.362327	undirected
108264505	LOC108264505	108258182	echdc2	0.361996	undirected
108264029	ube2v2	108257193	ubfd1	0.361493	undirected
108266474	dars	108264505	LOC108264505	0.361275	undirected
100304530	rpl13a	108269228	LOC108269228	0.361262	undirected
100528928	prdx3	108258182	echdc2	0.361183	undirected
100528722	sod1	108267405	plekha8	0.360481	undirected
100528928	prdx3	108264505	LOC108264505	0.359064	undirected
108279173	alyref	108279322	ftsj1	0.357929	undirected
108279173	alyref	108268896	ubxn1	0.357471	undirected
108269228	LOC108269228	108279134	fundc2	0.357376	undirected
108264029	ube2v2	108255093	LOC108255093	0.35717	undirected
108255093	LOC108255093	108280132	samm50	0.357042	undirected
108279322	ftsj1	108267405	plekha8	0.356594	undirected
100528722	sod1	108273850	LOC108273850	0.356479	undirected
108258182	echdc2	108279322	ftsj1	0.356436	undirected
108279393	OAZ2	108258182	echdc2	0.356295	undirected
100528928	prdx3	108270335	pgrmc2	0.356281	undirected
100304530	rpl13a	108254886	tmem110	0.35597	undirected
108264505	LOC108264505	108276251	LOC108276251	0.355723	undirected
108279393	OAZ2	108276251	LOC108276251	0.355592	undirected
100304530	rpl13a	108258182	echdc2	0.355263	undirected
108268896	ubxn1	108267405	plekha8	0.355213	undirected
108279173	alyref	108270335	pgrmc2	0.355183	undirected
100528928	prdx3	100528694	hadh	0.354662	undirected
108269228	LOC108269228	100528694	hadh	0.354542	undirected
100528928	prdx3	108257193	ubfd1	0.354513	undirected
108270335	pgrmc2	108274016	CK1	0.354272	undirected
108269228	LOC108269228	108268896	ubxn1	0.35402	undirected
100528722	sod1	108267068	LOC108267068	0.353334	undirected
108276251	LOC108276251	108279322	ftsj1	0.352682	undirected
100528722	sod1	108276251	LOC108276251	0.352508	undirected
100528722	sod1	108254886	tmem110	0.351902	undirected
108269228	LOC108269228	108270335	pgrmc2	0.351856	undirected
108254737	LOC108254737	108265751	gck	0.351752	undirected
108279322	ftsj1	108263166	fam45a	0.351676	undirected
100528928	prdx3	108267068	LOC108267068	0.351489	undirected
108254737	LOC108254737	108265585	LOC108265585	0.351465	undirected
108279393	OAZ2	100528928	prdx3	0.351414	undirected
100528331	ube2n	108279173	alyref	0.351146	undirected
108266474	dars	108279134	fundc2	0.350932	undirected
100528928	prdx3	108267405	plekha8	0.350749	undirected
100528694	hadh	108266474	dars	0.349966	undirected
100528928	prdx3	108279290	LOC108279290	0.349709	undirected
100304530	rpl13a	108273850	LOC108273850	0.349594	undirected
108279322	ftsj1	108267068	LOC108267068	0.349404	undirected
108266474	dars	108279322	ftsj1	0.349398	undirected
100528722	sod1	108264505	LOC108264505	0.349299	undirected
108264505	LOC108264505	108267405	plekha8	0.348748	undirected
100528928	prdx3	108263166	fam45a	0.34871	undirected
100528928	prdx3	108255093	LOC108255093	0.348537	undirected
108280132	samm50	100528080	brms1l	0.347841	undirected
108276251	LOC108276251	108268896	ubxn1	0.347649	undirected
108270335	pgrmc2	108263166	fam45a	0.347211	undirected
100528928	prdx3	108279322	ftsj1	0.347202	undirected
100528928	prdx3	100528722	sod1	0.347178	undirected
108265585	LOC108265585	108262159	LOC108262159	0.347078	undirected
108264505	LOC108264505	108274016	CK1	0.346651	undirected
100528694	hadh	108279173	alyref	0.346359	undirected
108280132	samm50	108257193	ubfd1	0.346347	undirected
108270335	pgrmc2	108276251	LOC108276251	0.346324	undirected
108264029	ube2v2	108274016	CK1	0.346139	undirected
100304832	mccc2	108273850	LOC108273850	0.346102	undirected
108274016	CK1	108279322	ftsj1	0.345981	undirected
108264505	LOC108264505	108267068	LOC108267068	0.345872	undirected
108279393	OAZ2	108269228	LOC108269228	0.345416	undirected
100528722	sod1	108274016	CK1	0.345218	undirected
108279134	fundc2	108267405	plekha8	0.345215	undirected
100528928	prdx3	108268896	ubxn1	0.345142	undirected
108255093	LOC108255093	108259338	arl14ep	0.344838	undirected
100528928	prdx3	108270296	kiaa1143	0.34476	undirected
108270335	pgrmc2	108257193	ubfd1	0.344752	undirected
108279393	OAZ2	108270335	pgrmc2	0.344365	undirected
108264505	LOC108264505	108279322	ftsj1	0.343769	undirected
100304530	rpl13a	108263166	fam45a	0.343769	undirected
100528722	sod1	108279322	ftsj1	0.343534	undirected
108269228	LOC108269228	100528331	ube2n	0.343513	undirected
108279290	LOC108279290	108279322	ftsj1	0.343447	undirected
108279173	alyref	108264029	ube2v2	0.343411	undirected
108268896	ubxn1	108267068	LOC108267068	0.343266	undirected
100528331	ube2n	108258182	echdc2	0.343133	undirected
100304530	rpl13a	100528722	sod1	0.34283	undirected
100528928	prdx3	100528331	ube2n	0.342157	undirected
100528694	hadh	100528722	sod1	0.341901	undirected
100528928	prdx3	100528353	fam136a	0.341381	undirected
100528694	hadh	108279290	LOC108279290	0.34126	undirected
108257193	ubfd1	108259338	arl14ep	0.340944	undirected
100304530	rpl13a	108267405	plekha8	0.340831	undirected
108279393	OAZ2	100528353	fam136a	0.340755	undirected
100528331	ube2n	108263166	fam45a	0.340683	undirected
108279393	OAZ2	108270296	kiaa1143	0.340681	undirected
100528080	brms1l	108259338	arl14ep	0.34016	undirected
108264505	LOC108264505	108263166	fam45a	0.340154	undirected
108279134	fundc2	108263166	fam45a	0.339728	undirected
100528694	hadh	108263166	fam45a	0.33967	undirected
100304530	rpl13a	108279290	LOC108279290	0.339638	undirected
100528694	hadh	108274016	CK1	0.339559	undirected
108270335	pgrmc2	108255093	LOC108255093	0.339549	undirected
108264029	ube2v2	100528080	brms1l	0.339442	undirected
108264505	LOC108264505	108268896	ubxn1	0.339116	undirected
100528331	ube2n	108274016	CK1	0.339115	undirected
100528928	prdx3	108265314	tsr2	0.338634	undirected
100304530	rpl13a	108279173	alyref	0.338453	undirected
108279393	OAZ2	100528080	brms1l	0.338286	undirected
108279134	fundc2	108267068	LOC108267068	0.338224	undirected
108266474	dars	108270335	pgrmc2	0.337978	undirected
108279393	OAZ2	108264505	LOC108264505	0.337972	undirected
100528694	hadh	108276251	LOC108276251	0.337806	undirected
108279393	OAZ2	108267405	plekha8	0.337406	undirected
100528694	hadh	108270335	pgrmc2	0.337406	undirected
108274016	CK1	108268896	ubxn1	0.337223	undirected
100528722	sod1	108272695	itm2b	0.33701	undirected
100304530	rpl13a	108276251	LOC108276251	0.336992	undirected
108279134	fundc2	108279290	LOC108279290	0.336958	undirected
108279393	OAZ2	100528694	hadh	0.336835	undirected
100528694	hadh	108279322	ftsj1	0.33678	undirected
100528511	cbx3	100528080	brms1l	0.336604	undirected
108279393	OAZ2	108264029	ube2v2	0.33631	undirected
100304530	rpl13a	100528928	prdx3	0.336196	undirected
108264029	ube2v2	108259338	arl14ep	0.33614	undirected
108270335	pgrmc2	108279290	LOC108279290	0.336107	undirected
108279393	OAZ2	108259338	arl14ep	0.336088	undirected
100528722	sod1	108279134	fundc2	0.335849	undirected
100528694	hadh	108264505	LOC108264505	0.335845	undirected
100528331	ube2n	108276251	LOC108276251	0.33563	undirected
108264505	LOC108264505	108255093	LOC108255093	0.335126	undirected
108270335	pgrmc2	108279322	ftsj1	0.334946	undirected
100528331	ube2n	108267068	LOC108267068	0.334806	undirected
108264029	ube2v2	108270296	kiaa1143	0.334715	undirected
100528722	sod1	108270335	pgrmc2	0.334686	undirected
100528511	cbx3	108257828	LOC108257828	0.334293	undirected
108261316	LOC108261316	108261484	LOC108261484	0.33429	undirected
108264029	ube2v2	108276251	LOC108276251	0.334209	undirected
108270335	pgrmc2	108264505	LOC108264505	0.334099	undirected
108264505	LOC108264505	108257193	ubfd1	0.334097	undirected
108277147	nt5dc4	108265751	gck	0.334087	undirected
108260768	LOC108260768	108270840	LOC108270840	0.334036	undirected
108266474	dars	100304832	mccc2	0.333934	undirected
108279393	OAZ2	108263166	fam45a	0.333894	undirected
108270335	pgrmc2	108267405	plekha8	0.333765	undirected
100528722	sod1	108268896	ubxn1	0.333392	undirected
100528928	prdx3	108266474	dars	0.333351	undirected
108279173	alyref	108279134	fundc2	0.333325	undirected
100528331	ube2n	108267405	plekha8	0.332931	undirected
108264029	ube2v2	100528353	fam136a	0.332867	undirected
100528331	ube2n	108257193	ubfd1	0.332811	undirected
100304530	rpl13a	108279322	ftsj1	0.332806	undirected
108258182	echdc2	108268896	ubxn1	0.332689	undirected
100304530	rpl13a	108264505	LOC108264505	0.332642	undirected
108270840	LOC108270840	108262759	LOC108262759	0.332468	undirected
100528511	cbx3	100528607	pmm2	0.332464	undirected
108279393	OAZ2	108267068	LOC108267068	0.332415	undirected
108279347	LOC108279347	100528511	cbx3	0.332342	undirected
108269228	LOC108269228	108279173	alyref	0.332059	undirected
108268896	ubxn1	108279322	ftsj1	0.332039	undirected
108255093	LOC108255093	108265314	tsr2	0.331793	undirected
100528928	prdx3	108276724	snrnp35	0.331613	undirected
108279134	fundc2	108258182	echdc2	0.331539	undirected
108279393	OAZ2	108280132	samm50	0.33132	undirected
100528928	prdx3	108259338	arl14ep	0.331135	undirected
108279393	OAZ2	108265314	tsr2	0.33104	undirected
108280649	LOC108280649	108255093	LOC108255093	0.330868	undirected
108261199	LOC108261199	108265585	LOC108265585	0.33062	undirected
100304565	rps12	100528928	prdx3	0.330477	undirected
108279393	OAZ2	108279290	LOC108279290	0.330212	undirected
108279290	LOC108279290	108268896	ubxn1	0.329998	undirected
108266474	dars	100528747	pam16	0.329883	undirected
100528722	sod1	100304832	mccc2	0.32978	undirected
100528331	ube2n	108264505	LOC108264505	0.329764	undirected
108264029	ube2v2	108270335	pgrmc2	0.329758	undirected
100528928	prdx3	108264029	ube2v2	0.329599	undirected
100528928	prdx3	108280132	samm50	0.329545	undirected
108281062	LOC108281062	108265585	LOC108265585	0.329329	undirected
108266474	dars	108272695	itm2b	0.329315	undirected
108264029	ube2v2	108269389	LOC108269389	0.329181	undirected
100528331	ube2n	108255093	LOC108255093	0.328995	undirected
108280132	samm50	108263246	wdr89	0.328945	undirected
108264029	ube2v2	108258182	echdc2	0.328939	undirected
100304530	rpl13a	108274016	CK1	0.328929	undirected
108270296	kiaa1143	108268896	ubxn1	0.32882	undirected
100304565	rps12	100528722	sod1	0.328798	undirected
100528722	sod1	108275781	LOC108275781	0.328574	undirected
108273850	LOC108273850	100528747	pam16	0.328552	undirected
108257193	ubfd1	108265314	tsr2	0.328514	undirected
108268896	ubxn1	108263166	fam45a	0.328471	undirected
100528722	sod1	108280314	ubxn7	0.32844	undirected
100528331	ube2n	108279290	LOC108279290	0.328221	undirected
100528511	cbx3	108273675	cdk5rap3	0.328212	undirected
108264029	ube2v2	108280132	samm50	0.328209	undirected
108266474	dars	108268896	ubxn1	0.328039	undirected
108264505	LOC108264505	108279134	fundc2	0.327988	undirected
108279173	alyref	108279290	LOC108279290	0.327661	undirected
100304530	rpl13a	100528694	hadh	0.327619	undirected
100305037	LOC100305037	108261436	LOC108261436	0.327453	undirected
100304530	rpl13a	108269815	id2	0.327171	undirected
108279173	alyref	108255093	LOC108255093	0.327113	undirected
108279393	OAZ2	108273584	LOC108273584	0.326971	undirected
108257193	ubfd1	108279322	ftsj1	0.326813	undirected
108280132	samm50	108259338	arl14ep	0.326813	undirected
100304565	rps12	108266474	dars	0.326659	undirected
108270335	pgrmc2	108267068	LOC108267068	0.326643	undirected
108279393	OAZ2	108269389	LOC108269389	0.326201	undirected
108272695	itm2b	108258182	echdc2	0.326137	undirected
108279393	OAZ2	108259018	gemin8	0.325935	undirected
108269291	LOC108269291	100528511	cbx3	0.325815	undirected
108279322	ftsj1	108254886	tmem110	0.325777	undirected
108280649	LOC108280649	108273675	cdk5rap3	0.32577	undirected
100528331	ube2n	108270335	pgrmc2	0.325629	undirected
108280649	LOC108280649	100528080	brms1l	0.325542	undirected
108257193	ubfd1	108268896	ubxn1	0.325512	undirected
100304530	rpl13a	108267068	LOC108267068	0.325483	undirected
108279134	fundc2	108273850	LOC108273850	0.325477	undirected
108279173	alyref	108280132	samm50	0.325146	undirected
100304565	rps12	100304530	rpl13a	0.325145	undirected
108264029	ube2v2	108265314	tsr2	0.324978	undirected
108261199	LOC108261199	108254737	LOC108254737	0.324936	undirected
108279393	OAZ2	108268896	ubxn1	0.324892	undirected
108279134	fundc2	108276251	LOC108276251	0.324757	undirected
108279393	OAZ2	108279322	ftsj1	0.324636	undirected
108280132	samm50	108266420	gpr161	0.324161	undirected
100304530	rpl13a	108279134	fundc2	0.324102	undirected
100528928	prdx3	108272695	itm2b	0.324079	undirected
100304832	mccc2	108279134	fundc2	0.323869	undirected
108264029	ube2v2	108259018	gemin8	0.323415	undirected
108281062	LOC108281062	108277148	LOC108277148	0.323224	undirected
100528511	cbx3	100528837	eif2b1	0.323224	undirected
100528928	prdx3	108273584	LOC108273584	0.323149	undirected
100528331	ube2n	100528694	hadh	0.323135	undirected
108260768	LOC108260768	108272083	sirt4	0.323054	undirected
100528331	ube2n	100528722	sod1	0.323037	undirected
100304530	rpl13a	108275781	LOC108275781	0.322968	undirected
100528694	hadh	108257193	ubfd1	0.322926	undirected
100528722	sod1	108270580	echdc1	0.322912	undirected
108270296	kiaa1143	108279322	ftsj1	0.322898	undirected
108279393	OAZ2	100528331	ube2n	0.322803	undirected
108267405	plekha8	108273972	pycrl	0.322741	undirected
100528928	prdx3	108259018	gemin8	0.322718	undirected
108255093	LOC108255093	100528353	fam136a	0.32267	undirected
100304530	rpl13a	108272695	itm2b	0.322663	undirected
108279173	alyref	108265314	tsr2	0.322615	undirected
100304530	rpl13a	108270580	echdc1	0.322583	undirected
108270335	pgrmc2	108270296	kiaa1143	0.322369	undirected
108254737	LOC108254737	108277148	LOC108277148	0.322351	undirected
108272695	itm2b	108279322	ftsj1	0.321704	undirected
100528928	prdx3	108273972	pycrl	0.321668	undirected
100528694	hadh	108268896	ubxn1	0.321653	undirected
108270335	pgrmc2	108268896	ubxn1	0.321585	undirected
108258182	echdc2	108274016	CK1	0.321524	undirected
108279393	OAZ2	100528722	sod1	0.321322	undirected
108279134	fundc2	108275781	LOC108275781	0.321299	undirected
108255093	LOC108255093	108268896	ubxn1	0.321278	undirected
108261199	LOC108261199	108265751	gck	0.321118	undirected
100528331	ube2n	108279322	ftsj1	0.321064	undirected
100528694	hadh	108267405	plekha8	0.320811	undirected
108272695	itm2b	108273850	LOC108273850	0.320805	undirected
100528080	brms1l	108265314	tsr2	0.320744	undirected
100304530	rpl13a	100304832	mccc2	0.320565	undirected
100304530	rpl13a	108268896	ubxn1	0.320495	undirected
108268896	ubxn1	108270580	echdc1	0.320414	undirected
100304565	rps12	108258182	echdc2	0.320297	undirected
108270335	pgrmc2	100528353	fam136a	0.320072	undirected
108279322	ftsj1	108273584	LOC108273584	0.320061	undirected
108264505	LOC108264505	108273850	LOC108273850	0.320018	undirected
108278948	hnrnpab	100528511	cbx3	0.319994	undirected
100304565	rps12	108279322	ftsj1	0.319842	undirected
108279134	fundc2	108279322	ftsj1	0.319809	undirected
108269228	LOC108269228	108266474	dars	0.319718	undirected
100304530	rpl13a	108270335	pgrmc2	0.319643	undirected
100304565	rps12	108269228	LOC108269228	0.319299	undirected
108272695	itm2b	108263166	fam45a	0.319034	undirected
108268896	ubxn1	108273584	LOC108273584	0.318835	undirected
108279134	fundc2	108254886	tmem110	0.318736	undirected
108264505	LOC108264505	108270296	kiaa1143	0.318734	undirected
100528511	cbx3	108275368	LOC108275368	0.318641	undirected
108279393	OAZ2	108276724	snrnp35	0.318572	undirected
108279173	alyref	108258182	echdc2	0.318509	undirected
108267068	LOC108267068	108273972	pycrl	0.318457	undirected
108279134	fundc2	108268896	ubxn1	0.318372	undirected
100305037	LOC100305037	108262759	LOC108262759	0.318278	undirected
108266571	sap18	108257828	LOC108257828	0.318225	undirected
100528694	hadh	108255093	LOC108255093	0.318215	undirected
100528722	sod1	108257193	ubfd1	0.318185	undirected
108255093	LOC108255093	108279322	ftsj1	0.318124	undirected
108264505	LOC108264505	108254886	tmem110	0.318014	undirected
100528331	ube2n	108268896	ubxn1	0.317952	undirected
100528694	hadh	108254886	tmem110	0.317606	undirected
108279173	alyref	108257193	ubfd1	0.317594	undirected
100528694	hadh	108264029	ube2v2	0.317542	undirected
100528928	prdx3	108279134	fundc2	0.317538	undirected
100528331	ube2n	108270296	kiaa1143	0.31747	undirected
108264029	ube2v2	108267405	plekha8	0.317163	undirected
100304565	rps12	108264505	LOC108264505	0.317069	undirected
108264505	LOC108264505	108273584	LOC108273584	0.317037	undirected
100304530	rpl13a	108280314	ubxn7	0.316998	undirected
108264505	LOC108264505	108267892	LOC108267892	0.316702	undirected
108266571	sap18	108269291	LOC108269291	0.316578	undirected
108279173	alyref	108259338	arl14ep	0.31643	undirected
108264029	ube2v2	108264505	LOC108264505	0.316395	undirected
108279173	alyref	108273972	pycrl	0.31631	undirected
100528722	sod1	108275319	LOC108275319	0.316226	undirected
100528694	hadh	108267068	LOC108267068	0.316193	undirected
108264505	LOC108264505	108275319	LOC108275319	0.316129	undirected
108279322	ftsj1	108270580	echdc1	0.316062	undirected
100528747	pam16	108254886	tmem110	0.31604	undirected
100528694	hadh	108280314	ubxn7	0.316031	undirected
108266474	dars	108280836	LOC108280836	0.31601	undirected
108280132	samm50	108273584	LOC108273584	0.315961	undirected
100528694	hadh	108273850	LOC108273850	0.31588	undirected
108270335	pgrmc2	108254886	tmem110	0.315798	undirected
108279393	OAZ2	108266474	dars	0.315797	undirected
108279173	alyref	108276251	LOC108276251	0.315696	undirected
100528511	cbx3	108257166	pithd1	0.315593	undirected
108272083	sirt4	108262759	LOC108262759	0.315536	undirected
108272695	itm2b	108279134	fundc2	0.315476	undirected
100304518	LOC100304518	100304530	rpl13a	0.315352	undirected
100528331	ube2n	108266474	dars	0.315302	undirected
108280132	samm50	108265314	tsr2	0.315049	undirected
100528331	ube2n	100528353	fam136a	0.314617	undirected
108278745	pgk1	108268896	ubxn1	0.314569	undirected
100528722	sod1	100528747	pam16	0.314561	undirected
108271114	LOC108271114	100528080	brms1l	0.314291	undirected
108269228	LOC108269228	108276251	LOC108276251	0.313806	undirected
108274016	CK1	108265314	tsr2	0.313766	undirected
108264505	LOC108264505	108280314	ubxn7	0.313742	undirected
100528747	pam16	108275781	LOC108275781	0.313636	undirected
108259338	arl14ep	108265314	tsr2	0.313612	undirected
100528722	sod1	108270296	kiaa1143	0.313593	undirected
108269228	LOC108269228	108279290	LOC108279290	0.313533	undirected
100304832	mccc2	100528747	pam16	0.313173	undirected
100528726	arpc2	108257828	LOC108257828	0.313117	undirected
108279173	alyref	108274016	CK1	0.312837	undirected
108279134	fundc2	108274016	CK1	0.312836	undirected
108259365	mfap1	108280132	samm50	0.312804	undirected
108280649	LOC108280649	108257193	ubfd1	0.312753	undirected
100528694	hadh	108279134	fundc2	0.312753	undirected
108264029	ube2v2	108263166	fam45a	0.312696	undirected
108269228	LOC108269228	108264029	ube2v2	0.312645	undirected
108273850	LOC108273850	108280836	LOC108280836	0.312498	undirected
100528694	hadh	108275319	LOC108275319	0.312478	undirected
108269228	LOC108269228	100528747	pam16	0.312453	undirected
100304832	mccc2	108275781	LOC108275781	0.31245	undirected
108280132	samm50	108259018	gemin8	0.312341	undirected
108264505	LOC108264505	100528353	fam136a	0.312337	undirected
108270296	kiaa1143	108259338	arl14ep	0.312316	undirected
100528722	sod1	108269815	id2	0.312244	undirected
108264029	ube2v2	108267068	LOC108267068	0.312097	undirected
108279173	alyref	108266474	dars	0.31165	undirected
100528928	prdx3	108269389	LOC108269389	0.311642	undirected
108269228	LOC108269228	108272695	itm2b	0.311569	undirected
108272695	itm2b	108270335	pgrmc2	0.31156	undirected
100304565	rps12	108254886	tmem110	0.3115	undirected
100528353	fam136a	108280132	samm50	0.311425	undirected
100528694	hadh	108272695	itm2b	0.311396	undirected
108276251	LOC108276251	108265314	tsr2	0.311313	undirected
100304530	rpl13a	108279393	OAZ2	0.311166	undirected
108272695	itm2b	108264505	LOC108264505	0.311023	undirected
100528722	sod1	108260850	LOC108260850	0.311015	undirected
100528726	arpc2	100528607	pmm2	0.310908	undirected
100528747	pam16	108263166	fam45a	0.310893	undirected
100304530	rpl13a	108260850	LOC108260850	0.310874	undirected
100304565	rps12	108270335	pgrmc2	0.310774	undirected
108269389	LOC108269389	108259338	arl14ep	0.310739	undirected
100305037	LOC100305037	108260768	LOC108260768	0.310719	undirected
108276251	LOC108276251	108273972	pycrl	0.310712	undirected
100528722	sod1	108276186	hoxc8	0.31067	undirected
100528353	fam136a	108257193	ubfd1	0.310625	undirected
100528331	ube2n	108265314	tsr2	0.310571	undirected
100528726	arpc2	108273675	cdk5rap3	0.310415	undirected
100528722	sod1	108273584	LOC108273584	0.310389	undirected
108279134	fundc2	100528747	pam16	0.310324	undirected
100528928	prdx3	108270316	rhob	0.310272	undirected
100528331	ube2n	108264029	ube2v2	0.310125	undirected
100528722	sod1	108255093	LOC108255093	0.310102	undirected
108279134	fundc2	108276186	hoxc8	0.31003	undirected
108264029	ube2v2	108268896	ubxn1	0.309797	undirected
100304565	rps12	100528694	hadh	0.309744	undirected
108264029	ube2v2	108273584	LOC108273584	0.309738	undirected
108274016	CK1	108259338	arl14ep	0.3096	undirected
108269228	LOC108269228	108273972	pycrl	0.309501	undirected
108260768	LOC108260768	108263380	LOC108263380	0.309466	undirected
100304565	rps12	108273850	LOC108273850	0.309397	undirected
108269228	LOC108269228	108280314	ubxn7	0.309202	undirected
108264029	ube2v2	108276724	snrnp35	0.309148	undirected
108265751	gck	108262159	LOC108262159	0.309144	undirected
108268896	ubxn1	108265314	tsr2	0.309121	undirected
108270335	pgrmc2	108265314	tsr2	0.309088	undirected
108264029	ube2v2	108259365	mfap1	0.30894	undirected
108279393	OAZ2	108263246	wdr89	0.308838	undirected
108270296	kiaa1143	108265314	tsr2	0.30871	undirected
108280132	samm50	108267892	LOC108267892	0.308639	undirected
100528928	prdx3	108259365	mfap1	0.308476	undirected
100528726	arpc2	100528080	brms1l	0.308442	undirected
108279393	OAZ2	100528354	ndfip1	0.308423	undirected
108268997	polr2c	100528080	brms1l	0.30841	undirected
108273850	LOC108273850	108279322	ftsj1	0.308366	undirected
100528928	prdx3	108267892	LOC108267892	0.308156	undirected
108280649	LOC108280649	100528511	cbx3	0.308065	undirected
100528354	ndfip1	108264029	ube2v2	0.308022	undirected
108262759	LOC108262759	108261436	LOC108261436	0.307925	undirected
108266571	sap18	108257166	pithd1	0.307906	undirected
108266571	sap18	100528837	eif2b1	0.30788	undirected
108268896	ubxn1	108279215	LOC108279215	0.307839	undirected
108279322	ftsj1	108265314	tsr2	0.307823	undirected
108279393	OAZ2	108259365	mfap1	0.307797	undirected
100304518	LOC100304518	100528722	sod1	0.307749	undirected
100304565	rps12	108279134	fundc2	0.307701	undirected
108266571	sap18	108278948	hnrnpab	0.307636	undirected
100528354	ndfip1	100528511	cbx3	0.307568	undirected
108268997	polr2c	100528607	pmm2	0.307555	undirected
108270296	kiaa1143	108280132	samm50	0.307453	undirected
108274016	CK1	108257193	ubfd1	0.307451	undirected
108255093	LOC108255093	108274016	CK1	0.307333	undirected
108280132	samm50	108274016	CK1	0.307321	undirected
108259365	mfap1	100528080	brms1l	0.30727	undirected
108266474	dars	108280314	ubxn7	0.307167	undirected
108270335	pgrmc2	108259338	arl14ep	0.307113	undirected
100304565	rps12	108268896	ubxn1	0.306975	undirected
108268896	ubxn1	108259338	arl14ep	0.306924	undirected
108254737	LOC108254737	108281062	LOC108281062	0.30691	undirected
108259365	mfap1	108259338	arl14ep	0.306905	undirected
108279393	OAZ2	108267892	LOC108267892	0.306858	undirected
108271114	LOC108271114	108255093	LOC108255093	0.306757	undirected
108280132	samm50	108276251	LOC108276251	0.306598	undirected
100528928	prdx3	100528080	brms1l	0.306582	undirected
108280649	LOC108280649	100528354	ndfip1	0.306372	undirected
108264029	ube2v2	108263246	wdr89	0.306353	undirected
100528928	prdx3	108279215	LOC108279215	0.306326	undirected
108279347	LOC108279347	108268997	polr2c	0.306304	undirected
108280649	LOC108280649	108280132	samm50	0.306287	undirected
108264029	ube2v2	108279322	ftsj1	0.306279	undirected
108265314	tsr2	108267405	plekha8	0.30625	undirected
108280132	samm50	108269389	LOC108269389	0.306207	undirected
108279173	alyref	108267068	LOC108267068	0.306163	undirected
108254737	LOC108254737	108262159	LOC108262159	0.306088	undirected
100304530	rpl13a	108275319	LOC108275319	0.306027	undirected
108272695	itm2b	108254886	tmem110	0.305984	undirected
100528331	ube2n	108259338	arl14ep	0.305976	undirected
100304832	mccc2	108254886	tmem110	0.305926	undirected
108280649	LOC108280649	108263246	wdr89	0.305825	undirected
108260730	rtn4	100304832	mccc2	0.305791	undirected
108269228	LOC108269228	108274016	CK1	0.305703	undirected
108259338	arl14ep	108263246	wdr89	0.305681	undirected
108279134	fundc2	108270580	echdc1	0.305674	undirected
108259338	arl14ep	108259018	gemin8	0.305637	undirected
108271114	LOC108271114	108280132	samm50	0.305586	undirected
108264505	LOC108264505	108270580	echdc1	0.305556	undirected
108261199	LOC108261199	108262159	LOC108262159	0.305481	undirected
100304530	rpl13a	100528331	ube2n	0.305478	undirected
108279322	ftsj1	108273972	pycrl	0.305449	undirected
108270335	pgrmc2	108279134	fundc2	0.3053	undirected
100528331	ube2n	108273584	LOC108273584	0.305113	undirected
108270335	pgrmc2	108275319	LOC108275319	0.305109	undirected
108273584	LOC108273584	108265314	tsr2	0.305107	undirected
108264505	LOC108264505	108265314	tsr2	0.305098	undirected
100528511	cbx3	108255093	LOC108255093	0.304957	undirected
100304565	rps12	108279393	OAZ2	0.304835	undirected
108261199	LOC108261199	108281062	LOC108281062	0.304793	undirected
108268896	ubxn1	108254886	tmem110	0.304741	undirected
108270335	pgrmc2	108273584	LOC108273584	0.304651	undirected
108268896	ubxn1	108273972	pycrl	0.304593	undirected
100528928	prdx3	108270580	echdc1	0.304583	undirected
100528511	cbx3	108277870	ap2s1	0.304546	undirected
100304530	rpl13a	100528747	pam16	0.304514	undirected
100528331	ube2n	108280132	samm50	0.304482	undirected
100528080	brms1l	108259018	gemin8	0.304422	undirected
100528353	fam136a	108279322	ftsj1	0.30432	undirected
108280649	LOC108280649	108264029	ube2v2	0.304288	undirected
100528511	cbx3	108263246	wdr89	0.304168	undirected
108255093	LOC108255093	108259365	mfap1	0.30406	undirected
108278745	pgk1	108264505	LOC108264505	0.30391	undirected
100528928	prdx3	108275319	LOC108275319	0.303775	undirected
108255093	LOC108255093	108259018	gemin8	0.303773	undirected
108277870	ap2s1	108259338	arl14ep	0.303737	undirected
108267068	LOC108267068	108265314	tsr2	0.303519	undirected
100528722	sod1	108279215	LOC108279215	0.303505	undirected
100528353	fam136a	108265314	tsr2	0.30342	undirected
108280132	samm50	108268896	ubxn1	0.303415	undirected
100528747	pam16	108269815	id2	0.303332	undirected
108264505	LOC108264505	108273972	pycrl	0.303311	undirected
108279173	alyref	108267405	plekha8	0.303224	undirected
108279393	OAZ2	108276260	LOC108276260	0.303223	undirected
108277147	nt5dc4	108265585	LOC108265585	0.303214	undirected
100304530	rpl13a	108276186	hoxc8	0.303211	undirected
108259018	gemin8	108265314	tsr2	0.303126	undirected
108258182	echdc2	108276251	LOC108276251	0.302997	undirected
100528694	hadh	100528353	fam136a	0.302951	undirected
108280836	LOC108280836	108275781	LOC108275781	0.302936	undirected
108255428	LOC108255428	108270226	LOC108270226	0.302847	undirected
100528722	sod1	108280836	LOC108280836	0.302676	undirected
108271114	LOC108271114	108259338	arl14ep	0.302582	undirected
108279322	ftsj1	108279215	LOC108279215	0.302523	undirected
100304565	rps12	108279290	LOC108279290	0.302469	undirected
108264505	LOC108264505	108256898	LOC108256898	0.302378	undirected
100528726	arpc2	108269291	LOC108269291	0.302314	undirected
108254737	LOC108254737	108277147	nt5dc4	0.302261	undirected
100528928	prdx3	100528091	ap3s2	0.302196	undirected
100528353	fam136a	108259338	arl14ep	0.302177	undirected
100304832	mccc2	108279322	ftsj1	0.302096	undirected
108276251	LOC108276251	108259338	arl14ep	0.302088	undirected
108274016	CK1	108276251	LOC108276251	0.302079	undirected
108268896	ubxn1	108276186	hoxc8	0.302015	undirected
108269228	LOC108269228	100304832	mccc2	0.302	undirected
100304530	rpl13a	108270296	kiaa1143	0.301982	undirected
100528511	cbx3	108268997	polr2c	0.301959	undirected
100528726	arpc2	108278948	hnrnpab	0.30186	undirected
100304565	rps12	108263166	fam45a	0.301791	undirected
108270840	LOC108270840	108272083	sirt4	0.301772	undirected
108264505	LOC108264505	108275781	LOC108275781	0.301749	undirected
100528722	sod1	108273972	pycrl	0.301712	undirected
108280132	samm50	108277870	ap2s1	0.301589	undirected
108270335	pgrmc2	108276260	LOC108276260	0.301585	undirected
108264029	ube2v2	108275331	nudt22	0.301536	undirected
108264505	LOC108264505	100304832	mccc2	0.301517	undirected
100528694	hadh	108270296	kiaa1143	0.301499	undirected
100528331	ube2n	108272695	itm2b	0.301497	undirected
100528726	arpc2	108279347	LOC108279347	0.30144	undirected
100304518	LOC100304518	100304832	mccc2	0.301427	undirected
100304832	mccc2	108269815	id2	0.301346	undirected
100528331	ube2n	108279134	fundc2	0.301204	undirected
108269228	LOC108269228	108280836	LOC108280836	0.301125	undirected
108261199	LOC108261199	108277148	LOC108277148	0.301066	undirected
108271114	LOC108271114	108259365	mfap1	0.300876	undirected
100528354	ndfip1	108280132	samm50	0.300855	undirected
108270335	pgrmc2	108269389	LOC108269389	0.300793	undirected
108276251	LOC108276251	108279290	LOC108279290	0.300776	undirected
108266571	sap18	100528511	cbx3	0.300743	undirected
108264029	ube2v2	108277870	ap2s1	0.300686	undirected
108270335	pgrmc2	108280132	samm50	0.300423	undirected
108274016	CK1	108263166	fam45a	0.300418	undirected
108279173	alyref	108270296	kiaa1143	0.300412	undirected
108270296	kiaa1143	108257193	ubfd1	0.300341	undirected
108259365	mfap1	108257193	ubfd1	0.30031	undirected
108281062	LOC108281062	108265751	gck	0.300281	undirected
108279173	alyref	108267892	LOC108267892	0.300268	undirected
100304565	rps12	108279173	alyref	0.300179	undirected
100304530	rpl13a	108280836	LOC108280836	0.299998	undirected
100304530	rpl13a	108280318	LOC108280318	0.299994	undirected
100528353	fam136a	108268896	ubxn1	0.299954	undirected
108273584	LOC108273584	108259338	arl14ep	0.299936	undirected
100528747	pam16	108267405	plekha8	0.299854	undirected
108264505	LOC108264505	108276186	hoxc8	0.299851	undirected
100304565	rps12	108276251	LOC108276251	0.29983	undirected
108259365	mfap1	108265314	tsr2	0.299637	undirected
108279134	fundc2	108280836	LOC108280836	0.299633	undirected
108280649	LOC108280649	108279393	OAZ2	0.299603	undirected
100528726	arpc2	100528511	cbx3	0.299542	undirected
108280836	LOC108280836	108254886	tmem110	0.29942	undirected
108270335	pgrmc2	108276724	snrnp35	0.299408	undirected
100304832	mccc2	108280836	LOC108280836	0.299381	undirected
108255093	LOC108255093	108276251	LOC108276251	0.299257	undirected
108279322	ftsj1	108276186	hoxc8	0.299204	undirected
100528722	sod1	108264029	ube2v2	0.299174	undirected
108264505	LOC108264505	108280132	samm50	0.299141	undirected
108264505	LOC108264505	108259338	arl14ep	0.299114	undirected
108268896	ubxn1	108267892	LOC108267892	0.298973	undirected
108271114	LOC108271114	108269062	LOC108269062	0.298878	undirected
108276251	LOC108276251	108257193	ubfd1	0.29882	undirected
100528726	arpc2	100528837	eif2b1	0.298813	undirected
108270296	kiaa1143	108274016	CK1	0.298636	undirected
100528928	prdx3	108254886	tmem110	0.298423	undirected
108255093	LOC108255093	108257193	ubfd1	0.298276	undirected
108271114	LOC108271114	108257193	ubfd1	0.298218	undirected
108266571	sap18	108273675	cdk5rap3	0.29801	undirected
108274016	CK1	108273972	pycrl	0.297996	undirected
108280132	samm50	108275331	nudt22	0.29799	undirected
108255093	LOC108255093	108258494	clpp	0.297801	undirected
108270335	pgrmc2	100528080	brms1l	0.297781	undirected
108280649	LOC108280649	100528607	pmm2	0.297769	undirected
100528726	arpc2	108257166	pithd1	0.297514	undirected
100528747	pam16	108258182	echdc2	0.297441	undirected
100528722	sod1	100528353	fam136a	0.29744	undirected
108270296	kiaa1143	108267405	plekha8	0.297413	undirected
108272695	itm2b	108268896	ubxn1	0.297328	undirected
108280132	samm50	108267068	LOC108267068	0.297315	undirected
108270335	pgrmc2	108280314	ubxn7	0.297255	undirected
108262759	LOC108262759	108263380	LOC108263380	0.297212	undirected
108269228	LOC108269228	108273850	LOC108273850	0.297039	undirected
100304832	mccc2	108280523	LOC108280523	0.297	undirected
100304530	rpl13a	108276260	LOC108276260	0.296935	undirected
100528747	pam16	108279322	ftsj1	0.296924	undirected
108270335	pgrmc2	108273850	LOC108273850	0.296901	undirected
108270335	pgrmc2	108259018	gemin8	0.296879	undirected
108261199	LOC108261199	108277147	nt5dc4	0.296871	undirected
108280649	LOC108280649	108266446	zc3h15	0.296806	undirected
100304675	sod2	100528928	prdx3	0.296794	undirected
108279322	ftsj1	108259338	arl14ep	0.296677	undirected
108276251	LOC108276251	108267405	plekha8	0.296627	undirected
108270316	rhob	108279322	ftsj1	0.296618	undirected
100304530	rpl13a	108279215	LOC108279215	0.296582	undirected
108280836	LOC108280836	108269815	id2	0.296516	undirected
108280132	samm50	108267405	plekha8	0.296497	undirected
108269228	LOC108269228	108258182	echdc2	0.296449	undirected
108270296	kiaa1143	108273972	pycrl	0.296433	undirected
100304518	LOC100304518	100528747	pam16	0.296389	undirected
100528722	sod1	108270316	rhob	0.296386	undirected
108266474	dars	108276251	LOC108276251	0.296241	undirected
108279393	OAZ2	108272695	itm2b	0.296049	undirected
108279173	alyref	100528353	fam136a	0.295916	undirected
108265314	tsr2	108263246	wdr89	0.295681	undirected
100528607	pmm2	100528080	brms1l	0.295667	undirected
100304565	rps12	108274016	CK1	0.29557	undirected
108272695	itm2b	108279290	LOC108279290	0.29553	undirected
108260768	LOC108260768	108261436	LOC108261436	0.29549	undirected
108262159	LOC108262159	108277148	LOC108277148	0.295427	undirected
100304565	rps12	108269815	id2	0.29531	undirected
108271114	LOC108271114	108263246	wdr89	0.295283	undirected
108255093	LOC108255093	108270296	kiaa1143	0.295247	undirected
108279393	OAZ2	108275331	nudt22	0.295166	undirected
108264029	ube2v2	108279290	LOC108279290	0.295158	undirected
108270335	pgrmc2	108270580	echdc1	0.295148	undirected
100528726	arpc2	108275368	LOC108275368	0.295128	undirected
108272695	itm2b	100528747	pam16	0.295115	undirected
108279393	OAZ2	108254886	tmem110	0.295096	undirected
108264505	LOC108264505	108276724	snrnp35	0.295081	undirected
108278745	pgk1	100528722	sod1	0.295052	undirected
108258494	clpp	100528080	brms1l	0.295047	undirected
100528331	ube2n	108267892	LOC108267892	0.295021	undirected
100528331	ube2n	108273972	pycrl	0.295007	undirected
108279393	OAZ2	108270580	echdc1	0.294985	undirected
108275781	LOC108275781	108279322	ftsj1	0.294958	undirected
100304530	rpl13a	108257193	ubfd1	0.29492	undirected
108259338	arl14ep	108266420	gpr161	0.294791	undirected
108257193	ubfd1	108259018	gemin8	0.294758	undirected
108273584	LOC108273584	108273972	pycrl	0.294754	undirected
100304565	rps12	100528331	ube2n	0.294733	undirected
100304518	LOC100304518	108272695	itm2b	0.294635	undirected
100528722	sod1	108265314	tsr2	0.294586	undirected
100528511	cbx3	108275331	nudt22	0.294528	undirected
108266474	dars	108273850	LOC108273850	0.294485	undirected
108280649	LOC108280649	108259338	arl14ep	0.294481	undirected
108279134	fundc2	108279215	LOC108279215	0.294461	undirected
100304832	mccc2	108280314	ubxn7	0.294341	undirected
108279393	OAZ2	108273972	pycrl	0.294325	undirected
108280132	samm50	108279322	ftsj1	0.294306	undirected
108279134	fundc2	108273972	pycrl	0.294303	undirected
108270335	pgrmc2	108270316	rhob	0.294259	undirected
108279322	ftsj1	108276724	snrnp35	0.294203	undirected
108268896	ubxn1	108256898	LOC108256898	0.294059	undirected
108280132	samm50	108276724	snrnp35	0.294052	undirected
100304530	rpl13a	108280523	LOC108280523	0.29403	undirected
108265314	tsr2	108276724	snrnp35	0.293997	undirected
108261484	LOC108261484	108261612	LOC108261612	0.293916	undirected
108270296	kiaa1143	108276251	LOC108276251	0.293788	undirected
108259338	arl14ep	108275331	nudt22	0.293731	undirected
100528511	cbx3	100528534	arl2	0.293719	undirected
108279322	ftsj1	108276260	LOC108276260	0.293636	undirected
108279173	alyref	108273584	LOC108273584	0.293622	undirected
108265578	LOC108265578	108276554	LOC108276554	0.293478	undirected
108269389	LOC108269389	108265314	tsr2	0.293457	undirected
108268896	ubxn1	108276724	snrnp35	0.293339	undirected
108279393	OAZ2	100528091	ap3s2	0.293262	undirected
108279134	fundc2	108270296	kiaa1143	0.293209	undirected
100304530	rpl13a	108260730	rtn4	0.293188	undirected
108269228	LOC108269228	108265314	tsr2	0.293172	undirected
100528722	sod1	108276260	LOC108276260	0.293103	undirected
108259365	mfap1	108263246	wdr89	0.292995	undirected
108280132	samm50	108273675	cdk5rap3	0.292966	undirected
108266571	sap18	108279347	LOC108279347	0.292956	undirected
100528928	prdx3	108276186	hoxc8	0.292879	undirected
108264029	ube2v2	100528091	ap3s2	0.292874	undirected
108261691	LOC108261691	108261484	LOC108261484	0.292873	undirected
108259338	arl14ep	108267405	plekha8	0.292744	undirected
100528726	arpc2	100528354	ndfip1	0.292735	undirected
100528511	cbx3	108257193	ubfd1	0.292678	undirected
108278745	pgk1	108279134	fundc2	0.292665	undirected
100528722	sod1	108280318	LOC108280318	0.292578	undirected
108260730	rtn4	100528722	sod1	0.292554	undirected
108259365	mfap1	108268896	ubxn1	0.292506	undirected
108263166	fam45a	108273972	pycrl	0.2925	undirected
108266474	dars	108274016	CK1	0.292436	undirected
108268997	polr2c	108257828	LOC108257828	0.292394	undirected
100304565	rps12	108267405	plekha8	0.292166	undirected
108278745	pgk1	100528928	prdx3	0.292143	undirected
108272695	itm2b	108280314	ubxn7	0.292113	undirected
108279134	fundc2	108273584	LOC108273584	0.291781	undirected
108274016	CK1	108279290	LOC108279290	0.291658	undirected
100528354	ndfip1	108259338	arl14ep	0.291635	undirected
108268997	polr2c	108275368	LOC108275368	0.291599	undirected
108274016	CK1	108267405	plekha8	0.291551	undirected
108257166	pithd1	108257828	LOC108257828	0.291299	undirected
108280649	LOC108280649	108257828	LOC108257828	0.291042	undirected
100305037	LOC100305037	108272083	sirt4	0.291003	undirected
108271114	LOC108271114	108277870	ap2s1	0.290965	undirected
108264029	ube2v2	108276260	LOC108276260	0.290914	undirected
100528694	hadh	108276260	LOC108276260	0.290865	undirected
100528331	ube2n	108259018	gemin8	0.290827	undirected
100528511	cbx3	100528602	supt4h1	0.290805	undirected
108279134	fundc2	108269815	id2	0.290763	undirected
100304832	mccc2	108268896	ubxn1	0.290732	undirected
108279173	alyref	108263166	fam45a	0.29054	undirected
100528722	sod1	108267892	LOC108267892	0.290521	undirected
108260768	LOC108260768	108262759	LOC108262759	0.290488	undirected
108278745	pgk1	108279322	ftsj1	0.290471	undirected
108270335	pgrmc2	108267892	LOC108267892	0.290449	undirected
108275979	stk35	108265585	LOC108265585	0.290363	undirected
100528607	pmm2	108280132	samm50	0.290322	undirected
108264029	ube2v2	108273675	cdk5rap3	0.290322	undirected
100528331	ube2n	108271516	LOC108271516	0.290257	undirected
108279393	OAZ2	108271516	LOC108271516	0.290254	undirected
108280649	LOC108280649	100528726	arpc2	0.290179	undirected
108258494	clpp	108257193	ubfd1	0.290107	undirected
100528928	prdx3	108263246	wdr89	0.290022	undirected
108279393	OAZ2	108270316	rhob	0.289978	undirected
108268896	ubxn1	108267886	rbpj	0.289932	undirected
100304530	rpl13a	108264029	ube2v2	0.289875	undirected
108279393	OAZ2	108275319	LOC108275319	0.289856	undirected
108269062	LOC108269062	108280132	samm50	0.289813	undirected
108276251	LOC108276251	108267068	LOC108267068	0.289775	undirected
100304530	rpl13a	108270316	rhob	0.28977	undirected
100528747	pam16	108260850	LOC108260850	0.289764	undirected
100528928	prdx3	108267886	rbpj	0.289646	undirected
108267892	LOC108267892	108259338	arl14ep	0.289627	undirected
108270335	pgrmc2	108273972	pycrl	0.289618	undirected
108279393	OAZ2	108266420	gpr161	0.289595	undirected
108265314	tsr2	108273972	pycrl	0.289556	undirected
108280836	LOC108280836	108280523	LOC108280523	0.289502	undirected
100528786	hbae	108265751	gck	0.289339	undirected
108279134	fundc2	108260850	LOC108260850	0.289331	undirected
108279322	ftsj1	108260850	LOC108260850	0.289293	undirected
108264029	ube2v2	108271516	LOC108271516	0.289237	undirected
100528694	hadh	108270316	rhob	0.289155	undirected
108275319	LOC108275319	108279322	ftsj1	0.289047	undirected
100528747	pam16	108280318	LOC108280318	0.289002	undirected
108259365	mfap1	108273584	LOC108273584	0.288811	undirected
108265751	gck	108276522	LOC108276522	0.288782	undirected
108254737	LOC108254737	108274795	LOC108274795	0.288778	undirected
100528747	pam16	108279290	LOC108279290	0.288751	undirected
100528726	arpc2	108266571	sap18	0.288726	undirected
108269291	LOC108269291	108268997	polr2c	0.288708	undirected
108267892	LOC108267892	108265314	tsr2	0.288646	undirected
108280314	ubxn7	108279322	ftsj1	0.288629	undirected
108280649	LOC108280649	100528928	prdx3	0.28862	undirected
100304565	rps12	108272695	itm2b	0.2886	undirected
108260730	rtn4	100528747	pam16	0.288573	undirected
108264505	LOC108264505	108279215	LOC108279215	0.288525	undirected
100528722	sod1	108256898	LOC108256898	0.288475	undirected
100528726	arpc2	108268997	polr2c	0.288445	undirected
108270335	pgrmc2	108279215	LOC108279215	0.288406	undirected
108280649	LOC108280649	100528353	fam136a	0.288402	undirected
108254737	LOC108254737	108276522	LOC108276522	0.288383	undirected
108257193	ubfd1	108273972	pycrl	0.288376	undirected
108259365	mfap1	108270296	kiaa1143	0.288352	undirected
100304530	rpl13a	108273584	LOC108273584	0.288352	undirected
108265314	tsr2	108266420	gpr161	0.288329	undirected
108280649	LOC108280649	108271114	LOC108271114	0.288239	undirected
108279393	OAZ2	108277870	ap2s1	0.288232	undirected
108279393	OAZ2	108273675	cdk5rap3	0.288208	undirected
100528353	fam136a	108266446	zc3h15	0.288205	undirected
108279322	ftsj1	108267886	rbpj	0.288129	undirected
108281062	LOC108281062	108262159	LOC108262159	0.288096	undirected
100528928	prdx3	108276260	LOC108276260	0.288062	undirected
100528694	hadh	108270580	echdc1	0.288061	undirected
108266571	sap18	108275368	LOC108275368	0.288034	undirected
100528694	hadh	108265314	tsr2	0.288007	undirected
100528928	prdx3	108263847	tysnd1	0.28799	undirected
108271114	LOC108271114	100528607	pmm2	0.287922	undirected
100304565	rps12	100304518	LOC100304518	0.28791	undirected
100528353	fam136a	108273675	cdk5rap3	0.287842	undirected
100528331	ube2n	100528080	brms1l	0.287824	undirected
108279173	alyref	108256898	LOC108256898	0.287684	undirected
108261199	LOC108261199	108262101	LOC108262101	0.287603	undirected
108279393	OAZ2	108279215	LOC108279215	0.287593	undirected
108279290	LOC108279290	108273972	pycrl	0.287525	undirected
108279322	ftsj1	108267892	LOC108267892	0.287495	undirected
100304832	mccc2	108279290	LOC108279290	0.287429	undirected
108280649	LOC108280649	108266420	gpr161	0.28737	undirected
100528607	pmm2	108273675	cdk5rap3	0.287354	undirected
108280836	LOC108280836	108279322	ftsj1	0.287309	undirected
100528511	cbx3	108269389	LOC108269389	0.28719	undirected
100304565	rps12	108280314	ubxn7	0.28717	undirected
100528747	pam16	108280523	LOC108280523	0.287102	undirected
100305037	LOC100305037	108265578	LOC108265578	0.287056	undirected
108268997	polr2c	108273675	cdk5rap3	0.287052	undirected
108273850	LOC108273850	108268896	ubxn1	0.287032	undirected
100528607	pmm2	108259338	arl14ep	0.287005	undirected
100528928	prdx3	100528747	pam16	0.286912	undirected
100528694	hadh	108273972	pycrl	0.28687	undirected
108264029	ube2v2	108258494	clpp	0.28686	undirected
100528726	arpc2	100528602	supt4h1	0.286851	undirected
108275781	LOC108275781	108268896	ubxn1	0.286842	undirected
100528331	ube2n	108269389	LOC108269389	0.286736	undirected
100528331	ube2n	108276724	snrnp35	0.286718	undirected
108271114	LOC108271114	108264029	ube2v2	0.286514	undirected
108273850	LOC108273850	108275781	LOC108275781	0.28625	undirected
108260730	rtn4	108280836	LOC108280836	0.286181	undirected
100528694	hadh	108273584	LOC108273584	0.286121	undirected
100528353	fam136a	100528080	brms1l	0.286004	undirected
108279393	OAZ2	108279134	fundc2	0.285972	undirected
108258182	echdc2	108265314	tsr2	0.285955	undirected
100528722	sod1	108280523	LOC108280523	0.285658	undirected
100528928	prdx3	100304832	mccc2	0.285474	undirected
100304565	rps12	108275319	LOC108275319	0.285401	undirected
108260768	LOC108260768	108262898	atoh7	0.28539	undirected
108264505	LOC108264505	108259018	gemin8	0.285289	undirected
100304530	rpl13a	108273972	pycrl	0.285181	undirected
100528928	prdx3	108280565	rras	0.285045	undirected
108271114	LOC108271114	108259018	gemin8	0.285036	undirected
108277147	nt5dc4	108274795	LOC108274795	0.285025	undirected
100528928	prdx3	108271516	LOC108271516	0.28497	undirected
100304565	rps12	108264029	ube2v2	0.284939	undirected
108279173	alyref	108259365	mfap1	0.284937	undirected
100528747	pam16	108267068	LOC108267068	0.284908	undirected
108268997	polr2c	108277870	ap2s1	0.284851	undirected
100304832	mccc2	108267115	LOC108267115	0.284842	undirected
100528511	cbx3	108254950	acy1	0.284731	undirected
108279393	OAZ2	108266446	zc3h15	0.284696	undirected
108264029	ube2v2	108257832	LOC108257832	0.284593	undirected
108268997	polr2c	100528837	eif2b1	0.284537	undirected
100304675	sod2	108279173	alyref	0.284495	undirected
108269291	LOC108269291	108257166	pithd1	0.284491	undirected
100304675	sod2	108269228	LOC108269228	0.28449	undirected
100528694	hadh	108276724	snrnp35	0.284366	undirected
108280649	LOC108280649	100528837	eif2b1	0.284337	undirected
108259338	arl14ep	108267068	LOC108267068	0.284247	undirected
108279173	alyref	108280314	ubxn7	0.284122	undirected
108268896	ubxn1	108259018	gemin8	0.283977	undirected
100304565	rps12	108275781	LOC108275781	0.283959	undirected
108264029	ube2v2	108267892	LOC108267892	0.283931	undirected
108280649	LOC108280649	108271516	LOC108271516	0.283927	undirected
108264505	LOC108264505	100528747	pam16	0.283927	undirected
108259365	mfap1	108277870	ap2s1	0.283839	undirected
108269228	LOC108269228	108280132	samm50	0.28382	undirected
100528331	ube2n	108259365	mfap1	0.283771	undirected
108258494	clpp	108280132	samm50	0.283744	undirected
108265314	tsr2	108275331	nudt22	0.283654	undirected
100304530	rpl13a	108255093	LOC108255093	0.283573	undirected
108279173	alyref	108272695	itm2b	0.283484	undirected
108264029	ube2v2	100528607	pmm2	0.283453	undirected
100305037	LOC100305037	108270840	LOC108270840	0.283408	undirected
108269062	LOC108269062	108259338	arl14ep	0.28337	undirected
100528726	arpc2	108255093	LOC108255093	0.283345	undirected
108266571	sap18	100528607	pmm2	0.28323	undirected
108280649	LOC108280649	108268997	polr2c	0.283178	undirected
108278948	hnrnpab	108268997	polr2c	0.283125	undirected
108265585	LOC108265585	108276522	LOC108276522	0.283104	undirected
108264505	LOC108264505	108280836	LOC108280836	0.283084	undirected
108264029	ube2v2	108273972	pycrl	0.283016	undirected
100528726	arpc2	108277870	ap2s1	0.282982	undirected
108259338	arl14ep	108276724	snrnp35	0.282947	undirected
108280649	LOC108280649	108269389	LOC108269389	0.282906	undirected
100528747	pam16	108280836	LOC108280836	0.282857	undirected
108279134	fundc2	108275319	LOC108275319	0.282797	undirected
108280649	LOC108280649	108279347	LOC108279347	0.282601	undirected
108280132	samm50	108271516	LOC108271516	0.282545	undirected
100528353	fam136a	108258182	echdc2	0.282518	undirected
108270335	pgrmc2	108266861	LOC108266861	0.282479	undirected
108279322	ftsj1	108259018	gemin8	0.282478	undirected
108258494	clpp	108263246	wdr89	0.282308	undirected
100528694	hadh	108259338	arl14ep	0.282248	undirected
108270381	sccpdh	108259338	arl14ep	0.282235	undirected
100528722	sod1	108259338	arl14ep	0.282189	undirected
108272695	itm2b	108269815	id2	0.282188	undirected
108269815	id2	108279322	ftsj1	0.282095	undirected
108272695	itm2b	108274016	CK1	0.282089	undirected
108258182	echdc2	108273972	pycrl	0.282073	undirected
108255093	LOC108255093	108273972	pycrl	0.281849	undirected
108280649	LOC108280649	108265314	tsr2	0.281839	undirected
108271114	LOC108271114	108265314	tsr2	0.281835	undirected
100528331	ube2n	108275319	LOC108275319	0.281805	undirected
108280836	LOC108280836	108279290	LOC108279290	0.28178	undirected
100528722	sod1	108267886	rbpj	0.281777	undirected
100528331	ube2n	108270580	echdc1	0.281723	undirected
108280836	LOC108280836	108267405	plekha8	0.281651	undirected
108279134	fundc2	108280314	ubxn7	0.281599	undirected
100528726	arpc2	108269389	LOC108269389	0.281599	undirected
108276251	LOC108276251	108273584	LOC108273584	0.281542	undirected
108273972	pycrl	108279215	LOC108279215	0.281539	undirected
108275319	LOC108275319	108268896	ubxn1	0.281486	undirected
100304832	mccc2	108260850	LOC108260850	0.281476	undirected
100528928	prdx3	108273850	LOC108273850	0.281442	undirected
100528694	hadh	100304832	mccc2	0.281428	undirected
100528331	ube2n	108279215	LOC108279215	0.281392	undirected
100304518	LOC100304518	100528694	hadh	0.281389	undirected
108279393	OAZ2	108258494	clpp	0.281325	undirected
108280132	samm50	108273972	pycrl	0.281291	undirected
100528747	pam16	108276186	hoxc8	0.281276	undirected
108274016	CK1	108267068	LOC108267068	0.281269	undirected
108272695	itm2b	108267405	plekha8	0.281268	undirected
100528747	pam16	108268896	ubxn1	0.281232	undirected
100528694	hadh	108275781	LOC108275781	0.281165	undirected
108280836	LOC108280836	108260850	LOC108260850	0.28116	undirected
100528080	brms1l	108257832	LOC108257832	0.281131	undirected
100528722	sod1	108276724	snrnp35	0.281075	undirected
108259365	mfap1	108259018	gemin8	0.28107	undirected
100528928	prdx3	108270381	sccpdh	0.280906	undirected
100528726	arpc2	100528534	arl2	0.280895	undirected
108265578	LOC108265578	108261436	LOC108261436	0.280881	undirected
108276251	LOC108276251	108263166	fam45a	0.280848	undirected
108280649	LOC108280649	108278948	hnrnpab	0.280783	undirected
108262759	LOC108262759	108263798	LOC108263798	0.280772	undirected
108268997	polr2c	108257166	pithd1	0.280768	undirected
108279347	LOC108279347	108257828	LOC108257828	0.280759	undirected
100528694	hadh	108269815	id2	0.280659	undirected
108264029	ube2v2	108270580	echdc1	0.280634	undirected
108264505	LOC108264505	108269815	id2	0.280628	undirected
108270316	rhob	108264505	LOC108264505	0.280588	undirected
108280649	LOC108280649	108258494	clpp	0.280587	undirected
108279393	OAZ2	108271114	LOC108271114	0.280577	undirected
100304565	rps12	108267068	LOC108267068	0.280549	undirected
108270381	sccpdh	108268896	ubxn1	0.280525	undirected
100528928	prdx3	100528354	ndfip1	0.280476	undirected
108270296	kiaa1143	108267068	LOC108267068	0.280472	undirected
100304565	rps12	100528747	pam16	0.280444	undirected
108262759	LOC108262759	108261668	LOC108261668	0.280378	undirected
108255093	LOC108255093	108266446	zc3h15	0.280338	undirected
100528353	fam136a	108274016	CK1	0.280291	undirected
108270296	kiaa1143	100528080	brms1l	0.28029	undirected
108270296	kiaa1143	108273584	LOC108273584	0.280279	undirected
108259338	arl14ep	108273972	pycrl	0.279973	undirected
108273675	cdk5rap3	108259338	arl14ep	0.279937	undirected
100528722	sod1	108263847	tysnd1	0.27993	undirected
108279134	fundc2	108280523	LOC108280523	0.279924	undirected
100528331	ube2n	108254886	tmem110	0.279871	undirected
108271114	LOC108271114	108279347	LOC108279347	0.279857	undirected
108265314	tsr2	108263166	fam45a	0.279842	undirected
108261653	LOC108261653	108261484	LOC108261484	0.279821	undirected
100528607	pmm2	108257828	LOC108257828	0.279761	undirected
108272695	itm2b	108275781	LOC108275781	0.279702	undirected
100304565	rps12	100304832	mccc2	0.279667	undirected
100528747	pam16	108270580	echdc1	0.279644	undirected
108255093	LOC108255093	108273675	cdk5rap3	0.279611	undirected
108264029	ube2v2	108279215	LOC108279215	0.279589	undirected
108270226	LOC108270226	108269831	LOC108269831	0.279568	undirected
100304530	rpl13a	108278745	pgk1	0.279498	undirected
108269291	LOC108269291	108279347	LOC108279347	0.279411	undirected
108278745	pgk1	108273972	pycrl	0.279389	undirected
100528694	hadh	108267892	LOC108267892	0.279307	undirected
108271114	LOC108271114	100528928	prdx3	0.279264	undirected
100528928	prdx3	108258494	clpp	0.279126	undirected
100528928	prdx3	108280836	LOC108280836	0.279096	undirected
108279347	LOC108279347	100528607	pmm2	0.279036	undirected
108279134	fundc2	108257193	ubfd1	0.27902	undirected
100528694	hadh	108266861	LOC108266861	0.279008	undirected
108280836	LOC108280836	108268896	ubxn1	0.278996	undirected
100304518	LOC100304518	108280836	LOC108280836	0.278878	undirected
100528722	sod1	108280132	samm50	0.27887	undirected
108279134	fundc2	108280318	LOC108280318	0.278863	undirected
108276233	prosc	108267405	plekha8	0.278848	undirected
108280649	LOC108280649	108259018	gemin8	0.278737	undirected
108280836	LOC108280836	108276186	hoxc8	0.278733	undirected
100304832	mccc2	108258182	echdc2	0.278726	undirected
100304565	rps12	108270580	echdc1	0.278549	undirected
108266474	dars	108264029	ube2v2	0.278481	undirected
108260768	LOC108260768	108261668	LOC108261668	0.278357	undirected
108271114	LOC108271114	108270381	sccpdh	0.278292	undirected
108272695	itm2b	108276251	LOC108276251	0.278284	undirected
100304675	sod2	108279290	LOC108279290	0.278284	undirected
108259365	mfap1	108275331	nudt22	0.278254	undirected
108272695	itm2b	100304832	mccc2	0.278199	undirected
100304530	rpl13a	108267115	LOC108267115	0.278176	undirected
100528928	prdx3	108275781	LOC108275781	0.278144	undirected
100304518	LOC100304518	108279134	fundc2	0.278062	undirected
108260730	rtn4	108279134	fundc2	0.278031	undirected
108264029	ube2v2	108266420	gpr161	0.277941	undirected
108255093	LOC108255093	108268997	polr2c	0.2779	undirected
108270335	pgrmc2	100528091	ap3s2	0.277778	undirected
100528786	hbae	108274795	LOC108274795	0.277682	undirected
108269062	LOC108269062	100528511	cbx3	0.277563	undirected
100528091	ap3s2	108279322	ftsj1	0.277521	undirected
100528722	sod1	108280565	rras	0.277511	undirected
108264505	LOC108264505	108259365	mfap1	0.277482	undirected
108259365	mfap1	108279322	ftsj1	0.27747	undirected
108269228	LOC108269228	108270296	kiaa1143	0.277422	undirected
108277870	ap2s1	108265314	tsr2	0.277412	undirected
108271114	LOC108271114	108266420	gpr161	0.277403	undirected
108279347	LOC108279347	100528080	brms1l	0.2774	undirected
100528694	hadh	108280132	samm50	0.277379	undirected
100528607	pmm2	108258494	clpp	0.27737	undirected
108270381	sccpdh	108280132	samm50	0.277361	undirected
100305037	LOC100305037	108263798	LOC108263798	0.277319	undirected
108271114	LOC108271114	108270296	kiaa1143	0.277196	undirected
108264029	ube2v2	108270381	sccpdh	0.277194	undirected
100528726	arpc2	108257193	ubfd1	0.277182	undirected
108271114	LOC108271114	108257246	nudt1	0.277167	undirected
100528928	prdx3	108276233	prosc	0.277064	undirected
100528354	ndfip1	100528353	fam136a	0.277032	undirected
108258494	clpp	108259338	arl14ep	0.27701	undirected
100528511	cbx3	108257832	LOC108257832	0.276983	undirected
108279290	LOC108279290	108265314	tsr2	0.276948	undirected
100528511	cbx3	108258494	clpp	0.276947	undirected
108259365	mfap1	108267405	plekha8	0.276913	undirected
100528928	prdx3	108280314	ubxn7	0.276902	undirected
108279134	fundc2	108267886	rbpj	0.276816	undirected
108270580	echdc1	108273972	pycrl	0.276815	undirected
108259365	mfap1	108266420	gpr161	0.276741	undirected
100528511	cbx3	108280132	samm50	0.276717	undirected
108279134	fundc2	108256898	LOC108256898	0.276613	undirected
108270840	LOC108270840	108261436	LOC108261436	0.276602	undirected
108272695	itm2b	108267068	LOC108267068	0.2766	undirected
100528511	cbx3	108259338	arl14ep	0.276565	undirected
108276522	LOC108276522	108277148	LOC108277148	0.276461	undirected
108273972	pycrl	108276724	snrnp35	0.276414	undirected
108270335	pgrmc2	108259365	mfap1	0.276393	undirected
100528331	ube2n	108263847	tysnd1	0.276389	undirected
100304675	sod2	108264505	LOC108264505	0.276384	undirected
100528511	cbx3	108259018	gemin8	0.276373	undirected
108262759	LOC108262759	108262898	atoh7	0.276328	undirected
100528354	ndfip1	108270335	pgrmc2	0.27621	undirected
108279393	OAZ2	108278745	pgk1	0.276142	undirected
108279322	ftsj1	108263847	tysnd1	0.276142	undirected
108278948	hnrnpab	108257166	pithd1	0.276085	undirected
108280649	LOC108280649	108275368	LOC108275368	0.276053	undirected
108260768	LOC108260768	108263798	LOC108263798	0.276052	undirected
108270296	kiaa1143	108258182	echdc2	0.276027	undirected
108269291	LOC108269291	108273675	cdk5rap3	0.275992	undirected
108276554	LOC108276554	108277148	LOC108277148	0.275983	undirected
108279322	ftsj1	108256898	LOC108256898	0.275809	undirected
108257246	nudt1	108268896	ubxn1	0.275807	undirected
108264505	LOC108264505	108269389	LOC108269389	0.275766	undirected
108274016	CK1	108254886	tmem110	0.27576	undirected
108264029	ube2v2	108269356	ctso	0.275727	undirected
108278745	pgk1	100528331	ube2n	0.275674	undirected
108280649	LOC108280649	108269291	LOC108269291	0.275627	undirected
108280836	LOC108280836	108270580	echdc1	0.275593	undirected
108271114	LOC108271114	108258494	clpp	0.275563	undirected
100862734	anxa1	108258590	LOC108258590	0.275518	undirected
108270335	pgrmc2	108280565	rras	0.275495	undirected
108277147	nt5dc4	108262159	LOC108262159	0.27547	undirected
100528080	brms1l	108268896	ubxn1	0.275461	undirected
108271114	LOC108271114	108269389	LOC108269389	0.275397	undirected
108257246	nudt1	108259338	arl14ep	0.275326	undirected
100528080	brms1l	108274016	CK1	0.27532	undirected
100528353	fam136a	108263246	wdr89	0.275256	undirected
108270296	kiaa1143	108263166	fam45a	0.275256	undirected
108280132	samm50	108257246	nudt1	0.27525	undirected
100528726	arpc2	100528374	lypla2	0.275244	undirected
108279173	alyref	108266420	gpr161	0.275221	undirected
108264505	LOC108264505	100528080	brms1l	0.275204	undirected
108278948	hnrnpab	100528607	pmm2	0.275145	undirected
100528331	ube2n	108267886	rbpj	0.275135	undirected
108264029	ube2v2	108272695	itm2b	0.275113	undirected
108258182	echdc2	108259338	arl14ep	0.275112	undirected
108279393	OAZ2	108270381	sccpdh	0.275108	undirected
108279173	alyref	100528747	pam16	0.275042	undirected
100304530	rpl13a	108265314	tsr2	0.27497	undirected
100528876	mdh	108279134	fundc2	0.274869	undirected
108259338	arl14ep	108271516	LOC108271516	0.274842	undirected
108269291	LOC108269291	100528607	pmm2	0.274805	undirected
100528747	pam16	108276251	LOC108276251	0.274789	undirected
108279134	fundc2	108265314	tsr2	0.27476	undirected
108266474	dars	108273972	pycrl	0.274699	undirected
108265578	LOC108265578	108275979	stk35	0.274694	undirected
108269228	LOC108269228	108259338	arl14ep	0.274658	undirected
108264505	LOC108264505	108276260	LOC108276260	0.274651	undirected
108281062	LOC108281062	108276554	LOC108276554	0.274649	undirected
108267886	rbpj	108273972	pycrl	0.27453	undirected
108266571	sap18	100528483	sumo2	0.2745	undirected
108272695	itm2b	108275319	LOC108275319	0.27448	undirected
100862734	anxa1	108263798	LOC108263798	0.274413	undirected
100528354	ndfip1	108265314	tsr2	0.274374	undirected
100304530	rpl13a	100528353	fam136a	0.274368	undirected
108279173	alyref	108275319	LOC108275319	0.274345	undirected
100304832	mccc2	108272856	hn1	0.274245	undirected
108269291	LOC108269291	108278948	hnrnpab	0.274231	undirected
108269389	LOC108269389	108268896	ubxn1	0.274129	undirected
108279322	ftsj1	108280565	rras	0.27408	undirected
100528694	hadh	108269389	LOC108269389	0.274004	undirected
108264029	ube2v2	108270316	rhob	0.273958	undirected
100528694	hadh	108280565	rras	0.273875	undirected
100528928	prdx3	108266420	gpr161	0.273851	undirected
100528694	hadh	108279215	LOC108279215	0.273848	undirected
108279393	OAZ2	108267886	rbpj	0.273766	undirected
100528726	arpc2	108275331	nudt22	0.273709	undirected
100528694	hadh	100528747	pam16	0.273706	undirected
108269228	LOC108269228	100528353	fam136a	0.273697	undirected
100528928	prdx3	108271900	LOC108271900	0.273681	undirected
100304675	sod2	108276251	LOC108276251	0.273592	undirected
100528928	prdx3	108254730	gnai2	0.273582	undirected
100528511	cbx3	108273921	eef2k	0.273556	undirected
108280132	samm50	108258182	echdc2	0.273488	undirected
108269228	LOC108269228	108276233	prosc	0.27345	undirected
108259365	mfap1	108273972	pycrl	0.273439	undirected
108268997	polr2c	108263246	wdr89	0.27342	undirected
100528353	fam136a	108276251	LOC108276251	0.2734	undirected
108280318	LOC108280318	108279322	ftsj1	0.273381	undirected
108271114	LOC108271114	108279173	alyref	0.273299	undirected
100528726	arpc2	108254950	acy1	0.273255	undirected
100528483	sumo2	100528511	cbx3	0.273239	undirected
108259365	mfap1	108276251	LOC108276251	0.273228	undirected
108276522	LOC108276522	108262159	LOC108262159	0.273115	undirected
100528331	ube2n	108265187	sema3b	0.273092	undirected
100528694	hadh	108259018	gemin8	0.273038	undirected
100304832	mccc2	108263166	fam45a	0.273001	undirected
108268896	ubxn1	108276233	prosc	0.272961	undirected
108277147	nt5dc4	108276522	LOC108276522	0.272947	undirected
100528722	sod1	108278446	pitx1	0.272945	undirected
108280836	LOC108280836	108258182	echdc2	0.272873	undirected
100528928	prdx3	108257246	nudt1	0.272864	undirected
100528928	prdx3	108275331	nudt22	0.272798	undirected
108276251	LOC108276251	108276233	prosc	0.272794	undirected
108266571	sap18	100528080	brms1l	0.272773	undirected
108266446	zc3h15	108280132	samm50	0.272745	undirected
108279393	OAZ2	108280314	ubxn7	0.272733	undirected
108280132	samm50	108279290	LOC108279290	0.272726	undirected
108269291	LOC108269291	108257828	LOC108257828	0.272684	undirected
108271114	LOC108271114	100528353	fam136a	0.272666	undirected
108279173	alyref	108259018	gemin8	0.272651	undirected
108275979	stk35	108277148	LOC108277148	0.272642	undirected
108259365	mfap1	108274016	CK1	0.27259	undirected
108264029	ube2v2	108266446	zc3h15	0.272588	undirected
108265314	tsr2	108265187	sema3b	0.27258	undirected
108264505	LOC108264505	108276233	prosc	0.272272	undirected
100528726	arpc2	108257832	LOC108257832	0.272255	undirected
108269389	LOC108269389	108259018	gemin8	0.27222	undirected
108255093	LOC108255093	100528607	pmm2	0.272092	undirected
108264505	LOC108264505	108266420	gpr161	0.272071	undirected
108269062	LOC108269062	108264029	ube2v2	0.272057	undirected
108279173	alyref	108276233	prosc	0.272053	undirected
100528511	cbx3	108270366	nid2	0.272024	undirected
100528353	fam136a	108259018	gemin8	0.271964	undirected
108279393	OAZ2	108269356	ctso	0.271961	undirected
100528353	fam136a	108279290	LOC108279290	0.271924	undirected
108268997	polr2c	108275331	nudt22	0.271904	undirected
100528607	pmm2	100528837	eif2b1	0.271887	undirected
108258494	clpp	108273675	cdk5rap3	0.271866	undirected
108268896	ubxn1	108276260	LOC108276260	0.271801	undirected
108270335	pgrmc2	100304832	mccc2	0.271784	undirected
108266571	sap18	108268678	dusp1	0.271698	undirected
108279134	fundc2	108267892	LOC108267892	0.271686	undirected
100528511	cbx3	108267648	imp3	0.271678	undirected
108273972	pycrl	108276186	hoxc8	0.271657	undirected
100304832	mccc2	108260266	ptcd2	0.271634	undirected
108269062	LOC108269062	100528080	brms1l	0.271547	undirected
108270335	pgrmc2	108271516	LOC108271516	0.271507	undirected
108259365	mfap1	108267068	LOC108267068	0.271496	undirected
100304675	sod2	100528722	sod1	0.271478	undirected
100528353	fam136a	108273972	pycrl	0.271477	undirected
100304565	rps12	108273972	pycrl	0.271394	undirected
100305037	LOC100305037	108261668	LOC108261668	0.271375	undirected
108264505	LOC108264505	108260850	LOC108260850	0.271353	undirected
100528080	brms1l	108267648	imp3	0.271331	undirected
108269389	LOC108269389	108279322	ftsj1	0.271274	undirected
108264505	LOC108264505	108267886	rbpj	0.271267	undirected
108279347	LOC108279347	108280132	samm50	0.27125	undirected
108257166	pithd1	100528837	eif2b1	0.271222	undirected
108271114	LOC108271114	108275331	nudt22	0.271208	undirected
108265187	sema3b	108273972	pycrl	0.271203	undirected
108281062	LOC108281062	108261436	LOC108261436	0.271169	undirected
100528331	ube2n	100528091	ap3s2	0.271143	undirected
100528091	ap3s2	108268896	ubxn1	0.271115	undirected
108265578	LOC108265578	108263798	LOC108263798	0.271115	undirected
108269062	LOC108269062	108259365	mfap1	0.271001	undirected
108257166	pithd1	108273675	cdk5rap3	0.270986	undirected
108275781	LOC108275781	108260266	ptcd2	0.270955	undirected
100528354	ndfip1	108268997	polr2c	0.270924	undirected
100528080	brms1l	108279322	ftsj1	0.270915	undirected
108273850	LOC108273850	108260266	ptcd2	0.27086	undirected
108269228	LOC108269228	108267068	LOC108267068	0.270808	undirected
108270381	sccpdh	108259365	mfap1	0.270798	undirected
108276233	prosc	108267068	LOC108267068	0.270746	undirected
100528331	ube2n	108273850	LOC108273850	0.270711	undirected
108280836	LOC108280836	108263166	fam45a	0.270621	undirected
108255093	LOC108255093	108279134	fundc2	0.2705	undirected
108266571	sap18	100528602	supt4h1	0.270413	undirected
108259018	gemin8	108263246	wdr89	0.270404	undirected
108279393	OAZ2	108257832	LOC108257832	0.270403	undirected
108274016	CK1	108275319	LOC108275319	0.270396	undirected
100528876	mdh	100528747	pam16	0.270285	undirected
108259365	mfap1	108269389	LOC108269389	0.270269	undirected
100528511	cbx3	100528374	lypla2	0.270172	undirected
108258494	clpp	108259018	gemin8	0.270158	undirected
100304518	LOC100304518	108264505	LOC108264505	0.270114	undirected
108270296	kiaa1143	108270580	echdc1	0.270099	undirected
108279347	LOC108279347	100528837	eif2b1	0.270057	undirected
100304675	sod2	108279322	ftsj1	0.269995	undirected
108274016	CK1	108269389	LOC108269389	0.269989	undirected
108270335	pgrmc2	108263847	tysnd1	0.269969	undirected
100528080	brms1l	108257193	ubfd1	0.2699	undirected
108274016	CK1	108259018	gemin8	0.269883	undirected
108271114	LOC108271114	100528511	cbx3	0.269868	undirected
108265578	LOC108265578	108281062	LOC108281062	0.269803	undirected
108270840	LOC108270840	108263380	LOC108263380	0.269731	undirected
108270316	rhob	108268896	ubxn1	0.269695	undirected
100528331	ube2n	108270316	rhob	0.269581	undirected
108279347	LOC108279347	108273675	cdk5rap3	0.269557	undirected
108280649	LOC108280649	108277870	ap2s1	0.269551	undirected
108255093	LOC108255093	100528080	brms1l	0.269548	undirected
108268896	ubxn1	108260850	LOC108260850	0.269504	undirected
108259365	mfap1	108257246	nudt1	0.269331	undirected
108274016	CK1	108273584	LOC108273584	0.269318	undirected
100528726	arpc2	108263246	wdr89	0.26923	undirected
108270335	pgrmc2	108263246	wdr89	0.269223	undirected
100304565	rps12	108280836	LOC108280836	0.26922	undirected
108254737	LOC108254737	108268357	LOC108268357	0.269194	undirected
108270335	pgrmc2	100528747	pam16	0.269193	undirected
108279393	OAZ2	100528607	pmm2	0.269174	undirected
108270335	pgrmc2	108275781	LOC108275781	0.269162	undirected
100304832	mccc2	108267405	plekha8	0.269108	undirected
100304675	sod2	108274016	CK1	0.269083	undirected
108270296	kiaa1143	108269389	LOC108269389	0.269076	undirected
108270296	kiaa1143	108265187	sema3b	0.269028	undirected
108279173	alyref	108263246	wdr89	0.269025	undirected
108266571	sap18	100528374	lypla2	0.268969	undirected
108276251	LOC108276251	108254886	tmem110	0.26895	undirected
100528353	fam136a	108259365	mfap1	0.268903	undirected
108268896	ubxn1	108263246	wdr89	0.268856	undirected
108279347	LOC108279347	108278948	hnrnpab	0.268846	undirected
100304518	LOC100304518	108279322	ftsj1	0.268826	undirected
108279393	OAZ2	108256898	LOC108256898	0.268782	undirected
100528331	ube2n	108276186	hoxc8	0.26878	undirected
108270296	kiaa1143	108259018	gemin8	0.268755	undirected
108269228	LOC108269228	108254886	tmem110	0.268635	undirected
108279173	alyref	100528080	brms1l	0.268609	undirected
100528694	hadh	108276186	hoxc8	0.268593	undirected
100528353	fam136a	108270296	kiaa1143	0.268577	undirected
100528331	ube2n	108280565	rras	0.268524	undirected
108279173	alyref	108273850	LOC108273850	0.268499	undirected
108257832	LOC108257832	108259338	arl14ep	0.268475	undirected
108279347	LOC108279347	108275368	LOC108275368	0.268441	undirected
100304675	sod2	100528331	ube2n	0.268435	undirected
108266571	sap18	108268997	polr2c	0.268434	undirected
108270335	pgrmc2	108269815	id2	0.268408	undirected
108268997	polr2c	108257193	ubfd1	0.268301	undirected
108276251	LOC108276251	108267892	LOC108267892	0.268232	undirected
108269228	LOC108269228	108276186	hoxc8	0.268186	undirected
108279347	LOC108279347	108257166	pithd1	0.26817	undirected
108269062	LOC108269062	108268997	polr2c	0.268111	undirected
108258494	clpp	108269389	LOC108269389	0.26805	undirected
108258494	clpp	100528353	fam136a	0.268021	undirected
108280649	LOC108280649	108269062	LOC108269062	0.268002	undirected
108259018	gemin8	108275331	nudt22	0.267965	undirected
108272695	itm2b	108273972	pycrl	0.267903	undirected
108280836	LOC108280836	108276251	LOC108276251	0.267855	undirected
108278745	pgk1	108279173	alyref	0.267809	undirected
100304530	rpl13a	108267886	rbpj	0.267802	undirected
100528331	ube2n	100528747	pam16	0.26777	undirected
100528353	fam136a	108269389	LOC108269389	0.267727	undirected
108269228	LOC108269228	108267405	plekha8	0.267718	undirected
108274016	CK1	108267892	LOC108267892	0.267625	undirected
108280649	LOC108280649	108259365	mfap1	0.267592	undirected
100528353	fam136a	108271516	LOC108271516	0.267566	undirected
108270335	pgrmc2	108276186	hoxc8	0.267513	undirected
100304565	rps12	108270296	kiaa1143	0.267511	undirected
108270316	rhob	108279134	fundc2	0.267508	undirected
108268997	polr2c	100528534	arl2	0.267432	undirected
100528331	ube2n	100304832	mccc2	0.267396	undirected
108280649	LOC108280649	108279173	alyref	0.267373	undirected
108266571	sap18	100528354	ndfip1	0.267359	undirected
108279393	OAZ2	108266861	LOC108266861	0.267357	undirected
108280836	LOC108280836	108267068	LOC108267068	0.267328	undirected
108260768	LOC108260768	108275788	LOC108275788	0.267303	undirected
100304675	sod2	108268896	ubxn1	0.267275	undirected
108264505	LOC108264505	108263246	wdr89	0.26724	undirected
100528928	prdx3	108269356	ctso	0.267197	undirected
108279134	fundc2	108273739	LOC108273739	0.267153	undirected
100304530	rpl13a	108276724	snrnp35	0.267139	undirected
108264029	ube2v2	108254886	tmem110	0.26707	undirected
108281062	LOC108281062	108276522	LOC108276522	0.267028	undirected
108258494	clpp	108277870	ap2s1	0.266962	undirected
108264505	LOC108264505	108278446	pitx1	0.266961	undirected
100304675	sod2	108258182	echdc2	0.266901	undirected
100528511	cbx3	100528353	fam136a	0.266874	undirected
108269228	LOC108269228	108263166	fam45a	0.266833	undirected
108255093	LOC108255093	108266420	gpr161	0.266831	undirected
108268896	ubxn1	108265187	sema3b	0.266823	undirected
100528354	ndfip1	108258494	clpp	0.266807	undirected
108280836	LOC108280836	108280318	LOC108280318	0.266765	undirected
100528511	cbx3	108268678	dusp1	0.266722	undirected
100528747	pam16	108280314	ubxn7	0.266714	undirected
108279393	OAZ2	108280565	rras	0.266713	undirected
108271114	LOC108271114	108273584	LOC108273584	0.2666	undirected
108281062	LOC108281062	108275979	stk35	0.266573	undirected
108262759	LOC108262759	108275788	LOC108275788	0.266552	undirected
108268997	polr2c	108269389	LOC108269389	0.266535	undirected
108270296	kiaa1143	108279215	LOC108279215	0.266431	undirected
108269291	LOC108269291	100528837	eif2b1	0.266414	undirected
100304530	rpl13a	108256898	LOC108256898	0.266409	undirected
108258182	echdc2	108280314	ubxn7	0.266402	undirected
108259338	arl14ep	108263166	fam45a	0.266358	undirected
108280649	LOC108280649	100528331	ube2n	0.266338	undirected
108267892	LOC108267892	108273972	pycrl	0.266185	undirected
108278745	pgk1	108280132	samm50	0.266176	undirected
108276251	LOC108276251	108276724	snrnp35	0.266137	undirected
108266474	dars	108275781	LOC108275781	0.266115	undirected
100528928	prdx3	108256898	LOC108256898	0.26611	undirected
108279173	alyref	108280836	LOC108280836	0.266085	undirected
108281062	LOC108281062	108277147	nt5dc4	0.26608	undirected
108262759	LOC108262759	108269854	LOC108269854	0.266066	undirected
108278948	hnrnpab	108273675	cdk5rap3	0.265923	undirected
100528747	pam16	108274016	CK1	0.265883	undirected
100528722	sod1	108273739	LOC108273739	0.265843	undirected
108261436	LOC108261436	108275979	stk35	0.26583	undirected
108279322	ftsj1	108265187	sema3b	0.265796	undirected
108264029	ube2v2	108257246	nudt1	0.26575	undirected
108279134	fundc2	100528353	fam136a	0.265738	undirected
108264029	ube2v2	108267886	rbpj	0.265735	undirected
100304530	rpl13a	108273739	LOC108273739	0.265732	undirected
108271900	LOC108271900	108268896	ubxn1	0.265708	undirected
108279393	OAZ2	100304675	sod2	0.265698	undirected
108279173	alyref	108266446	zc3h15	0.265671	undirected
108277147	nt5dc4	108277148	LOC108277148	0.265618	undirected
100528747	pam16	108279215	LOC108279215	0.265613	undirected
100528607	pmm2	108267648	imp3	0.265611	undirected
108272695	itm2b	108280318	LOC108280318	0.265503	undirected
100528722	sod1	108267115	LOC108267115	0.26549	undirected
100528694	hadh	108260850	LOC108260850	0.265453	undirected
100528722	sod1	108259018	gemin8	0.265438	undirected
100528722	sod1	108276233	prosc	0.265338	undirected
100528602	supt4h1	108268997	polr2c	0.265323	undirected
100528354	ndfip1	100528607	pmm2	0.265247	undirected
108254737	LOC108254737	108262101	LOC108262101	0.265232	undirected
108270381	sccpdh	108265314	tsr2	0.265215	undirected
108267405	plekha8	108276186	hoxc8	0.265177	undirected
108269062	LOC108269062	108258494	clpp	0.265127	undirected
100528607	pmm2	108275368	LOC108275368	0.265115	undirected
108276233	prosc	108276186	hoxc8	0.265101	undirected
108280132	samm50	108256898	LOC108256898	0.265088	undirected
108279173	alyref	108254886	tmem110	0.265073	undirected
100528928	prdx3	108277870	ap2s1	0.265056	undirected
108272695	itm2b	108280836	LOC108280836	0.265031	undirected
100304530	rpl13a	108259338	arl14ep	0.265	undirected
108257995	LOC108257995	108263380	LOC108263380	0.264995	undirected
108279347	LOC108279347	108258494	clpp	0.264911	undirected
108269291	LOC108269291	108275368	LOC108275368	0.264902	undirected
108264029	ube2v2	108279134	fundc2	0.264864	undirected
108279393	OAZ2	108257246	nudt1	0.264843	undirected
108276251	LOC108276251	108270580	echdc1	0.264833	undirected
100528726	arpc2	100528483	sumo2	0.264799	undirected
100528331	ube2n	108263246	wdr89	0.26471	undirected
108261316	LOC108261316	108261653	LOC108261653	0.264698	undirected
108268997	polr2c	108254950	acy1	0.264679	undirected
108275979	stk35	108276554	LOC108276554	0.264669	undirected
100528354	ndfip1	108259018	gemin8	0.26462	undirected
108273675	cdk5rap3	108257193	ubfd1	0.264615	undirected
108266474	dars	108276186	hoxc8	0.264409	undirected
100528353	fam136a	108266420	gpr161	0.264371	undirected
108280649	LOC108280649	108275331	nudt22	0.264325	undirected
100528722	sod1	100528091	ap3s2	0.264312	undirected
108277870	ap2s1	108257832	LOC108257832	0.264287	undirected
108272695	itm2b	108260850	LOC108260850	0.264276	undirected
108262759	LOC108262759	108276554	LOC108276554	0.264236	undirected
100528726	arpc2	108259018	gemin8	0.264227	undirected
108279393	OAZ2	108273850	LOC108273850	0.26421	undirected
108270335	pgrmc2	108266446	zc3h15	0.264167	undirected
108266474	dars	108260266	ptcd2	0.2641	undirected
108278745	pgk1	108270335	pgrmc2	0.264089	undirected
100528694	hadh	108263847	tysnd1	0.264049	undirected
108280649	LOC108280649	108270335	pgrmc2	0.263987	undirected
108280836	LOC108280836	108273739	LOC108273739	0.263926	undirected
108267068	LOC108267068	108265187	sema3b	0.263914	undirected
100528694	hadh	100528080	brms1l	0.263901	undirected
100304518	LOC100304518	108270335	pgrmc2	0.263881	undirected
100304675	sod2	100528694	hadh	0.263879	undirected
100528722	sod1	100528876	mdh	0.263835	undirected
108266571	sap18	100528534	arl2	0.263784	undirected
108279173	alyref	108276724	snrnp35	0.263783	undirected
100528726	arpc2	108258494	clpp	0.263768	undirected
108279393	OAZ2	108269062	LOC108269062	0.263735	undirected
108264505	LOC108264505	108265187	sema3b	0.263658	undirected
108258494	clpp	108265314	tsr2	0.2636	undirected
108257193	ubfd1	108263246	wdr89	0.26359	undirected
108259018	gemin8	108266420	gpr161	0.263551	undirected
100304565	rps12	108276186	hoxc8	0.263525	undirected
108255093	LOC108255093	108263246	wdr89	0.26352	undirected
108269062	LOC108269062	108255093	LOC108255093	0.263449	undirected
108274795	LOC108274795	108265751	gck	0.263448	undirected
108268896	ubxn1	108266420	gpr161	0.263441	undirected
100528928	prdx3	108265187	sema3b	0.263428	undirected
108279347	LOC108279347	108259338	arl14ep	0.263358	undirected
108257246	nudt1	108265314	tsr2	0.263351	undirected
100528331	ube2n	108266420	gpr161	0.263296	undirected
108279393	OAZ2	108276186	hoxc8	0.263259	undirected
108279322	ftsj1	108276233	prosc	0.263166	undirected
108270840	LOC108270840	108265578	LOC108265578	0.26308	undirected
108265314	tsr2	108279215	LOC108279215	0.263068	undirected
100528722	sod1	108266861	LOC108266861	0.263061	undirected
108280132	samm50	108257832	LOC108257832	0.263057	undirected
108280314	ubxn7	108268896	ubxn1	0.263027	undirected
108268896	ubxn1	108273739	LOC108273739	0.262992	undirected
100528511	cbx3	108266446	zc3h15	0.26295	undirected
108257828	LOC108257828	108280132	samm50	0.262945	undirected
100528928	prdx3	108271536	LOC108271536	0.262918	undirected
108279134	fundc2	108276233	prosc	0.262906	undirected
108259365	mfap1	108267892	LOC108267892	0.262899	undirected
108264505	LOC108264505	100528091	ap3s2	0.262838	undirected
108270335	pgrmc2	108267886	rbpj	0.26282	undirected
100528353	fam136a	108267068	LOC108267068	0.262819	undirected
108268997	polr2c	108259338	arl14ep	0.262808	undirected
100528331	ube2n	100528354	ndfip1	0.262774	undirected
108271516	LOC108271516	108265314	tsr2	0.262755	undirected
100304530	rpl13a	108267892	LOC108267892	0.262746	undirected
100304675	sod2	108279134	fundc2	0.26273	undirected
108264029	ube2v2	108275319	LOC108275319	0.262678	undirected
100528694	hadh	108280836	LOC108280836	0.262671	undirected
108268896	ubxn1	108255576	LOC108255576	0.262667	undirected
100304832	mccc2	108276186	hoxc8	0.262663	undirected
108258494	clpp	108259365	mfap1	0.26266	undirected
100528607	pmm2	108257832	LOC108257832	0.262654	undirected
108271114	LOC108271114	108268997	polr2c	0.262649	undirected
108272856	hn1	108267115	LOC108267115	0.26263	undirected
108269228	LOC108269228	108275319	LOC108275319	0.262629	undirected
100528331	ube2n	108256898	LOC108256898	0.262588	undirected
100528511	cbx3	108264029	ube2v2	0.262575	undirected
108259018	gemin8	108273972	pycrl	0.262512	undirected
108261199	LOC108261199	108276554	LOC108276554	0.262494	undirected
108279134	fundc2	108260266	ptcd2	0.262453	undirected
108276251	LOC108276251	108265187	sema3b	0.262435	undirected
108265585	LOC108265585	108276554	LOC108276554	0.262365	undirected
100304565	rps12	108257193	ubfd1	0.262365	undirected
108265578	LOC108265578	108258590	LOC108258590	0.26231	undirected
108268997	polr2c	108258494	clpp	0.262304	undirected
108279173	alyref	108265187	sema3b	0.262202	undirected
100528747	pam16	108272856	hn1	0.262154	undirected
108279393	OAZ2	108265187	sema3b	0.262129	undirected
108265573	LOC108265573	108261199	LOC108261199	0.262092	undirected
100528726	arpc2	108267648	imp3	0.262059	undirected
100528749	hbb	100528786	hbae	0.262039	undirected
100304565	rps12	108270316	rhob	0.262013	undirected
100304565	rps12	108276260	LOC108276260	0.261971	undirected
100304832	mccc2	108280318	LOC108280318	0.261965	undirected
100304675	sod2	108267068	LOC108267068	0.261883	undirected
108280836	LOC108280836	108280314	ubxn7	0.261874	undirected
100304565	rps12	108260850	LOC108260850	0.261851	undirected
108278745	pgk1	108276233	prosc	0.26181	undirected
108269062	LOC108269062	100528607	pmm2	0.261779	undirected
108269389	LOC108269389	108257832	LOC108257832	0.261721	undirected
108269062	LOC108269062	108265314	tsr2	0.261693	undirected
108268997	polr2c	108280132	samm50	0.261636	undirected
100528726	arpc2	100528667	bax	0.261598	undirected
108280132	samm50	108265187	sema3b	0.261578	undirected
108271114	LOC108271114	108276394	nucks1	0.261533	undirected
108270335	pgrmc2	108260850	LOC108260850	0.261527	undirected
108268997	polr2c	108259018	gemin8	0.261491	undirected
108268357	LOC108268357	108262159	LOC108262159	0.261478	undirected
108261436	LOC108261436	108276554	LOC108276554	0.261418	undirected
108277870	ap2s1	108267648	imp3	0.261382	undirected
108269815	id2	108268896	ubxn1	0.261335	undirected
100528331	ube2n	108275781	LOC108275781	0.261245	undirected
108268997	polr2c	108257832	LOC108257832	0.261209	undirected
108257832	LOC108257832	108257193	ubfd1	0.261149	undirected
108270381	sccpdh	108264505	LOC108264505	0.261138	undirected
100528928	prdx3	108269815	id2	0.26112	undirected
108276251	LOC108276251	108259018	gemin8	0.26111	undirected
100528331	ube2n	108270381	sccpdh	0.261048	undirected
100528726	arpc2	108259338	arl14ep	0.261024	undirected
108267068	LOC108267068	108267405	plekha8	0.261012	undirected
108278745	pgk1	108265314	tsr2	0.261011	undirected
100304675	sod2	108270335	pgrmc2	0.26098	undirected
108264029	ube2v2	108254950	acy1	0.260977	undirected
108264029	ube2v2	108257828	LOC108257828	0.260846	undirected
100528331	ube2n	108257246	nudt1	0.260764	undirected
108280132	samm50	108263166	fam45a	0.260744	undirected
100528928	prdx3	108257832	LOC108257832	0.260739	undirected
108264505	LOC108264505	108280565	rras	0.260694	undirected
100304675	sod2	108263166	fam45a	0.260637	undirected
100528747	pam16	108267115	LOC108267115	0.260614	undirected
100528331	ube2n	108276260	LOC108276260	0.260597	undirected
108279134	fundc2	108260282	LOC108260282	0.260571	undirected
108279322	ftsj1	108263246	wdr89	0.260543	undirected
108274016	CK1	108276260	LOC108276260	0.260536	undirected
108280836	LOC108280836	108267115	LOC108267115	0.260532	undirected
100304565	rps12	108280318	LOC108280318	0.260527	undirected
108276233	prosc	108273972	pycrl	0.260501	undirected
108265578	LOC108265578	108277148	LOC108277148	0.260496	undirected
108261668	LOC108261668	108263798	LOC108263798	0.260308	undirected
108270335	pgrmc2	108275331	nudt22	0.260288	undirected
108257828	LOC108257828	108273675	cdk5rap3	0.260259	undirected
100528091	ap3s2	108265314	tsr2	0.260227	undirected
108264505	LOC108264505	108271516	LOC108271516	0.260219	undirected
100862734	anxa1	108261668	LOC108261668	0.2602	undirected
100528726	arpc2	100528353	fam136a	0.260177	undirected
108276251	LOC108276251	108280314	ubxn7	0.260161	undirected
108259338	arl14ep	108265187	sema3b	0.260136	undirected
108274016	CK1	108265187	sema3b	0.259911	undirected
108259365	mfap1	108276724	snrnp35	0.25991	undirected
108279134	fundc2	108263847	tysnd1	0.259896	undirected
100528722	sod1	108259365	mfap1	0.259856	undirected
108271114	LOC108271114	108273921	eef2k	0.259838	undirected
[truncated: 486 more rows]

## Sheet: grey_module
fromNode_gene ID	fromNode_gene name	toNode_geneID	toNode_gene name	weight	direction
[truncated: 25 more rows]

[truncated: 2 more sheets: purple_module, brwon_module]
